# Supplementary material for: A syngeneic spontaneous zebrafish model of tp53-deficient, EGFRvIII, and PI3KCAH1047R-driven glioblastoma reveals inhibitory roles for inflammation during tumor initiation and relapse in vivo
Source: eLife. 2024 Jul 25;13:RP93077. doi: 10.7554/eLife.93077 (PMC11272161; doi:10.7554/eLife.93077)
Supplement: Supplementary file 1. — Genes with 1>log2foldChange>–1, adjusted p-value<0.05 are shown. [file elife-93077-supp1.xlsx]

## Sheet: Sheet1
GENEID	Gene name	Gene description	baseMean	log2FoldChange	lfcSE	stat	pvalue	padj
ENSDARG00000057173	ifit8	interferon-induced protein with tetratricopeptide repeats 8 [Source:ZFIN;Acc:ZDB-GENE-051127-17]	731.513	9.17509	1.36119	6.74051	1.58e-11	1.46e-08
mScarlet	NA	NA	62631.3	9.11546	1.34571	6.77369	1.26e-11	1.21e-08
ENSDARG00000093494	si:ch211-217k17.9	si:ch211-217k17.9 [Source:ZFIN;Acc:ZDB-GENE-061207-21]	52.0009	9.06583	1.61114	5.62696	1.83e-08	6.63e-06
EGFRvIII	NA	NA	39175	9.04533	1.33505	6.77526	1.24e-11	1.21e-08
ENSDARG00000092551	si:dkey-56e3.2	si:dkey-56e3.2 [Source:ZFIN;Acc:ZDB-GENE-090313-316]	37.5322	8.63532	1.70541	5.0635	4.12e-07	0.00010702
ENSDARG00000078182	zgc:194443	zgc:194443 [Source:ZFIN;Acc:ZDB-GENE-080723-6]	35.2581	8.48348	1.64013	5.17246	2.31e-07	6.42e-05
ENSDARG00000055192	zgc:136930	zgc:136930 [Source:ZFIN;Acc:ZDB-GENE-060312-16]	1057.98	8.26513	1.98622	4.16123	3.17e-05	0.00430931
ENSDARG00000090268	krtt1c19e	keratin type 1 c19e [Source:ZFIN;Acc:ZDB-GENE-050506-95]	1628.18	8.00538	1.23571	6.47838	9.27e-11	7.66e-08
ENSDARG00000056836	si:ch211-125o16.4	si:ch211-125o16.4 [Source:ZFIN;Acc:ZDB-GENE-131120-100]	24.2245	8.0002	1.65283	4.84031	1.3e-06	0.000282993
PIK3CAH1047R	NA	NA	6180.46	7.99219	0.653904	12.2223	2.36e-34	5.47e-30
ENSDARG00000071543	si:dkey-42i9.7	si:dkey-42i9.7 [Source:ZFIN;Acc:ZDB-GENE-050208-731]	890.131	7.91334	1.39297	5.6809	1.34e-08	5.17e-06
ENSDARG00000042535	actc1a	actin alpha cardiac muscle 1a [Source:ZFIN;Acc:ZDB-GENE-040520-4]	20.3403	7.76639	1.7159	4.52613	6.01e-06	0.00110319
ENSDARG00000075757	gig2e	grass carp reovirus (GCRV)-induced gene 2e [Source:ZFIN;Acc:ZDB-GENE-130517-2]	522.7	7.69158	1.7841	4.31119	1.62e-05	0.00239322
ENSDARG00000095673	si:dkey-79f11.8	si:dkey-79f11.8 [Source:ZFIN;Acc:ZDB-GENE-030131-4806]	269.259	7.65098	1.53106	4.99717	5.82e-07	0.000143207
ENSDARG00000093857	si:dkey-79f11.10	si:dkey-79f11.10 [Source:ZFIN;Acc:ZDB-GENE-050302-48]	462.767	7.51056	1.30748	5.74431	9.23e-09	3.88e-06
ENSDARG00000056804	si:dkey-40g16.6	si:dkey-40g16.6 [Source:ZFIN;Acc:ZDB-GENE-030131-9110]	446.758	7.28651	0.850159	8.57075	1.03e-17	4.76e-14
ENSDARG00000021866	upk1a	uroplakin 1a [Source:ZFIN;Acc:ZDB-GENE-060421-2603]	14.1391	7.22447	1.78949	4.03717	5.41e-05	0.00665749
ENSDARG00000074052	si:ch211-281g13.5	si:ch211-281g13.5 [Source:ZFIN;Acc:ZDB-GENE-090311-7]	883.653	7.0638	1.19988	5.88712	3.93e-09	1.98e-06
ENSDARG00000105382	hist1h4l	histone 1, H4, like [Source:ZFIN;Acc:ZDB-GENE-070927-10]	12.3833	7.05585	1.85626	3.80112	0.000144045	0.0146186
ENSDARG00000075389	si:ch211-281g13.4	si:ch211-281g13.4 [Source:ZFIN;Acc:ZDB-GENE-090311-16]	222.804	7.01235	1.6946	4.13807	3.5e-05	0.00465711
ENSDARG00000051959	mmp15a	matrix metallopeptidase 15a [Source:ZFIN;Acc:ZDB-GENE-070817-4]	10.6799	6.90769	1.92541	3.58764	0.000333682	0.0292382
ENSDARG00000076182	stat1b	signal transducer and activator of transcription 1b [Source:ZFIN;Acc:ZDB-GENE-030616-23]	2556.71	6.79493	1.27385	5.33414	9.6e-08	2.92e-05
ENSDARG00000088251	lgals17	galectin 17 [Source:ZFIN;Acc:ZDB-GENE-131121-418]	1475.01	6.63256	1.22751	5.40326	6.54e-08	2.1e-05
ENSDARG00000055514	icn2	ictacalcin 2 [Source:ZFIN;Acc:ZDB-GENE-070822-9]	52.5626	6.5785	1.28496	5.11962	3.06e-07	8.14e-05
ENSDARG00000053424	myl2b	myosin, light chain 2b, regulatory, cardiac, slow [Source:ZFIN;Acc:ZDB-GENE-060331-137]	25.6638	6.51214	1.80678	3.60428	0.000313016	0.0280732
ENSDARG00000014427	mxe	myxovirus (influenza virus) resistance E [Source:NCBI gene;Acc:337663]	556.94	6.3679	0.826134	7.70807	1.28e-14	2.27e-11
ENSDARG00000093186	si:dkey-30j10.5	si:dkey-30j10.5 [Source:ZFIN;Acc:ZDB-GENE-091118-81]	116.138	6.27729	1.08507	5.78515	7.24e-09	3.32e-06
ENSDARG00000056248	si:dkey-183i3.5	si:dkey-183i3.5 [Source:ZFIN;Acc:ZDB-GENE-030131-8568]	1772.37	6.26831	1.08528	5.77577	7.66e-09	3.33e-06
ENSDARG00000095309	si:dkey-79f11.9	si:dkey-79f11.9 [Source:ZFIN;Acc:ZDB-GENE-090313-339]	285.35	6.20809	0.944505	6.57285	4.94e-11	4.23e-08
ENSDARG00000087093	si:ch211-157c3.4	si:ch211-157c3.4 [Source:ZFIN;Acc:ZDB-GENE-030131-8454]	81.2195	6.18316	1.02915	6.00803	1.88e-09	1.11e-06
ENSDARG00000088885	si:ch1073-340i21.3	si:ch1073-340i21.3 [Source:ZFIN;Acc:ZDB-GENE-030131-199]	65.5158	5.99997	1.11946	5.35969	8.34e-08	2.61e-05
ENSDARG00000041433	si:dkey-7c18.24	si:dkey-7c18.24 [Source:ZFIN;Acc:ZDB-GENE-041014-63]	68.807	5.95247	1.0176	5.84952	4.93e-09	2.37e-06
ENSDARG00000017489	ifi45	interferon alpha inducible protein 45 [Source:ZFIN;Acc:ZDB-GENE-051030-98]	2657.36	5.92947	0.652213	9.0913	9.79e-20	5.66e-16
ENSDARG00000098843	FQ311879.1	NA	41.3506	5.91434	1.38025	4.28499	1.83e-05	0.00264287
ENSDARG00000021688	mxa	myxovirus (influenza) resistance A [Source:NCBI gene;Acc:360142]	1332.49	5.75529	0.704332	8.17128	3.05e-16	7.13e-13
ENSDARG00000089432	si:ch211-212k18.15	si:ch211-212k18.15 [Source:ZFIN;Acc:ZDB-GENE-160728-58]	32.4254	5.73511	1.31692	4.35494	1.33e-05	0.00205325
ENSDARG00000004953	mxb	myxovirus (influenza) resistance B [Source:NCBI gene;Acc:360143]	1381.23	5.73048	1.19794	4.78362	1.72e-06	0.000355689
ENSDARG00000097653	si:dkey-23k10.3	si:dkey-23k10.3 [Source:ZFIN;Acc:ZDB-GENE-131126-11]	554.634	5.72	1.27322	4.49254	7.04e-06	0.00125267
ENSDARG00000004748	zgc:100868	zgc:100868 [Source:ZFIN;Acc:ZDB-GENE-040801-33]	34.9377	5.71781	1.15873	4.93454	8.03e-07	0.000184441
ENSDARG00000007467	ifit10	interferon-induced protein with tetratricopeptide repeats 10 [Source:ZFIN;Acc:ZDB-GENE-121214-248]	208.151	5.64773	0.992315	5.69147	1.26e-08	5.02e-06
ENSDARG00000054805	btr09	bloodthirsty-related gene family, member 9 [Source:ZFIN;Acc:ZDB-GENE-080722-46]	683.124	5.62766	1.41567	3.97527	7.03e-05	0.00825722
ENSDARG00000029720	si:dkeyp-9d4.2	si:dkeyp-9d4.2 [Source:ZFIN;Acc:ZDB-GENE-090312-156]	1029.23	5.5438	1.33226	4.16118	3.17e-05	0.00430931
ENSDARG00000100904	CABZ01109021.1	NA	1426.89	5.52121	1.40409	3.93224	8.42e-05	0.00954564
ENSDARG00000025601	trim35-14	tripartite motif containing 35-14 [Source:ZFIN;Acc:ZDB-GENE-110920-6]	125.532	5.48193	1.13973	4.80984	1.51e-06	0.000317743
ENSDARG00000090814	si:dkey-18a10.3	si:dkey-18a10.3 [Source:ZFIN;Acc:ZDB-GENE-091204-174]	162.873	5.45589	0.844902	6.45743	1.06e-10	8.5e-08
ENSDARG00000045661	irf7	interferon regulatory factor 7 [Source:ZFIN;Acc:ZDB-GENE-040426-1518]	2193.28	5.45481	1.21215	4.5001	6.79e-06	0.00122784
ENSDARG00000026704	ftr72	finTRIM family, member 72 [Source:ZFIN;Acc:ZDB-GENE-041114-86]	157.149	5.44893	0.794307	6.85998	6.89e-12	7.59e-09
ENSDARG00000042722	blnk	B cell linker [Source:ZFIN;Acc:ZDB-GENE-040702-4]	333.274	5.41762	1.33214	4.06685	4.77e-05	0.00602539
ENSDARG00000038646	ftr11	finTRIM family, member 11 [Source:ZFIN;Acc:ZDB-GENE-070912-195]	85.0679	5.41108	1.09265	4.95226	7.34e-07	0.000174991
ENSDARG00000056885	per1a	period circadian clock 1a [Source:ZFIN;Acc:ZDB-GENE-011220-1]	1824.4	5.39347	0.521946	10.3334	4.98e-25	5.76e-21
ENSDARG00000031359	cmpk2	cytidine monophosphate (UMP-CMP) kinase 2, mitochondrial [Source:ZFIN;Acc:ZDB-GENE-040724-24]	289.986	5.37686	0.895927	6.00145	1.96e-09	1.13e-06
ENSDARG00000087575	zmp:0000000912	zmp:0000000912 [Source:ZFIN;Acc:ZDB-GENE-130530-915]	951.087	5.34271	1.48042	3.60891	0.000307485	0.0277925
ENSDARG00000093584	zgc:193505	zgc:193505 [Source:ZFIN;Acc:ZDB-GENE-030131-7103]	74.9484	5.27079	0.980956	5.37312	7.74e-08	2.45e-05
ENSDARG00000003902	ctsl.1	cathepsin L.1 [Source:ZFIN;Acc:ZDB-GENE-040718-61]	151.336	5.15984	1.02917	5.01359	5.34e-07	0.000135844
ENSDARG00000103551	rnf213b	Danio rerio ring finger protein 213b (rnf213b), mRNA. [Source:RefSeq mRNA;Acc:NM_001353867]	1220.71	5.14228	1.15148	4.46581	7.98e-06	0.00139828
ENSDARG00000086374	isg15	ISG15 ubiquitin like modifier [Source:ZFIN;Acc:ZDB-GENE-021211-1]	2094.23	5.14187	1.14234	4.50116	6.76e-06	0.00122784
ENSDARG00000097157	si:ch211-207n23.2	si:ch211-207n23.2 [Source:ZFIN;Acc:ZDB-GENE-131121-310]	22.424	5.12402	1.42043	3.60737	0.000309314	0.0278491
ENSDARG00000044276	spp1	secreted phosphoprotein 1 [Source:ZFIN;Acc:ZDB-GENE-050706-97]	437.371	5.11784	1.4521	3.52443	0.000424389	0.0348225
ENSDARG00000039243	zgc:152791	zgc:152791 [Source:ZFIN;Acc:ZDB-GENE-060901-4]	64.4222	5.07573	1.12968	4.49309	7.02e-06	0.00125267
ENSDARG00000079903	si:ch73-343l4.2	si:ch73-343l4.2 [Source:ZFIN;Acc:ZDB-GENE-090313-154]	18.7684	5.0451	1.4236	3.5439	0.000394262	0.0328656
ENSDARG00000018587	zgc:152658	zgc:152658 [Source:ZFIN;Acc:ZDB-GENE-060929-68]	323.81	5.02956	0.799874	6.28794	3.22e-10	2.33e-07
ENSDARG00000098204	CU984600.2	si:dkeyp-118h9.7 [Source:NCBI gene;Acc:555303]	11095.7	5.01185	0.607115	8.2552	1.52e-16	4.39e-13
ENSDARG00000078731	si:dkey-85k7.12	si:dkey-85k7.12 [Source:ZFIN;Acc:ZDB-GENE-130530-855]	1707.58	4.9692	1.26116	3.94017	8.14e-05	0.00928127
ENSDARG00000061177	mov10b.1	Moloney leukemia virus 10b, tandem duplicate 1 [Source:NCBI gene;Acc:556024]	1002.57	4.96794	0.714385	6.95415	3.55e-12	4.27e-09
ENSDARG00000110173	BX323861.3	NA	304.417	4.96458	0.841721	5.89813	3.68e-09	1.93e-06
ENSDARG00000067995	myhz1.2	myosin, heavy polypeptide 1.2, skeletal muscle [Source:ZFIN;Acc:ZDB-GENE-070705-73]	1820.03	4.955	0.610244	8.1197	4.67e-16	9.83e-13
ENSDARG00000078206	zgc:171506	zgc:171506 [Source:ZFIN;Acc:ZDB-GENE-080204-96]	44.0589	4.89082	1.07086	4.5672	4.94e-06	0.000914978
ENSDARG00000058371	krt5	keratin 5 [Source:ZFIN;Acc:ZDB-GENE-991110-23]	3092.46	4.88622	0.586913	8.32529	8.41e-17	2.78e-13
ENSDARG00000058556	muc5.2	mucin 5.2 [Source:ZFIN;Acc:ZDB-GENE-121108-1]	35.893	4.84653	1.12927	4.29174	1.77e-05	0.00257989
ENSDARG00000043128	cldne	claudin e [Source:ZFIN;Acc:ZDB-GENE-010328-5]	43.7825	4.83529	1.00124	4.82932	1.37e-06	0.000296267
ENSDARG00000016527	helz2	helicase with zinc finger 2, transcriptional coactivator [Source:ZFIN;Acc:ZDB-GENE-120920-1]	1942.83	4.82429	1.17463	4.10706	4.01e-05	0.00512289
ENSDARG00000067990	myhz1.1	myosin, heavy polypeptide 1.1, skeletal muscle [Source:ZFIN;Acc:ZDB-GENE-000322-5]	2433.1	4.82419	0.602569	8.00604	1.18e-15	2.28e-12
ENSDARG00000030215	matn1	matrilin 1 [Source:ZFIN;Acc:ZDB-GENE-050307-3]	446.934	4.76246	0.810061	5.87913	4.12e-09	2.03e-06
ENSDARG00000089463	dhx58	DEXH (Asp-Glu-X-His) box polypeptide 58 [Source:ZFIN;Acc:ZDB-GENE-120612-3]	872.522	4.7363	0.693132	6.83319	8.3e-12	8.73e-09
ENSDARG00000070331	muc5.1	mucin 5.1, oligomeric mucus/gel-forming [Source:ZFIN;Acc:ZDB-GENE-120822-1]	114.825	4.72404	0.831195	5.68344	1.32e-08	5.17e-06
ENSDARG00000100900	si:ch211-183d5.2	si:ch211-183d5.2 [Source:ZFIN;Acc:ZDB-GENE-141216-406]	669.894	4.72285	1.32602	3.56168	0.000368483	0.0312982
ENSDARG00000040536	ftr90	finTRIM family, member 90 [Source:ZFIN;Acc:ZDB-GENE-131122-80]	67.1741	4.71253	1.36929	3.44157	0.000578347	0.0455183
ENSDARG00000092919	zp3c	zona pellucida glycoprotein 3c [Source:ZFIN;Acc:ZDB-GENE-060817-5]	56.7576	4.68564	1.2894	3.63398	0.000279079	0.0256254
ENSDARG00000104359	anxa1c	annexin A1c [Source:ZFIN;Acc:ZDB-GENE-030131-5274]	42.3473	4.67376	0.980546	4.76648	1.87e-06	0.000383879
ENSDARG00000096618	BX000534.1	NA	23.5819	4.63006	1.12176	4.12749	3.67e-05	0.00479435
ENSDARG00000089661	FO704622.1	interferon-induced protein 44-like [Source:NCBI gene;Acc:100538089]	208.379	4.56404	0.684596	6.66677	2.62e-11	2.33e-08
ENSDARG00000006588	zgc:111983	zgc:111983 [Source:ZFIN;Acc:ZDB-GENE-050417-335]	144.632	4.55267	0.875649	5.1992	2e-07	5.65e-05
ENSDARG00000052905	zgc:165423	zgc:165423 [Source:ZFIN;Acc:ZDB-GENE-070720-11]	81.4365	4.52353	0.950262	4.7603	1.93e-06	0.000385593
ENSDARG00000068939	xaf1	XIAP associated factor 1 [Source:ZFIN;Acc:ZDB-GENE-060929-840]	592.376	4.51938	0.76247	5.92728	3.08e-09	1.7e-06
ENSDARG00000091209	ucp3	uncoupling protein 3 [Source:ZFIN;Acc:ZDB-GENE-040426-1317]	36.5344	4.50017	1.07659	4.18002	2.91e-05	0.00401465
ENSDARG00000075785	si:ch73-190m4.1	si:ch73-190m4.1 [Source:ZFIN;Acc:ZDB-GENE-090311-56]	269.549	4.37406	0.824122	5.30754	1.11e-07	3.25e-05
ENSDARG00000007739	atp1a1a.2	ATPase Na+/K+ transporting subunit alpha 1a, tandem duplicate 2 [Source:ZFIN;Acc:ZDB-GENE-001212-2]	51.0165	4.3739	0.860152	5.08503	3.68e-07	9.66e-05
ENSDARG00000000212	krt97	keratin 97 [Source:ZFIN;Acc:ZDB-GENE-040718-78]	217.181	4.31671	0.528352	8.17014	3.08e-16	7.13e-13
ENSDARG00000051861	pkp3a	plakophilin 3a [Source:ZFIN;Acc:ZDB-GENE-060512-114]	241.648	4.30335	0.768961	5.59632	2.19e-08	7.79e-06
ENSDARG00000094041	krt17	keratin 17 [Source:ZFIN;Acc:ZDB-GENE-060503-86]	129.569	4.29306	0.701135	6.12302	9.18e-10	6.25e-07
ENSDARG00000093936	si:dkeyp-1h4.6	si:dkeyp-1h4.6 [Source:ZFIN;Acc:ZDB-GENE-060503-841]	177.572	4.24448	0.963393	4.40576	1.05e-05	0.00169383
ENSDARG00000095298	ftr73	finTRIM family, member 73 [Source:ZFIN;Acc:ZDB-GENE-090508-13]	177.493	4.21615	0.850246	4.95874	7.1e-07	0.000171016
ENSDARG00000036832	cyt1l	type I cytokeratin, enveloping layer, like [Source:ZFIN;Acc:ZDB-GENE-061026-4]	93.6888	4.19056	0.829444	5.05226	4.37e-07	0.000112255
ENSDARG00000099138	btr29	bloodthirsty-related gene family, member 29 [Source:ZFIN;Acc:ZDB-GENE-090512-2]	129.074	4.1723	1.00859	4.13678	3.52e-05	0.00465711
ENSDARG00000033160	nr1d1	nuclear receptor subfamily 1, group d, member 1 [Source:ZFIN;Acc:ZDB-GENE-050105-1]	2035.98	4.15883	0.405747	10.2498	1.19e-24	9.14e-21
ENSDARG00000056065	mov10b.2	Moloney leukemia virus 10b, tandem duplicate 2 [Source:NCBI gene;Acc:555950]	57.2108	4.14124	0.934064	4.43357	9.27e-06	0.00153186
ENSDARG00000095532	si:dkey-58f10.13	si:dkey-58f10.13 [Source:ZFIN;Acc:ZDB-GENE-060526-315]	89.721	4.09216	0.918154	4.45694	8.31e-06	0.0014145
ENSDARG00000069244	si:ch211-244b2.3	si:ch211-244b2.3 [Source:ZFIN;Acc:ZDB-GENE-030131-4737]	144.397	4.08457	0.961896	4.24637	2.17e-05	0.00308416
ENSDARG00000069027	admb	adrenomedullin b [Source:ZFIN;Acc:ZDB-GENE-120221-6]	54.6764	4.0178	1.1482	3.49923	0.000466606	0.0376064
ENSDARG00000001656	psmb13a	proteasome 20S subunit beta 13a [Source:ZFIN;Acc:ZDB-GENE-001208-2]	201.864	4.01117	0.952853	4.20964	2.56e-05	0.00356534
ENSDARG00000067661	ftr80	finTRIM family, member 80 [Source:ZFIN;Acc:ZDB-GENE-090511-1]	118.024	3.88904	0.816614	4.7624	1.91e-06	0.000385593
ENSDARG00000111240	dhrs13a.2	dehydrogenase/reductase (SDR family) member 13a, tandem duplicate 2 [Source:ZFIN;Acc:ZDB-GENE-040912-69]	55.6895	3.88833	1.07384	3.62095	0.000293527	0.0267399
ENSDARG00000096257	si:ch73-367p23.2	si:ch73-367p23.2 [Source:ZFIN;Acc:ZDB-GENE-120215-61]	387.447	3.88772	0.664996	5.84624	5.03e-09	2.37e-06
ENSDARG00000002768	pvalb2	parvalbumin 2 [Source:NCBI gene;Acc:58028]	4059.97	3.87616	0.545051	7.11156	1.15e-12	1.56e-09
ENSDARG00000037789	pvalb1	parvalbumin 1 [Source:ZFIN;Acc:ZDB-GENE-040625-57]	3041.41	3.81592	0.632119	6.03671	1.57e-09	9.58e-07
ENSDARG00000001760	tnxba	tenascin XBa [Source:ZFIN;Acc:ZDB-GENE-070103-5]	106.283	3.79219	0.952109	3.98294	6.81e-05	0.00807693
ENSDARG00000041911	si:ch211-245h14.1	si:ch211-245h14.1 [Source:ZFIN;Acc:ZDB-GENE-041014-350]	267.582	3.75169	0.725537	5.17092	2.33e-07	6.42e-05
ENSDARG00000114363	CABZ01052743.1	E3 ubiquitin-protein ligase RBBP6-like [Source:NCBI gene;Acc:100329917]	192.624	3.71947	0.666782	5.57824	2.43e-08	8.39e-06
ENSDARG00000038056	fgfbp2b	fibroblast growth factor binding protein 2b [Source:ZFIN;Acc:ZDB-GENE-070410-95]	46.0187	3.70547	0.964818	3.84059	0.000122739	0.0127357
ENSDARG00000075833	lyve1a	lymphatic vessel endothelial hyaluronic receptor 1a [Source:ZFIN;Acc:ZDB-GENE-031118-138]	69.5875	3.70524	0.739858	5.00804	5.5e-07	0.000136811
ENSDARG00000105562	si:dkey-23i12.7	si:dkey-23i12.7 [Source:ZFIN;Acc:ZDB-GENE-160728-52]	232.854	3.69403	0.827548	4.46382	8.05e-06	0.00140069
ENSDARG00000035327	ckma	creatine kinase, muscle a [Source:ZFIN;Acc:ZDB-GENE-980526-109]	844.852	3.69122	0.48181	7.66116	1.84e-14	3.05e-11
ENSDARG00000054418	ssuh2.2	ssu-2 homolog, tandem duplicate 2 [Source:ZFIN;Acc:ZDB-GENE-060421-4694]	102.929	3.68657	0.67	5.50235	3.75e-08	1.28e-05
ENSDARG00000076251	irf3	interferon regulatory factor 3 [Source:ZFIN;Acc:ZDB-GENE-071120-7]	185.497	3.67295	0.775412	4.73677	2.17e-06	0.000425812
ENSDARG00000067997	myhz1.3	myosin, heavy polypeptide 1.3, skeletal muscle [Source:ZFIN;Acc:ZDB-GENE-070705-74]	164.55	3.66849	0.7795	4.70621	2.52e-06	0.000486617
ENSDARG00000092947	cyt1	type I cytokeratin, enveloping layer [Source:ZFIN;Acc:ZDB-GENE-991008-6]	366.319	3.62404	0.615491	5.88805	3.91e-09	1.98e-06
ENSDARG00000052336	ociad2	OCIA domain containing 2 [Source:ZFIN;Acc:ZDB-GENE-041014-253]	155.571	3.61166	0.972203	3.71492	0.000203268	0.0193186
ENSDARG00000069503	cldnh	claudin h [Source:ZFIN;Acc:ZDB-GENE-010328-8]	69.9243	3.56269	1.00153	3.55723	0.000374779	0.0316497
ENSDARG00000056209	myoz1a	myozenin 1a [Source:ZFIN;Acc:ZDB-GENE-040426-1875]	58.3054	3.55406	0.756711	4.69671	2.64e-06	0.000501432
ENSDARG00000043587	srd5a2a	steroid-5-alpha-reductase, alpha polypeptide 2a [Source:ZFIN;Acc:ZDB-GENE-050417-199]	33.1715	3.55363	0.992142	3.58177	0.000341273	0.0295345
ENSDARG00000096712	si:dkey-193p11.2	si:dkey-193p11.2 [Source:ZFIN;Acc:ZDB-GENE-030131-8407]	53.2315	3.54818	0.871315	4.07221	4.66e-05	0.00592068
ENSDARG00000029995	tnni2b.2	troponin I type 2b (skeletal, fast), tandem duplicate 2 [Source:ZFIN;Acc:ZDB-GENE-040801-9]	583.054	3.54655	0.581174	6.10239	1.04e-09	6.91e-07
ENSDARG00000100280	znfx1	zinc finger, NFX1-type containing 1 [Source:ZFIN;Acc:ZDB-GENE-110804-2]	1735.47	3.52911	0.673328	5.24129	1.59e-07	4.61e-05
ENSDARG00000068288	lamc2	laminin, gamma 2 [Source:ZFIN;Acc:ZDB-GENE-110222-3]	173.057	3.51582	0.744553	4.72205	2.33e-06	0.000453994
ENSDARG00000089307	pmaip1	phorbol-12-myristate-13-acetate-induced protein 1 [Source:ZFIN;Acc:ZDB-GENE-070119-3]	169.48	3.50198	0.862245	4.06147	4.88e-05	0.00609924
ENSDARG00000012311	myoz2a	myozenin 2a [Source:ZFIN;Acc:ZDB-GENE-040426-1880]	22.6981	3.48257	0.934155	3.72804	0.000192971	0.0185276
ENSDARG00000053254	mylpfa	myosin light chain, phosphorylatable, fast skeletal muscle a [Source:ZFIN;Acc:ZDB-GENE-990712-15]	3426.94	3.46784	0.581816	5.96037	2.52e-09	1.42e-06
ENSDARG00000089434	etv7	ETS variant transcription factor 7 [Source:ZFIN;Acc:ZDB-GENE-070209-53]	26.5614	3.46189	0.958106	3.61326	0.000302373	0.0274377
ENSDARG00000092361	si:dkey-79f11.7	si:dkey-79f11.7 [Source:ZFIN;Acc:ZDB-GENE-090313-338]	58.0324	3.42021	0.781045	4.37902	1.19e-05	0.00186384
ENSDARG00000029069	tnni2a.4	troponin I type 2a (skeletal, fast), tandem duplicate 4 [Source:ZFIN;Acc:ZDB-GENE-040625-119]	117.397	3.41285	0.847014	4.02928	5.59e-05	0.0068136
ENSDARG00000031647	stat2	signal transducer and activator of transcription 2 [Source:ZFIN;Acc:ZDB-GENE-080321-1]	9994.01	3.39035	0.649412	5.22064	1.78e-07	5.09e-05
ENSDARG00000019808	evpla	envoplakin a [Source:ZFIN;Acc:ZDB-GENE-030829-19]	115.717	3.37809	0.851453	3.96744	7.26e-05	0.00849009
ENSDARG00000040565	ckmb	creatine kinase, muscle b [Source:ZFIN;Acc:ZDB-GENE-040426-2128]	994.245	3.37509	0.538735	6.26484	3.73e-10	2.62e-07
ENSDARG00000021677	phf11	PHD finger protein 11 [Source:ZFIN;Acc:ZDB-GENE-081104-417]	912.567	3.37209	0.653988	5.1562	2.52e-07	6.86e-05
ENSDARG00000100794	mmp13b	matrix metallopeptidase 13b [Source:ZFIN;Acc:ZDB-GENE-030131-6152]	117.961	3.36582	0.892223	3.7724	0.000161683	0.015988
ENSDARG00000099974	ldb3b	LIM domain binding 3b [Source:ZFIN;Acc:ZDB-GENE-030131-6032]	123.233	3.35615	0.61649	5.44396	5.21e-08	1.7e-05
ENSDARG00000039351	ccl19b	chemokine (C-C motif) ligand 19b [Source:ZFIN;Acc:ZDB-GENE-091204-19]	48.4547	3.33377	0.69129	4.82254	1.42e-06	0.000303688
ENSDARG00000038716	casq1a	calsequestrin 1a [Source:ZFIN;Acc:ZDB-GENE-040801-139]	74.452	3.32816	0.808872	4.11457	3.88e-05	0.00500998
ENSDARG00000099197	actc1b	actin alpha cardiac muscle 1b [Source:ZFIN;Acc:ZDB-GENE-000322-1]	4889.65	3.29909	0.46911	7.03265	2.03e-12	2.61e-09
ENSDARG00000002396	cry-dash	cryptochrome DASH [Source:NCBI gene;Acc:402986]	1340.96	3.29743	0.620192	5.31679	1.06e-07	3.13e-05
ENSDARG00000088549	si:ch1073-390k14.1	si:ch1073-390k14.1 [Source:ZFIN;Acc:ZDB-GENE-141215-14]	588.095	3.29075	0.662098	4.97018	6.69e-07	0.000162926
ENSDARG00000094747	si:ch211-197g15.6	si:ch211-197g15.6 [Source:ZFIN;Acc:ZDB-GENE-050208-457]	271.33	3.27869	0.846337	3.87398	0.000107071	0.0116146
ENSDARG00000001303	psmb8a	proteasome 20S subunit beta 8A [Source:ZFIN;Acc:ZDB-GENE-990415-141]	377.514	3.24411	0.745792	4.34988	1.36e-05	0.00207354
ENSDARG00000070835	tnnc2	troponin C type 2 (fast) [Source:ZFIN;Acc:ZDB-GENE-000322-2]	1033.51	3.24352	0.566345	5.72712	1.02e-08	4.22e-06
ENSDARG00000003808	aqp3a	aquaporin 3a [Source:ZFIN;Acc:ZDB-GENE-040426-2826]	209.916	3.24128	0.655894	4.94177	7.74e-07	0.000182706
ENSDARG00000020574	atp2a1	ATPase sarcoplasmic/endoplasmic reticulum Ca2+ transporting 1 [Source:ZFIN;Acc:ZDB-GENE-020905-1]	266.7	3.22945	0.690865	4.67449	2.95e-06	0.000554357
ENSDARG00000014196	myl1	myosin, light chain 1, alkali; skeletal, fast [Source:ZFIN;Acc:ZDB-GENE-030131-8109]	535.29	3.16729	0.547965	5.78009	7.47e-09	3.32e-06
ENSDARG00000036830	krt91	keratin 91 [Source:ZFIN;Acc:ZDB-GENE-040801-181]	2477.62	3.16217	0.578299	5.46805	4.55e-08	1.53e-05
ENSDARG00000012600	si:dkey-97a13.6	si:dkey-97a13.6 [Source:ZFIN;Acc:ZDB-GENE-070912-617]	900.529	3.1452	0.706874	4.44945	8.61e-06	0.00143819
ENSDARG00000013755	actn3a	actinin alpha 3a [Source:ZFIN;Acc:ZDB-GENE-000329-9]	205.955	3.13495	0.55683	5.62999	1.8e-08	6.62e-06
ENSDARG00000019498	cry5	cryptochrome circadian regulator 5 [Source:ZFIN;Acc:ZDB-GENE-010426-8]	909.365	3.09513	0.746035	4.14877	3.34e-05	0.00449682
ENSDARG00000071445	myoz1b	myozenin 1b [Source:ZFIN;Acc:ZDB-GENE-040718-146]	48.2255	3.09368	0.904582	3.42002	0.000626173	0.0479769
ENSDARG00000091381	si:ch211-214c20.1	si:ch211-214c20.1 [Source:ZFIN;Acc:ZDB-GENE-081103-49]	150.328	3.09303	0.773145	4.00058	6.32e-05	0.00761507
ENSDARG00000002732	spon2b	spondin 2b, extracellular matrix protein [Source:ZFIN;Acc:ZDB-GENE-990415-161]	59.7174	3.08468	0.856836	3.60009	0.000318112	0.0283108
ENSDARG00000027658	irf10	interferon regulatory factor 10 [Source:ZFIN;Acc:ZDB-GENE-040426-2084]	176.807	3.0826	0.691049	4.46076	8.17e-06	0.00140899
ENSDARG00000052396	pkz	protein kinase containing Z-DNA binding domains [Source:ZFIN;Acc:ZDB-GENE-050301-2]	158.81	3.07936	0.714079	4.31235	1.62e-05	0.00239322
ENSDARG00000089873	socs1b	suppressor of cytokine signaling 1b [Source:ZFIN;Acc:ZDB-GENE-090313-141]	127.109	3.04611	0.771297	3.94933	7.84e-05	0.00906691
ENSDARG00000090369	zgc:86896	zgc:86896 [Source:ZFIN;Acc:ZDB-GENE-040625-80]	132.026	3.03421	0.680413	4.45936	8.22e-06	0.00140899
ENSDARG00000027582	angptl7	angiopoietin-like 7 [Source:ZFIN;Acc:ZDB-GENE-041010-175]	98.2755	3.0341	0.837373	3.62335	0.000290811	0.0265972
ENSDARG00000011259	trpm1a	transient receptor potential cation channel, subfamily M, member 1a [Source:ZFIN;Acc:ZDB-GENE-070112-1372]	45.8191	3.0324	0.788971	3.84349	0.000121298	0.0127357
ENSDARG00000010478	hsp90aa1.1	heat shock protein 90, alpha (cytosolic), class A member 1, tandem duplicate 1 [Source:NCBI gene;Acc:30591]	248.156	3.01331	0.509334	5.91618	3.29e-09	1.77e-06
ENSDARG00000058094	ciarta	circadian associated repressor of transcription a [Source:ZFIN;Acc:ZDB-GENE-030131-7016]	3220.65	3.00867	0.357119	8.42485	3.61e-17	1.39e-13
ENSDARG00000038095	socs1a	suppressor of cytokine signaling 1a [Source:ZFIN;Acc:ZDB-GENE-040801-205]	361.091	2.98105	0.595084	5.00946	5.46e-07	0.000136811
ENSDARG00000035458	atp2a1l	ATPase sarcoplasmic/endoplasmic reticulum Ca2+ transporting 1, like [Source:ZFIN;Acc:ZDB-GENE-041229-2]	788.38	2.9742	0.608119	4.89081	1e-06	0.000223426
ENSDARG00000090449	sp100.3	SP110 nuclear body protein, tandem duplicate 3 [Source:ZFIN;Acc:ZDB-GENE-130530-997]	219.492	2.94513	0.779597	3.77776	0.000158246	0.0157153
ENSDARG00000075045	cxcl18b	chemokine (C-X-C motif) ligand 18b [Source:ZFIN;Acc:ZDB-GENE-090313-165]	371.187	2.94308	0.859044	3.426	0.00061255	0.047563
ENSDARG00000068457	tnnt3b	troponin T type 3b (skeletal, fast) [Source:ZFIN;Acc:ZDB-GENE-030520-2]	1677.26	2.94224	0.508779	5.78293	7.34e-09	3.32e-06
ENSDARG00000075504	si:dkey-40c23.2	si:dkey-40c23.2 [Source:ZFIN;Acc:ZDB-GENE-030131-5958]	261.75	2.9298	0.83747	3.49839	0.000468069	0.0376064
ENSDARG00000039929	ckmt2b	creatine kinase, mitochondrial 2b (sarcomeric) [Source:ZFIN;Acc:ZDB-GENE-040426-1654]	47.2412	2.91744	0.832198	3.5057	0.000455406	0.0368449
ENSDARG00000105364	si:ch73-223f5.1	si:ch73-223f5.1 [Source:ZFIN;Acc:ZDB-GENE-160113-94]	1073	2.91072	0.614458	4.73704	2.17e-06	0.000425812
ENSDARG00000074782	adgrg3	adhesion G protein-coupled receptor G3 [Source:ZFIN;Acc:ZDB-GENE-140106-110]	130.95	2.86152	0.798373	3.58419	0.000338122	0.0294128
ENSDARG00000015263	adma	adrenomedullin a [Source:ZFIN;Acc:ZDB-GENE-120221-5]	282.433	2.85716	0.743862	3.84098	0.000122542	0.0127357
ENSDARG00000009702	ascl1b	si:ch211-210p4.6 [Source:NCBI gene;Acc:560440]	516.838	2.85384	0.578388	4.93413	8.05e-07	0.000184441
ENSDARG00000058731	slc2a6	solute carrier family 2 member 6 [Source:ZFIN;Acc:ZDB-GENE-081104-301]	104.449	2.85336	0.757343	3.76759	0.000164833	0.0162301
ENSDARG00000097635	wu:fb18f06	wu:fb18f06 [Source:ZFIN;Acc:ZDB-GENE-030131-261]	72.2126	2.84692	0.649431	4.38371	1.17e-05	0.00183654
ENSDARG00000052615	tnmd	tenomodulin [Source:ZFIN;Acc:ZDB-GENE-080220-31]	271.454	2.83935	0.722463	3.9301	8.49e-05	0.00956601
ENSDARG00000017441	mylz3	myosin, light polypeptide 3, skeletal muscle [Source:ZFIN;Acc:ZDB-GENE-000322-6]	1967.1	2.82052	0.549633	5.13164	2.87e-07	7.73e-05
ENSDARG00000086933	tnni3k	TNNI3 interacting kinase [Source:ZFIN;Acc:ZDB-GENE-081104-399]	70.57	2.81275	0.742753	3.78693	0.000152523	0.015278
ENSDARG00000099825	zgc:174944	zgc:174944 [Source:ZFIN;Acc:ZDB-GENE-080207-2]	126.852	2.81228	0.598596	4.69812	2.63e-06	0.000501432
ENSDARG00000113107	CABZ01085275.1	poly [ADP-ribose] polymerase 12-like [Source:NCBI gene;Acc:110439344]	154.978	2.81121	0.704362	3.99114	6.58e-05	0.00784292
ENSDARG00000045580	lum	lumican [Source:ZFIN;Acc:ZDB-GENE-040625-24]	213.043	2.76731	0.650076	4.25691	2.07e-05	0.00296058
ENSDARG00000052515	calcoco2	calcium binding and coiled-coil domain 2 [Source:ZFIN;Acc:ZDB-GENE-050522-346]	195.271	2.76668	0.756501	3.65721	0.000254973	0.0235993
ENSDARG00000043436	si:dkey-5n18.1	si:dkey-5n18.1 [Source:ZFIN;Acc:ZDB-GENE-041014-144]	211.774	2.76445	0.771943	3.58116	0.000342074	0.0295345
ENSDARG00000010519	per3	period circadian clock 3 [Source:ZFIN;Acc:ZDB-GENE-000804-1]	11796.7	2.74822	0.430899	6.37788	1.8e-10	1.34e-07
ENSDARG00000114387	CU499336.2	NA	107.487	2.74076	0.795663	3.44462	0.000571863	0.0451615
ENSDARG00000043249	irf1b	interferon regulatory factor 1b [Source:ZFIN;Acc:ZDB-GENE-041114-13]	1256.04	2.73022	0.568956	4.79864	1.6e-06	0.000333003
ENSDARG00000102638	si:rp71-7l19.2	si:rp71-7l19.2 [Source:ZFIN;Acc:ZDB-GENE-081103-31]	151.783	2.72877	0.451344	6.04586	1.49e-09	9.29e-07
ENSDARG00000094696	si:dkey-201c13.2	si:dkey-201c13.2 [Source:ZFIN;Acc:ZDB-GENE-060526-243]	126.921	2.723	0.571984	4.76063	1.93e-06	0.000385593
ENSDARG00000068374	si:ch211-132b12.7	si:ch211-132b12.7 [Source:ZFIN;Acc:ZDB-GENE-050419-250]	2158	2.70563	0.421699	6.41602	1.4e-10	1.08e-07
ENSDARG00000030954	ftr56	finTRIM family, member 56 [Source:ZFIN;Acc:ZDB-GENE-030131-2801]	239.622	2.68901	0.723948	3.71437	0.000203713	0.0193186
ENSDARG00000055618	acta1b	actin alpha 1, skeletal muscle b [Source:ZFIN;Acc:ZDB-GENE-030131-55]	357.468	2.67581	0.636886	4.20139	2.65e-05	0.00367565
ENSDARG00000040445	si:ch211-219a4.3	si:ch211-219a4.3 [Source:ZFIN;Acc:ZDB-GENE-070424-157]	647.624	2.66956	0.69616	3.8347	0.000125718	0.0129504
ENSDARG00000012499	per1b	period circadian clock 1b [Source:ZFIN;Acc:ZDB-GENE-040419-1]	8501.14	2.66635	0.371349	7.18016	6.96e-13	1.01e-09
ENSDARG00000024815	ogfrl2	opioid growth factor receptor-like 2 [Source:ZFIN;Acc:ZDB-GENE-030616-523]	326.993	2.65703	0.74612	3.56113	0.000369264	0.0312982
ENSDARG00000100660	si:ch73-252i11.1	si:ch73-252i11.1 [Source:ZFIN;Acc:ZDB-GENE-141210-7]	1092.72	2.6365	0.634481	4.15536	3.25e-05	0.00439466
ENSDARG00000057903	si:ch211-266g18.10	si:ch211-266g18.10 [Source:ZFIN;Acc:ZDB-GENE-131127-188]	88.9893	2.61975	0.705538	3.71313	0.000204713	0.0193341
ENSDARG00000028396	fkbp5	FKBP prolyl isomerase 5 [Source:ZFIN;Acc:ZDB-GENE-030616-630]	15401.7	2.60384	0.628705	4.14159	3.45e-05	0.00461314
ENSDARG00000077407	si:dkey-184p18.2	si:dkey-184p18.2 [Source:NCBI gene;Acc:768134]	579.249	2.59541	0.670095	3.8732	0.000107417	0.0116146
ENSDARG00000056743	cavin4b	caveolae associated protein 4b [Source:ZFIN;Acc:ZDB-GENE-041212-87]	53.4253	2.59447	0.747567	3.47056	0.000519379	0.0412987
ENSDARG00000090889	LECT2	si:ch211-132p1.3 [Source:ZFIN;Acc:ZDB-GENE-130530-1010]	173.751	2.59031	0.733498	3.53145	0.000413295	0.0341544
ENSDARG00000101514	ftr64	finTRIM family, member 64 [Source:ZFIN;Acc:ZDB-GENE-090508-8]	139.002	2.58714	0.73583	3.51594	0.000438193	0.0355766
ENSDARG00000041060	lgals9l3	lectin, galactoside-binding, soluble, 9 (galectin 9)-like 3 [Source:ZFIN;Acc:ZDB-GENE-040718-159]	3271.19	2.57982	0.679422	3.79709	0.000146406	0.0147934
ENSDARG00000043154	ucp2	uncoupling protein 2 [Source:NCBI gene;Acc:555812]	4958.75	2.51487	0.650269	3.86744	0.000109985	0.0118369
ENSDARG00000078389	ifi46	interferon alpha inducible protein 46 [Source:ZFIN;Acc:ZDB-GENE-090312-190]	1212.2	2.51378	0.698227	3.60023	0.000317934	0.0283108
ENSDARG00000059054	pdk2b	pyruvate dehydrogenase kinase, isozyme 2b [Source:ZFIN;Acc:ZDB-GENE-040426-939]	1670.88	2.49903	0.359644	6.94862	3.69e-12	4.27e-09
ENSDARG00000057652	dbpb	D site albumin promoter binding protein b [Source:ZFIN;Acc:ZDB-GENE-100922-6]	2474.29	2.47622	0.428912	5.77325	7.78e-09	3.33e-06
ENSDARG00000101791	kyat3	kynurenine aminotransferase 3 [Source:NCBI gene;Acc:393315]	4483.5	2.46904	0.461388	5.35133	8.73e-08	2.69e-05
ENSDARG00000028213	ttn.2	titin, tandem duplicate 2 [Source:ZFIN;Acc:ZDB-GENE-030113-2]	340.97	2.46798	0.584443	4.2228	2.41e-05	0.00340441
ENSDARG00000024433	pvalb4	parvalbumin 4 [Source:ZFIN;Acc:ZDB-GENE-040625-48]	190.296	2.44357	0.560299	4.36119	1.29e-05	0.00200883
ENSDARG00000086856	stk35	serine/threonine kinase 35 [Source:ZFIN;Acc:ZDB-GENE-061103-553]	2109.8	2.43746	0.550484	4.42784	9.52e-06	0.00154011
ENSDARG00000055186	ccr9a	chemokine (C-C motif) receptor 9a [Source:ZFIN;Acc:ZDB-GENE-060130-125]	152.966	2.43598	0.617635	3.94405	8.01e-05	0.00917742
ENSDARG00000075397	cipca	CLOCK-interacting pacemaker a [Source:ZFIN;Acc:ZDB-GENE-120928-5]	391.821	2.40033	0.395939	6.06237	1.34e-09	8.62e-07
ENSDARG00000075151	si:dkey-188i13.10	si:dkey-188i13.10 [Source:ZFIN;Acc:ZDB-GENE-090313-208]	495.152	2.38172	0.620065	3.84107	0.000122498	0.0127357
ENSDARG00000076554	cdkn1a	cyclin-dependent kinase inhibitor 1A [Source:ZFIN;Acc:ZDB-GENE-070705-7]	282.327	2.37208	0.609731	3.89036	0.000100094	0.011029
ENSDARG00000032705	foxg1b	forkhead box G1b [Source:ZFIN;Acc:ZDB-GENE-040426-2437]	82.1235	2.35623	0.688819	3.42068	0.000624651	0.0479769
ENSDARG00000003820	nr1d2a	nuclear receptor subfamily 1, group D, member 2a [Source:ZFIN;Acc:ZDB-GENE-040504-1]	10177.6	2.34832	0.31008	7.57326	3.64e-14	5.61e-11
ENSDARG00000040284	si:dkey-79d12.5	si:dkey-79d12.5 [Source:ZFIN;Acc:ZDB-GENE-131127-429]	791.736	2.33137	0.669122	3.48423	0.000493564	0.0393813
ENSDARG00000019763	acp5a	acid phosphatase 5a, tartrate resistant [Source:ZFIN;Acc:ZDB-GENE-040426-2864]	103.404	2.3136	0.616565	3.75241	0.000175143	0.0170998
ENSDARG00000012405	col1a1a	collagen, type I, alpha 1a [Source:ZFIN;Acc:ZDB-GENE-030131-9102]	8385.17	2.29624	0.55612	4.12904	3.64e-05	0.00478927
ENSDARG00000053222	asb5b	ankyrin repeat and SOCS box containing 5b [Source:ZFIN;Acc:ZDB-GENE-050417-271]	720.337	2.28801	0.669377	3.41812	0.000630546	0.0479941
ENSDARG00000104890	si:ch211-76m11.3	si:ch211-76m11.3 [Source:ZFIN;Acc:ZDB-GENE-041210-276]	251.474	2.28752	0.419525	5.45266	4.96e-08	1.64e-05
ENSDARG00000034677	scel	sciellin [Source:ZFIN;Acc:ZDB-GENE-030616-15]	76.785	2.28215	0.608635	3.74962	0.0001771	0.0172181
ENSDARG00000024195	znf395b	zinc finger protein 395b [Source:ZFIN;Acc:ZDB-GENE-041001-193]	2113.91	2.28046	0.404614	5.63614	1.74e-08	6.49e-06
ENSDARG00000101388	si:ch211-171l17.14	si:ch211-171l17.14 [Source:ZFIN;Acc:ZDB-GENE-070912-153]	154.3	2.2756	0.589385	3.86097	0.000112936	0.0120983
ENSDARG00000060246	slc16a6b	solute carrier family 16 member 6b [Source:ZFIN;Acc:ZDB-GENE-110208-3]	5597.32	2.2653	0.587946	3.8529	0.000116727	0.0123897
ENSDARG00000041140	ddb2	damage-specific DNA binding protein 2 [Source:NCBI gene;Acc:100004133]	1458.48	2.24517	0.569044	3.94552	7.96e-05	0.00916659
ENSDARG00000042816	mmp9	matrix metallopeptidase 9 [Source:ZFIN;Acc:ZDB-GENE-040426-2132]	498.328	2.23214	0.575879	3.87605	0.000106165	0.0115875
ENSDARG00000045003	plvapb	plasmalemma vesicle associated protein b [Source:ZFIN;Acc:ZDB-GENE-060616-96]	333.531	2.22867	0.55402	4.02273	5.75e-05	0.00696935
ENSDARG00000004952	rsad2	radical S-adenosyl methionine domain containing 2 [Source:NCBI gene;Acc:570456]	692.522	2.21915	0.579827	3.82727	0.000129574	0.0132664
ENSDARG00000011583	cry1b	cryptochrome circadian regulator 1b [Source:ZFIN;Acc:ZDB-GENE-010426-3]	2603.49	2.17815	0.502173	4.33745	1.44e-05	0.00218002
ENSDARG00000052690	arrdc3a	arrestin domain containing 3a [Source:ZFIN;Acc:ZDB-GENE-030131-2913]	14968.3	2.16289	0.615036	3.51668	0.000436979	0.0355766
ENSDARG00000039117	tefa	TEF transcription factor, PAR bZIP family member a [Source:ZFIN;Acc:ZDB-GENE-990415-264]	11693.3	2.1411	0.500013	4.28209	1.85e-05	0.00266097
ENSDARG00000102403	cry2	cryptochrome circadian regulator 2 [Source:ZFIN;Acc:ZDB-GENE-010426-6]	3649.61	2.08578	0.513209	4.06419	4.82e-05	0.00606124
ENSDARG00000099420	nme2b.2	NME/NM23 nucleoside diphosphate kinase 2b, tandem duplicate 2 [Source:ZFIN;Acc:ZDB-GENE-000210-33]	2125.31	2.0434	0.469732	4.35014	1.36e-05	0.00207354
ENSDARG00000098103	tefb	TEF transcription factor, PAR bZIP family member b [Source:ZFIN;Acc:ZDB-GENE-050522-224]	7994.19	2.03607	0.459466	4.43139	9.36e-06	0.00153562
ENSDARG00000019861	fgl2a	fibrinogen-like 2a [Source:ZFIN;Acc:ZDB-GENE-030131-9506]	198.348	2.0092	0.414315	4.84944	1.24e-06	0.000272838
ENSDARG00000035809	col1a1b	collagen, type I, alpha 1b [Source:ZFIN;Acc:ZDB-GENE-030131-4400]	4443.93	1.96489	0.500205	3.92816	8.56e-05	0.00956821
ENSDARG00000100412	si:ch211-171l17.14	si:ch211-171l17.14 [Source:ZFIN;Acc:ZDB-GENE-070912-153]	149.196	1.9539	0.517002	3.77929	0.000157278	0.0156864
ENSDARG00000073789	zmp:0000000735	zmp:0000000735 [Source:ZFIN;Acc:ZDB-GENE-130530-738]	1606.04	1.9436	0.529516	3.67053	0.000242046	0.0225834
ENSDARG00000055504	si:ch211-212k18.7	si:ch211-212k18.7 [Source:ZFIN;Acc:ZDB-GENE-030131-1312]	1050.17	1.9294	0.54319	3.55198	0.000382342	0.0320544
ENSDARG00000093484	si:dkey-95p16.2	si:dkey-95p16.2 [Source:ZFIN;Acc:ZDB-GENE-081105-65]	910.512	1.83934	0.531913	3.45797	0.00054427	0.0431297
ENSDARG00000034503	per2	period circadian clock 2 [Source:ZFIN;Acc:ZDB-GENE-011220-2]	7814.38	1.82186	0.468791	3.8863	0.000101784	0.011162
ENSDARG00000020007	col1a2	collagen, type I, alpha 2 [Source:ZFIN;Acc:ZDB-GENE-030131-8415]	6247.15	1.78487	0.504669	3.53671	0.000405151	0.0336014
ENSDARG00000009594	nr1d2b	nuclear receptor subfamily 1, group D, member 2b [Source:ZFIN;Acc:ZDB-GENE-990415-244]	12562.6	1.76867	0.309972	5.7059	1.16e-08	4.7e-06
ENSDARG00000096562	wu:fj29h11	wu:fj29h11 [Source:ZFIN;Acc:ZDB-GENE-030131-7558]	4750.4	1.7644	0.465242	3.79244	0.000149176	0.0150078
ENSDARG00000058351	tapbpl	TAP binding protein like [Source:ZFIN;Acc:ZDB-GENE-121003-1]	214.162	1.74261	0.443483	3.92938	8.52e-05	0.00956601
ENSDARG00000053097	hsf2	heat shock transcription factor 2 [Source:ZFIN;Acc:ZDB-GENE-011128-1]	2618.52	1.70658	0.420519	4.05826	4.94e-05	0.00611748
ENSDARG00000105300	BX927081.1	NA	1488.57	1.65765	0.408269	4.06019	4.9e-05	0.00609988
ENSDARG00000020876	pdk2a	pyruvate dehydrogenase kinase, isozyme 2a [Source:ZFIN;Acc:ZDB-GENE-120910-1]	2842.88	1.64497	0.478687	3.43641	0.000589482	0.045926
ENSDARG00000033683	tpma	alpha-tropomyosin [Source:NCBI gene;Acc:30324]	3778.47	1.63077	0.461931	3.53033	0.000415036	0.0341762
ENSDARG00000099574	CABZ01030017.2	NA	127.983	1.57573	0.458535	3.43646	0.000589379	0.045926
ENSDARG00000055118	mylipb	myosin regulatory light chain interacting protein b [Source:NCBI gene;Acc:565911]	302.712	1.57078	0.397499	3.95166	7.76e-05	0.00902424
ENSDARG00000092033	si:dkey-239h2.3	si:dkey-239h2.3 [Source:ZFIN;Acc:ZDB-GENE-081104-383]	585.963	1.51258	0.442047	3.42176	0.00062218	0.0479769
ENSDARG00000101828	si:dkey-16p6.1	si:dkey-16p6.1 [Source:ZFIN;Acc:ZDB-GENE-081103-43]	714.123	1.51073	0.367263	4.11349	3.9e-05	0.00500998
ENSDARG00000037121	mat2ab	methionine adenosyltransferase II, alpha b [Source:ZFIN;Acc:ZDB-GENE-050327-6]	926.804	1.49181	0.389072	3.83429	0.000125928	0.0129504
ENSDARG00000003421	igf2bp2a	insulin-like growth factor 2 mRNA binding protein 2a [Source:ZFIN;Acc:ZDB-GENE-070912-44]	1069.63	1.45196	0.42438	3.42137	0.000623054	0.0479769
ENSDARG00000045768	cry1a	cryptochrome circadian regulator 1a [Source:ZFIN;Acc:ZDB-GENE-010426-2]	8524.57	1.41879	0.398002	3.56479	0.000364147	0.0312074
ENSDARG00000029075	pfkfb4b	6-phosphofructo-2-kinase/fructose-2,6-biphosphatase 4b [Source:ZFIN;Acc:ZDB-GENE-031031-4]	8217.62	1.40153	0.358199	3.91271	9.13e-05	0.0101044
ENSDARG00000088171	ciartb	circadian associated repressor of transcription b [Source:ZFIN;Acc:ZDB-GENE-131127-285]	486.575	1.39535	0.289553	4.81898	1.44e-06	0.00030631
ENSDARG00000088870	si:ch211-22k7.9	si:ch211-22k7.9 [Source:ZFIN;Acc:ZDB-GENE-070424-160]	247.157	1.39466	0.390009	3.57598	0.000348915	0.0300132
ENSDARG00000010785	thbs1b	thrombospondin 1b [Source:ZFIN;Acc:ZDB-GENE-020708-1]	1041.71	1.37573	0.345697	3.97957	6.9e-05	0.00815055
ENSDARG00000061478	igf2bp1	insulin-like growth factor 2 mRNA binding protein 1 [Source:NCBI gene;Acc:558182]	6794.11	1.34746	0.378958	3.55569	0.000376993	0.0317208
ENSDARG00000041691	bhlhe41	basic helix-loop-helix family, member e41 [Source:ZFIN;Acc:ZDB-GENE-050419-146]	3417.79	1.32385	0.359775	3.67965	0.000233551	0.0218791
ENSDARG00000077473	mych	myelocytomatosis oncogene homolog [Source:ZFIN;Acc:ZDB-GENE-030219-51]	3572.77	1.30314	0.373261	3.49122	0.000480822	0.0384974
ENSDARG00000063014	dbpa	D site albumin promoter binding protein a [Source:ZFIN;Acc:ZDB-GENE-060503-802]	2876.78	1.23789	0.276106	4.4834	7.35e-06	0.00129763
ENSDARG00000045748	stab2	stabilin 2 [Source:ZFIN;Acc:ZDB-GENE-041210-336]	675.854	-1.35517	0.35267	-3.8426	0.000121737	0.0127357
ENSDARG00000110528	sypa	synaptophysin a [Source:ZFIN;Acc:ZDB-GENE-031104-2]	42124.4	-1.40347	0.263635	-5.32353	1.02e-07	3.06e-05
ENSDARG00000053133	b3gnt7l	UDP-GlcNAc:betaGal beta-1,3-N-acetylglucosaminyltransferase 7, like [Source:ZFIN;Acc:ZDB-GENE-040718-143]	267.186	-1.42762	0.418304	-3.41287	0.000642827	0.0487684
ENSDARG00000010630	hoxb6a	homeobox B6a [Source:NCBI gene;Acc:30341]	400.734	-1.4803	0.433046	-3.41835	0.000630025	0.0479941
ENSDARG00000036755	prmt9	protein arginine methyltransferase 9 [Source:ZFIN;Acc:ZDB-GENE-080728-4]	796.571	-1.52783	0.425968	-3.58673	0.000334851	0.0292382
ENSDARG00000041735	tmem237a	transmembrane protein 237a [Source:NCBI gene;Acc:557237]	232.418	-1.56512	0.429205	-3.64656	0.000265773	0.0245009
ENSDARG00000012942	itgb5	integrin, beta 5 [Source:ZFIN;Acc:ZDB-GENE-030131-6022]	953.703	-1.61649	0.329034	-4.91283	8.98e-07	0.000201676
ENSDARG00000009018	rhbg	Rh family, B glycoprotein (gene/pseudogene) [Source:NCBI gene;Acc:337596]	981.519	-1.62073	0.434421	-3.73079	0.00019088	0.0184033
ENSDARG00000070343	hoxc6a	homeobox C6a [Source:NCBI gene;Acc:30346]	225.794	-1.7021	0.474238	-3.58913	0.000331789	0.0291911
ENSDARG00000044501	viml	vimentin like [Source:ZFIN;Acc:ZDB-GENE-040426-1743]	427.618	-1.71422	0.477094	-3.59306	0.000326822	0.0288639
ENSDARG00000078068	abcg4b	ATP-binding cassette, sub-family G (WHITE), member 4b [Source:ZFIN;Acc:ZDB-GENE-080215-10]	185.666	-1.74399	0.507092	-3.4392	0.000583436	0.0457632
ENSDARG00000104235	myo5c	myosin VC [Source:ZFIN;Acc:ZDB-GENE-131127-196]	234.747	-1.92199	0.466232	-4.12239	3.75e-05	0.00487439
ENSDARG00000079501	si:ch211-149l1.2	si:ch211-149l1.2 [Source:ZFIN;Acc:ZDB-GENE-090313-40]	671.032	-2.0143	0.454697	-4.42999	9.42e-06	0.00153562
ENSDARG00000029473	gstm.2	glutathione S-transferase mu tandem duplicate 2 [Source:ZFIN;Acc:ZDB-GENE-080218-30]	1070.56	-2.06753	0.549958	-3.75944	0.000170297	0.016697
ENSDARG00000056027	hoxb8a	homeobox B8a [Source:NCBI gene;Acc:30343]	766.418	-2.07762	0.590377	-3.51915	0.000432936	0.0353983
ENSDARG00000094017	znf1137	zinc finger protein 1137 [Source:ZFIN;Acc:ZDB-GENE-071004-87]	117.578	-2.09228	0.590456	-3.5435	0.000394858	0.0328656
ENSDARG00000042112	dio1	iodothyronine deiodinase 1 [Source:ZFIN;Acc:ZDB-GENE-030328-41]	140.287	-2.12891	0.558489	-3.81191	0.000137894	0.0140561
ENSDARG00000026513	hoxb6b	homeobox B6b [Source:NCBI gene;Acc:58053]	380.801	-2.14083	0.480632	-4.4542	8.42e-06	0.00142224
ENSDARG00000035944	sync	syncoilin, intermediate filament protein [Source:ZFIN;Acc:ZDB-GENE-060503-747]	51.5717	-2.18066	0.606057	-3.59811	0.000320536	0.0284172
ENSDARG00000092945	si:ch211-250g4.3	si:ch211-250g4.3 [Source:ZFIN;Acc:ZDB-GENE-060503-506]	78.0624	-2.26363	0.608502	-3.72	0.000199225	0.0190491
ENSDARG00000032862	ugt5g1	UDP glucuronosyltransferase 5 family, polypeptide G1 [Source:ZFIN;Acc:ZDB-GENE-080305-10]	850.083	-2.28908	0.529949	-4.31943	1.56e-05	0.00233527
ENSDARG00000054025	hoxb8b	homeobox B8b [Source:NCBI gene;Acc:30420]	122.893	-2.32916	0.653955	-3.56165	0.000368526	0.0312982
ENSDARG00000053831	vtnb	vitronectin b [Source:ZFIN;Acc:ZDB-GENE-041116-1]	94.2957	-2.58029	0.691409	-3.73193	0.000190017	0.0183966
ENSDARG00000074677	frem3	Fras1 related extracellular matrix 3 [Source:ZFIN;Acc:ZDB-GENE-030131-9788]	92.6886	-2.83753	0.65999	-4.29935	1.71e-05	0.00250872
ENSDARG00000088493	si:ch211-149k12.3	si:ch211-149k12.3 [Source:ZFIN;Acc:ZDB-GENE-131127-504]	112.645	-2.98408	0.747157	-3.99391	6.5e-05	0.00779187
ENSDARG00000097011	hbaa1	hemoglobin, alpha adult 1 [Source:NCBI gene;Acc:30507]	15596.6	-3.00089	0.7116	-4.21711	2.47e-05	0.00347024
ENSDARG00000089087	hbba1	hemoglobin, beta adult 1 [Source:NCBI gene;Acc:30216]	22500.9	-3.18051	0.643843	-4.93988	7.82e-07	0.000182706
ENSDARG00000079078	si:ch211-5k11.8	si:ch211-5k11.8 [Source:ZFIN;Acc:ZDB-GENE-131121-640]	16854.5	-3.21261	0.651916	-4.92796	8.31e-07	0.000188501
ENSDARG00000042090	si:ch73-55i23.1	si:ch73-55i23.1 [Source:NCBI gene;Acc:100148818]	144.801	-3.32551	0.747525	-4.44869	8.64e-06	0.00143819
ENSDARG00000033760	pmelb	premelanosome protein b [Source:ZFIN;Acc:ZDB-GENE-050912-2]	425.126	-3.32741	0.769694	-4.32303	1.54e-05	0.00231245
ENSDARG00000097681	si:ch211-244k5.1	si:ch211-244k5.1 [Source:ZFIN;Acc:ZDB-GENE-131127-43]	35.4154	-3.90782	1.05365	-3.70884	0.000208209	0.0195843
ENSDARG00000104027	si:ch211-207b24.4	si:ch211-207b24.4 [Source:ZFIN;Acc:ZDB-GENE-100921-9]	47.861	-4.29266	0.768538	-5.5855	2.33e-08	8.17e-06
ENSDARG00000043719	c3a.6	complement component c3a, duplicate 6 [Source:ZFIN;Acc:ZDB-GENE-041212-2]	71.0225	-4.29419	1.11412	-3.85433	0.000116048	0.0123743
ENSDARG00000113896	si:dkey-29p23.1	si:dkey-29p23.1 [Source:ZFIN;Acc:ZDB-GENE-081103-27]	283.802	-4.95918	0.878967	-5.64206	1.68e-08	6.37e-06
ENSDARG00000074764	zgc:171426	zgc:171426 [Source:ZFIN;Acc:ZDB-GENE-080212-2]	31.5863	-5.55789	1.19601	-4.64704	3.37e-06	0.000628373
ENSDARG00000096577	adgre9	adhesion G protein-coupled receptor E9 [Source:ZFIN;Acc:ZDB-GENE-121214-61]	41.547	-6.0645	1.65594	-3.66228	0.000249981	0.0232301
ENSDARG00000061585	cyp4v7	cytochrome P450, family 4, subfamily V, polypeptide 7 [Source:ZFIN;Acc:ZDB-GENE-061103-88]	170.732	-6.28837	1.60219	-3.92485	8.68e-05	0.00965419
ENSDARG00000104752	COLEC10	si:ch211-93i7.4 [Source:ZFIN;Acc:ZDB-GENE-141216-492]	13.0882	-7.1915	1.78186	-4.03596	5.44e-05	0.00665749
ENSDARG00000062924	si:ch211-243o19.4	si:ch211-243o19.4 [Source:ZFIN;Acc:ZDB-GENE-070424-167]	14.8933	-7.37076	1.68011	-4.38707	1.15e-05	0.0018208
ENSDARG00000114645	BX942815.11	NA	15.7513	-7.45881	1.69669	-4.3961	1.1e-05	0.00175878
