# Supplementary material for: A syngeneic spontaneous zebrafish model of tp53-deficient, EGFRvIII, and PI3KCAH1047R-driven glioblastoma reveals inhibitory roles for inflammation during tumor initiation and relapse in vivo
Source: eLife. 2024 Jul 25;13:RP93077. doi: 10.7554/eLife.93077 (PMC11272161; doi:10.7554/eLife.93077)
Supplement: Supplementary file 2. — Genes with 1>log2foldChange>–1, adjusted p-value<0.05 are shown. [file elife-93077-supp2.xlsx]

## Sheet: EGFRCD23WBTotal_AW_k23mp-3 Filt
	GENEID	FishName	HumanID	HumanName	baseMean	log2FoldChange	lfcSE	stat	pvalue	padj
3961	ENSDARG00000021866	upk1a	ENSG00000105668	UPK1A	14.1391	7.22447	1.78949	4.03717	5.41e-05	0.00665749
14596	ENSDARG00000076182	stat1b	ENSG00000115415	STAT1	2556.71	6.79493	1.27385	5.33414	9.6e-08	2.92e-05
9094	ENSDARG00000053424	myl2b	ENSG00000111245	MYL2	25.6638	6.51214	1.80678	3.60428	0.000313016	0.0280732
1233	ENSDARG00000007467	ifit10	ENSG00000152778	IFIT5	208.151	5.64773	0.992315	5.69147	1.26e-08	5.02e-06
8504	ENSDARG00000045661	irf7	ENSG00000185507	IRF7	2193.28	5.45481	1.21215	4.5001	6.79e-06	0.00122784
7697	ENSDARG00000042722	blnk	ENSG00000095585	BLNK	333.274	5.41762	1.33214	4.06685	4.77e-05	0.00602539
5240	ENSDARG00000031359	cmpk2	ENSG00000134326	CMPK2	289.986	5.37686	0.895927	6.00145	1.96e-09	1.13e-06
518	ENSDARG00000003902	ctsl.1	ENSG00000136943	CTSV	151.336	5.15984	1.02917	5.01359	5.34e-07	0.000135844
16270	ENSDARG00000086374	isg15	ENSG00000187608	ISG15	2094.23	5.14187	1.14234	4.50116	6.76e-06	0.00122784
2919	ENSDARG00000016527	helz2	ENSG00000130589	HELZ2	1942.83	4.82429	1.17463	4.10706	4.01e-05	0.00512289
5059	ENSDARG00000030215	matn1	ENSG00000162510	MATN1	446.934	4.76246	0.810061	5.87913	4.12e-09	2.03e-06
17051	ENSDARG00000089463	dhx58	ENSG00000108771	DHX58	872.522	4.7363	0.693132	6.83319	8.3e-12	8.73e-09
12552	ENSDARG00000068939	xaf1	ENSG00000132530	XAF1	592.376	4.51938	0.76247	5.92728	3.08e-09	1.7e-06
5497	ENSDARG00000033160	nr1d1	ENSG00000126368	NR1D1	2035.98	4.15883	0.405747	10.2498	1.19e-24	9.14e-21
14622	ENSDARG00000076251	irf3	ENSG00000126456	IRF3	185.497	3.67295	0.775412	4.73677	2.17e-06	0.000425812
8830	ENSDARG00000052336	ociad2	ENSG00000145247	OCIAD2	155.571	3.61166	0.972203	3.71492	0.000203268	0.0193186
9860	ENSDARG00000056209	myoz1a	ENSG00000177791	MYOZ1	58.3054	3.55406	0.756711	4.69671	2.64e-06	0.000501432
7960	ENSDARG00000043587	srd5a2a	ENSG00000277893	SRD5A2	33.1715	3.55363	0.992142	3.58177	0.000341273	0.0295345
20967	ENSDARG00000100280	znfx1	ENSG00000124201	ZNFX1	1735.47	3.52911	0.673328	5.24129	1.59e-07	4.61e-05
9060	ENSDARG00000053254	mylpfa	ENSG00000180209	MYLPF	3426.94	3.46784	0.581816	5.96037	2.52e-09	1.42e-06
17044	ENSDARG00000089434	etv7	ENSG00000010030	ETV7	26.5614	3.46189	0.958106	3.61326	0.000302373	0.0274377
5276	ENSDARG00000031647	stat2	ENSG00000170581	STAT2	9994.01	3.39035	0.649412	5.22064	1.78e-07	5.09e-05
3576	ENSDARG00000019808	evpla	ENSG00000167880	EVPL	115.717	3.37809	0.851453	3.96744	7.26e-05	0.00849009
7175	ENSDARG00000040565	ckmb	ENSG00000104879	CKM	994.245	3.37509	0.538735	6.26484	3.73e-10	2.62e-07
21256	ENSDARG00000100794	mmp13b	ENSG00000149968	MMP3	117.961	3.36582	0.892223	3.7724	0.000161683	0.015988
81	ENSDARG00000001303	psmb8a	ENSG00000204264	PSMB8	377.514	3.24411	0.745792	4.34988	1.36e-05	0.00207354
13268	ENSDARG00000070835	tnnc2	ENSG00000101470	TNNC2	1033.51	3.24352	0.566345	5.72712	1.02e-08	4.22e-06
2362	ENSDARG00000013755	actn3a	ENSG00000248746	ACTN3	205.955	3.13495	0.55683	5.62999	1.8e-08	6.62e-06
299	ENSDARG00000002732	spon2b	ENSG00000159674	SPON2	59.7174	3.08468	0.856836	3.60009	0.000318112	0.0283108
4686	ENSDARG00000027582	angptl7	ENSG00000171819	ANGPTL7	98.2755	3.0341	0.837373	3.62335	0.000290811	0.0265972
1896	ENSDARG00000011259	trpm1a	ENSG00000134160	TRPM1	45.8191	3.0324	0.788971	3.84349	0.000121298	0.0127357
6562	ENSDARG00000038095	socs1a	ENSG00000185338	SOCS1	361.091	2.98105	0.595084	5.00946	5.46e-07	0.000136811
6995	ENSDARG00000039929	ckmt2b	ENSG00000131730	CKMT2	47.2412	2.91744	0.832198	3.5057	0.000455406	0.0368449
2667	ENSDARG00000015263	adma	ENSG00000148926	ADM	282.433	2.85716	0.743862	3.84098	0.000122542	0.0127357
10612	ENSDARG00000058731	slc2a6	ENSG00000160326	SLC2A6	104.449	2.85336	0.757343	3.76759	0.000164833	0.0162301
8899	ENSDARG00000052615	tnmd	ENSG00000000005	TNMD	271.454	2.83935	0.722463	3.9301	8.49e-05	0.00956601
3118	ENSDARG00000017441	mylz3	ENSG00000168530	MYL1	1967.1	2.82052	0.549633	5.13164	2.87e-07	7.73e-05
16406	ENSDARG00000086933	tnni3k	ENSG00000116783	TNNI3K	70.57	2.81275	0.742753	3.78693	0.000152523	0.015278
8477	ENSDARG00000045580	lum	ENSG00000139329	LUM	213.043	2.76731	0.650076	4.25691	2.07e-05	0.00296058
8880	ENSDARG00000052515	calcoco2	ENSG00000136436	CALCOCO2	195.271	2.76668	0.756501	3.65721	0.000254973	0.0235993
1769	ENSDARG00000010519	per3	ENSG00000049246	PER3	11796.7	2.74822	0.430899	6.37788	1.8e-10	1.34e-07
9663	ENSDARG00000055618	acta1b	ENSG00000143632	ACTA1	357.468	2.67581	0.636886	4.20139	2.65e-05	0.00367565
2126	ENSDARG00000012499	per1b	ENSG00000179094	PER1	8501.14	2.66635	0.371349	7.18016	6.96e-13	1.01e-09
4800	ENSDARG00000028396	fkbp5	ENSG00000096060	FKBP5	15401.7	2.60384	0.628705	4.14159	3.45e-05	0.00461314
7838	ENSDARG00000043154	ucp2	ENSG00000175567	UCP2	4958.75	2.51487	0.650269	3.86744	0.000109985	0.0118369
10710	ENSDARG00000059054	pdk2b	ENSG00000005882	PDK2	1670.88	2.49903	0.359644	6.94862	3.69e-12	4.27e-09
21814	ENSDARG00000101791	kyat3	ENSG00000137944	KYAT3	4483.5	2.46904	0.461388	5.35133	8.73e-08	2.69e-05
4777	ENSDARG00000028213	ttn.2	ENSG00000155657	TTN	340.97	2.46798	0.584443	4.2228	2.41e-05	0.00340441
16391	ENSDARG00000086856	stk35	ENSG00000125834	STK35	2109.8	2.43746	0.550484	4.42784	9.52e-06	0.00154011
9533	ENSDARG00000055186	ccr9a	ENSG00000173585	CCR9	152.966	2.43598	0.617635	3.94405	8.01e-05	0.00917742
14742	ENSDARG00000076554	cdkn1a	ENSG00000124762	CDKN1A	282.327	2.37208	0.609731	3.89036	0.000100094	0.011029
3568	ENSDARG00000019763	acp5a	ENSG00000102575	ACP5	103.404	2.3136	0.616565	3.75241	0.000175143	0.0170998
2108	ENSDARG00000012405	col1a1a	ENSG00000108821	COL1A1	8385.17	2.29624	0.55612	4.12904	3.64e-05	0.00478927
4238	ENSDARG00000024195	znf395b	ENSG00000186918	ZNF395	2113.91	2.28046	0.404614	5.63614	1.74e-08	6.49e-06
11055	ENSDARG00000060246	slc16a6b	ENSG00000108932	SLC16A6	5597.32	2.2653	0.587946	3.8529	0.000116727	0.0123897
7318	ENSDARG00000041140	ddb2	ENSG00000134574	DDB2	1458.48	2.24517	0.569044	3.94552	7.96e-05	0.00916659
7723	ENSDARG00000042816	mmp9	ENSG00000100985	MMP9	498.328	2.23214	0.575879	3.87605	0.000106165	0.0115875
742	ENSDARG00000004952	rsad2	ENSG00000134321	RSAD2	692.522	2.21915	0.579827	3.82727	0.000129574	0.0132664
1953	ENSDARG00000011583	cry1b	ENSG00000008405	CRY1	2603.49	2.17815	0.502173	4.33745	1.44e-05	0.00218002
8923	ENSDARG00000052690	arrdc3a	ENSG00000113369	ARRDC3	14968.3	2.16289	0.615036	3.51668	0.000436979	0.0355766
6807	ENSDARG00000039117	tefa	ENSG00000167074	TEF	11693.3	2.1411	0.500013	4.28209	1.85e-05	0.00266097
22142	ENSDARG00000102403	cry2	ENSG00000121671	CRY2	3649.61	2.08578	0.513209	4.06419	4.82e-05	0.00606124
3585	ENSDARG00000019861	fgl2a	ENSG00000127951	FGL2	198.348	2.0092	0.414315	4.84944	1.24e-06	0.000272838
5681	ENSDARG00000034503	per2	ENSG00000132326	PER2	7814.38	1.82186	0.468791	3.8863	0.000101784	0.011162
3614	ENSDARG00000020007	col1a2	ENSG00000164692	COL1A2	6247.15	1.78487	0.504669	3.53671	0.000405151	0.0336014
1606	ENSDARG00000009594	nr1d2b	ENSG00000174738	NR1D2	12562.6	1.76867	0.309972	5.7059	1.16e-08	4.7e-06
10479	ENSDARG00000058351	tapbpl	ENSG00000139192	TAPBPL	214.162	1.74261	0.443483	3.92938	8.52e-05	0.00956601
9018	ENSDARG00000053097	hsf2	ENSG00000025156	HSF2	2618.52	1.70658	0.420519	4.05826	4.94e-05	0.00611748
9512	ENSDARG00000055118	mylipb	ENSG00000007944	MYLIP	302.712	1.57078	0.397499	3.95166	7.76e-05	0.00902424
435	ENSDARG00000003421	igf2bp2a	ENSG00000073792	IGF2BP2	1069.63	1.45196	0.42438	3.42137	0.000623054	0.0479769
4885	ENSDARG00000029075	pfkfb4b	ENSG00000114268	PFKFB4	8217.62	1.40153	0.358199	3.91271	9.13e-05	0.0101044
1820	ENSDARG00000010785	thbs1b	ENSG00000137801	THBS1	1041.71	1.37573	0.345697	3.97957	6.9e-05	0.00815055
7444	ENSDARG00000041691	bhlhe41	ENSG00000123095	BHLHE41	3417.79	1.32385	0.359775	3.67965	0.000233551	0.0218791
8530	ENSDARG00000045748	stab2	ENSG00000136011	STAB2	675.854	-1.35517	0.35267	-3.8426	0.000121737	0.0127357
24374	ENSDARG00000110528	sypa	ENSG00000102003	SYP	42124.4	-1.40347	0.263635	-5.32353	1.02e-07	3.06e-05
1789	ENSDARG00000010630	hoxb6a	ENSG00000108511	HOXB6	400.734	-1.4803	0.433046	-3.41835	0.000630025	0.0479941
6197	ENSDARG00000036755	prmt9	ENSG00000164169	PRMT9	796.571	-1.52783	0.425968	-3.58673	0.000334851	0.0292382
7458	ENSDARG00000041735	tmem237a	ENSG00000155755	TMEM237	232.418	-1.56512	0.429205	-3.64656	0.000265773	0.0245009
2205	ENSDARG00000012942	itgb5	ENSG00000082781	ITGB5	953.703	-1.61649	0.329034	-4.91283	8.98e-07	0.000201676
1512	ENSDARG00000009018	rhbg	ENSG00000132677	RHBG	981.519	-1.62073	0.434421	-3.73079	0.00019088	0.0184033
13062	ENSDARG00000070343	hoxc6a	ENSG00000197757	HOXC6	225.794	-1.7021	0.474238	-3.58913	0.000331789	0.0291911
23140	ENSDARG00000104235	myo5c	ENSG00000128833	MYO5C	234.747	-1.92199	0.466232	-4.12239	3.75e-05	0.00487439
4940	ENSDARG00000029473	gstm.2	ENSG00000134202	GSTM3	1070.56	-2.06753	0.549958	-3.75944	0.000170297	0.016697
9790	ENSDARG00000056027	hoxb8a	ENSG00000120068	HOXB8	766.418	-2.07762	0.590377	-3.51915	0.000432936	0.0353983
7539	ENSDARG00000042112	dio1	ENSG00000211452	DIO1	140.287	-2.12891	0.558489	-3.81191	0.000137894	0.0140561
5988	ENSDARG00000035944	sync	ENSG00000162520	SYNC	51.5717	-2.18066	0.606057	-3.59811	0.000320536	0.0284172
13998	ENSDARG00000074677	frem3	ENSG00000183090	FREM3	92.6886	-2.83753	0.65999	-4.29935	1.71e-05	0.00250872
11473	ENSDARG00000061585	cyp4v7	ENSG00000145476	CYP4V2	170.732	-6.28837	1.60219	-3.92485	8.68e-05	0.00965419
23400	ENSDARG00000104752	COLEC10	ENSG00000184374	COLEC10	13.0882	-7.1915	1.78186	-4.03596	5.44e-05	0.00665749
5331	ENSDARG00000031954	rbck1	ENSG00000125826	RBCK1	173.75	1.71948	0.506624	3.394	0.000688805	0.0512484
18124	ENSDARG00000093052	c6	ENSG00000039537	C6	41.4724	2.9011	0.855839	3.38977	0.000699518	0.0517326
4110	ENSDARG00000023062	ccn1	ENSG00000142871	CCN1	820.956	2.08979	0.618674	3.37785	0.000730554	0.0538353
4946	ENSDARG00000029493	f9b	ENSG00000101981	F9	40.4196	-4.84376	1.45787	-3.32248	0.000892198	0.0627495
8785	ENSDARG00000052122	rag1	ENSG00000166349	RAG1	188.769	1.83374	0.554099	3.3094	0.000934964	0.0645795
21331	ENSDARG00000100947	mafk	ENSG00000198517	MAFK	155.27	2.70815	0.827697	3.27191	0.00106825	0.071855
2543	ENSDARG00000014626	dlx3b	ENSG00000064195	DLX3	20.0866	3.93015	1.20415	3.26384	0.00109913	0.0732931
9424	ENSDARG00000054771	ghra	ENSG00000112964	GHR	104.711	1.69738	0.520459	3.26131	0.001109	0.0737387
18652	ENSDARG00000094578	epsti1	ENSG00000133106	EPSTI1	124.694	2.52145	0.774334	3.25628	0.00112883	0.0748424
1726	ENSDARG00000010276	ptgs2b	ENSG00000073756	PTGS2	181.497	2.75477	0.847516	3.2504	0.00115243	0.0757556
2528	ENSDARG00000014554	ppp1r3cb	ENSG00000119938	PPP1R3C	1781.01	-0.91223	0.281197	-3.24409	0.00117826	0.0763691
5585	ENSDARG00000033832	ampd1	ENSG00000116748	AMPD1	89.5116	2.23856	0.69041	3.24236	0.00118543	0.0766192
3068	ENSDARG00000017229	megf10	ENSG00000145794	MEGF10	365.011	-1.02346	0.317017	-3.22839	0.00124488	0.0800146
409	ENSDARG00000003281	pik3ip1	ENSG00000100100	PIK3IP1	7603.55	1.86383	0.579091	3.21855	0.0012884	0.0819019
6679	ENSDARG00000038643	alas2	ENSG00000158578	ALAS2	861.797	-1.66492	0.518388	-3.21172	0.00131942	0.0825137
17505	ENSDARG00000091073	alkal2a	ENSG00000189292	ALKAL2	19.907	3.71929	1.15804	3.21172	0.00131941	0.0825137
12498	ENSDARG00000068732	spry4	ENSG00000187678	SPRY4	3052.96	1.09254	0.340586	3.20782	0.00133743	0.0834148
21385	ENSDARG00000101043	ppl	ENSG00000118898	PPL	203.932	2.20241	0.686932	3.20616	0.00134519	0.0836732
14376	ENSDARG00000075643	ifi35	ENSG00000068079	IFI35	247.077	2.13588	0.668276	3.1961	0.00139299	0.0859534
7593	ENSDARG00000042332	plin2	ENSG00000147872	PLIN2	211.181	-1.95043	0.611844	-3.1878	0.00143361	0.0877576
11053	ENSDARG00000060238	uacab	ENSG00000137831	UACA	4338.39	-1.17016	0.367038	-3.18813	0.00143195	0.0877576
6085	ENSDARG00000036252	rras2	ENSG00000133818	RRAS2	3164.48	-1.11005	0.349995	-3.1716	0.00151599	0.0921882
2501	ENSDARG00000014402	smc1b	ENSG00000077935	SMC1B	13.1749	-5.22868	1.67474	-3.12207	0.00179582	0.105465
6433	ENSDARG00000037618	ddit4	ENSG00000168209	DDIT4	3966.9	0.973584	0.312374	3.11672	0.00182874	0.106857
4752	ENSDARG00000028048	rdh8a	ENSG00000080511	RDH8	683.522	-1.3059	0.419362	-3.11401	0.00184561	0.107571
15569	ENSDARG00000078552	grhl3	ENSG00000158055	GRHL3	35.3774	3.40562	1.09697	3.10455	0.00190566	0.109689
13822	ENSDARG00000074265	dzip1l	ENSG00000158163	DZIP1L	72.3818	-2.06663	0.667979	-3.09385	0.00197575	0.113109
22641	ENSDARG00000103333	baiap2b	ENSG00000175866	BAIAP2	1427.64	1.53786	0.497219	3.09292	0.00198196	0.113109
14025	ENSDARG00000074740	arhgap18	ENSG00000146376	ARHGAP18	203.039	-1.30086	0.422589	-3.07831	0.00208177	0.116918
1796	ENSDARG00000010680	gngt2a	ENSG00000167083	GNGT2	9.21476	6.6191	2.15623	3.06976	0.00214233	0.118876
19826	ENSDARG00000098135	stk40	ENSG00000196182	STK40	1462.75	0.896987	0.292365	3.06804	0.00215469	0.119276
6793	ENSDARG00000039066	klhl31	ENSG00000124743	KLHL31	45.2767	2.60777	0.850448	3.06635	0.00216691	0.119666
8609	ENSDARG00000045947	hrc	ENSG00000130528	HRC	18.8549	3.15572	1.03	3.06381	0.00218538	0.120399
16500	ENSDARG00000087303	cebpd	ENSG00000221869	CEBPD	5418.05	3.60361	1.17922	3.05592	0.00224372	0.122447
7267	ENSDARG00000040946	olig2	ENSG00000205927	OLIG2	2169.56	-0.887703	0.290659	-3.0541	0.00225736	0.122901
1099	ENSDARG00000006848	parp9	ENSG00000138496	PARP9	346.496	2.17913	0.715059	3.04749	0.00230764	0.124178
7759	ENSDARG00000042899	ELAPOR1	ENSG00000116299	ELAPOR1	70.0028	1.78605	0.585983	3.04795	0.00230406	0.124178
182	ENSDARG00000002165	psme1	ENSG00000092010	PSME1	1113.62	1.64755	0.541942	3.04009	0.00236507	0.126034
22328	ENSDARG00000102746	tmem39a	ENSG00000176142	TMEM39A	1108.96	0.983333	0.323513	3.03954	0.00236936	0.126034
8608	ENSDARG00000045946	sec24d	ENSG00000150961	SEC24D	1281.71	0.826738	0.272081	3.03858	0.00237696	0.126148
8878	ENSDARG00000052511	lin28b	ENSG00000187772	LIN28B	66.5342	2.69972	0.889262	3.03591	0.00239807	0.126738
15618	ENSDARG00000078674	hspb9	ENSG00000260325	HSPB9	7.47662	6.31143	2.09282	3.01575	0.00256343	0.132994
12607	ENSDARG00000069093	col2a1a	ENSG00000139219	COL2A1	2669.74	1.67979	0.557535	3.01289	0.0025877	0.133356
2345	ENSDARG00000013687	cilp2	ENSG00000160161	CILP2	47.8104	2.29654	0.762561	3.01161	0.00259865	0.133623
3502	ENSDARG00000019418	kcnj2a	ENSG00000123700	KCNJ2	218.172	-1.13547	0.378109	-3.00303	0.00267307	0.136932
14189	ENSDARG00000075159	meltf	ENSG00000163975	MELTF	293.591	-2.26144	0.753103	-3.00283	0.00267484	0.136932
12677	ENSDARG00000069279	elovl7a	ENSG00000164181	ELOVL7	1572.64	-1.27402	0.425392	-2.99493	0.00274504	0.138988
1330	ENSDARG00000007982	onecut1	ENSG00000169856	ONECUT1	1056.64	1.1249	0.375785	2.99347	0.00275827	0.139353
18366	ENSDARG00000093750	cd180	ENSG00000134061	CD180	18.7553	3.98596	1.33241	2.99155	0.00277565	0.139433
12154	ENSDARG00000063626	ddx21	ENSG00000165732	DDX21	5916.73	1.32743	0.44508	2.98246	0.00285944	0.14168
746	ENSDARG00000004964	cyp4t8	ENSG00000186377	CYP4X1	1398.76	-0.960331	0.323224	-2.9711	0.00296737	0.146027
9147	ENSDARG00000053554	wdr76	ENSG00000092470	WDR76	428.66	1.8309	0.61806	2.96233	0.0030532	0.147799
1790	ENSDARG00000010641	slc20a1b	ENSG00000144136	SLC20A1	15999.1	1.38497	0.470613	2.9429	0.00325157	0.154493
2989	ENSDARG00000016837	glipr2l	ENSG00000122694	GLIPR2	887.113	-1.30944	0.445368	-2.94012	0.0032808	0.155562
12990	ENSDARG00000070094	sytl1	ENSG00000142765	SYTL1	872.059	-1.04195	0.354573	-2.93861	0.00329691	0.156007
11354	ENSDARG00000061222	uba7	ENSG00000130985	UBA1	176.507	2.24816	0.76578	2.93578	0.00332709	0.157113
7822	ENSDARG00000043093	mpeg1.2	ENSG00000197629	MPEG1	130.889	2.87387	0.985008	2.91761	0.0035272	0.164217
14915	ENSDARG00000076997	stxbp4	ENSG00000166263	STXBP4	209.276	-1.22974	0.421427	-2.91804	0.00352241	0.164217
1660	ENSDARG00000009901	slc38a5a	ENSG00000017483	SLC38A5	209.128	1.26443	0.43374	2.91518	0.00355487	0.164964
10035	ENSDARG00000056744	ela2	ENSG00000142615	CELA2A	6.52425	6.13681	2.10678	2.91288	0.00358107	0.165394
24475	ENSDARG00000110963	trib1	ENSG00000173334	TRIB1	1349.54	1.18989	0.40842	2.91339	0.00357525	0.165394
5656	ENSDARG00000034307	chrne	ENSG00000108556	CHRNE	92.2541	2.5674	0.88279	2.90828	0.00363427	0.166522
8957	ENSDARG00000052826	runx3	ENSG00000020633	RUNX3	314.936	1.26228	0.43398	2.90863	0.00363022	0.166522
16274	ENSDARG00000086393	dbx1a	ENSG00000109851	DBX1	2186	1.36003	0.467487	2.90924	0.00362304	0.166522
9793	ENSDARG00000056030	hoxb7a	ENSG00000260027	HOXB7	114.762	-2.24	0.771719	-2.90261	0.00370064	0.168894
21660	ENSDARG00000101535	col10a1b	ENSG00000123500	COL10A1	34.6287	4.38861	1.51569	2.89545	0.00378621	0.171761
3160	ENSDARG00000017675	utp4	ENSG00000141076	UTP4	1469.78	0.769466	0.266315	2.88931	0.00386085	0.174145
6214	ENSDARG00000036816	pou2f2a	ENSG00000028277	POU2F2	4005.37	1.13699	0.394491	2.88217	0.00394951	0.17628
5917	ENSDARG00000035677	bmp8a	ENSG00000183682	BMP8A	37.6438	2.15995	0.750942	2.87632	0.0040234	0.178127
7771	ENSDARG00000042934	ccn2a	ENSG00000118523	CCN2	1537.34	1.45759	0.508356	2.86726	0.0041404	0.180764
10266	ENSDARG00000057598	s100b	ENSG00000160307	S100B	22513.8	-1.6427	0.572915	-2.86727	0.00414034	0.180764
10980	ENSDARG00000060008	hhipl2	ENSG00000143512	HHIPL2	168.902	1.83849	0.640983	2.86823	0.00412771	0.180764
13252	ENSDARG00000070798	pmvk	ENSG00000163344	PMVK	324.732	-1.27471	0.446134	-2.85723	0.00427354	0.185179
6686	ENSDARG00000038669	gbp2	ENSG00000162645	GBP2	474.373	1.71998	0.603123	2.85178	0.00434751	0.187681
23691	ENSDARG00000105287	mpp1	ENSG00000130830	MPP1	4351.74	1.63987	0.574975	2.85206	0.00434362	0.187681
7000	ENSDARG00000039943	tent5ba	ENSG00000158246	TENT5B	1316.36	1.55018	0.54382	2.85054	0.00436453	0.188065
6273	ENSDARG00000037012	slc3a2b	ENSG00000168003	SLC3A2	15138.3	0.863975	0.303992	2.8421	0.00448179	0.191538
13060	ENSDARG00000070340	hoxc5a	ENSG00000172789	HOXC5	914.294	-1.2852	0.452164	-2.84234	0.00447836	0.191538
13130	ENSDARG00000070480	agr2	ENSG00000106541	AGR2	83.6141	2.00901	0.711213	2.82476	0.00473158	0.197982
8512	ENSDARG00000045677	opn1sw1	ENSG00000128617	OPN1SW	31.3948	3.2007	1.13563	2.81844	0.00482579	0.20156
11564	ENSDARG00000061841	tiparp	ENSG00000163659	TIPARP	3098.6	0.867537	0.308023	2.81647	0.00485547	0.202434
4489	ENSDARG00000026165	col11a1a	ENSG00000060718	COL11A1	1441.06	1.50328	0.534179	2.81419	0.00488997	0.203506
12353	ENSDARG00000068194	klf9	ENSG00000119138	KLF9	2289.18	2.90198	1.03271	2.81005	0.00495338	0.204698
1086	ENSDARG00000006775	cass4	ENSG00000087589	CASS4	275.775	-1.04452	0.373502	-2.79657	0.0051648	0.210402
8681	ENSDARG00000051768	fhod1	ENSG00000135723	FHOD1	294.176	1.67183	0.599263	2.78981	0.00527391	0.212341
14065	ENSDARG00000074815	mxra5a	ENSG00000101825	MXRA5	712.024	-1.13288	0.405809	-2.79166	0.00524387	0.212341
5484	ENSDARG00000033020	ppcdc	ENSG00000138621	PPCDC	170.567	-1.15659	0.415005	-2.78694	0.00532081	0.21264
10076	ENSDARG00000056859	spx	ENSG00000134548	SPX	132.157	2.04633	0.734469	2.78613	0.00533414	0.212804
24759	ENSDARG00000112337	mindy4b	ENSG00000214237	MINDY4B	253.426	-1.09776	0.394139	-2.78522	0.00534915	0.213036
2111	ENSDARG00000012422	col11a2	ENSG00000204248	COL11A2	784.511	3.65819	1.31386	2.7843	0.00536428	0.213227
5194	ENSDARG00000031044	lipg	ENSG00000101670	LIPG	1399.21	-0.863647	0.310469	-2.78175	0.00540665	0.21422
45	ENSDARG00000000656	psmb9a	ENSG00000240065	PSMB9	369.376	1.53466	0.55227	2.77882	0.00545575	0.214695
13152	ENSDARG00000070538	hey1	ENSG00000164683	HEY1	1311.27	-0.963459	0.34654	-2.78022	0.00543217	0.214695
3246	ENSDARG00000018105	casq1b	ENSG00000143318	CASQ1	20.7836	3.52345	1.2683	2.77809	0.00546794	0.214809
3136	ENSDARG00000017565	itk	ENSG00000113263	ITK	48.2245	-3.07566	1.11002	-2.77083	0.00559138	0.21781
12105	ENSDARG00000063417	erf	ENSG00000105722	ERF	2369.5	0.857446	0.309934	2.76655	0.00566537	0.219216
1275	ENSDARG00000007734	stn1	ENSG00000107960	STN1	437.404	-0.988736	0.357478	-2.76586	0.00567726	0.219309
4425	ENSDARG00000025670	fstl3	ENSG00000070404	FSTL3	573.064	1.50294	0.544777	2.75881	0.00580117	0.222609
9540	ENSDARG00000055226	slc7a7	ENSG00000155465	SLC7A7	412.497	1.86169	0.675476	2.75612	0.00584922	0.223711
7670	ENSDARG00000042637	tert	ENSG00000164362	TERT	352.399	-0.978584	0.357694	-2.73581	0.00622268	0.232735
14236	ENSDARG00000075282	irs2b	ENSG00000185950	IRS2	6055.61	1.37095	0.501144	2.73564	0.00622599	0.232735
17552	ENSDARG00000091253	smyd1b	ENSG00000115593	SMYD1	69.9613	1.70169	0.62197	2.73596	0.00621979	0.232735
3959	ENSDARG00000021859	erap1b	ENSG00000164307	ERAP1	772.015	1.26612	0.463864	2.72951	0.00634283	0.235959
20459	ENSDARG00000099351	igfbp1a	ENSG00000146678	IGFBP1	1797.42	1.87073	0.686484	2.72509	0.00642834	0.237936
8273	ENSDARG00000044861	opn1lw2	ENSG00000269433	OPN1MW3	22.9413	3.79618	1.39369	2.72385	0.00645267	0.238131
7870	ENSDARG00000043281	stap2b	ENSG00000178078	STAP2	6.45791	6.094	2.2384	2.72247	0.00647953	0.238362
20532	ENSDARG00000099465	rnf213a	ENSG00000173821	RNF213	4533.14	1.35258	0.496728	2.72298	0.0064695	0.238362
1208	ENSDARG00000007377	odc1	ENSG00000115758	ODC1	13024.7	1.05067	0.386974	2.71509	0.00662581	0.242586
2234	ENSDARG00000013057	hoxb5a	ENSG00000120075	HOXB5	2530.93	-1.13734	0.419311	-2.7124	0.00667981	0.243025
16330	ENSDARG00000086620	gckr	ENSG00000084734	GCKR	9.78654	4.66583	1.72079	2.71145	0.0066989	0.243337
2461	ENSDARG00000014201	otpa	ENSG00000171540	OTP	2694.1	0.944727	0.348787	2.7086	0.00675671	0.244669
14220	ENSDARG00000075230	tet1	ENSG00000138336	TET1	749.145	1.24572	0.461084	2.70173	0.00689806	0.24862
7626	ENSDARG00000042496	parp12a	ENSG00000059378	PARP12	738.842	1.43938	0.533688	2.69705	0.00699559	0.250574
6673	ENSDARG00000038609	mpz	ENSG00000158887	MPZ	43227.8	-1.20568	0.447503	-2.69424	0.00705501	0.251753
9787	ENSDARG00000056023	hoxb9a	ENSG00000170689	HOXB9	74.1524	-1.94155	0.720707	-2.69395	0.00706114	0.251753
4799	ENSDARG00000028393	daam2	ENSG00000146122	DAAM2	1011.14	-0.991304	0.368199	-2.69231	0.00709598	0.252265
15934	ENSDARG00000079440	coro2ba	ENSG00000103647	CORO2B	4453.77	-1.11319	0.41348	-2.69224	0.00709729	0.252265
1197	ENSDARG00000007344	tcap	ENSG00000173991	TCAP	144.397	1.48949	0.556435	2.67684	0.00743193	0.260162
18837	ENSDARG00000095082	ITLN1	ENSG00000179914	ITLN1	217.312	1.94903	0.728981	2.67363	0.00750351	0.261482
4981	ENSDARG00000029729	clybl	ENSG00000125246	CLYBL	1614.46	-0.89117	0.333439	-2.67266	0.00752518	0.261842
21253	ENSDARG00000100791	tril	ENSG00000255690	TRIL	89.42	-1.43816	0.540022	-2.66315	0.00774137	0.266956
9126	ENSDARG00000053493	aldh1a2	ENSG00000128918	ALDH1A2	2176.59	-1.02158	0.38388	-2.66119	0.00778642	0.266999
12539	ENSDARG00000068892	sostdc1a	ENSG00000171243	SOSTDC1	72.3684	1.91922	0.721214	2.6611	0.00778869	0.266999
19548	ENSDARG00000097205	ulk2	ENSG00000083290	ULK2	5088.31	1.06891	0.401682	2.66109	0.00778877	0.266999
8160	ENSDARG00000044381	siah2l	ENSG00000181788	SIAH2	1810.29	0.679262	0.255566	2.65788	0.00786346	0.268763
8307	ENSDARG00000045019	aamp	ENSG00000127837	AAMP	3021.17	0.692098	0.261218	2.64951	0.00806094	0.273493
6388	ENSDARG00000037455	ugt8	ENSG00000174607	UGT8	4844.99	-1.15573	0.437331	-2.64268	0.00822518	0.277843
10888	ENSDARG00000059743	tmem98	ENSG00000006042	TMEM98	211.845	-1.24454	0.471072	-2.64192	0.00824364	0.278061
818	ENSDARG00000005392	slc5a5	ENSG00000105641	SLC5A5	140.085	-1.68938	0.639716	-2.64083	0.00827028	0.278148
7293	ENSDARG00000041051	mid1ip1a	ENSG00000165175	MID1IP1	349.865	2.08997	0.791322	2.64112	0.00826329	0.278148
6450	ENSDARG00000037706	gss	ENSG00000100983	GSS	301.339	1.15619	0.438023	2.63956	0.00830142	0.278386
17283	ENSDARG00000090337	pprc1	ENSG00000148840	PPRC1	1670.77	0.917683	0.34762	2.6399	0.00829299	0.278386
7144	ENSDARG00000040465	irf2	ENSG00000168310	IRF2	246.044	1.59721	0.605916	2.63603	0.00838828	0.280486
5533	ENSDARG00000033443	mdm2	ENSG00000135679	MDM2	1131.02	0.939155	0.356888	2.63151	0.00850055	0.281394
21106	ENSDARG00000100515	dusp1	ENSG00000120129	DUSP1	2605.08	1.09739	0.417016	2.63154	0.00849991	0.281394
4064	ENSDARG00000022712	stat3	ENSG00000168610	STAT3	2485.88	1.33792	0.509863	2.62408	0.00868836	0.285744
7399	ENSDARG00000041483	paqr6	ENSG00000160781	PAQR6	2802.45	-0.904766	0.345075	-2.62194	0.00874311	0.285744
8151	ENSDARG00000044345	cyfip1	ENSG00000273749	CYFIP1	3254.11	-0.659709	0.251604	-2.62201	0.00874129	0.285744
13064	ENSDARG00000070346	hoxc8a	ENSG00000037965	HOXC8	98.0877	-2.00086	0.762753	-2.62321	0.00871056	0.285744
8178	ENSDARG00000044485	sall4	ENSG00000101115	SALL4	330.933	1.58161	0.604602	2.61595	0.00889802	0.288767
3636	ENSDARG00000020107	usp2a	ENSG00000036672	USP2	3664.79	0.822799	0.315416	2.60862	0.00909087	0.294613
15045	ENSDARG00000077293	synpo2la	ENSG00000166317	SYNPO2L	43.5932	2.17077	0.833293	2.60505	0.00918605	0.296452
5302	ENSDARG00000031774	pus7	ENSG00000091127	PUS7	1927.84	0.633054	0.243462	2.60022	0.00931644	0.299824
18153	ENSDARG00000093125	RANBP2	ENSG00000153201	RANBP2	7421.35	0.716692	0.27585	2.59813	0.00937342	0.30082
21948	ENSDARG00000102048	slc25a43	ENSG00000077713	SLC25A43	907.603	1.57202	0.605504	2.59622	0.00942568	0.301054
3519	ENSDARG00000019516	sp7	ENSG00000170374	SP7	80.6443	2.13366	0.823398	2.59129	0.00956169	0.30433
11828	ENSDARG00000062562	egln2	ENSG00000269858	EGLN2	683.553	-0.777373	0.301596	-2.57753	0.00995081	0.314551
5550	ENSDARG00000033566	cyp17a1	ENSG00000148795	CYP17A1	61.389	1.96952	0.765947	2.57135	0.0101304	0.319791
9740	ENSDARG00000055876	msmo1	ENSG00000052802	MSMO1	2733.74	-0.95881	0.372973	-2.57072	0.0101487	0.319933
3599	ENSDARG00000019949	serpinh1b	ENSG00000149257	SERPINH1	832.243	1.35865	0.528671	2.56993	0.0101719	0.320015
10108	ENSDARG00000056950	epyc	ENSG00000083782	EPYC	265.955	1.86418	0.726888	2.5646	0.0103294	0.323426
4696	ENSDARG00000027609	hpn	ENSG00000105707	HPN	94.8595	-1.88206	0.734258	-2.56321	0.0103709	0.323848
488	ENSDARG00000003754	tspan2a	ENSG00000134198	TSPAN2	13606.3	-0.669059	0.261138	-2.56209	0.0104045	0.324025
4591	ENSDARG00000026865	fam107b	ENSG00000065809	FAM107B	5521.53	0.885429	0.346015	2.55893	0.0104994	0.326071
9928	ENSDARG00000056468	asb16	ENSG00000161664	ASB16	5.17277	5.79157	2.26366	2.5585	0.0105125	0.326071
1826	ENSDARG00000010823	memo1	ENSG00000162959	MEMO1	1335.33	-0.889835	0.348135	-2.55601	0.0105881	0.326242
4825	ENSDARG00000028625	jph2	ENSG00000149596	JPH2	102.423	1.73323	0.678251	2.55545	0.0106052	0.326242
12696	ENSDARG00000069311	il15ra	ENSG00000134470	IL15RA	41.5678	2.19886	0.860016	2.55677	0.010565	0.326242
24081	ENSDARG00000108475	otos	ENSG00000178602	OTOS	69.0714	2.30533	0.901724	2.55657	0.0105708	0.326242
2745	ENSDARG00000015709	hsd17b12a	ENSG00000149084	HSD17B12	1559.48	1.06023	0.41527	2.5531	0.010677	0.327659
3427	ENSDARG00000019098	cd82a	ENSG00000085117	CD82	10632.9	-0.896766	0.352149	-2.54655	0.0108792	0.330113
4657	ENSDARG00000027355	slc25a4	ENSG00000151729	SLC25A4	82.8948	2.05051	0.805455	2.54577	0.0109036	0.330113
13976	ENSDARG00000074635	abca1a	ENSG00000165029	ABCA1	19937.4	3.17329	1.24624	2.5463	0.0108873	0.330113
23705	ENSDARG00000105322	klhdc7a	ENSG00000179023	KLHDC7A	65.588	2.24562	0.883648	2.5413	0.0110441	0.333182
13676	ENSDARG00000073896	cx47.1	ENSG00000198835	GJC2	839.242	-1.05892	0.417923	-2.53376	0.0112845	0.337855
5431	ENSDARG00000032631	ltb4r	ENSG00000213903	LTB4R	151.449	1.13659	0.448811	2.53245	0.0113269	0.338622
4564	ENSDARG00000026726	anxa1a	ENSG00000135046	ANXA1	479.239	1.48104	0.585295	2.53042	0.0113926	0.339708
20735	ENSDARG00000099840	lpar1	ENSG00000198121	LPAR1	524.583	-0.869929	0.343962	-2.52914	0.0114342	0.340071
15994	ENSDARG00000079575	aff3	ENSG00000144218	AFF3	417.657	1.45956	0.578927	2.52115	0.0116971	0.346555
16114	ENSDARG00000079862	kl	ENSG00000133116	KL	149.14	1.99124	0.790475	2.51904	0.0117676	0.346594
25330	ENSDARG00000114885	pxmp4	ENSG00000101417	PXMP4	349.438	-1.1135	0.442253	-2.51779	0.0118092	0.346768
3525	ENSDARG00000019532	fads2	ENSG00000134824	FADS2	16837.5	-1.66639	0.66222	-2.51637	0.0118569	0.347727
2134	ENSDARG00000012539	dnase1	ENSG00000167968	DNASE1L2	5.3247	-5.89901	2.3489	-2.51139	0.0120257	0.351341
2811	ENSDARG00000016022	zic5	ENSG00000139800	ZIC5	6044.57	-0.786036	0.313135	-2.51021	0.0120659	0.352071
5179	ENSDARG00000030938	fermt3b	ENSG00000149781	FERMT3	70.3031	1.84037	0.736663	2.49825	0.0124807	0.361441
9530	ENSDARG00000055175	c1qtnf6a	ENSG00000133466	C1QTNF6	184.138	-1.83784	0.736027	-2.49697	0.012526	0.362028
711	ENSDARG00000004794	ccdc146	ENSG00000135205	CCDC146	101.512	-1.21682	0.488145	-2.49274	0.0126763	0.363465
10772	ENSDARG00000059305	tmem37	ENSG00000171227	TMEM37	522.852	-1.44726	0.582828	-2.48316	0.0130221	0.368361
9688	ENSDARG00000055705	f5	ENSG00000198734	F5	315.776	-1.66696	0.671516	-2.48238	0.0130508	0.36872
7694	ENSDARG00000042707	cx30.3	ENSG00000165474	GJB2	63.9229	-2.14112	0.863174	-2.48052	0.0131189	0.369827
7700	ENSDARG00000042725	cebpb	ENSG00000172216	CEBPB	2164.75	2.63644	1.06308	2.48001	0.0131379	0.369827
22403	ENSDARG00000102887	abhd4	ENSG00000100439	ABHD4	1337.2	1.4969	0.603495	2.48038	0.0131242	0.369827
8907	ENSDARG00000052638	fam210b	ENSG00000124098	FAM210B	556.789	0.868442	0.350258	2.47944	0.013159	0.369971
2574	ENSDARG00000014796	wnt11	ENSG00000085741	WNT11	583.685	0.838018	0.338288	2.47723	0.0132406	0.371814
9633	ENSDARG00000055530	sertad2b	ENSG00000179833	SERTAD2	1607.79	0.638783	0.258525	2.47088	0.0134781	0.375295
15631	ENSDARG00000078717	itga8	ENSG00000077943	ITGA8	669.019	-0.911734	0.369085	-2.47026	0.0135017	0.375499
1878	ENSDARG00000011166	cahz	ENSG00000133742	CA1	4167.23	-1.26898	0.514086	-2.46842	0.0135712	0.376077
9796	ENSDARG00000056037	itih6	ENSG00000102313	ITIH6	27.3994	2.91987	1.18252	2.46919	0.0135421	0.376077
17518	ENSDARG00000091127	klf15	ENSG00000163884	KLF15	482.53	1.45432	0.589402	2.46746	0.0136077	0.376637
7176	ENSDARG00000040566	phykpl	ENSG00000175309	PHYKPL	245.744	-0.97544	0.395899	-2.46386	0.0137449	0.378623
13016	ENSDARG00000070157	tgm2a	ENSG00000198959	TGM2	13.4478	3.41392	1.38812	2.45938	0.0139176	0.380932
12935	ENSDARG00000069958	sh2b3	ENSG00000111252	SH2B3	98.0035	1.55205	0.632966	2.45202	0.0142056	0.385351
8741	ENSDARG00000051975	cd99	ENSG00000002586	CD99	910.722	1.4393	0.588511	2.44566	0.0144586	0.390837
18	ENSDARG00000000241	slc40a1	ENSG00000138449	SLC40A1	3399.62	-0.715106	0.292594	-2.44402	0.0145246	0.391909
10449	ENSDARG00000058256	draxin	ENSG00000162490	DRAXIN	4599.84	-1.17274	0.479876	-2.44383	0.0145321	0.391909
7097	ENSDARG00000040277	fbxo32	ENSG00000156804	FBXO32	162.747	2.29746	0.941717	2.43965	0.0147015	0.393903
8943	ENSDARG00000052748	capn1b	ENSG00000137225	CAPN11	11.0398	-6.93909	2.84471	-2.4393	0.0147159	0.393903
14518	ENSDARG00000075980	tmem125b	ENSG00000179178	TMEM125	1542.95	-0.66897	0.274382	-2.43809	0.014765	0.394508
23149	ENSDARG00000104255	arhgap27	ENSG00000159314	ARHGAP27	2320.32	-0.87901	0.360745	-2.43665	0.014824	0.394508
353	ENSDARG00000003027	scnm1	ENSG00000163156	SCNM1	432.333	-1.03847	0.426543	-2.43463	0.0149071	0.395371
1598	ENSDARG00000009544	cldnb	ENSG00000189143	CLDN4	186.513	4.10199	1.68472	2.43482	0.0148994	0.395371
4340	ENSDARG00000025089	loxl4	ENSG00000138131	LOXL4	287.425	1.60831	0.661229	2.43231	0.0150028	0.395386
14288	ENSDARG00000075433	myom2a	ENSG00000036448	MYOM2	148.093	1.25962	0.517823	2.43254	0.0149935	0.395386
16712	ENSDARG00000088140	hsd17b7	ENSG00000132196	HSD17B7	1375.88	-1.24819	0.513528	-2.43063	0.0150728	0.39678
12763	ENSDARG00000069463	alox12	ENSG00000108839	ALOX12	578.642	1.0613	0.436929	2.429	0.0151407	0.397661
5496	ENSDARG00000033144	psme2	ENSG00000100911	PSME2	801.752	1.42418	0.587434	2.42441	0.0153334	0.400451
6716	ENSDARG00000038788	dnai1.2	ENSG00000122735	DNAI1	157.244	-1.1521	0.475444	-2.4232	0.0153845	0.400619
11909	ENSDARG00000062830	tent5d	ENSG00000174016	TENT5D	373.457	1.43557	0.592899	2.42128	0.0154659	0.402097
2762	ENSDARG00000015822	sesn3	ENSG00000149212	SESN3	4239.81	-1.06432	0.44009	-2.41842	0.0155882	0.403463
761	ENSDARG00000005085	ggctb	ENSG00000006625	GGCT	21560.9	-1.19108	0.492736	-2.41728	0.015637	0.404272
5334	ENSDARG00000031971	poglut2	ENSG00000134901	POGLUT2	512.224	-0.765181	0.316936	-2.41431	0.0157651	0.406677
11580	ENSDARG00000061890	atp13a2	ENSG00000159363	ATP13A2	374.91	-0.865579	0.358596	-2.4138	0.0157871	0.40679
11983	ENSDARG00000063019	panx2	ENSG00000073150	PANX2	904.67	1.10324	0.457562	2.41112	0.0159037	0.409338
1892	ENSDARG00000011245	esrp1	ENSG00000104413	ESRP1	20.9634	2.21622	0.919699	2.40972	0.0159648	0.409645
7656	ENSDARG00000042562	allc	ENSG00000151360	ALLC	39.3723	-2.05049	0.850818	-2.41002	0.0159515	0.409645
8264	ENSDARG00000044809	fpgs	ENSG00000136877	FPGS	1335	0.672464	0.279338	2.40735	0.0160689	0.411302
12711	ENSDARG00000069335	bcl6b	ENSG00000161940	BCL6B	1498.3	-1.44779	0.602341	-2.40361	0.0162341	0.414157
3909	ENSDARG00000021494	hnf4a	ENSG00000101076	HNF4A	9.71559	-4.3934	1.82837	-2.4029	0.0162656	0.414426
10680	ENSDARG00000058964	themis2	ENSG00000130775	THEMIS2	152.855	1.67786	0.698638	2.40161	0.0163231	0.414639
13422	ENSDARG00000071325	cbarpb	ENSG00000099625	CBARP	1864.13	0.933526	0.388714	2.40158	0.0163247	0.414639
6071	ENSDARG00000036189	spata4	ENSG00000150628	SPATA4	127.572	-0.998888	0.416976	-2.39555	0.0165954	0.419215
12244	ENSDARG00000067723	tank	ENSG00000136560	TANK	147.961	0.996366	0.416135	2.39433	0.0166506	0.420051
9358	ENSDARG00000054423	slc7a6	ENSG00000103064	SLC7A6	920.199	-0.632992	0.264488	-2.39327	0.0166989	0.420379
2231	ENSDARG00000013050	abcc12	ENSG00000140798	ABCC12	300.021	-1.10676	0.463452	-2.38809	0.0169363	0.422147
4116	ENSDARG00000023151	ucp1	ENSG00000109424	UCP1	1161.17	-1.65458	0.692562	-2.38907	0.0168912	0.422147
14135	ENSDARG00000075014	sqstm1	ENSG00000161011	SQSTM1	1837.58	1.51258	0.633561	2.38743	0.0169666	0.422147
15963	ENSDARG00000079497	tcima	ENSG00000176907	TCIM	3253.53	1.22979	0.515277	2.38666	0.0170021	0.422147
16633	ENSDARG00000087804	tnfrsf11a	ENSG00000141655	TNFRSF11A	512.728	1.04532	0.438003	2.38656	0.0170066	0.422147
17225	ENSDARG00000090063	fa2h	ENSG00000103089	FA2H	3232.44	-1.30552	0.547292	-2.38542	0.0170596	0.422184
10859	ENSDARG00000059634	thumpd3	ENSG00000134077	THUMPD3	881.091	0.876014	0.367401	2.38436	0.0171091	0.422956
1593	ENSDARG00000009505	prelid3b	ENSG00000101166	PRELID3B	3673.78	0.751517	0.315266	2.38376	0.017137	0.423194
5034	ENSDARG00000030095	ccdc78	ENSG00000162004	CCDC78	49.9909	-1.46866	0.616843	-2.38093	0.0172689	0.424757
19951	ENSDARG00000098386	ctps1b	ENSG00000171793	CTPS1	2172.14	0.950703	0.399485	2.37982	0.0173211	0.424757
963	ENSDARG00000006125	csnk1db	ENSG00000141551	CSNK1D	8859.05	0.618377	0.260218	2.37638	0.0174835	0.428095
7261	ENSDARG00000040925	wnt10b	ENSG00000169884	WNT10B	137.417	-1.06314	0.447566	-2.37537	0.0175314	0.428361
12376	ENSDARG00000068262	vamp5	ENSG00000168899	VAMP5	1859.14	-0.641001	0.2701	-2.3732	0.0176349	0.429835
20939	ENSDARG00000100231	ccdc135	ENSG00000159625	DRC7	231.185	1.80057	0.759333	2.37125	0.0177281	0.43035
14001	ENSDARG00000074686	oga	ENSG00000198408	OGA	18035.3	1.2817	0.541999	2.36476	0.0180415	0.435765
1420	ENSDARG00000008450	pcolce2a	ENSG00000163710	PCOLCE2	29.0313	2.06241	0.873584	2.36086	0.0182325	0.438547
9821	ENSDARG00000056111	lmod1a	ENSG00000163431	LMOD1	22.8897	2.20339	0.933979	2.35915	0.018317	0.439209
15041	ENSDARG00000077285	scarf1	ENSG00000074660	SCARF1	143.003	-1.24032	0.526242	-2.35694	0.0184263	0.439552
15990	ENSDARG00000079564	myh7	ENSG00000197616	MYH6	34.607	2.70744	1.14855	2.35727	0.0184099	0.439552
8415	ENSDARG00000045416	mppe1	ENSG00000154889	MPPE1	792.061	-0.656219	0.27865	-2.355	0.0185228	0.440946
5474	ENSDARG00000032959	kcnc1b	ENSG00000129159	KCNC1	1340.38	0.782209	0.33235	2.35357	0.0185939	0.441729
2213	ENSDARG00000012981	osbpl7	ENSG00000006025	OSBPL7	46.2099	1.80925	0.769303	2.35181	0.0186825	0.442925
5124	ENSDARG00000030616	nfe2l1a	ENSG00000082641	NFE2L1	225.368	1.75288	0.746609	2.34779	0.0188851	0.444944
10944	ENSDARG00000059906	sdc4	ENSG00000124145	SDC4	3383.92	1.32588	0.564411	2.34913	0.0188173	0.444944
12082	ENSDARG00000063330	mgat4a	ENSG00000071073	MGAT4A	18315.4	1.56176	0.665379	2.34718	0.0189161	0.444944
24278	ENSDARG00000110032	SAMD5	ENSG00000203727	SAMD5	374.135	1.0405	0.443255	2.34741	0.0189044	0.444944
23369	ENSDARG00000104687	slc16a9b	ENSG00000165449	SLC16A9	3914.17	2.46643	1.05207	2.34436	0.0190595	0.446827
16361	ENSDARG00000086737	tmem68	ENSG00000167904	TMEM68	1543.6	-0.660054	0.282019	-2.34046	0.0192601	0.449252
6812	ENSDARG00000039133	lamb4	ENSG00000091128	LAMB4	153.655	1.86429	0.797538	2.33756	0.0194103	0.450939
5391	ENSDARG00000032327	usp36	ENSG00000055483	USP36	5973.29	0.599495	0.256895	2.33361	0.0196159	0.454123
14331	ENSDARG00000075540	FAM107A	ENSG00000168309	FAM107A	155.704	-1.20958	0.518372	-2.33342	0.0196259	0.454123
1756	ENSDARG00000010437	tent5c	ENSG00000183508	TENT5C	265.281	1.81031	0.777698	2.32777	0.0199241	0.45873
20486	ENSDARG00000099389	cdo1	ENSG00000129596	CDO1	1363.55	1.08274	0.465033	2.32831	0.0198958	0.45873
8832	ENSDARG00000052343	spata18	ENSG00000163071	SPATA18	172.643	-1.41558	0.610638	-2.3182	0.0204386	0.464319
6617	ENSDARG00000038312	rcl1	ENSG00000120158	RCL1	968.359	0.726673	0.314307	2.31199	0.0207785	0.468554
9135	ENSDARG00000053517	EML5	ENSG00000165521	EML5	3983.66	-1.2414	0.53695	-2.31194	0.0207812	0.468554
1023	ENSDARG00000006427	fabp2	ENSG00000145384	FABP2	611.758	-1.10368	0.478103	-2.30845	0.0209742	0.470873
1989	ENSDARG00000011785	tbx6	ENSG00000149922	TBX6	206.3	1.45692	0.631611	2.30667	0.0210732	0.470873
3401	ENSDARG00000018961	gtpbp4	ENSG00000107937	GTPBP4	10088.5	0.953168	0.413243	2.30655	0.0210796	0.470873
3815	ENSDARG00000020984	slc16a10	ENSG00000112394	SLC16A10	463.769	0.944329	0.40925	2.30746	0.0210292	0.470873
9657	ENSDARG00000055591	pipox	ENSG00000179761	PIPOX	470.685	-0.894292	0.388532	-2.30172	0.0213508	0.474124
12239	ENSDARG00000067713	snx18a	ENSG00000178996	SNX18	1115.05	0.837728	0.36394	2.30183	0.0213446	0.474124
14120	ENSDARG00000074955	nup98	ENSG00000110713	NUP98	7526.74	0.924611	0.401521	2.30277	0.0212916	0.474124
2898	ENSDARG00000016457	irf9	ENSG00000213928	IRF9	1255.59	0.986791	0.429203	2.29912	0.021498	0.475841
6996	ENSDARG00000039931	slc25a33	ENSG00000171612	SLC25A33	1982.41	0.643761	0.280132	2.29807	0.0215579	0.476436
1242	ENSDARG00000007531	zcchc9	ENSG00000131732	ZCCHC9	443.562	0.782391	0.340603	2.29708	0.0216142	0.477225
781	ENSDARG00000005176	zgc:101040	ENSG00000171428	NAT1	565.544	-0.752825	0.328031	-2.29498	0.0217341	0.478254
4364	ENSDARG00000025301	gfap	ENSG00000131095	GFAP	8144.7	-1.14788	0.500199	-2.29484	0.0217424	0.478254
11511	ENSDARG00000061710	map3k8	ENSG00000107968	MAP3K8	95.6532	1.80102	0.784819	2.29482	0.0217435	0.478254
22643	ENSDARG00000103337	rrp1	ENSG00000160214	RRP1	2637.21	0.665666	0.29056	2.29098	0.0219646	0.479923
1734	ENSDARG00000010312	cp	ENSG00000047457	CP	12981.5	-1.32321	0.5778	-2.29008	0.0220164	0.480043
20585	ENSDARG00000099560	lyrm5a	ENSG00000205707	ETFRF1	1187.44	-0.76704	0.33561	-2.28551	0.022283	0.483229
14878	ENSDARG00000076900	prozb	ENSG00000126231	PROZ	31.7672	-2.47328	1.08301	-2.28371	0.0223888	0.48507
15238	ENSDARG00000077782	acer2	ENSG00000177076	ACER2	138.55	1.80435	0.790585	2.28229	0.0224719	0.485554
15563	ENSDARG00000078541	cers3a	ENSG00000154227	CERS3	14.5169	2.99897	1.31387	2.28255	0.0224569	0.485554
6678	ENSDARG00000038639	elovl6l	ENSG00000119915	ELOVL3	16.7708	3.04083	1.33316	2.28092	0.0225534	0.486723
9167	ENSDARG00000053644	got1l1	ENSG00000169154	GOT1L1	66.9488	-1.4943	0.655317	-2.28028	0.0225913	0.486723
11374	ENSDARG00000061274	lss	ENSG00000160285	LSS	1285.94	-1.39309	0.611654	-2.27758	0.0227515	0.486894
17504	ENSDARG00000091072	cib3	ENSG00000141977	CIB3	10.7555	-3.28002	1.44031	-2.27731	0.0227676	0.486894
19131	ENSDARG00000095908	sat1a.2	ENSG00000130066	SAT1	5509.88	0.883067	0.387561	2.27852	0.0226956	0.486894
20331	ENSDARG00000099116	nagk	ENSG00000124357	NAGK	770.343	-0.648764	0.284839	-2.27766	0.0227471	0.486894
2326	ENSDARG00000013576	gadd45bb	ENSG00000099860	GADD45B	410.096	1.20192	0.528289	2.27512	0.022899	0.4891
4576	ENSDARG00000026799	suv39h1a	ENSG00000101945	SUV39H1	25.211	2.70336	1.18931	2.27306	0.0230226	0.490534
8208	ENSDARG00000044569	cldn19	ENSG00000164007	CLDN19	3485.47	-0.851401	0.374545	-2.27316	0.0230164	0.490534
13208	ENSDARG00000070673	ptgr2	ENSG00000140043	PTGR2	606.561	-0.676861	0.298704	-2.26599	0.0234518	0.497389
22855	ENSDARG00000103732	plp1a	ENSG00000123560	PLP1	4086.4	-0.831281	0.366941	-2.26543	0.0234861	0.49766
10308	ENSDARG00000057741	nr1h4	ENSG00000012504	NR1H4	6.15119	-5.10605	2.25503	-2.2643	0.0235557	0.498222
8220	ENSDARG00000044613	c1qa	ENSG00000173372	C1QA	128.512	1.85097	0.817784	2.2634	0.023611	0.498482
22919	ENSDARG00000103843	spag8	ENSG00000137098	SPAG8	40.4928	-1.87091	0.826535	-2.26356	0.0236011	0.498482
8628	ENSDARG00000046012	slc47a1	ENSG00000142494	SLC47A1	1027.35	-1.05467	0.466755	-2.25958	0.0238475	0.502556
5612	ENSDARG00000033999	cyp26a1	ENSG00000095596	CYP26A1	358.174	-0.927485	0.410848	-2.25749	0.0239775	0.504836
5815	ENSDARG00000035329	capns1a	ENSG00000126247	CAPNS1	1812.05	-0.630022	0.279243	-2.25618	0.0240591	0.505144
23262	ENSDARG00000104474	il6r	ENSG00000160712	IL6R	107.086	-1.23541	0.547504	-2.25643	0.0240436	0.505144
20798	ENSDARG00000099960	elovl1a	ENSG00000066322	ELOVL1	656.529	-1.05325	0.46742	-2.25333	0.0242382	0.507111
11543	ENSDARG00000061784	arhgap25	ENSG00000163219	ARHGAP25	20.1055	2.08783	0.930008	2.24496	0.0247708	0.511351
21196	ENSDARG00000100677	tmem205	ENSG00000105518	TMEM205	1289.35	-0.789195	0.352373	-2.23966	0.0251133	0.516335
22854	ENSDARG00000103730	vgll4b	ENSG00000144560	VGLL4	4091.37	0.973297	0.434613	2.23946	0.0251261	0.516335
10901	ENSDARG00000059792	trpm5	ENSG00000070985	TRPM5	54.1093	-1.75556	0.784977	-2.23645	0.0253221	0.519015
8230	ENSDARG00000044642	sc5d	ENSG00000109929	SC5D	1227.73	-1.25297	0.56057	-2.23517	0.0254062	0.519782
21961	ENSDARG00000102066	ntn4	ENSG00000074527	NTN4	354.686	1.10941	0.496667	2.23371	0.0255024	0.520561
17696	ENSDARG00000091836	casp7	ENSG00000165806	CASP7	391.033	0.983344	0.440326	2.23322	0.0255345	0.520567
5145	ENSDARG00000030743	sptlc3	ENSG00000172296	SPTLC3	77.2639	1.34857	0.605133	2.22855	0.0258441	0.524568
3327	ENSDARG00000018553	ifih1	ENSG00000115267	IFIH1	398.502	0.897127	0.402807	2.22719	0.0259349	0.525488
193	ENSDARG00000002197	pygl	ENSG00000100504	PYGL	189.528	-1.39935	0.628445	-2.22669	0.025968	0.52549
21069	ENSDARG00000100452	nop53	ENSG00000105373	NOP53	6443.77	0.893556	0.40219	2.22173	0.0263019	0.530139
15036	ENSDARG00000077264	wdr43	ENSG00000163811	WDR43	5123.91	0.554624	0.249703	2.22114	0.0263418	0.530481
169	ENSDARG00000002021	pygb	ENSG00000100994	PYGB	1220.95	-1.00119	0.450909	-2.22037	0.0263935	0.530948
8378	ENSDARG00000045294	sh3glb1a	ENSG00000097033	SH3GLB1	752.673	-0.696612	0.314088	-2.21789	0.0265623	0.532142
11993	ENSDARG00000063050	rc3h2	ENSG00000056586	RC3H2	1924	1.1706	0.528452	2.21515	0.02675	0.534978
440	ENSDARG00000003462	fech	ENSG00000066926	FECH	204.182	1.56766	0.708911	2.21137	0.0270104	0.537233
8615	ENSDARG00000045959	csf3r	ENSG00000119535	CSF3R	112.55	1.16526	0.526988	2.21117	0.0270238	0.537233
6777	ENSDARG00000038990	wnt3	ENSG00000108379	WNT3	251.008	1.07073	0.485134	2.20709	0.0273079	0.539846
9988	ENSDARG00000056627	cxcl14	ENSG00000145824	CXCL14	3758.26	1.1127	0.503963	2.2079	0.0272514	0.539846
21145	ENSDARG00000100584	ccdc40	ENSG00000141519	CCDC40	363.926	-1.3823	0.626041	-2.20801	0.0272436	0.539846
4034	ENSDARG00000022466	clcn5b	ENSG00000171365	CLCN5	415.735	0.998227	0.452425	2.20639	0.0273565	0.539986
16420	ENSDARG00000087016	micall1b.2	ENSG00000100139	MICALL1	133.592	1.5382	0.697821	2.20428	0.0275044	0.541456
5356	ENSDARG00000032116	cnot7	ENSG00000198791	CNOT7	245.341	-0.86724	0.394417	-2.19879	0.0278928	0.545042
14616	ENSDARG00000076239	C7H20orf27	ENSG00000101220	C20orf27	2897.34	-0.747058	0.339863	-2.19811	0.027941	0.545042
16097	ENSDARG00000079824	ninj2	ENSG00000171840	NINJ2	745.775	-0.963713	0.437955	-2.20048	0.0277728	0.545042
22019	ENSDARG00000102175	hamp	ENSG00000105697	HAMP	38.0218	-3.29157	1.49656	-2.19942	0.0278481	0.545042
8405	ENSDARG00000045391	cd226	ENSG00000150637	CD226	917.141	-1.03304	0.470275	-2.19667	0.0280438	0.545885
14938	ENSDARG00000077044	arl6ip5a	ENSG00000144746	ARL6IP5	113.375	-1.01322	0.461271	-2.19658	0.0280504	0.545885
5762	ENSDARG00000035066	ubtf	ENSG00000108312	UBTF	16067.6	0.720494	0.328718	2.19183	0.0283918	0.549756
11359	ENSDARG00000061233	abcc5	ENSG00000114770	ABCC5	15336.9	1.04477	0.476608	2.19209	0.0283729	0.549756
8893	ENSDARG00000052575	arl13a	ENSG00000174225	ARL13A	23.3376	-1.8612	0.849299	-2.19146	0.0284186	0.549772
8717	ENSDARG00000051899	exoc3l1	ENSG00000179044	EXOC3L1	401.76	-0.9056	0.414227	-2.18624	0.028798	0.550958
11329	ENSDARG00000061165	slc6a4a	ENSG00000108576	SLC6A4	437.426	0.776664	0.355905	2.18222	0.0290932	0.553403
11837	ENSDARG00000062592	myl10	ENSG00000106436	MYL10	31.1085	2.05276	0.940751	2.18204	0.0291063	0.553403
7889	ENSDARG00000043342	gpx3	ENSG00000211445	GPX3	1229.75	1.38817	0.636973	2.17932	0.0293082	0.555665
6475	ENSDARG00000037836	igfals	ENSG00000099769	IGFALS	27.6205	-2.60105	1.19502	-2.17657	0.0295125	0.558373
8029	ENSDARG00000043856	amd1	ENSG00000123505	AMD1	18533.7	0.53292	0.245197	2.17344	0.0297474	0.56144
5097	ENSDARG00000030448	sppl2	ENSG00000005206	SPPL2B	1101.81	-0.629056	0.290065	-2.16867	0.0301076	0.565158
22917	ENSDARG00000103840	lrrc8db	ENSG00000171492	LRRC8D	3462.06	1.31149	0.604771	2.16857	0.0301154	0.565158
13292	ENSDARG00000070914	dusp6	ENSG00000139318	DUSP6	8245.07	0.862513	0.398357	2.16517	0.0303744	0.567957
10646	ENSDARG00000058839	susd1	ENSG00000106868	SUSD1	40.7619	-1.55806	0.720314	-2.16303	0.0305387	0.569408
1444	ENSDARG00000008592	mtmr8	ENSG00000102043	MTMR8	300.9	-0.769728	0.356896	-2.15673	0.0310268	0.574518
5574	ENSDARG00000033735	ncf1	ENSG00000158517	NCF1	161.058	0.891702	0.413439	2.15679	0.031022	0.574518
885	ENSDARG00000005713	ethe1	ENSG00000105755	ETHE1	337.58	-0.951527	0.441592	-2.15477	0.0311801	0.575111
8413	ENSDARG00000045414	elovl2	ENSG00000197977	ELOVL2	4998.54	-1.41252	0.655749	-2.15406	0.0312357	0.575111
3261	ENSDARG00000018165	depdc1a	ENSG00000024526	DEPDC1	451.168	-0.970316	0.451049	-2.15124	0.0314572	0.576966
7502	ENSDARG00000041959	cxcr4b	ENSG00000121966	CXCR4	347.715	0.780066	0.36254	2.15167	0.0314232	0.576966
19923	ENSDARG00000098330	spef2	ENSG00000152582	SPEF2	196.141	-0.948837	0.441067	-2.15123	0.0314581	0.576966
7086	ENSDARG00000040251	ctsk	ENSG00000143387	CTSK	668.787	1.00475	0.46734	2.14993	0.031561	0.57768
12888	ENSDARG00000069823	proca1	ENSG00000167525	PROCA1	7528.28	-0.82477	0.38406	-2.1475	0.0317534	0.57945
16715	ENSDARG00000088157	smoc2	ENSG00000112562	SMOC2	811.983	-1.04092	0.486292	-2.14053	0.0323121	0.584117
23867	ENSDARG00000105584	slc8b1	ENSG00000089060	SLC8B1	135.429	1.50195	0.70183	2.14005	0.0323504	0.584353
3372	ENSDARG00000018814	esrp2	ENSG00000103067	ESRP2	17.41	2.20345	1.03027	2.13871	0.0324593	0.585405
919	ENSDARG00000005891	cyb5r3	ENSG00000100243	CYB5R3	1678.13	-0.750614	0.35154	-2.13521	0.0327435	0.586906
6252	ENSDARG00000036943	golph3l	ENSG00000143457	GOLPH3L	32.6694	1.95342	0.914476	2.13611	0.0326701	0.586906
25516	ENSDARG00000115661	SAMD12	ENSG00000177570	SAMD12	179.812	-0.88353	0.413794	-2.13519	0.0327454	0.586906
8580	ENSDARG00000045873	frs2a	ENSG00000166225	FRS2	156.728	0.880954	0.412985	2.13314	0.0329136	0.587942
4103	ENSDARG00000023026	pkp2	ENSG00000057294	PKP2	325.38	0.898997	0.422482	2.1279	0.0333457	0.590124
8170	ENSDARG00000044422	acvr2ba	ENSG00000114739	ACVR2B	516.096	0.905846	0.425178	2.13051	0.0331295	0.590124
14227	ENSDARG00000075261	timp2b	ENSG00000035862	TIMP2	2444.01	1.10403	0.518731	2.12833	0.0333099	0.590124
5581	ENSDARG00000033771	hspbap1	ENSG00000169087	HSPBAP1	86.4572	-1.22901	0.578096	-2.12597	0.033506	0.59163
2403	ENSDARG00000013928	plekhb2	ENSG00000115762	PLEKHB2	3851.41	-0.521162	0.246007	-2.11849	0.0341338	0.595242
2758	ENSDARG00000015793	creb3l1	ENSG00000157613	CREB3L1	293.858	0.85524	0.403804	2.11796	0.0341785	0.595242
10648	ENSDARG00000058853	sash1b	ENSG00000111961	SASH1	2572.63	0.849712	0.400936	2.11932	0.0340635	0.595242
12627	ENSDARG00000069135	ppp1r15a	ENSG00000087074	PPP1R15A	4997.68	1.20632	0.570225	2.11551	0.0343863	0.595242
1097	ENSDARG00000006838	eef1a2	ENSG00000101210	EEF1A2	1803.92	-0.959059	0.454154	-2.11175	0.034708	0.595778
4042	ENSDARG00000022532	chrnb1l	ENSG00000170175	CHRNB1	4.79037	4.63978	2.19498	2.11381	0.0345312	0.595778
7518	ENSDARG00000042027	prrx1b	ENSG00000116132	PRRX1	64.1985	1.79918	0.851757	2.11232	0.0346594	0.595778
10278	ENSDARG00000057648	dnttip2	ENSG00000067334	DNTTIP2	2841.8	0.566095	0.267897	2.11311	0.0345917	0.595778
13726	ENSDARG00000074023	rbms1a	ENSG00000153250	RBMS1	2744.19	0.557855	0.264333	2.11042	0.0348218	0.596846
7508	ENSDARG00000041991	rrp9	ENSG00000114767	RRP9	1366.5	0.642013	0.304652	2.10737	0.0350858	0.60048
23777	ENSDARG00000105434	grxcr1a	ENSG00000215203	GRXCR1	45.7488	1.57746	0.749	2.10609	0.0351964	0.601928
12439	ENSDARG00000068516	hapln1b	ENSG00000145681	HAPLN1	645.251	-1.34426	0.639232	-2.10293	0.0354719	0.605298
9103	ENSDARG00000053453	mpp2a	ENSG00000108852	MPP2	2700.5	0.761288	0.362372	2.10085	0.0356542	0.607513
17035	ENSDARG00000089390	pnpla2	ENSG00000177666	PNPLA2	298.593	1.84538	0.878562	2.10046	0.0356888	0.607654
12771	ENSDARG00000069478	slc13a3	ENSG00000158296	SLC13A3	185.141	-1.33862	0.637703	-2.09913	0.0358052	0.607848
8031	ENSDARG00000043858	cdk19	ENSG00000155111	CDK19	229.245	-1.0503	0.500426	-2.09881	0.0358333	0.607879
15338	ENSDARG00000078026	zcchc24	ENSG00000165424	ZCCHC24	2557.53	-0.687405	0.327708	-2.09761	0.0359392	0.608407
7250	ENSDARG00000040890	fdps	ENSG00000160752	FDPS	5230.41	-0.903939	0.43142	-2.09526	0.0361475	0.611416
1125	ENSDARG00000006978	zak	ENSG00000091436	MAP3K20	299.579	-1.10894	0.529899	-2.09274	0.0363727	0.614057
18706	ENSDARG00000094730	acbd7	ENSG00000176244	ACBD7	7120.39	-1.03435	0.494629	-2.09117	0.0365127	0.615344
5169	ENSDARG00000030872	cetp	ENSG00000087237	CETP	113.713	2.04659	0.981088	2.08604	0.0369749	0.620873
11509	ENSDARG00000061697	ca14	ENSG00000118298	CA14	17.0605	-2.76416	1.32594	-2.08468	0.0370982	0.622041
5137	ENSDARG00000030687	phka2	ENSG00000044446	PHKA2	4862.27	0.820286	0.393733	2.08336	0.0372189	0.62316
6377	ENSDARG00000037409	tmem144a	ENSG00000164124	TMEM144	490.186	-0.659929	0.316825	-2.08295	0.0372561	0.62323
11131	ENSDARG00000060500	l2hgdh	ENSG00000087299	L2HGDH	465.751	-0.768572	0.369397	-2.08061	0.0374695	0.623298
3864	ENSDARG00000021250	slc25a48	ENSG00000145832	SLC25A48	277.364	-0.832571	0.400483	-2.07892	0.0376251	0.624988
3426	ENSDARG00000019096	myl7	ENSG00000106631	MYL7	13.3797	-2.46789	1.18878	-2.07598	0.0378963	0.627689
20793	ENSDARG00000099950	cldn17	ENSG00000156284	CLDN8	13.4387	2.83216	1.36456	2.07551	0.0379389	0.627946
3045	ENSDARG00000017121	mafba	ENSG00000204103	MAFB	2582.36	0.666236	0.321101	2.07485	0.0380003	0.628432
11057	ENSDARG00000060249	wdr44	ENSG00000131725	WDR44	1737.41	-0.720324	0.347209	-2.07461	0.0380226	0.628432
3461	ENSDARG00000019253	rhag	ENSG00000112077	RHAG	257.95	-1.33495	0.644502	-2.07129	0.0383313	0.630801
6884	ENSDARG00000039406	prom2	ENSG00000155066	PROM2	207.806	-0.803143	0.388323	-2.06823	0.038618	0.633297
12487	ENSDARG00000068708	ifrd1	ENSG00000288640	NA	13191.5	0.492896	0.238581	2.06595	0.0388332	0.635925
808	ENSDARG00000005350	dip2ba	ENSG00000066084	DIP2B	6102.47	-0.499605	0.242405	-2.06104	0.0392995	0.640325
2892	ENSDARG00000016429	farp2	ENSG00000006607	FARP2	1403.06	-0.78494	0.380906	-2.06072	0.0393301	0.640325
5066	ENSDARG00000030251	klhl36	ENSG00000135686	KLHL36	694.433	-0.814352	0.395325	-2.05996	0.0394027	0.640325
13888	ENSDARG00000074410	brip1	ENSG00000136492	BRIP1	327.587	-0.716356	0.347564	-2.06108	0.0392954	0.640325
17674	ENSDARG00000091757	adgrf6	ENSG00000153292	ADGRF1	10.4856	2.63409	1.27862	2.0601	0.0393893	0.640325
19042	ENSDARG00000095674	tmem123	ENSG00000152558	TMEM123	13.502	2.49363	1.21032	2.06031	0.0393692	0.640325
9915	ENSDARG00000056407	irf8	ENSG00000140968	IRF8	511.042	1.24603	0.605434	2.05808	0.0395824	0.641385
2122	ENSDARG00000012468	aacs	ENSG00000081760	AACS	2454.04	-0.810299	0.394488	-2.05405	0.0399706	0.646318
13623	ENSDARG00000073752	CACNA2D1	ENSG00000153956	CACNA2D1	600.558	1.12999	0.550441	2.05287	0.0400848	0.647711
1780	ENSDARG00000010586	tex9	ENSG00000151575	TEX9	435.186	-0.626182	0.305638	-2.04877	0.0404847	0.651279
4318	ENSDARG00000024920	tlcd5a	ENSG00000181264	TLCD5	4486.31	-0.64638	0.315641	-2.04784	0.0405761	0.651279
14302	ENSDARG00000075463	mss51	ENSG00000166343	MSS51	5.03804	5.75813	2.81196	2.04772	0.0405871	0.651279
1132	ENSDARG00000007025	ttc9c	ENSG00000162222	TTC9C	359.129	-0.782964	0.382566	-2.04661	0.040696	0.651672
2278	ENSDARG00000013310	map3k15	ENSG00000180815	MAP3K15	286.507	1.46164	0.714694	2.04513	0.0408421	0.653478
7608	ENSDARG00000042396	odf3b	ENSG00000177989	ODF3B	18.3509	-2.15671	1.05468	-2.04489	0.0408653	0.653478
2242	ENSDARG00000013082	uap1l1	ENSG00000197355	UAP1L1	211.177	-1.34784	0.659429	-2.04394	0.0409593	0.654077
3316	ENSDARG00000018492	znf503	ENSG00000165655	ZNF503	3169.95	0.566673	0.277225	2.04409	0.0409444	0.654077
2283	ENSDARG00000013335	anxa6	ENSG00000197043	ANXA6	961.304	-1.02629	0.502751	-2.04135	0.0412156	0.657262
14807	ENSDARG00000076747	TMCC1	ENSG00000172765	TMCC1	499.171	0.754187	0.369558	2.04078	0.0412727	0.657719
11586	ENSDARG00000061904	fhod3b	ENSG00000134775	FHOD3	778.721	-0.832863	0.408335	-2.03965	0.0413848	0.659053
12755	ENSDARG00000069441	lpar6b	ENSG00000139679	LPAR6	10.983	2.87733	1.41094	2.0393	0.0414201	0.659161
839	ENSDARG00000005485	ucmab	ENSG00000165623	UCMA	61.1368	2.32338	1.13974	2.03852	0.0414978	0.659181
13170	ENSDARG00000070578	edn2	ENSG00000127129	EDN2	46.9379	1.39991	0.687156	2.03726	0.0416243	0.659688
6136	ENSDARG00000036473	snapc2	ENSG00000104976	SNAPC2	375.114	-0.67341	0.331016	-2.03437	0.0419139	0.661801
12130	ENSDARG00000063539	slc25a15a	ENSG00000102743	SLC25A15	26.5734	2.78362	1.37004	2.03179	0.0421754	0.664327
4223	ENSDARG00000024032	coch	ENSG00000100473	COCH	4564.75	3.07129	1.51249	2.03062	0.0422934	0.664377
674	ENSDARG00000004627	panx3	ENSG00000154143	PANX3	87.5689	2.3665	1.16939	2.0237	0.0430012	0.665255
1423	ENSDARG00000008461	anapc5	ENSG00000089053	ANAPC5	968.998	-0.747396	0.369393	-2.02331	0.0430414	0.665255
3084	ENSDARG00000017299	fabp11a	ENSG00000164687	FABP5	6407.16	-1.21634	0.601428	-2.02241	0.0431339	0.665255
5875	ENSDARG00000035563	znf703	ENSG00000183779	ZNF703	2192.17	0.551268	0.272657	2.02183	0.0431934	0.665255
6846	ENSDARG00000039269	arg2	ENSG00000081181	ARG2	6392.74	0.769575	0.379243	2.02924	0.0424341	0.665255
9276	ENSDARG00000054122	tmem30b	ENSG00000182107	TMEM30B	13.3957	2.81275	1.38948	2.02432	0.0429368	0.665255
10831	ENSDARG00000059503	ACSF3	ENSG00000176715	ACSF3	140.117	-0.924045	0.45569	-2.02779	0.0425816	0.665255
11578	ENSDARG00000061885	satb2	ENSG00000119042	SATB2	119.646	1.13048	0.559629	2.02005	0.0433783	0.665255
11629	ENSDARG00000062025	cpox	ENSG00000080819	CPOX	1929.14	-0.80482	0.397943	-2.02245	0.0431298	0.665255
11691	ENSDARG00000062190	pde3b	ENSG00000152270	PDE3B	2258.39	0.767363	0.379411	2.02251	0.0431234	0.665255
12512	ENSDARG00000068812	tlr7	ENSG00000196664	TLR7	97.0767	1.39039	0.685714	2.02764	0.0425965	0.665255
13592	ENSDARG00000073688	nav2a	ENSG00000166833	NAV2	3898.57	0.529012	0.261151	2.02569	0.0427966	0.665255
13609	ENSDARG00000073724	nlrx1	ENSG00000160703	NLRX1	835.343	-0.610646	0.302269	-2.02021	0.0433616	0.665255
14918	ENSDARG00000077004	aldh1l1	ENSG00000144908	ALDH1L1	606.889	-1.1673	0.577817	-2.02019	0.0433639	0.665255
15477	ENSDARG00000078322	col12a1a	ENSG00000111799	COL12A1	3780.19	0.874102	0.431232	2.02699	0.0426636	0.665255
15667	ENSDARG00000078790	lrrc18a	ENSG00000165383	LRRC18	19.2474	-1.91795	0.946831	-2.02565	0.0428008	0.665255
16268	ENSDARG00000086362	pou6f2	ENSG00000106536	POU6F2	628.824	0.96082	0.473654	2.02853	0.0425063	0.665255
22609	ENSDARG00000103271	pla2g15	ENSG00000103066	PLA2G15	1176.96	1.05648	0.520757	2.02874	0.0424847	0.665255
9873	ENSDARG00000056247	bricd5	ENSG00000182685	BRICD5	40.4102	-2.39137	1.18413	-2.01951	0.0434342	0.665578
8369	ENSDARG00000045257	decr2	ENSG00000242612	DECR2	541.748	-0.711029	0.352241	-2.01859	0.04353	0.665905
1842	ENSDARG00000010946	cbsb	ENSG00000274276	NA	4716.67	0.846885	0.420763	2.01274	0.0441425	0.670538
17645	ENSDARG00000091650	igflr1	ENSG00000126246	IGFLR1	542.512	-0.914835	0.454673	-2.01207	0.0442121	0.670829
937	ENSDARG00000005993	prc1b	ENSG00000198901	PRC1	683.613	-0.960249	0.477539	-2.01083	0.0443436	0.671071
2479	ENSDARG00000014292	med15	ENSG00000099917	MED15	1818.21	0.653608	0.325411	2.00856	0.0445839	0.671281
2820	ENSDARG00000016080	nob1	ENSG00000141101	NOB1	2974.88	0.698076	0.347585	2.00836	0.0446052	0.671281
6647	ENSDARG00000038489	b3gnt7	ENSG00000156966	B3GNT7	858.603	-1.1495	0.572378	-2.00829	0.0446125	0.671281
9513	ENSDARG00000055120	ctsba	ENSG00000164733	CTSB	5336.69	0.989788	0.492696	2.00892	0.0445456	0.671281
9992	ENSDARG00000056638	pir	ENSG00000087842	PIR	456.417	-0.775828	0.386454	-2.00755	0.0446906	0.671281
10567	ENSDARG00000058593	sri	ENSG00000075142	SRI	4001.24	-0.709969	0.353673	-2.00742	0.0447053	0.671281
12247	ENSDARG00000067741	itpkcb	ENSG00000086544	ITPKC	652.739	0.834193	0.415136	2.00944	0.0444901	0.671281
105	ENSDARG00000001712	si:ch211-247n2.1	ENSG00000275163	NA	174.135	0.811654	0.40441	2.00701	0.0447488	0.671493
10203	ENSDARG00000057286	swap70b	ENSG00000133789	SWAP70	2010.75	-0.6123	0.305531	-2.00405	0.0450642	0.674099
13025	ENSDARG00000070174	PLEKHH3	ENSG00000068137	PLEKHH3	1621.36	0.969146	0.485097	1.99784	0.0457342	0.677211
3921	ENSDARG00000021572	cgas	ENSG00000164430	CGAS	39.147	2.04564	1.02505	1.99565	0.0459723	0.679714
5571	ENSDARG00000033707	jade1	ENSG00000077684	JADE1	3015.69	0.657898	0.330095	1.99306	0.0462551	0.68041
6316	ENSDARG00000037159	oprd1b	ENSG00000116329	OPRD1	1097.93	-0.752643	0.377647	-1.99298	0.0462633	0.68041
7671	ENSDARG00000042641	cyp51	ENSG00000001630	CYP51A1	5792.49	-1.12732	0.565699	-1.99279	0.046284	0.68041
20076	ENSDARG00000098650	iqgap3	ENSG00000183856	IQGAP3	1395.6	-0.689729	0.346264	-1.99192	0.0463803	0.681372
20218	ENSDARG00000098903	tfe3a	ENSG00000068323	TFE3	735.019	1.30031	0.65288	1.99166	0.0464083	0.681372
800	ENSDARG00000005314	CALHM1	ENSG00000185933	CALHM1	21.1101	7.77495	3.90877	1.9891	0.0466898	0.683336
15037	ENSDARG00000077265	wdr89	ENSG00000140006	WDR89	567.227	0.561319	0.282171	1.98929	0.0466697	0.683336
9539	ENSDARG00000055225	dock8	ENSG00000107099	DOCK8	3055.12	-0.687879	0.345907	-1.98862	0.046743	0.683393
7708	ENSDARG00000042751	riok3	ENSG00000101782	RIOK3	2891.28	0.54734	0.275438	1.98716	0.0469043	0.685177
9881	ENSDARG00000056268	atxn7l2b	ENSG00000162650	ATXN7L2	790.374	0.605355	0.304759	1.98634	0.046996	0.685217
6042	ENSDARG00000036102	ctdsp2	ENSG00000175215	CTDSP2	6117.46	1.04259	0.525063	1.98566	0.0470715	0.685887
2090	ENSDARG00000012341	capn9	ENSG00000135773	CAPN9	45.3667	1.53789	0.775131	1.98404	0.0472514	0.686102
13114	ENSDARG00000070453	gch1	ENSG00000131979	GCH1	2010.56	0.748647	0.377344	1.98399	0.0472568	0.686102
22429	ENSDARG00000102929	C7H19orf12	ENSG00000131943	C19orf12	40.6414	1.95165	0.984035	1.98331	0.0473326	0.686234
12768	ENSDARG00000069472	chsy3	ENSG00000198108	CHSY3	5327.16	0.591079	0.298307	1.98145	0.047541	0.687961
14354	ENSDARG00000075593	trim71	ENSG00000206557	TRIM71	2818.8	0.933194	0.470852	1.98193	0.0474873	0.687961
13038	ENSDARG00000070230	aldh1l2	ENSG00000136010	ALDH1L2	1728.44	0.874164	0.441485	1.98005	0.0476975	0.688036
20222	ENSDARG00000098909	SHC3	ENSG00000148082	SHC3	1391.91	0.588145	0.297009	1.98023	0.0476777	0.688036
22020	ENSDARG00000102176	pla1a	ENSG00000144837	PLA1A	2196.05	-1.04018	0.52549	-1.97945	0.0477656	0.688036
10951	ENSDARG00000059923	slc25a47a	ENSG00000140107	SLC25A47	1113.93	2.20166	1.11315	1.97786	0.0479442	0.689056
17692	ENSDARG00000091832	MDFIC2	ENSG00000242120	MDFIC2	3.42086	-5.25054	2.65627	-1.97666	0.0480806	0.690159
15561	ENSDARG00000078535	lrrcc1	ENSG00000133739	LRRCC1	959.156	-0.563272	0.285062	-1.97596	0.0481588	0.690854
22004	ENSDARG00000102145	ccdc77	ENSG00000120647	CCDC77	760.649	-1.26441	0.640495	-1.97412	0.048368	0.692567
13233	ENSDARG00000070730	gabra5	ENSG00000186297	GABRA5	1753.35	-0.713563	0.361629	-1.97319	0.0484742	0.693658
4858	ENSDARG00000028899	tekt4	ENSG00000163060	TEKT4	63.4563	-1.11214	0.564444	-1.97033	0.0488002	0.695741
6489	ENSDARG00000037872	foxk1	ENSG00000164916	FOXK1	1614.47	0.771171	0.391378	1.9704	0.0487928	0.695741
2554	ENSDARG00000014676	bckdhb	ENSG00000083123	BCKDHB	3053.39	-0.807101	0.409845	-1.96928	0.0489207	0.696463
8035	ENSDARG00000043877	mmachc	ENSG00000132763	MMACHC	155.77	0.732288	0.372547	1.96562	0.049342	0.700444
8605	ENSDARG00000045936	pax6b	ENSG00000007372	PAX6	1950.72	-0.801709	0.408179	-1.96411	0.0495173	0.701642
7942	ENSDARG00000043531	jun	ENSG00000177606	JUN	5573.82	0.91228	0.464735	1.96301	0.0496446	0.701944
21980	ENSDARG00000102100	mrc1a	ENSG00000260314	MRC1	1923.78	-0.784006	0.399575	-1.9621	0.049751	0.701944
7553	ENSDARG00000042139	fpgt	ENSG00000254685	FPGT	246.494	-0.693211	0.353676	-1.96002	0.0499934	0.702738
14580	ENSDARG00000076140	clcf1	ENSG00000175505	CLCF1	26.6093	2.77916	1.41809	1.95979	0.0500199	0.702738
23607	ENSDARG00000105117	sdad1	ENSG00000198301	SDAD1	3078.43	0.623046	0.317886	1.95997	0.0499998	0.702738
22338	ENSDARG00000102762	pik3r5	ENSG00000141506	PIK3R5	140.19	1.13076	0.577258	1.95884	0.0501315	0.70352
2112	ENSDARG00000012426	neflb	ENSG00000277586	NEFL	8932.66	-1.12462	0.574658	-1.95702	0.0503454	0.703893
24482	ENSDARG00000110991	ZNF276	ENSG00000158805	ZNF276	1431.73	0.679337	0.346965	1.95794	0.050237	0.703893
1542	ENSDARG00000009214	mfsd13a	ENSG00000138111	MFSD13A	1860.74	0.597143	0.305374	1.95544	0.0505306	0.70393
2194	ENSDARG00000012881	slc4a1a	ENSG00000004939	SLC4A1	523.263	-0.875767	0.447788	-1.95576	0.0504933	0.70393
6342	ENSDARG00000037278	lrata	ENSG00000121207	LRAT	56.2353	-1.55746	0.796271	-1.95594	0.0504719	0.70393
15458	ENSDARG00000078280	nkx3-1	ENSG00000167034	NKX3-1	13.6704	2.67529	1.36722	1.95673	0.0503788	0.70393
21636	ENSDARG00000101482	hk2	ENSG00000159399	HK2	802.47	0.651547	0.333084	1.9561	0.0504528	0.70393
22032	ENSDARG00000102202	phospho2	ENSG00000144362	PHOSPHO2	1296.09	-0.520531	0.266177	-1.95558	0.0505146	0.70393
10393	ENSDARG00000058079	txndc17	ENSG00000129235	TXNDC17	1885.79	-0.666582	0.341333	-1.95288	0.0508336	0.705602
4175	ENSDARG00000023645	kyat1	ENSG00000171097	KYAT1	910.63	-0.578068	0.296189	-1.95168	0.0509757	0.707151
454	ENSDARG00000003533	col8a1b	ENSG00000144810	COL8A1	248.104	-1.45212	0.744549	-1.95033	0.0511369	0.707333
5134	ENSDARG00000030650	r3hdml	ENSG00000101074	R3HDML	73.9883	-1.61872	0.829648	-1.9511	0.0510453	0.707333
5867	ENSDARG00000035553	cx27.5	ENSG00000169562	GJB1	1419	-0.999982	0.512719	-1.95035	0.0511345	0.707333
12097	ENSDARG00000063385	cenpe	ENSG00000138778	CENPE	3294.32	-0.806628	0.413804	-1.9493	0.0512597	0.707562
1358	ENSDARG00000008133	foxl1	ENSG00000176678	FOXL1	160.151	-0.845461	0.436135	-1.93853	0.0525583	0.708346
2959	ENSDARG00000016730	rfxank	ENSG00000064490	RFXANK	123.888	1.0752	0.554036	1.94067	0.0522988	0.708346
5813	ENSDARG00000035326	nccrp1	ENSG00000188505	NCCRP1	395.333	-0.652291	0.335284	-1.94549	0.0517164	0.708346
6229	ENSDARG00000036863	MYO1D	ENSG00000176658	MYO1D	1676.36	-0.594636	0.306197	-1.94201	0.0521363	0.708346
6697	ENSDARG00000038703	hkdc1	ENSG00000156510	HKDC1	127.984	-1.23011	0.632477	-1.94492	0.0517852	0.708346
9062	ENSDARG00000053262	atp1b4	ENSG00000101892	ATP1B4	28888.9	-0.703804	0.362636	-1.9408	0.0522825	0.708346
10928	ENSDARG00000059857	blvra	ENSG00000106605	BLVRA	523.359	0.881016	0.453767	1.94156	0.0521902	0.708346
11113	ENSDARG00000060435	bnipl	ENSG00000163141	BNIPL	39.0743	1.71516	0.882616	1.94327	0.0519841	0.708346
12090	ENSDARG00000063357	GPR45	ENSG00000135973	GPR45	168.812	0.93757	0.483394	1.93955	0.052434	0.708346
12939	ENSDARG00000069970	lingo2b	ENSG00000174482	LINGO2	728.338	0.571654	0.294621	1.9403	0.0523429	0.708346
13958	ENSDARG00000074591	eda	ENSG00000158813	EDA	59.0711	1.09437	0.564409	1.93896	0.0525064	0.708346
15597	ENSDARG00000078619	pnp5a	ENSG00000198805	PNP	1737.16	0.673841	0.346777	1.94315	0.0519976	0.708346
16608	ENSDARG00000087717	tmprss5	ENSG00000166682	TMPRSS5	7.23768	-3.24422	1.67195	-1.94038	0.0523341	0.708346
21580	ENSDARG00000101378	nadsyn1	ENSG00000172890	NADSYN1	293.509	-1.04357	0.537732	-1.94068	0.0522971	0.708346
10023	ENSDARG00000056720	utp3	ENSG00000132467	UTP3	1780.09	0.618765	0.320055	1.93331	0.053198	0.71318
4548	ENSDARG00000026611	socs3b	ENSG00000184557	SOCS3	1443.75	1.13365	0.586901	1.93158	0.0534114	0.713972
4781	ENSDARG00000028259	aldh3a2a	ENSG00000108602	ALDH3A1	1134.14	-0.657122	0.340272	-1.93117	0.0534623	0.71424
12182	ENSDARG00000063882	cox19	ENSG00000240230	COX19	860.808	-0.663081	0.344438	-1.92511	0.0542158	0.719971
17405	ENSDARG00000090764	bcas3	ENSG00000141376	BCAS3	1564.63	0.751856	0.390546	1.92514	0.0542116	0.719971
501	ENSDARG00000003822	ankrd16	ENSG00000134461	ANKRD16	130.792	-0.884736	0.459835	-1.92403	0.054351	0.721058
3914	ENSDARG00000021547	vrk2	ENSG00000028116	VRK2	441.384	-0.600341	0.31209	-1.92362	0.0544024	0.721058
4016	ENSDARG00000022303	higd1a	ENSG00000181061	HIGD1A	6213.31	0.559759	0.291113	1.92282	0.0545024	0.721058
23436	ENSDARG00000104823	znf648	ENSG00000179930	ZNF648	3.69471	5.29725	2.75478	1.92293	0.0544889	0.721058
1814	ENSDARG00000010767	epha4l	ENSG00000116106	EPHA4	1269.73	-0.625105	0.325162	-1.92244	0.0545504	0.721281
1447	ENSDARG00000008637	mttp	ENSG00000138823	MTTP	328.548	-1.18821	0.618636	-1.92069	0.054771	0.722269
4597	ENSDARG00000026902	cryzl1	ENSG00000205758	CRYZL1	1213.69	-0.736843	0.383651	-1.92061	0.0547812	0.722269
15302	ENSDARG00000077918	dnase2b	ENSG00000137976	DNASE2B	34.496	1.52751	0.795094	1.92117	0.0547103	0.722269
23030	ENSDARG00000104034	arid3b	ENSG00000179361	ARID3B	434.025	0.952446	0.495881	1.92071	0.0547679	0.722269
8705	ENSDARG00000051874	stra6	ENSG00000137868	STRA6	639.93	1.05188	0.547841	1.92005	0.054852	0.72238
21432	ENSDARG00000101116	vps33a	ENSG00000139719	VPS33A	1785.89	-0.498668	0.259895	-1.91873	0.0550185	0.722608
23647	ENSDARG00000105190	rhbdl3	ENSG00000141314	RHBDL3	1219.77	-0.816324	0.425463	-1.91867	0.0550255	0.722608
13917	ENSDARG00000074501	tnip2	ENSG00000168884	TNIP2	57.7399	1.40576	0.733088	1.91759	0.0551626	0.723587
5500	ENSDARG00000033171	trappc6bl	ENSG00000007255	TRAPPC6A	1410.12	-0.591448	0.308854	-1.91497	0.055496	0.727136
7334	ENSDARG00000041217	xpo6	ENSG00000169180	XPO6	2121.57	0.683215	0.357006	1.91374	0.0556537	0.727192
8470	ENSDARG00000045561	dram1	ENSG00000136048	DRAM1	60.8562	1.93285	1.00953	1.91461	0.0555421	0.727192
9457	ENSDARG00000054890	rgra	ENSG00000148604	RGR	545.643	1.06599	0.557092	1.91348	0.0556862	0.727192
9519	ENSDARG00000055133	cenpf	ENSG00000117724	CENPF	4765.3	-0.796252	0.416466	-1.91193	0.0558856	0.727192
11198	ENSDARG00000060716	prkx	ENSG00000183943	PRKX	1647.06	-0.715294	0.374004	-1.91253	0.0558079	0.727192
11638	ENSDARG00000062055	rnf38	ENSG00000137075	RNF38	3417.63	0.870394	0.455333	1.91155	0.0559335	0.727192
12916	ENSDARG00000069912	hmga2	ENSG00000149948	HMGA2	238.853	0.832977	0.435679	1.9119	0.0558885	0.727192
20182	ENSDARG00000098834	sox4b	ENSG00000124766	SOX4	11556.1	0.624629	0.326774	1.9115	0.0559402	0.727192
23690	ENSDARG00000105286	ddx54	ENSG00000123064	DDX54	2863.59	0.449612	0.235328	1.91058	0.0560589	0.727508
9476	ENSDARG00000054963	alg1	ENSG00000033011	ALG1	800.36	-0.657257	0.344792	-1.90624	0.0566192	0.732783
15206	ENSDARG00000077691	slc13a5a	ENSG00000141485	SLC13A5	549.97	-0.857082	0.449549	-1.90654	0.0565806	0.732783
3284	ENSDARG00000018303	etv4	ENSG00000175832	ETV4	1141.89	0.734865	0.385751	1.90502	0.0567771	0.733245
9011	ENSDARG00000053066	tubb1	ENSG00000101162	TUBB1	36.101	-1.54298	0.810086	-1.90471	0.0568178	0.733245
12670	ENSDARG00000069266	esrra	ENSG00000173153	ESRRA	1397.75	0.595046	0.312298	1.90538	0.0567309	0.733245
17482	ENSDARG00000090981	C14HXorf65	ENSG00000204165	CXorf65	53.566	-1.25851	0.660702	-1.90481	0.0568049	0.733245
5073	ENSDARG00000030270	tnnt3a	ENSG00000130595	TNNT3	33.5577	1.7925	0.942528	1.9018	0.0571979	0.736917
7179	ENSDARG00000040582	C18H3orf33	ENSG00000174928	C3orf33	171.251	1.32893	0.698763	1.90184	0.0571923	0.736917
2600	ENSDARG00000014941	tprkb	ENSG00000144034	TPRKB	855.602	-0.736456	0.387335	-1.90134	0.057257	0.737267
7581	ENSDARG00000042270	arsa	ENSG00000100299	ARSA	505.142	-0.568306	0.299108	-1.9	0.057433	0.738073
11987	ENSDARG00000063031	rad54l2	ENSG00000164080	RAD54L2	6407.23	0.528774	0.278318	1.89989	0.0574472	0.738073
282	ENSDARG00000002644	rgs5a	ENSG00000143248	RGS5	1578.34	-0.806641	0.425039	-1.8978	0.0577219	0.739884
6225	ENSDARG00000036846	anks4b	ENSG00000175311	ANKS4B	129.279	-0.921999	0.485875	-1.89761	0.057748	0.739884
3898	ENSDARG00000021433	asmtl	ENSG00000169093	ASMTL	326.032	-0.868587	0.458006	-1.89645	0.0579002	0.740032
6082	ENSDARG00000036239	gatm	ENSG00000171766	GATM	437.363	-1.2436	0.655804	-1.8963	0.0579206	0.740032
7065	ENSDARG00000040162	fgfbp3	ENSG00000174721	FGFBP3	11433.8	-0.533746	0.281818	-1.89394	0.058233	0.741174
1997	ENSDARG00000011825	cetn3	ENSG00000153140	CETN3	2122.99	-0.693067	0.366243	-1.89237	0.0584418	0.741232
14211	ENSDARG00000075209	p4htm	ENSG00000178467	P4HTM	1547.45	1.23077	0.65016	1.89303	0.0583536	0.741232
11752	ENSDARG00000062355	axdnd1	ENSG00000162779	AXDND1	84.0493	-1.01414	0.536455	-1.89045	0.0586971	0.742421
19946	ENSDARG00000098375	polr1a	ENSG00000068654	POLR1A	2145.44	0.488883	0.258675	1.88995	0.0587644	0.742421
21679	ENSDARG00000101569	ppargc1b	ENSG00000155846	PPARGC1B	5606.77	0.574686	0.304096	1.88982	0.0587821	0.742421
3679	ENSDARG00000020301	os9	ENSG00000135506	OS9	1676.53	-0.512661	0.271487	-1.88834	0.0589801	0.742513
3420	ENSDARG00000019038	sgsm3	ENSG00000100359	SGSM3	4888.85	0.683515	0.362182	1.88722	0.0591314	0.742992
3748	ENSDARG00000020693	sesn1	ENSG00000080546	SESN1	14375.2	1.19964	0.635497	1.88773	0.0590628	0.742992
8236	ENSDARG00000044688	dusp4	ENSG00000120875	DUSP4	886.495	0.916162	0.485486	1.8871	0.0591465	0.742992
13440	ENSDARG00000071384	slc7a11	ENSG00000151012	SLC7A11	421.313	-0.721615	0.3829	-1.88461	0.0594831	0.743587
24227	ENSDARG00000109818	SPATA48	ENSG00000164500	SPATA48	17.019	-1.95146	1.03504	-1.8854	0.0593758	0.743587
7146	ENSDARG00000040469	enpp6	ENSG00000164303	ENPP6	1181.96	-0.598124	0.317924	-1.88134	0.0599254	0.744691
8532	ENSDARG00000045750	syt10	ENSG00000110975	SYT10	2510.68	0.651595	0.346303	1.88158	0.0598937	0.744691
12897	ENSDARG00000069844	acod1	ENSG00000102794	ACOD1	37.5353	2.81537	1.49521	1.88293	0.0597097	0.744691
24517	ENSDARG00000111188	cdaa	ENSG00000158825	CDA	763.164	-0.813746	0.432125	-1.88312	0.0596834	0.744691
13619	ENSDARG00000073743	slc25a37	ENSG00000147454	SLC25A37	121.069	1.05868	0.562952	1.88058	0.060029	0.745577
1269	ENSDARG00000007711	rab3il1	ENSG00000167994	RAB3IL1	245.782	-0.667883	0.355243	-1.88007	0.0600979	0.746033
5684	ENSDARG00000034522	rab6ba	ENSG00000154917	RAB6B	13613.7	-0.632362	0.336434	-1.8796	0.0601622	0.746431
7743	ENSDARG00000042856	itpka	ENSG00000137825	ITPKA	303.217	1.24665	0.663407	1.87916	0.0602221	0.746763
23423	ENSDARG00000104801	tubb6	ENSG00000176014	TUBB6	71.4241	-1.01056	0.537836	-1.87893	0.0602535	0.746763
6048	ENSDARG00000036116	eif3hb	ENSG00000147677	EIF3H	1749.66	-0.570622	0.303857	-1.87793	0.0603909	0.746795
6629	ENSDARG00000038398	pmm1	ENSG00000100417	PMM1	143.514	1.33366	0.710597	1.87681	0.0605438	0.746795
7123	ENSDARG00000040358	spred3	ENSG00000188766	SPRED3	4369.13	0.578861	0.308506	1.87633	0.0606093	0.746795
7453	ENSDARG00000041723	TUBB4B	ENSG00000188229	TUBB4B	1718.39	-0.746173	0.39787	-1.87542	0.0607348	0.747125
9303	ENSDARG00000054208	phkg2	ENSG00000156873	PHKG2	1175.74	-0.55328	0.295	-1.87553	0.06072	0.747125
3811	ENSDARG00000020976	ubald1b	ENSG00000153443	UBALD1	655.281	1.16605	0.622385	1.87352	0.0609962	0.748083
6100	ENSDARG00000036308	nod1	ENSG00000106100	NOD1	122.423	1.20241	0.64146	1.87448	0.0608638	0.748083
7121	ENSDARG00000040350	rpp38	ENSG00000152464	RPP38	608.656	0.545086	0.290953	1.87345	0.0610066	0.748083
14599	ENSDARG00000076189	ccdc88b	ENSG00000168071	CCDC88B	185.229	1.01979	0.544236	1.87379	0.060959	0.748083
13667	ENSDARG00000073870	gdpd2	ENSG00000130055	GDPD2	975.149	-0.836215	0.44702	-1.87064	0.0613944	0.749265
21555	ENSDARG00000101334	ctsc	ENSG00000109861	CTSC	1463.01	1.10668	0.591297	1.8716	0.0612613	0.749265
16632	ENSDARG00000087798	pdyn	ENSG00000101327	PDYN	1434.72	0.672025	0.359322	1.87026	0.0614482	0.749526
8904	ENSDARG00000052625	fkbp1b	ENSG00000119782	FKBP1B	2379.65	-0.649001	0.347303	-1.86869	0.061666	0.751206
157	ENSDARG00000001969	txlng	ENSG00000086712	TXLNG	1822.51	0.69444	0.371831	1.86763	0.0618142	0.752046
21957	ENSDARG00000102060	C25H11orf49	ENSG00000149179	C11orf49	1964.59	-0.55794	0.298769	-1.86747	0.0618365	0.752046
1841	ENSDARG00000010945	rapgef6	ENSG00000158987	RAPGEF6	2165.03	0.717677	0.384799	1.86507	0.0621719	0.752583
9187	ENSDARG00000053728	ttll3	ENSG00000250151	ARPC4-TTLL3	74.338	-1.10894	0.594714	-1.86466	0.0622293	0.752583
11730	ENSDARG00000062304	pdpk1a	ENSG00000140992	PDPK1	1177.45	1.33354	0.71569	1.8633	0.0624208	0.752583
21895	ENSDARG00000101952	pigv	ENSG00000060642	PIGV	276.79	-0.657557	0.352973	-1.86291	0.0624751	0.752583
5232	ENSDARG00000031317	ppdpfb	ENSG00000125534	PPDPF	27815.7	1.03107	0.553719	1.86208	0.0625913	0.753146
22517	ENSDARG00000103095	tbk1	ENSG00000183735	TBK1	3491.35	0.672657	0.361449	1.861	0.062744	0.753808
19328	ENSDARG00000096473	mcat	ENSG00000100294	MCAT	6.08623	-6.07921	3.26848	-1.85995	0.0628926	0.754418
5651	ENSDARG00000034268	slit3	ENSG00000184347	SLIT3	1755.89	0.519371	0.279328	1.85936	0.0629765	0.754723
3644	ENSDARG00000020143	pah	ENSG00000171759	PAH	145.819	2.03858	1.09838	1.85599	0.0634546	0.75678
10675	ENSDARG00000058953	abcc4	ENSG00000125257	ABCC4	1123.51	1.03058	0.55523	1.85614	0.063434	0.75678
16490	ENSDARG00000087262	zgc:63568	ENSG00000187758	ADH1A	214.828	-0.70407	0.379337	-1.85605	0.0634459	0.75678
12787	ENSDARG00000069507	mettl27	ENSG00000165171	METTL27	220.158	-0.690337	0.372221	-1.85464	0.0636474	0.757192
1267	ENSDARG00000007708	nsa2	ENSG00000164346	NSA2	9705.81	0.724647	0.391089	1.8529	0.0638973	0.757372
2516	ENSDARG00000014496	trpv6	ENSG00000165125	TRPV6	32.9624	-1.62524	0.877047	-1.85308	0.0638707	0.757372
7877	ENSDARG00000043304	nop2	ENSG00000111641	NOP2	4079.94	0.551994	0.297781	1.85369	0.0637833	0.757372
14631	ENSDARG00000076270	adamts13	ENSG00000160323	ADAMTS13	16.5148	-2.5102	1.35542	-1.85197	0.0640306	0.757946
14097	ENSDARG00000074894	myorg	ENSG00000164976	MYORG	1244.69	-0.504301	0.272414	-1.85123	0.0641364	0.75833
2144	ENSDARG00000012593	col5a1	ENSG00000130635	COL5A1	2741.6	0.718513	0.38864	1.84879	0.0644885	0.76055
17479	ENSDARG00000090976	NABP2	ENSG00000139579	NABP2	451.181	-0.617354	0.334107	-1.84778	0.0646349	0.760726
12823	ENSDARG00000069630	tat	ENSG00000198650	TAT	113.317	1.72494	0.933721	1.84738	0.0646924	0.761016
7459	ENSDARG00000041736	hsdl1	ENSG00000103160	HSDL1	354.017	-0.791033	0.428533	-1.84591	0.0649052	0.762356
4009	ENSDARG00000022232	ppan	ENSG00000130810	PPAN	2473.01	0.528489	0.286347	1.84563	0.0649463	0.762451
12358	ENSDARG00000068217	stx2b	ENSG00000111450	STX2	508.677	-0.609409	0.330312	-1.84495	0.0650451	0.762451
3860	ENSDARG00000021233	pgls	ENSG00000130313	PGLS	1676.77	-0.696009	0.37737	-1.84437	0.0651297	0.762512
15551	ENSDARG00000078512	acaca	ENSG00000278540	ACACA	9421.17	-0.551371	0.299062	-1.84367	0.0652318	0.763093
3888	ENSDARG00000021383	naalad2	ENSG00000077616	NAALAD2	437.162	-0.578049	0.314053	-1.84061	0.0656785	0.765444
4408	ENSDARG00000025559	pex11g	ENSG00000104883	PEX11G	104.454	-0.87607	0.47603	-1.84036	0.0657147	0.765444
13935	ENSDARG00000074540	gpr63	ENSG00000112218	GPR63	1763.99	0.635417	0.345142	1.84103	0.0656168	0.765444
16435	ENSDARG00000087084	hcar1-4	ENSG00000162881	OXER1	79.0341	1.71696	0.932973	1.84031	0.0657224	0.765444
489	ENSDARG00000003757	cnpy1	ENSG00000146910	CNPY1	860.906	0.728481	0.396365	1.8379	0.0660765	0.767738
8575	ENSDARG00000045857	cebpz	ENSG00000115816	CEBPZ	3953.69	0.486245	0.264884	1.83569	0.0664036	0.767738
9694	ENSDARG00000055722	bco2a	ENSG00000197580	BCO2	1018.74	-0.508899	0.276911	-1.83777	0.0660959	0.767738
10514	ENSDARG00000058461	ice1	ENSG00000164151	ICE1	1099.96	0.538529	0.29311	1.8373	0.0661662	0.767738
11822	ENSDARG00000062549	acmsd	ENSG00000153086	ACMSD	11.2549	-2.77507	1.50948	-1.83843	0.0659986	0.767738
15819	ENSDARG00000079166	ace	ENSG00000264813	NA	1431.93	-1.01517	0.552452	-1.83757	0.0661257	0.767738
16365	ENSDARG00000086746	prodha	ENSG00000100033	PRODH	2230.02	0.79771	0.43459	1.83554	0.0664251	0.767738
18921	ENSDARG00000095322	fkbpl	ENSG00000204315	FKBPL	671.552	-0.641778	0.349333	-1.83715	0.0661879	0.767738
11372	ENSDARG00000061268	ago2	ENSG00000123908	AGO2	959.706	0.740873	0.4039	1.8343	0.0666099	0.769105
14760	ENSDARG00000076594	pcdh12	ENSG00000113555	PCDH12	301.714	-1.08257	0.590347	-1.83379	0.0666853	0.769592
7748	ENSDARG00000042866	cx35.4	ENSG00000188910	GJB3	107.968	1.20366	0.656604	1.83316	0.066779	0.770289
10314	ENSDARG00000057782	baz2ba	ENSG00000123636	BAZ2B	8236.82	0.710593	0.387723	1.83273	0.0668422	0.770634
11563	ENSDARG00000061836	nfixb	ENSG00000008441	NFIX	6045.56	-0.597704	0.326366	-1.83139	0.0670419	0.772166
2264	ENSDARG00000013236	dhcr24	ENSG00000116133	DHCR24	677.896	-0.95872	0.524093	-1.82929	0.0673555	0.773469
11339	ENSDARG00000061194	hectd2	ENSG00000165338	HECTD2	483.92	0.999137	0.546282	1.82898	0.067403	0.773581
1890	ENSDARG00000011239	ppp1r14aa	ENSG00000167641	PPP1R14A	1861.27	-0.78368	0.429043	-1.82658	0.0677633	0.775684
7485	ENSDARG00000041895	cad	ENSG00000084774	CAD	8828.14	0.51545	0.282284	1.826	0.0678502	0.775684
7925	ENSDARG00000043475	TAGAP	ENSG00000164691	TAGAP	287.487	0.895203	0.490125	1.82648	0.0677781	0.775684
813	ENSDARG00000005368	mcamb	ENSG00000076706	MCAM	2557.19	-0.661847	0.362756	-1.8245	0.0680767	0.776081
16842	ENSDARG00000088709	tnfaip8l3	ENSG00000183578	TNFAIP8L3	781.147	-0.832963	0.456484	-1.82474	0.0680406	0.776081
7162	ENSDARG00000040527	siae	ENSG00000110013	SIAE	465.352	-0.597599	0.327813	-1.82299	0.0683057	0.77687
14517	ENSDARG00000075977	prr5a	ENSG00000186654	PRR5	1498.64	0.693139	0.380246	1.82287	0.0683232	0.77687
2337	ENSDARG00000013653	adgrl4	ENSG00000162618	ADGRL4	294.981	-0.674079	0.36993	-1.82218	0.068428	0.777261
12576	ENSDARG00000069003	pcyox1l	ENSG00000145882	PCYOX1L	3681.17	-0.515027	0.282675	-1.82198	0.0684584	0.777261
7014	ENSDARG00000039987	hivep2a	ENSG00000010818	HIVEP2	11234.6	0.56653	0.311049	1.82135	0.0685533	0.777576
11596	ENSDARG00000061941	trpv4	ENSG00000111199	TRPV4	84.0063	1.04901	0.576417	1.81988	0.0687776	0.777632
13481	ENSDARG00000071491	nrros	ENSG00000174004	NRROS	88.4736	1.26996	0.698119	1.81911	0.0688944	0.777632
22188	ENSDARG00000102474	dusp16	ENSG00000111266	DUSP16	1096.28	0.723904	0.397728	1.8201	0.0687442	0.777632
954	ENSDARG00000006079	gpr37l1a	ENSG00000170075	GPR37L1	1102.02	-0.551859	0.303496	-1.81834	0.0690123	0.777639
10488	ENSDARG00000058370	ropn1l	ENSG00000145491	ROPN1L	67.2932	-1.18394	0.651305	-1.8178	0.0690948	0.777639
16909	ENSDARG00000088950	sycp2	ENSG00000196074	SYCP2	21.3681	-1.93538	1.06405	-1.81889	0.0689286	0.777639
6175	ENSDARG00000036636	ebpl	ENSG00000123179	EBPL	254.859	-0.858925	0.473211	-1.8151	0.0695087	0.780026
14365	ENSDARG00000075619	cenpo	ENSG00000138092	CENPO	116.004	-1.07212	0.590672	-1.81508	0.0695109	0.780026
322	ENSDARG00000002847	fndc1	ENSG00000164694	FNDC1	629.965	0.756013	0.416664	1.81444	0.0696099	0.780355
6642	ENSDARG00000038465	stmn3	ENSG00000197457	STMN3	9294.2	-0.682702	0.376438	-1.81359	0.0697416	0.781099
5701	ENSDARG00000034643	fhl3a	ENSG00000183386	FHL3	791.173	-0.887934	0.489972	-1.81221	0.0699531	0.783089
23377	ENSDARG00000104702	cat	ENSG00000121691	CAT	5195.44	-0.503567	0.27793	-1.81184	0.0700104	0.783352
9012	ENSDARG00000053068	cyp8b1	ENSG00000180432	CYP8B1	20.3295	-2.89425	1.59788	-1.8113	0.0700945	0.783534
9718	ENSDARG00000055792	foxo4	ENSG00000184481	FOXO4	2974.92	1.17189	0.646943	1.81143	0.0700748	0.783534
3691	ENSDARG00000020387	nipsnap3a	ENSG00000136783	NIPSNAP3A	376.666	-0.888062	0.491223	-1.80786	0.0706286	0.786844
3942	ENSDARG00000021739	klhl24a	ENSG00000114796	KLHL24	672.978	1.17779	0.651464	1.80791	0.0706198	0.786844
13020	ENSDARG00000070165	tnfrsf1b	ENSG00000028137	TNFRSF1B	309.779	1.20366	0.6656	1.80838	0.0705475	0.786844
22502	ENSDARG00000103057	zfhx3	ENSG00000140836	ZFHX3	19416.6	0.844594	0.46737	1.80712	0.0707432	0.787742
1236	ENSDARG00000007485	epc2	ENSG00000135999	EPC2	2341.24	0.446122	0.247049	1.8058	0.0709493	0.789553
20138	ENSDARG00000098766	pcxa	ENSG00000173599	PC	9310.39	-0.501476	0.277727	-1.80564	0.0709741	0.789553
697	ENSDARG00000004724	tcea3	ENSG00000204219	TCEA3	264.954	1.12788	0.625685	1.80263	0.0714466	0.790031
1393	ENSDARG00000008287	fam114a1	ENSG00000197712	FAM114A1	279.56	-0.805318	0.446573	-1.80333	0.0713365	0.790031
2740	ENSDARG00000015676	nmd3	ENSG00000169251	NMD3	2199.97	0.519977	0.288524	1.8022	0.0715145	0.790031
7851	ENSDARG00000043209	nsun5	ENSG00000130305	NSUN5	1110.04	0.482066	0.267282	1.80359	0.0712961	0.790031
11469	ENSDARG00000061566	slc7a3b	ENSG00000165349	SLC7A3	2467.53	0.721507	0.400192	1.8029	0.0714037	0.790031
16662	ENSDARG00000087937	cdk4	ENSG00000135446	CDK4	397.126	0.565593	0.313402	1.80469	0.0711231	0.790031
20409	ENSDARG00000099265	slc7a5	ENSG00000103257	SLC7A5	3192.58	0.526403	0.292175	1.80167	0.0715975	0.790031
20498	ENSDARG00000099412	bcan	ENSG00000132692	BCAN	10417	-0.843614	0.468219	-1.80175	0.0715849	0.790031
4324	ENSDARG00000024967	fancg	ENSG00000221829	FANCG	175.984	1.05835	0.588215	1.79926	0.071977	0.791805
14476	ENSDARG00000075886	vwa5b2	ENSG00000145198	VWA5B2	147.112	-0.850835	0.472792	-1.7996	0.0719245	0.791805
52	ENSDARG00000000767	spi1b	ENSG00000066336	SPI1	330.787	0.968054	0.538939	1.79622	0.0724594	0.79339
784	ENSDARG00000005186	sp4	ENSG00000105866	SP4	5361.73	0.51901	0.288957	1.79615	0.0724711	0.79339
902	ENSDARG00000005800	ampd3a	ENSG00000133805	AMPD3	156.953	-1.00892	0.561593	-1.79653	0.0724107	0.79339
7897	ENSDARG00000043395	crip3	ENSG00000146215	CRIP3	1588.96	-0.697531	0.388416	-1.79583	0.0725212	0.79339
9620	ENSDARG00000055493	hic1	ENSG00000177374	HIC1	590.997	-0.889035	0.495128	-1.79556	0.0725638	0.79339
13353	ENSDARG00000071048	ccn6	ENSG00000112761	CCN6	19.1125	2.50413	1.39406	1.79629	0.0724479	0.79339
23023	ENSDARG00000104023	mag	ENSG00000105695	MAG	10139.5	-0.480654	0.267811	-1.79475	0.0726931	0.79339
10828	ENSDARG00000059485	emb	ENSG00000170571	EMB	820.787	-0.877123	0.489324	-1.79252	0.0730499	0.79375
11494	ENSDARG00000061651	marveld2b	ENSG00000152939	MARVELD2	17.2432	1.88814	1.05328	1.79263	0.0730325	0.79375
19976	ENSDARG00000098433	utp6	ENSG00000108651	UTP6	1635.09	0.640816	0.35734	1.7933	0.0729255	0.79375
7236	ENSDARG00000040815	tsku	ENSG00000182704	TSKU	936.318	-0.792861	0.442537	-1.79163	0.0731926	0.794
1507	ENSDARG00000008982	casq2	ENSG00000118729	CASQ2	852.425	-0.945783	0.528475	-1.78965	0.0735109	0.796322
4517	ENSDARG00000026369	dbi	ENSG00000155368	DBI	13855.8	-0.773006	0.431999	-1.78937	0.0735556	0.796322
10423	ENSDARG00000058180	exoc3l4	ENSG00000205436	EXOC3L4	83.7827	1.43728	0.803299	1.78922	0.0735786	0.796322
373	ENSDARG00000003127	zgc:123105	ENSG00000122203	KIAA1191	7925.56	0.655157	0.366227	1.78894	0.0736251	0.796452
23199	ENSDARG00000104340	rspo1	ENSG00000169218	RSPO1	485.68	-1.23617	0.691107	-1.78869	0.0736652	0.796508
207	ENSDARG00000002249	tbxas1	ENSG00000059377	TBXAS1	893.061	0.739571	0.414016	1.78634	0.074045	0.798184
16290	ENSDARG00000086457	tnfaip8l1	ENSG00000185361	TNFAIP8L1	350.997	-0.746235	0.417819	-1.78602	0.0740956	0.798184
14023	ENSDARG00000074734	msl1a	ENSG00000188895	MSL1	1039.68	0.717132	0.401992	1.78395	0.0744324	0.801066
1720	ENSDARG00000010250	nqo1	ENSG00000181019	NQO1	385.519	-0.973027	0.546187	-1.78149	0.0748324	0.801975
5340	ENSDARG00000032010	slc15a2	ENSG00000163406	SLC15A2	929.629	-1.12913	0.633496	-1.78238	0.0746879	0.801975
8339	ENSDARG00000045141	aqp8a.1	ENSG00000103375	AQP8	77.5819	2.10297	1.18072	1.78109	0.0748981	0.801975
11495	ENSDARG00000061654	wwc3	ENSG00000047644	WWC3	505.441	0.624555	0.350399	1.78241	0.0746821	0.801975
14510	ENSDARG00000075962	vav3b	ENSG00000134215	VAV3	133.827	-0.875604	0.49137	-1.78196	0.074755	0.801975
19191	ENSDARG00000096081	LRRC56	ENSG00000161328	LRRC56	41.1669	-1.33382	0.748376	-1.78229	0.0747025	0.801975
20316	ENSDARG00000099080	sbno1	ENSG00000139697	SBNO1	4864.68	0.425776	0.238975	1.78167	0.0748028	0.801975
20474	ENSDARG00000099375	poldip3	ENSG00000100227	POLDIP3	1995.63	0.447871	0.251521	1.78065	0.0749693	0.802366
13315	ENSDARG00000070961	lepr	ENSG00000116678	LEPR	1067.41	0.770473	0.432875	1.7799	0.0750931	0.802577
2066	ENSDARG00000012194	scp2a	ENSG00000116171	SCP2	1473.19	-0.536684	0.301713	-1.77879	0.0752736	0.804135
6633	ENSDARG00000038424	c4b	ENSG00000224389	C4B	2970.66	2.29097	1.28815	1.77849	0.0753229	0.80429
5745	ENSDARG00000034941	si:dkey-224e22.2	ENSG00000149328	GLB1L2	330.216	-0.691597	0.389109	-1.77739	0.0755046	0.805367
9337	ENSDARG00000054323	pparab	ENSG00000186951	PPARA	299.811	1.33931	0.753678	1.77703	0.075563	0.805367
11435	ENSDARG00000061462	vwa7	ENSG00000204396	VWA7	238.415	-0.707141	0.397893	-1.77721	0.0755333	0.805367
15241	ENSDARG00000077788	arhgef10	ENSG00000104728	ARHGEF10	322.623	0.87787	0.493993	1.77709	0.0755533	0.805367
2304	ENSDARG00000013453	tdrd9	ENSG00000156414	TDRD9	114.254	0.895978	0.50443	1.77622	0.0756972	0.806055
21574	ENSDARG00000101366	gpr1	ENSG00000183671	CMKLR2	354.383	-0.613538	0.345654	-1.77501	0.0758967	0.807065
295	ENSDARG00000002720	utp15	ENSG00000164338	UTP15	1220.07	0.539812	0.305175	1.76886	0.0769174	0.810725
1688	ENSDARG00000010070	adam9	ENSG00000168615	ADAM9	1846.1	-0.650658	0.368441	-1.76598	0.0773994	0.810725
3185	ENSDARG00000017794	sdr16c5b	ENSG00000170786	SDR16C5	1395.72	-0.624223	0.353539	-1.76564	0.0774559	0.810725
3870	ENSDARG00000021288	mier3b	ENSG00000155545	MIER3	926.128	0.512162	0.289896	1.76671	0.0772767	0.810725
6203	ENSDARG00000036775	dtd2	ENSG00000129480	DTD2	364.379	-0.856047	0.483372	-1.77099	0.076562	0.810725
7309	ENSDARG00000041107	cftr	ENSG00000001626	CFTR	49.283	1.36207	0.769696	1.76962	0.0767902	0.810725
7313	ENSDARG00000041115	cnfn	ENSG00000105427	CNFN	2.91832	4.94979	2.79376	1.77173	0.0764392	0.810725
7651	ENSDARG00000042553	pex7	ENSG00000112357	PEX7	413.202	-0.561877	0.317561	-1.76935	0.0768352	0.810725
11592	ENSDARG00000061921	gltpa	ENSG00000139433	GLTP	245.682	-0.800013	0.452878	-1.76651	0.0773104	0.810725
7742	ENSDARG00000042854	ephx1	ENSG00000143819	EPHX1	851.163	-0.646636	0.366499	-1.76436	0.0776713	0.811027
9017	ENSDARG00000053091	DAB2	ENSG00000153071	DAB2	4960.09	0.540628	0.306493	1.76392	0.0777455	0.811247
15276	ENSDARG00000077863	mettl22	ENSG00000067365	METTL22	332.954	-0.827992	0.469487	-1.76361	0.0777976	0.811247
13661	ENSDARG00000073858	pex26	ENSG00000215193	PEX26	442.502	-0.654829	0.371598	-1.7622	0.0780361	0.812636
2421	ENSDARG00000014005	lrrc45	ENSG00000169683	LRRC45	691.818	-0.612288	0.347644	-1.76125	0.0781961	0.812839
22022	ENSDARG00000102180	shroom3	ENSG00000138771	SHROOM3	351.746	0.628527	0.357205	1.75957	0.0784809	0.813242
20795	ENSDARG00000099954	plekhm1	ENSG00000225190	PLEKHM1	1737.85	0.656338	0.373312	1.75815	0.0787223	0.813295
2155	ENSDARG00000012656	atf6	ENSG00000118217	ATF6	6496.6	0.5262	0.299684	1.75585	0.0791136	0.816144
11248	ENSDARG00000060901	trim62.1	ENSG00000116525	TRIM62	624.254	-0.645949	0.368202	-1.75433	0.0793734	0.81773
16550	ENSDARG00000087489	fam124b	ENSG00000124019	FAM124B	218.512	0.862212	0.491597	1.7539	0.079448	0.818134
2109	ENSDARG00000012407	mgat1a	ENSG00000131446	MGAT1	536.176	0.627105	0.357707	1.75312	0.0795808	0.818773
6522	ENSDARG00000037960	lrrc17	ENSG00000128606	LRRC17	434.831	-0.949434	0.541898	-1.75205	0.0797646	0.819207
8372	ENSDARG00000045268	tectb	ENSG00000119913	TECTB	24.2089	-2.33681	1.33556	-1.74968	0.0801728	0.821576
251	ENSDARG00000002494	itgb6	ENSG00000115221	ITGB6	77.5316	-1.12023	0.641443	-1.74642	0.0807381	0.821851
2176	ENSDARG00000012789	plek2	ENSG00000100558	PLEK2	23.4706	2.13016	1.21962	1.74658	0.0807101	0.821851
3804	ENSDARG00000020948	gmcl1	ENSG00000244234	GMCL2	2339.68	-0.466936	0.267176	-1.74767	0.0805215	0.821851
4268	ENSDARG00000024492	col9a2	ENSG00000049089	COL9A2	645.054	1.21147	0.693099	1.7479	0.0804808	0.821851
8432	ENSDARG00000045481	gsap	ENSG00000186088	GSAP	241.666	1.21323	0.694535	1.74683	0.080667	0.821851
8564	ENSDARG00000045836	mapk11	ENSG00000185386	MAPK11	3194.09	-0.635833	0.363943	-1.74707	0.0806257	0.821851
8612	ENSDARG00000045956	kcnk10b	ENSG00000100433	KCNK10	297.048	0.652786	0.373581	1.74737	0.0805726	0.821851
9737	ENSDARG00000055868	rsl1d1	ENSG00000171490	RSL1D1	4844.44	0.71827	0.410946	1.74784	0.080491	0.821851
10886	ENSDARG00000059729	sec14l8	ENSG00000100012	SEC14L3	1209.16	-0.52754	0.301868	-1.74759	0.0805358	0.821851
12049	ENSDARG00000063229	xpo1b	ENSG00000082898	XPO1	11954.8	0.584247	0.334573	1.74625	0.080768	0.821851
19828	ENSDARG00000098141	supt3h	ENSG00000196284	SUPT3H	663.316	0.78526	0.449343	1.74758	0.0805375	0.821851
24525	ENSDARG00000111235	nrsn1	ENSG00000152954	NRSN1	12185.6	0.436811	0.25003	1.74703	0.0806317	0.821851
569	ENSDARG00000004131	rttn	ENSG00000176225	RTTN	489.795	-0.698978	0.400806	-1.74393	0.0811708	0.824863
1663	ENSDARG00000009939	micu2	ENSG00000165487	MICU2	473.955	-0.640533	0.367801	-1.74152	0.081592	0.827689
1488	ENSDARG00000008867	rap1b	ENSG00000127314	RAP1B	6981.37	-0.560645	0.322023	-1.74101	0.0816817	0.827873
6966	ENSDARG00000039806	tbxtb	ENSG00000164458	TBXT	6.6249	3.40148	1.95496	1.73993	0.0818717	0.828709
8863	ENSDARG00000052437	mia	ENSG00000261857	MIA	39.2014	2.37426	1.36529	1.73901	0.0820323	0.829972
6321	ENSDARG00000037178	zic2b	ENSG00000043355	ZIC2	858.574	-0.566098	0.325604	-1.73861	0.082103	0.830324
8991	ENSDARG00000052958	nppb	ENSG00000120937	NPPB	22.9164	2.15657	1.24113	1.73759	0.0822836	0.830763
102	ENSDARG00000001676	gpm6bb	ENSG00000046653	GPM6B	9459.95	-0.763459	0.440078	-1.73483	0.0827713	0.83163
3863	ENSDARG00000021242	mvp	ENSG00000013364	MVP	2364.14	0.861213	0.496408	1.73489	0.0827605	0.83163
7468	ENSDARG00000041799	cx43	ENSG00000152661	GJA1	21261.4	-0.547941	0.315788	-1.73515	0.0827135	0.83163
981	ENSDARG00000006240	slc27a1a	ENSG00000130304	SLC27A1	1996.93	-0.454247	0.261905	-1.73439	0.082848	0.83204
1476	ENSDARG00000008816	glud1a	ENSG00000148672	GLUD1	1695.02	0.954145	0.55023	1.73409	0.0829029	0.83223
6929	ENSDARG00000039579	cfd	ENSG00000197766	CFD	431.839	0.681261	0.393026	1.73337	0.0830291	0.832413
13710	ENSDARG00000073974	colgalt1	ENSG00000130309	COLGALT1	223.317	-0.67739	0.391038	-1.73228	0.0832228	0.833273
2555	ENSDARG00000014680	znf710a	ENSG00000140548	ZNF710	2488.99	0.751924	0.434189	1.73179	0.0833108	0.833394
2835	ENSDARG00000016139	mkks	ENSG00000125863	MKKS	147.852	-0.724537	0.418655	-1.73063	0.0835175	0.833394
8746	ENSDARG00000052000	cav2	ENSG00000105971	CAV2	101.572	-1.11264	0.642762	-1.73102	0.0834478	0.833394
23825	ENSDARG00000105503	fndc3a	ENSG00000102531	FNDC3A	4251.79	0.517761	0.299138	1.73084	0.0834795	0.833394
17691	ENSDARG00000091831	ddx27	ENSG00000124228	DDX27	3233.39	0.497508	0.287568	1.73005	0.0836209	0.83401
218	ENSDARG00000002300	p2rx2	ENSG00000187848	P2RX2	58.4756	2.04143	1.18065	1.72907	0.0837959	0.834275
4667	ENSDARG00000027423	igf1ra	ENSG00000140443	IGF1R	1855.15	0.7998	0.462526	1.7292	0.0837736	0.834275
14340	ENSDARG00000075557	apcdd1l	ENSG00000198768	APCDD1L	197.646	-0.752017	0.43489	-1.72921	0.0837711	0.834275
7427	ENSDARG00000041599	zgc:91860	ENSG00000135709	KIAA0513	4934.18	0.637027	0.368516	1.72863	0.0838757	0.834394
5430	ENSDARG00000032630	neb	ENSG00000183091	NEB	392.221	0.96029	0.555927	1.72737	0.0841015	0.835771
11947	ENSDARG00000062951	meak7	ENSG00000140950	MEAK7	305.936	-0.549678	0.318239	-1.72725	0.0841225	0.835771
393	ENSDARG00000003207	mterf3	ENSG00000156469	MTERF3	764.239	1.00081	0.579837	1.72602	0.0843445	0.836329
939	ENSDARG00000006008	dct	ENSG00000080166	DCT	8.50428	2.63703	1.5278	1.72604	0.0843408	0.836329
17214	ENSDARG00000090013	ccdc9b	ENSG00000188549	CCDC9B	277.767	-0.656941	0.380594	-1.72609	0.0843303	0.836329
13960	ENSDARG00000074599	frmd4ba	ENSG00000114541	FRMD4B	1804.64	-0.490707	0.284459	-1.72505	0.0845181	0.837185
1788	ENSDARG00000010625	clic2	ENSG00000155962	CLIC2	1299.57	-0.505403	0.29309	-1.72439	0.0846372	0.838006
3433	ENSDARG00000019125	klhl40b	ENSG00000157119	KLHL40	5.60133	3.62792	2.10608	1.72259	0.0849619	0.838345
4079	ENSDARG00000022841	ptk2ba	ENSG00000120899	PTK2B	75.175	1.33732	0.776138	1.72304	0.0848807	0.838345
13749	ENSDARG00000074075	antxr1b	ENSG00000169604	ANTXR1	36.4517	1.2124	0.704049	1.72204	0.0850619	0.838345
14737	ENSDARG00000076544	aldh5a1	ENSG00000112294	ALDH5A1	2178.54	-0.472718	0.274637	-1.72125	0.0852055	0.838345
21883	ENSDARG00000101928	gorasp1b	ENSG00000114745	GORASP1	50.1958	-1.22423	0.711117	-1.72157	0.085148	0.838345
23264	ENSDARG00000104478	cap2	ENSG00000112186	CAP2	683.882	-0.683656	0.397073	-1.72174	0.0851173	0.838345
112	ENSDARG00000001767	slc29a2	ENSG00000174669	SLC29A2	1099.55	-0.567427	0.329993	-1.71951	0.0855213	0.839219
10904	ENSDARG00000059801	pdzd2	ENSG00000133401	PDZD2	794.451	-0.562503	0.327042	-1.71997	0.0854371	0.839219
6503	ENSDARG00000037913	nmrk1	ENSG00000106733	NMRK1	137.004	-0.722893	0.42077	-1.71802	0.0857924	0.840453
13361	ENSDARG00000071065	g6pd	ENSG00000160211	G6PD	2564.28	-0.528291	0.307745	-1.71665	0.0860429	0.841838
15986	ENSDARG00000079552	maml3	ENSG00000196782	MAML3	2399.86	0.597871	0.348319	1.71645	0.0860802	0.841847
3112	ENSDARG00000017425	crocc2	ENSG00000226321	CROCC2	207.064	-0.816611	0.475912	-1.71589	0.0861828	0.842494
5822	ENSDARG00000035352	pafah1b2	ENSG00000168092	PAFAH1B2	810.498	-0.697441	0.407392	-1.71197	0.0869027	0.843433
5966	ENSDARG00000035873	fjx1	ENSG00000179431	FJX1	804.709	-0.716618	0.418232	-1.71344	0.0866308	0.843433
7208	ENSDARG00000040684	plcd4b	ENSG00000115556	PLCD4	1094.56	-0.506476	0.296021	-1.71095	0.0870903	0.843433
10158	ENSDARG00000057105	nle1	ENSG00000073536	NLE1	1320.33	0.473101	0.275985	1.71422	0.0864874	0.843433
11232	ENSDARG00000060853	nckap1	ENSG00000061676	NCKAP1	17543.7	-0.481922	0.281305	-1.71317	0.0866816	0.843433
11502	ENSDARG00000061684	slc25a17	ENSG00000100372	SLC25A17	786.719	-0.472641	0.275599	-1.71496	0.0863532	0.843433
12632	ENSDARG00000069150	rit1	ENSG00000143622	RIT1	836.251	-0.626198	0.36529	-1.71425	0.0864831	0.843433
13273	ENSDARG00000070846	dazap1	ENSG00000071626	DAZAP1	1153.15	0.609242	0.355769	1.71246	0.0868114	0.843433
17869	ENSDARG00000092362	hsp70.2	ENSG00000126803	HSPA2	252.231	1.17437	0.685211	1.71389	0.0865495	0.843433
7463	ENSDARG00000041779	trdn	ENSG00000186439	TRDN	66.5138	1.22052	0.713537	1.71052	0.0871694	0.843586
12238	ENSDARG00000067711	parvg	ENSG00000138964	PARVG	125.259	0.918127	0.537149	1.70926	0.0874028	0.844431
22548	ENSDARG00000103149	cog6	ENSG00000133103	COG6	1332.08	0.60204	0.352108	1.70981	0.0873002	0.844431
11579	ENSDARG00000061889	ppcs	ENSG00000127125	PPCS	384.372	-0.734862	0.430265	-1.70793	0.0876492	0.846459
22093	ENSDARG00000102312	scn5lab	ENSG00000185313	SCN10A	249.278	0.857323	0.502197	1.70714	0.0877954	0.847163
21806	ENSDARG00000101777	pdlim5a	ENSG00000163110	PDLIM5	361.597	0.745732	0.437009	1.70644	0.0879254	0.847826
619	ENSDARG00000004325	casp9	ENSG00000132906	CASP9	834.341	1.18286	0.694549	1.70306	0.0885567	0.848175
2806	ENSDARG00000015997	mfsd5	ENSG00000182544	MFSD5	833.978	-0.545172	0.320648	-1.70022	0.0890894	0.848175
2848	ENSDARG00000016200	trib3	ENSG00000101255	TRIB3	3017.03	0.804149	0.471827	1.70433	0.0883191	0.848175
4298	ENSDARG00000024759	inhbab	ENSG00000122641	INHBA	256.201	0.917963	0.53873	1.70394	0.0883926	0.848175
4996	ENSDARG00000029841	tmprss9	ENSG00000178297	TMPRSS9	11.8692	2.34805	1.3774	1.7047	0.0882503	0.848175
5436	ENSDARG00000032653	sinhcaf	ENSG00000139146	SINHCAF	3585.52	0.769816	0.451517	1.70496	0.0882026	0.848175
6723	ENSDARG00000038805	pigp	ENSG00000185808	PIGP	1985.69	-0.542181	0.318189	-1.70396	0.0883889	0.848175
9322	ENSDARG00000054272	caprin1b	ENSG00000135387	CAPRIN1	13084.5	0.608957	0.357171	1.70495	0.0882042	0.848175
9453	ENSDARG00000054867	hibch	ENSG00000198130	HIBCH	2005.71	-0.549336	0.322063	-1.70568	0.0880676	0.848175
9871	ENSDARG00000056239	tmem45b	ENSG00000151715	TMEM45B	15.8317	2.34736	1.37604	1.70588	0.0880299	0.848175
11097	ENSDARG00000060380	coq6	ENSG00000119723	COQ6	1528.58	-0.603879	0.35449	-1.70351	0.0884718	0.848175
12714	ENSDARG00000069356	adgrl2a	ENSG00000117114	ADGRL2	10375.1	0.733696	0.431493	1.70037	0.0890622	0.848175
14260	ENSDARG00000075345	C3H16orf89	ENSG00000153446	C16orf89	771.17	-0.648747	0.381025	-1.70264	0.0886357	0.848175
14779	ENSDARG00000076657	plagl2	ENSG00000126003	PLAGL2	195.275	0.720009	0.422505	1.70415	0.088354	0.848175
23317	ENSDARG00000104587	srl	ENSG00000185739	SRL	93.796	0.858754	0.504683	1.70157	0.0888358	0.848175
24223	ENSDARG00000109783	igsf11	ENSG00000144847	IGSF11	125.977	0.776892	0.456256	1.70276	0.0886138	0.848175
14900	ENSDARG00000076965	cep70	ENSG00000114107	CEP70	431.157	-0.592523	0.348618	-1.69963	0.0892002	0.848685
6249	ENSDARG00000036930	tbx18	ENSG00000112837	TBX18	141.174	-0.904889	0.532483	-1.69938	0.0892481	0.848793
13324	ENSDARG00000070991	mlpha	ENSG00000115648	MLPH	78.3103	-2.02304	1.19101	-1.6986	0.0893949	0.84949
12977	ENSDARG00000070061	gfer	ENSG00000127554	GFER	786.069	0.644711	0.379633	1.69825	0.0894607	0.849767
16821	ENSDARG00000088630	arhgef10la	ENSG00000074964	ARHGEF10L	4343.03	-0.704378	0.415238	-1.69632	0.0898245	0.850418
21513	ENSDARG00000101259	hgh1	ENSG00000235173	HGH1	777.823	0.522252	0.307889	1.69623	0.0898417	0.850418
1831	ENSDARG00000010873	DDX17	ENSG00000100201	DDX17	10483.7	0.520572	0.307041	1.69545	0.0899908	0.850959
2237	ENSDARG00000013072	mmp15b	ENSG00000102996	MMP15	874.314	-0.75974	0.449304	-1.69093	0.0908505	0.85215
5490	ENSDARG00000033099	kif7	ENSG00000166813	KIF7	1384.53	-0.474488	0.280526	-1.69142	0.0907559	0.85215
6565	ENSDARG00000038106	slc37a4a	ENSG00000137700	SLC37A4	158.522	-1.20649	0.713375	-1.69124	0.0907905	0.85215
12811	ENSDARG00000069594	kif13a	ENSG00000137177	KIF13A	757.62	-0.612636	0.362311	-1.69091	0.0908533	0.85215
15845	ENSDARG00000079241	wdr90	ENSG00000161996	WDR90	547.103	-0.589843	0.348431	-1.69286	0.090483	0.85215
19941	ENSDARG00000098365	lrrc74b	ENSG00000187905	LRRC74B	45.6631	-1.31122	0.774901	-1.69211	0.090625	0.85215
20058	ENSDARG00000098618	erap2	ENSG00000164308	ERAP2	442.832	0.923144	0.545592	1.692	0.0906453	0.85215
23312	ENSDARG00000104574	pcsk6	ENSG00000140479	PCSK6	476.978	0.861004	0.50853	1.69312	0.0904319	0.85215
21099	ENSDARG00000100504	ppp1r27b	ENSG00000182676	PPP1R27	7.74134	2.85337	1.68868	1.68971	0.0910839	0.853967
4381	ENSDARG00000025383	arl2bp	ENSG00000102931	ARL2BP	1113.85	-0.49282	0.291871	-1.68848	0.0913185	0.854709
5978	ENSDARG00000035904	crabp1b	ENSG00000166426	CRABP1	831.211	-0.948692	0.561832	-1.68857	0.0913019	0.854709
16809	ENSDARG00000088581	f10	ENSG00000126218	F10	528.483	-0.941598	0.558046	-1.68731	0.0915432	0.855223
858	ENSDARG00000005574	vsx2	ENSG00000119614	VSX2	159.187	0.794063	0.470911	1.68623	0.0917519	0.856413
12971	ENSDARG00000070052	tdrd6	ENSG00000180113	TDRD6	167.454	0.941767	0.5585	1.68624	0.091749	0.856413
10693	ENSDARG00000058996	jam2a	ENSG00000154721	JAM2	502.742	-0.548436	0.3253	-1.68594	0.0918072	0.856583
13474	ENSDARG00000071465	lrrc39	ENSG00000122477	LRRC39	15.6998	-2.58973	1.5369	-1.68504	0.091981	0.856631
5027	ENSDARG00000030053	eef1db	ENSG00000104529	EEF1D	10684.9	0.565353	0.335635	1.68443	0.0920992	0.856681
12080	ENSDARG00000063319	sqleb	ENSG00000104549	SQLE	50.8378	1.19615	0.710233	1.68416	0.0921509	0.856681
15884	ENSDARG00000079317	dlc1	ENSG00000164741	DLC1	1188.38	-0.452247	0.268526	-1.68418	0.092147	0.856681
4592	ENSDARG00000026871	uchl1	ENSG00000154277	UCHL1	8768.52	-0.722023	0.429378	-1.68155	0.0926556	0.857372
6149	ENSDARG00000036541	rhbdf1a	ENSG00000007384	RHBDF1	1343.01	0.446752	0.265839	1.68054	0.0928527	0.857372
6221	ENSDARG00000036833	upp2	ENSG00000007001	UPP2	5.71841	-5.0255	2.98814	-1.68182	0.0926044	0.857372
6663	ENSDARG00000038567	tsr3	ENSG00000007520	TSR3	605.235	-0.524754	0.312103	-1.68135	0.0926953	0.857372
8480	ENSDARG00000045592	tnni2a.1	ENSG00000130598	TNNI2	21.3613	2.00052	1.19029	1.6807	0.0928222	0.857372
9056	ENSDARG00000053240	kif6	ENSG00000164627	KIF6	71.0851	-0.948811	0.563954	-1.68242	0.0924865	0.857372
12320	ENSDARG00000068122	CFAP77	ENSG00000188523	CFAP77	77.8759	-1.17588	0.699112	-1.68196	0.0925768	0.857372
2252	ENSDARG00000013150	dhx16	ENSG00000204560	DHX16	2036.32	0.411303	0.244989	1.67887	0.0931783	0.858012
4759	ENSDARG00000028086	zbtb2b	ENSG00000181472	ZBTB2	1644.23	0.586424	0.349304	1.67884	0.0931839	0.858012
9728	ENSDARG00000055838	mettl16	ENSG00000127804	METTL16	464.283	0.534321	0.318245	1.67896	0.09316	0.858012
2894	ENSDARG00000016443	eif3c	ENSG00000205609	EIF3CL	26180.3	0.399467	0.238124	1.67756	0.0934324	0.858518
3298	ENSDARG00000018393	kank2	ENSG00000197256	KANK2	1604.79	0.686219	0.409509	1.67571	0.0937945	0.858518
4443	ENSDARG00000025824	dmtf1	ENSG00000135164	DMTF1	864.507	-0.583721	0.34791	-1.6778	0.0933869	0.858518
6525	ENSDARG00000037963	nek6	ENSG00000119408	NEK6	98.3015	1.21506	0.725431	1.67495	0.0939439	0.858518
13178	ENSDARG00000070598	eno4	ENSG00000188316	ENO4	145.565	-0.739514	0.441068	-1.67664	0.0936124	0.858518
13845	ENSDARG00000074311	mast2	ENSG00000086015	MAST2	6666.08	0.532797	0.317722	1.67693	0.093556	0.858518
14272	ENSDARG00000075380	kri1	ENSG00000129347	KRI1	2480.9	0.528203	0.315072	1.67645	0.0936498	0.858518
16381	ENSDARG00000086826	sult6b1	ENSG00000138068	SULT6B1	1300.92	-0.957859	0.571619	-1.67569	0.093798	0.858518
16569	ENSDARG00000087564	nek11	ENSG00000114670	NEK11	19.4443	2.1611	1.29001	1.67526	0.0938841	0.858518
19341	ENSDARG00000096519	irbpl	ENSG00000265203	RBP3	20.2608	-2.16069	1.28922	-1.67597	0.0937445	0.858518
20737	ENSDARG00000099843	nedd4a	ENSG00000069869	NEDD4	1906.18	0.872266	0.520571	1.6756	0.0938174	0.858518
24307	ENSDARG00000110160	SBSPON	ENSG00000164764	SBSPON	63.5329	-1.06975	0.639258	-1.67342	0.0942446	0.860247
12942	ENSDARG00000069980	lman1	ENSG00000074695	LMAN1	1997.77	-0.745338	0.44556	-1.67281	0.0943641	0.860998
1028	ENSDARG00000006468	grap2a	ENSG00000100351	GRAP2	257.034	-0.648327	0.38872	-1.66785	0.0953453	0.861704
1883	ENSDARG00000011190	fgfr1b	ENSG00000077782	FGFR1	523.168	0.918975	0.550679	1.6688	0.0951562	0.861704
4465	ENSDARG00000025953	rhoq	ENSG00000119729	RHOQ	2015.95	-0.521054	0.312432	-1.66774	0.0953683	0.861704
7001	ENSDARG00000039949	fibina	ENSG00000176971	FIBIN	220.542	-1.0105	0.605259	-1.66954	0.0950107	0.861704
9515	ENSDARG00000055124	ccnl1a	ENSG00000163660	CCNL1	6545.23	0.551492	0.330277	1.66978	0.094962	0.861704
11096	ENSDARG00000060374	ttll11	ENSG00000175764	TTLL11	455.491	-0.608671	0.364152	-1.67147	0.0946283	0.861704
11528	ENSDARG00000061747	dipk2b	ENSG00000147113	DIPK2B	30.0287	-1.27538	0.764943	-1.66729	0.0954573	0.861704
12084	ENSDARG00000063333	nup210	ENSG00000132182	NUP210	3987.84	0.418303	0.250335	1.67097	0.0947269	0.861704
13042	ENSDARG00000070261	crlf3	ENSG00000176390	CRLF3	1095.23	-0.522674	0.313092	-1.66939	0.0950395	0.861704
16928	ENSDARG00000089033	rrnad1	ENSG00000143303	METTL25B	299.265	-0.67526	0.404023	-1.67134	0.0946546	0.861704
17575	ENSDARG00000091377	galn	ENSG00000069482	GAL	470.331	0.678763	0.406549	1.66957	0.0950042	0.861704
23261	ENSDARG00000104470	syngr2b	ENSG00000108639	SYNGR2	828.196	-0.467639	0.279986	-1.67022	0.0948761	0.861704
25280	ENSDARG00000114695	hmox2a	ENSG00000103415	HMOX2	1548.88	0.935329	0.560816	1.6678	0.0953555	0.861704
8261	ENSDARG00000044803	dhrs3b	ENSG00000162496	DHRS3	561.011	-0.778327	0.467056	-1.66645	0.0956234	0.862624
9073	ENSDARG00000053318	lrrc6	ENSG00000129295	DNAAF11	68.2578	-0.911986	0.547454	-1.66587	0.0957397	0.863
17500	ENSDARG00000091058	sting1	ENSG00000184584	STING1	56.4486	1.58768	0.953496	1.66511	0.0958899	0.863681
399	ENSDARG00000003219	bin2a	ENSG00000110934	BIN2	56.1767	0.996237	0.599047	1.66304	0.0963054	0.864219
6260	ENSDARG00000036974	ripply3	ENSG00000183145	RIPPLY3	51.0866	1.05487	0.634069	1.66365	0.0961825	0.864219
6619	ENSDARG00000038348	pigh	ENSG00000100564	PIGH	2371.82	-0.437448	0.262889	-1.664	0.0961119	0.864219
8658	ENSDARG00000046148	tnfaip8l2b	ENSG00000163154	TNFAIP8L2	39.5189	1.40439	0.844599	1.6628	0.0963535	0.864219
10054	ENSDARG00000056795	serpine1	ENSG00000106366	SERPINE1	461.116	0.84383	0.50779	1.66177	0.0965591	0.864219
10211	ENSDARG00000057322	tmem47	ENSG00000147027	TMEM47	8954.95	-0.483433	0.290872	-1.66201	0.0965108	0.864219
11756	ENSDARG00000062362	tpcn1	ENSG00000186815	TPCN1	1251.69	-0.4547	0.273192	-1.6644	0.0960333	0.864219
17377	ENSDARG00000090675	APBA3	ENSG00000011132	APBA3	290.68	-0.727296	0.437233	-1.6634	0.0962315	0.864219
3018	ENSDARG00000016994	ssrp1b	ENSG00000149136	SSRP1	3041.53	-0.502109	0.302448	-1.66015	0.0968841	0.866564
1422	ENSDARG00000008457	faah2a	ENSG00000165591	FAAH2	1121.51	-0.467522	0.281733	-1.65945	0.0970257	0.86716
5817	ENSDARG00000035332	cfap298	ENSG00000159079	CFAP298	860.851	0.482514	0.290763	1.65947	0.0970205	0.86716
9049	ENSDARG00000053204	snx22	ENSG00000157734	SNX22	206.842	1.04973	0.63269	1.65916	0.0970834	0.867341
2752	ENSDARG00000015752	zap70	ENSG00000115085	ZAP70	50.3686	-0.973616	0.58707	-1.65843	0.0972299	0.86798
23675	ENSDARG00000105258	cep72	ENSG00000112877	CEP72	176.642	-0.90923	0.548203	-1.65857	0.0972035	0.86798
562	ENSDARG00000004094	acsbg2	ENSG00000130377	ACSBG2	13695.4	-0.413891	0.249784	-1.657	0.0975198	0.868057
3013	ENSDARG00000016964	MCUR1	ENSG00000050393	MCUR1	338.481	-0.843262	0.508762	-1.65748	0.0974224	0.868057
3604	ENSDARG00000019963	sfxn1	ENSG00000164466	SFXN1	755.063	0.635433	0.383445	1.65717	0.097486	0.868057
14333	ENSDARG00000075542	zfhx4	ENSG00000091656	ZFHX4	16860.5	0.703233	0.424223	1.6577	0.0973788	0.868057
19026	ENSDARG00000095627	c1qc	ENSG00000159189	C1QC	176.15	1.1414	0.68835	1.65817	0.0972839	0.868057
21844	ENSDARG00000101859	mnta	ENSG00000070444	MNT	2319.39	0.513833	0.310226	1.65632	0.0976573	0.868057
4962	ENSDARG00000029609	macrod1	ENSG00000133315	MACROD1	198.238	0.647531	0.391346	1.65463	0.0980003	0.86813
5045	ENSDARG00000030133	fkbp6	ENSG00000077800	FKBP6	57.7622	1.92404	1.16237	1.65527	0.0978697	0.86813
17588	ENSDARG00000091428	FCHSD2	ENSG00000137478	FCHSD2	214.161	-0.788912	0.476538	-1.65551	0.0978216	0.86813
11251	ENSDARG00000060917	anln	ENSG00000011426	ANLN	1704.86	-0.658481	0.398448	-1.65261	0.0984094	0.869691
8008	ENSDARG00000043781	psmb10	ENSG00000205220	PSMB10	1241.26	0.68887	0.417227	1.65107	0.0987249	0.871242
21552	ENSDARG00000101331	tekt1	ENSG00000167858	TEKT1	93.8751	-0.985914	0.597541	-1.64995	0.0989529	0.872255
216	ENSDARG00000002298	ankrd22	ENSG00000152766	ANKRD22	49.9407	1.38302	0.839478	1.64748	0.0994596	0.874534
5968	ENSDARG00000035879	fuca1.2	ENSG00000179163	FUCA1	491.444	0.612746	0.371921	1.64751	0.0994524	0.874534
6810	ENSDARG00000039130	cdkn3	ENSG00000100526	CDKN3	129.681	-0.77651	0.4717	-1.6462	0.0997232	0.876374
6802	ENSDARG00000039098	ca8	ENSG00000178538	CA8	3178.03	-0.603333	0.366614	-1.64569	0.0998281	0.876963
21020	ENSDARG00000100375	timm23b	ENSG00000204152	TIMM23B	55.5535	1.39352	0.847114	1.64502	0.0999654	0.877171
23254	ENSDARG00000104450	CR855996.2	ENSG00000143515	ATP8B2	5.55882	-4.9412	3.00639	-1.64356	0.100266	0.87881
4670	ENSDARG00000027461	mettl26	ENSG00000130731	METTL26	2011.6	-0.573249	0.348837	-1.64331	0.100318	0.878934
8614	ENSDARG00000045958	egfl6	ENSG00000198759	EGFL6	231.968	-0.814226	0.495767	-1.64236	0.100516	0.880337
487	ENSDARG00000003751	lats1	ENSG00000131023	LATS1	2084.64	0.648315	0.394801	1.64213	0.100563	0.880412
9978	ENSDARG00000056615	cybb	ENSG00000165168	CYBB	610.468	1.00438	0.611951	1.64127	0.100741	0.881301
6758	ENSDARG00000038938	itprid2	ENSG00000138434	ITPRID2	1723.88	-0.578588	0.352934	-1.63937	0.101137	0.882714
14615	ENSDARG00000076238	gramd1c	ENSG00000178075	GRAMD1C	49.5705	1.70547	1.04046	1.63915	0.101182	0.882714
16419	ENSDARG00000087013	cubn	ENSG00000107611	CUBN	62.9846	-0.964759	0.588428	-1.63955	0.101098	0.882714
22311	ENSDARG00000102717	tmem42a	ENSG00000169964	TMEM42	383.062	-0.575675	0.351115	-1.63956	0.101096	0.882714
3279	ENSDARG00000018281	cfap161	ENSG00000156206	CFAP161	86.7452	-0.916572	0.559781	-1.63737	0.101552	0.884493
7187	ENSDARG00000040614	sestd1	ENSG00000187231	SESTD1	6653.88	-0.561901	0.343325	-1.63664	0.101705	0.884493
9867	ENSDARG00000056228	pld1a	ENSG00000075651	PLD1	526.359	-0.621737	0.379974	-1.63626	0.101785	0.884493
6635	ENSDARG00000038429	csrnp1b	ENSG00000144655	CSRNP1	3901	0.526198	0.321648	1.63594	0.101852	0.884665
4810	ENSDARG00000028517	hbp1	ENSG00000105856	HBP1	1130.46	2.0663	1.26329	1.63565	0.101912	0.884859
332	ENSDARG00000002933	gbx2	ENSG00000168505	GBX2	672.341	0.712275	0.435832	1.63429	0.102199	0.884935
3554	ENSDARG00000019709	rhoua	ENSG00000116574	RHOU	750.71	-0.628608	0.384443	-1.63511	0.102026	0.884935
16627	ENSDARG00000087780	tiam2a	ENSG00000146426	TIAM2	1620.7	0.638661	0.390836	1.63409	0.10224	0.884935
1043	ENSDARG00000006545	rgp1	ENSG00000107185	RGP1	979.602	-0.556368	0.340568	-1.63365	0.102333	0.884988
4308	ENSDARG00000024831	crhbp	ENSG00000145708	CRHBP	2473.62	0.466295	0.285511	1.6332	0.102428	0.884988
22197	ENSDARG00000102491	gpr142	ENSG00000257008	GPR142	35.0578	1.13814	0.697783	1.63108	0.102873	0.887638
7301	ENSDARG00000041078	chka	ENSG00000110721	CHKA	5710.48	0.643748	0.394787	1.63062	0.10297	0.887964
12395	ENSDARG00000068344	mmab	ENSG00000139428	MMAB	618.125	-0.625037	0.383344	-1.63048	0.102999	0.887964
10982	ENSDARG00000060012	f2r	ENSG00000181104	F2R	77.1645	0.927515	0.569021	1.63002	0.103098	0.888268
21744	ENSDARG00000101679	cfap52	ENSG00000166596	CFAP52	51.9481	-1.82696	1.12129	-1.62934	0.103242	0.88873
16765	ENSDARG00000088343	prrt4	ENSG00000224940	PRRT4	765.585	-0.616981	0.378884	-1.62842	0.103436	0.889745
5052	ENSDARG00000030161	ppp1r14bb	ENSG00000173457	PPP1R14B	2867.99	-0.532895	0.32798	-1.62478	0.104209	0.892083
6216	ENSDARG00000036820	mgll	ENSG00000074416	MGLL	8107.51	-0.450551	0.277137	-1.62573	0.104006	0.892083
20450	ENSDARG00000099336	mvda	ENSG00000167508	MVD	1707.57	-0.863384	0.531092	-1.62568	0.104018	0.892083
12835	ENSDARG00000069674	tmem230b	ENSG00000089063	TMEM230	952.622	-0.669181	0.412074	-1.62393	0.10439	0.892466
15945	ENSDARG00000079463	man2b2	ENSG00000013288	MAN2B2	847.402	-0.518471	0.319191	-1.62433	0.104306	0.892466
5206	ENSDARG00000031136	moxd1	ENSG00000079931	MOXD1	599.798	-0.607002	0.37389	-1.62348	0.104487	0.892483
25046	ENSDARG00000113599	hbbe1.1	ENSG00000213931	HBE1	1209.05	2.04402	1.25893	1.62362	0.104458	0.892483
12350	ENSDARG00000068191	cdh15	ENSG00000129910	CDH15	4.76825	5.66285	3.48943	1.62286	0.10462	0.893282
6174	ENSDARG00000036630	plp2	ENSG00000102007	PLP2	2174.11	-0.534147	0.32937	-1.62172	0.104863	0.894369
12489	ENSDARG00000068710	nid1a	ENSG00000116962	NID1	1911.42	-0.945662	0.583329	-1.62115	0.104986	0.894618
12850	ENSDARG00000069726	glis3	ENSG00000107249	GLIS3	18.7747	-1.74341	1.07596	-1.62033	0.105161	0.895433
15929	ENSDARG00000079420	dpp4	ENSG00000197635	DPP4	41.9919	1.54011	0.950547	1.62024	0.105181	0.895433
1968	ENSDARG00000011661	twf1b	ENSG00000151239	TWF1	1484.47	-0.501808	0.309857	-1.61948	0.105344	0.895785
12378	ENSDARG00000068264	grhpra	ENSG00000137106	GRHPR	1234.51	-0.50085	0.309312	-1.61924	0.105396	0.895785
13297	ENSDARG00000070922	cnbpb	ENSG00000169714	CNBP	17405	0.423836	0.261837	1.6187	0.105511	0.896261
15288	ENSDARG00000077883	fam83d	ENSG00000101447	FAM83D	273.651	-0.738798	0.456551	-1.61822	0.105616	0.896261
15277	ENSDARG00000077864	rasgrp3	ENSG00000152689	RASGRP3	592.582	0.843282	0.521312	1.61761	0.105746	0.89661
21609	ENSDARG00000101438	lonp2	ENSG00000102910	LONP2	1013.33	-0.467251	0.289196	-1.61569	0.106161	0.898487
580	ENSDARG00000004171	rabac1	ENSG00000105404	RABAC1	2139.17	-0.452395	0.280133	-1.61493	0.106326	0.899256
7184	ENSDARG00000040607	rtf2	ENSG00000022277	RTF2	2701.22	0.530498	0.328646	1.61419	0.106485	0.899256
9070	ENSDARG00000053301	insm1b	ENSG00000173404	INSM1	3647.12	0.444593	0.275324	1.6148	0.106354	0.899256
11032	ENSDARG00000060152	fam155b	ENSG00000130054	NALF2	693.409	-0.714544	0.442629	-1.61432	0.106458	0.899256
5420	ENSDARG00000032584	thnsl2	ENSG00000144115	THNSL2	185.298	-0.649887	0.402801	-1.61342	0.106653	0.899503
10574	ENSDARG00000058608	wsb2	ENSG00000176871	WSB2	386.182	0.797029	0.494024	1.61334	0.10667	0.899503
3641	ENSDARG00000020133	jdp2b	ENSG00000140044	JDP2	295.926	0.852023	0.528222	1.613	0.106744	0.899535
3017	ENSDARG00000016981	bcar3	ENSG00000137936	BCAR3	1094.02	-0.469988	0.29142	-1.61275	0.106799	0.899608
12042	ENSDARG00000063212	prmt2	ENSG00000160310	PRMT2	133.335	-0.705909	0.437794	-1.61242	0.10687	0.899875
13125	ENSDARG00000070473	parp6b	ENSG00000137817	PARP6	2226.56	-0.478554	0.296963	-1.6115	0.107072	0.89994
10104	ENSDARG00000056934	hepacama	ENSG00000165478	HEPACAM	2546.3	-0.745369	0.462626	-1.61117	0.107142	0.900207
186	ENSDARG00000002174	itfg2	ENSG00000111203	ITFG2	513.2	-0.588412	0.365487	-1.60994	0.107411	0.901155
686	ENSDARG00000004687	acaa1	ENSG00000060971	ACAA1	1618.33	-0.61929	0.38463	-1.61009	0.107378	0.901155
7169	ENSDARG00000040553	tmem97	ENSG00000109084	TMEM97	484.447	-0.883644	0.549335	-1.60857	0.10771	0.902107
16223	ENSDARG00000086215	gpr156	ENSG00000175697	GPR156	175.65	-0.762055	0.473668	-1.60884	0.107652	0.902107
17612	ENSDARG00000091555	ostf1	ENSG00000134996	OSTF1	910.668	-0.527761	0.328102	-1.60853	0.107719	0.902107
1431	ENSDARG00000008494	myl6	ENSG00000092841	MYL6	3812.28	-0.563732	0.3511	-1.60562	0.108358	0.903211
3587	ENSDARG00000019877	rbks	ENSG00000171174	RBKS	330.402	-0.675264	0.421069	-1.60369	0.108783	0.903211
4212	ENSDARG00000023952	fam167ab	ENSG00000154319	FAM167A	751.687	0.500585	0.311908	1.60491	0.108513	0.903211
8181	ENSDARG00000044491	kif20a	ENSG00000112984	KIF20A	1247.47	-0.674266	0.420289	-1.60429	0.10865	0.903211
8701	ENSDARG00000051857	tes	ENSG00000135269	TES	1431.1	-0.668012	0.416474	-1.60397	0.10872	0.903211
10876	ENSDARG00000059700	agmat	ENSG00000116771	AGMAT	90.1383	-0.996773	0.621284	-1.60438	0.108631	0.903211
10882	ENSDARG00000059714	arsk	ENSG00000164291	ARSK	83.2839	-1.17893	0.73377	-1.60667	0.108126	0.903211
11019	ENSDARG00000060112	sybu	ENSG00000147642	SYBU	4064.42	0.884913	0.551897	1.6034	0.108846	0.903211
14004	ENSDARG00000074691	mms22l	ENSG00000146263	MMS22L	671.446	-0.549704	0.342114	-1.60678	0.108102	0.903211
13885	ENSDARG00000074396	fscn2b	ENSG00000186765	FSCN2	192.547	-0.995425	0.62098	-1.60299	0.108937	0.903473
2295	ENSDARG00000013409	bmp2a	ENSG00000125845	BMP2	144.593	-0.846155	0.528184	-1.60201	0.109154	0.904262
10254	ENSDARG00000057529	itpa	ENSG00000125877	ITPA	684.648	-0.67177	0.419544	-1.60119	0.109334	0.904825
4491	ENSDARG00000026170	hps1	ENSG00000107521	HPS1	398.376	-0.616161	0.385093	-1.60003	0.109592	0.906044
22434	ENSDARG00000102937	hspbp1	ENSG00000133265	HSPBP1	1440.22	0.537765	0.336165	1.5997	0.109665	0.906044
3639	ENSDARG00000020123	coq8aa	ENSG00000163050	COQ8A	2012.2	0.840901	0.526617	1.5968	0.110311	0.90683
5768	ENSDARG00000035120	gldc	ENSG00000178445	GLDC	1878.22	1.04368	0.652999	1.59828	0.10998	0.90683
7950	ENSDARG00000043557	kcnk13b	ENSG00000152315	KCNK13	52.8095	-0.963822	0.603092	-1.59814	0.110013	0.90683
11004	ENSDARG00000060071	tent4b	ENSG00000121274	TENT4B	2837.5	0.416316	0.260508	1.59809	0.110023	0.90683
12205	ENSDARG00000067549	adamts12	ENSG00000151388	ADAMTS12	198.267	-0.958967	0.600422	-1.59715	0.110231	0.90683
22644	ENSDARG00000103340	clic1	ENSG00000213719	CLIC1	947.429	-0.563163	0.352546	-1.59742	0.110173	0.90683
13784	ENSDARG00000074168	tasor2	ENSG00000108021	TASOR2	5678.27	0.507729	0.318313	1.59506	0.110698	0.90735
18053	ENSDARG00000092855	SRBD1	ENSG00000068784	SRBD1	693.94	-0.588991	0.369256	-1.59507	0.110696	0.90735
21720	ENSDARG00000101637	ccnd1	ENSG00000110092	CCND1	9504.23	0.458348	0.287353	1.59507	0.110696	0.90735
533	ENSDARG00000003961	parp3	ENSG00000041880	PARP3	1318.98	-0.534037	0.334958	-1.59434	0.11086	0.907647
9130	ENSDARG00000053500	cbsa	ENSG00000160200	CBS	241.504	0.749407	0.470014	1.59444	0.110838	0.907647
9876	ENSDARG00000056252	sort1b	ENSG00000134243	SORT1	3229.3	-0.445745	0.279604	-1.5942	0.110891	0.907647
12194	ENSDARG00000063922	mt-nd6	ENSG00000198695	MT-ND6	1314	-0.569048	0.356918	-1.59434	0.110861	0.907647
11834	ENSDARG00000062579	kremen1	ENSG00000183762	KREMEN1	177.281	0.809105	0.507608	1.59395	0.110946	0.907774
733	ENSDARG00000004904	gys2	ENSG00000111713	GYS2	23.7546	-2.14172	1.34589	-1.59131	0.111541	0.908395
2182	ENSDARG00000012820	nop56	ENSG00000101361	NOP56	11872.2	0.492463	0.309178	1.59281	0.111202	0.908395
6676	ENSDARG00000038618	cpt2	ENSG00000157184	CPT2	1308.42	-0.766305	0.481482	-1.59156	0.111484	0.908395
9897	ENSDARG00000056334	mlh3	ENSG00000119684	MLH3	470.792	-0.492827	0.309742	-1.59109	0.111589	0.908395
13118	ENSDARG00000070461	CDIN1	ENSG00000186073	CDIN1	277.106	-0.744792	0.467599	-1.5928	0.111205	0.908395
17793	ENSDARG00000092134	rad54b	ENSG00000197275	RAD54B	221.198	-0.771682	0.484955	-1.59125	0.111554	0.908395
2887	ENSDARG00000016404	ptch1	ENSG00000185920	PTCH1	1172.27	0.589625	0.370937	1.58955	0.111935	0.909435
7807	ENSDARG00000043019	exoc1	ENSG00000090989	EXOC1	4346.1	-0.383719	0.24138	-1.58969	0.111905	0.909435
13246	ENSDARG00000070781	gjd2b	ENSG00000159248	GJD2	811.073	-0.530305	0.333617	-1.58956	0.111933	0.909435
9746	ENSDARG00000055899	lzic	ENSG00000162441	LZIC	1433.12	-0.594098	0.373885	-1.58898	0.112064	0.91016
13293	ENSDARG00000070916	dnajc27	ENSG00000115137	DNAJC27	2812.3	-0.397001	0.24988	-1.58877	0.112113	0.910242
13129	ENSDARG00000070479	tspan13b	ENSG00000106537	TSPAN13	2867.84	-0.539085	0.339398	-1.58836	0.112206	0.910674
2312	ENSDARG00000013478	rrp15	ENSG00000067533	RRP15	1323.65	0.482042	0.303667	1.5874	0.112421	0.911781
21054	ENSDARG00000100426	fam167b	ENSG00000183615	FAM167B	335.018	-0.806921	0.508322	-1.58742	0.112418	0.911781
4373	ENSDARG00000025335	nek10	ENSG00000163491	NEK10	32.7867	-1.38176	0.87064	-1.58707	0.112498	0.911871
4873	ENSDARG00000029036	rab32a	ENSG00000118508	RAB32	171.229	0.992966	0.625965	1.5863	0.112672	0.911898
24961	ENSDARG00000113218	FP236810.2	ENSG00000109181	UGT2B10	5.15427	-4.01109	2.52842	-1.5864	0.112648	0.911898
10149	ENSDARG00000057075	lamtor3	ENSG00000109270	LAMTOR3	1082.29	-0.496702	0.313258	-1.5856	0.11283	0.912131
12190	ENSDARG00000063914	mt-nd3	ENSG00000198840	MT-ND3	20224.2	-0.576524	0.363636	-1.58544	0.112866	0.912131
2782	ENSDARG00000015902	stat6	ENSG00000166888	STAT6	220.38	1.07531	0.680588	1.57997	0.114114	0.912889
3607	ENSDARG00000019976	idi1	ENSG00000148377	IDI2	6758.32	-0.673249	0.426187	-1.5797	0.114175	0.912889
5104	ENSDARG00000030490	sptb	ENSG00000070182	SPTB	597.557	-0.635427	0.401937	-1.58091	0.113898	0.912889
5646	ENSDARG00000034222	hs1bp3	ENSG00000118960	HS1BP3	127.63	-0.792554	0.500922	-1.58219	0.113606	0.912889
5755	ENSDARG00000035018	thy1	ENSG00000154096	THY1	350.336	-0.802844	0.50797	-1.58049	0.113994	0.912889
6103	ENSDARG00000036335	c1galt1c1	ENSG00000171155	C1GALT1C1	1404.32	-0.430504	0.272498	-1.57984	0.114143	0.912889
7307	ENSDARG00000041092	pgpep1l	ENSG00000183571	PGPEP1L	24.8608	2.21119	1.39631	1.58359	0.113287	0.912889
9016	ENSDARG00000053087	mthfr	ENSG00000177000	MTHFR	1990.31	0.384271	0.242861	1.58226	0.113589	0.912889
9168	ENSDARG00000053646	adrb3a	ENSG00000188778	ADRB3	65.8409	-1.01544	0.64142	-1.58311	0.113396	0.912889
12886	ENSDARG00000069815	dnali1	ENSG00000163879	DNALI1	44.9409	-1.12708	0.712344	-1.58222	0.1136	0.912889
13352	ENSDARG00000071046	bbip1	ENSG00000214413	BBIP1	837.083	-0.545214	0.344738	-1.58153	0.113757	0.912889
13579	ENSDARG00000071876	rell2	ENSG00000164620	RELL2	213.799	-0.688134	0.435338	-1.58069	0.113949	0.912889
15883	ENSDARG00000079315	lpxn	ENSG00000110031	LPXN	15.5446	1.74161	1.10059	1.58243	0.113551	0.912889
20162	ENSDARG00000098801	sbno2a	ENSG00000064932	SBNO2	952.664	0.699055	0.441509	1.58333	0.113346	0.912889
5669	ENSDARG00000034423	sncga	ENSG00000173267	SNCG	3116.15	-0.530288	0.335959	-1.57843	0.114466	0.914324
15620	ENSDARG00000078676	myrf	ENSG00000124920	MYRF	3287.04	-0.56791	0.359879	-1.57806	0.114552	0.914332
4867	ENSDARG00000028976	pus3	ENSG00000110060	PUS3	333.108	0.521288	0.330484	1.57734	0.114716	0.914748
1206	ENSDARG00000007370	dysf	ENSG00000135636	DYSF	791.86	-0.636815	0.40381	-1.57702	0.114792	0.914829
19851	ENSDARG00000098186	TMEM19	ENSG00000139291	TMEM19	563.391	-0.482046	0.305688	-1.57692	0.114813	0.914829
2809	ENSDARG00000016011	gpcpd1	ENSG00000125772	GPCPD1	3240.17	0.828735	0.52613	1.57515	0.115222	0.916515
9321	ENSDARG00000054271	cdkn1bb	ENSG00000111276	CDKN1B	3880.09	0.733445	0.465556	1.57542	0.11516	0.916515
7507	ENSDARG00000041982	adamts6	ENSG00000049192	ADAMTS6	177.282	-0.671326	0.426376	-1.57449	0.115374	0.916768
9629	ENSDARG00000055523	slc22a6l	ENSG00000149452	SLC22A8	543.745	-0.964621	0.613352	-1.5727	0.115788	0.916779
15358	ENSDARG00000078076	nab2	ENSG00000166886	NAB2	376.081	0.624897	0.397279	1.57294	0.115732	0.916779
20235	ENSDARG00000098934	rrp7a	ENSG00000189306	RRP7A	977.108	0.506852	0.322005	1.57405	0.115476	0.916779
23207	ENSDARG00000104353	nop58	ENSG00000055044	NOP58	6751.69	0.564676	0.359048	1.57271	0.115787	0.916779
24050	ENSDARG00000107442	SLC35D3	ENSG00000182747	SLC35D3	95.9456	-0.797247	0.506549	-1.57388	0.115516	0.916779
4304	ENSDARG00000024818	rilpl2	ENSG00000150977	RILPL2	490.274	-0.601199	0.382496	-1.57178	0.116002	0.917037
10760	ENSDARG00000059259	pabpc4	ENSG00000090621	PABPC4	709.586	0.711529	0.452567	1.57221	0.115903	0.917037
6974	ENSDARG00000039850	dusp22b	ENSG00000112679	DUSP22	282.636	0.723096	0.460253	1.57108	0.116164	0.917498
10273	ENSDARG00000057630	galm	ENSG00000143891	GALM	195.356	-0.801572	0.510437	-1.57037	0.11633	0.918378
833	ENSDARG00000005464	dnase1l1	ENSG00000013563	DNASE1L1	59.8878	-0.994824	0.635649	-1.56505	0.117571	0.918436
2409	ENSDARG00000013961	slc31a1	ENSG00000136868	SLC31A1	2400.12	-0.529877	0.338716	-1.56437	0.117731	0.918436
2987	ENSDARG00000016830	rimkla	ENSG00000177181	RIMKLA	25822.1	0.574245	0.366731	1.56585	0.117384	0.918436
3099	ENSDARG00000017365	slc23a2	ENSG00000089057	SLC23A2	1089.6	0.635108	0.404501	1.5701	0.116391	0.918436
3875	ENSDARG00000021339	cpa5	ENSG00000091704	CPA1	86.3655	-1.08482	0.691021	-1.56988	0.116443	0.918436
4533	ENSDARG00000026484	rab15	ENSG00000139998	RAB15	2616.45	-0.499639	0.319235	-1.56511	0.117556	0.918436
4665	ENSDARG00000027418	trappc4	ENSG00000196655	TRAPPC4	2161.45	-0.56679	0.362663	-1.56286	0.118086	0.918436
5352	ENSDARG00000032098	c8g	ENSG00000176919	C8G	54.3961	-1.55979	0.995718	-1.5665	0.117232	0.918436
6366	ENSDARG00000037383	pax5	ENSG00000196092	PAX5	140.899	1.05022	0.670035	1.56741	0.117018	0.918436
7104	ENSDARG00000040290	pon3.2	ENSG00000105854	PON2	217.832	-0.808469	0.516524	-1.56521	0.117533	0.918436
7806	ENSDARG00000043012	napgb	ENSG00000134265	NAPG	6312.46	-0.441252	0.282322	-1.56294	0.118066	0.918436
10619	ENSDARG00000058746	ubap1	ENSG00000165006	UBAP1	2502.89	0.488779	0.311481	1.56921	0.116599	0.918436
11018	ENSDARG00000060109	aggf1	ENSG00000285000	NA	1387.13	0.40904	0.261329	1.56523	0.117529	0.918436
11445	ENSDARG00000061486	DNAH10	ENSG00000197653	DNAH10	377.156	-0.64875	0.414372	-1.56562	0.117438	0.918436
13343	ENSDARG00000071026	mllt11	ENSG00000213190	MLLT11	22698.5	-0.714458	0.457108	-1.563	0.118054	0.918436
16444	ENSDARG00000087110	akna	ENSG00000106948	AKNA	548.442	-0.455916	0.291453	-1.56428	0.117751	0.918436
20180	ENSDARG00000098831	gcdhb	ENSG00000105607	GCDH	1433.24	-0.496409	0.316593	-1.56797	0.116887	0.918436
22194	ENSDARG00000102483	numa1	ENSG00000137497	NUMA1	2787.77	-0.626443	0.400324	-1.56484	0.11762	0.918436
23267	ENSDARG00000104483	gipc1	ENSG00000123159	GIPC1	1137.75	-0.509533	0.325655	-1.56464	0.117667	0.918436
23615	ENSDARG00000105131	cog1	ENSG00000166685	COG1	906.249	0.449451	0.287608	1.56272	0.118119	0.918436
25112	ENSDARG00000113928	B3GAT1	ENSG00000109956	B3GAT1	355.748	-0.558695	0.35744	-1.56305	0.118042	0.918436
7073	ENSDARG00000040190	qdpra	ENSG00000151552	QDPR	1639.18	0.567395	0.363556	1.56068	0.118598	0.918469
7934	ENSDARG00000043497	scrn2	ENSG00000141295	SCRN2	3344.01	-0.693975	0.444741	-1.5604	0.118665	0.918469
9788	ENSDARG00000056024	eva1c	ENSG00000166979	EVA1C	36.8969	1.35369	0.867483	1.56048	0.118647	0.918469
22348	ENSDARG00000102783	slc25a35	ENSG00000125434	SLC25A35	278.757	-0.516465	0.330659	-1.56192	0.118306	0.918469
22465	ENSDARG00000102995	rbm24a	ENSG00000112183	RBM24	378.532	-0.593847	0.380756	-1.55965	0.118843	0.918469
23639	ENSDARG00000105179	hdac7a	ENSG00000061273	HDAC7	214.915	0.669295	0.428956	1.56029	0.118692	0.918469
4648	ENSDARG00000027249	btg1	ENSG00000133639	BTG1	13561.5	0.612451	0.392836	1.55905	0.118984	0.918952
22585	ENSDARG00000103226	dhcr7	ENSG00000172893	DHCR7	2450.41	-0.476761	0.305785	-1.55914	0.118963	0.918952
1187	ENSDARG00000007278	ect2	ENSG00000114346	ECT2	986.917	-0.608753	0.390922	-1.55722	0.119418	0.919023
5094	ENSDARG00000030417	pkd1a	ENSG00000008710	PKD1	1028.25	0.552312	0.354382	1.55852	0.11911	0.919023
7752	ENSDARG00000042876	abracl	ENSG00000146386	ABRACL	1796.94	-0.70543	0.453011	-1.5572	0.119423	0.919023
10688	ENSDARG00000058990	slc35a2	ENSG00000102100	SLC35A2	253.933	0.589748	0.3785	1.55812	0.119205	0.919023
12757	ENSDARG00000069446	dbh	ENSG00000123454	DBH	293.857	0.830151	0.53323	1.55683	0.11951	0.919023
14911	ENSDARG00000076991	dolk	ENSG00000175283	DOLK	320.909	-0.615446	0.394971	-1.55821	0.119184	0.919023
19453	ENSDARG00000096829	blvrb	ENSG00000090013	BLVRB	898.598	-0.441415	0.283504	-1.557	0.119471	0.919023
20469	ENSDARG00000099368	slc25a42	ENSG00000181035	SLC25A42	403.689	0.820154	0.526798	1.55687	0.119502	0.919023
21674	ENSDARG00000101561	dbt	ENSG00000137992	DBT	2387.02	-0.417094	0.267726	-1.55792	0.119253	0.919023
20961	ENSDARG00000100265	rhcgb	ENSG00000140519	RHCG	44.9339	1.08942	0.700218	1.55583	0.119748	0.91979
1755	ENSDARG00000010434	clu	ENSG00000120885	CLU	14015.5	-0.498537	0.320618	-1.55492	0.119964	0.91993
471	ENSDARG00000003642	zfyve19	ENSG00000166140	ZFYVE19	1280.48	-0.403304	0.259503	-1.55414	0.120151	0.919979
11252	ENSDARG00000060921	pla2g6	ENSG00000184381	PLA2G6	1392.05	-0.47357	0.3047	-1.55422	0.120133	0.919979
5117	ENSDARG00000030588	slc10a1	ENSG00000100652	SLC10A1	17.4345	-1.60971	1.03641	-1.55317	0.120383	0.920133
7983	ENSDARG00000043684	bpnt1	ENSG00000162813	BPNT1	711.736	-0.45728	0.294439	-1.55306	0.12041	0.920133
9736	ENSDARG00000055857	dop1b	ENSG00000142197	DOP1B	6683.17	0.673397	0.433532	1.55328	0.120356	0.920133
1203	ENSDARG00000007362	sft2d1	ENSG00000198818	SFT2D1	1290.99	-0.473457	0.305734	-1.54859	0.12148	0.920711
1658	ENSDARG00000009886	rnf114	ENSG00000124226	RNF114	290.799	0.872652	0.56359	1.54838	0.12153	0.920711
1918	ENSDARG00000011410	aadat	ENSG00000109576	AADAT	350.262	-0.476509	0.308091	-1.54665	0.121948	0.920711
3092	ENSDARG00000017329	cdkl1	ENSG00000100490	CDKL1	161.853	1.15145	0.74376	1.54815	0.121586	0.920711
4048	ENSDARG00000022599	dnpep	ENSG00000123992	DNPEP	1703.52	0.601685	0.389491	1.5448	0.122395	0.920711
5327	ENSDARG00000031915	hif1an	ENSG00000166135	HIF1AN	1929.26	-0.498177	0.322278	-1.5458	0.122153	0.920711
5893	ENSDARG00000035607	ankle2	ENSG00000176915	ANKLE2	1029.83	-0.578145	0.373913	-1.5462	0.122056	0.920711
6319	ENSDARG00000037176	ggh	ENSG00000137563	GGH	301.887	-0.630968	0.407285	-1.54921	0.121332	0.920711
6613	ENSDARG00000038305	vgll3	ENSG00000206538	VGLL3	34.8225	-1.13618	0.735479	-1.54482	0.12239	0.920711
7706	ENSDARG00000042742	stx6	ENSG00000135823	STX6	5827.96	-0.458807	0.296031	-1.54986	0.121175	0.920711
8411	ENSDARG00000045411	acad11	ENSG00000240303	ACAD11	358.387	-0.623721	0.402098	-1.55117	0.120861	0.920711
8440	ENSDARG00000045493	slc35e3	ENSG00000175782	SLC35E3	286.271	-0.730519	0.472046	-1.54756	0.121729	0.920711
8653	ENSDARG00000046133	b3galnt2	ENSG00000162885	B3GALNT2	723.19	-0.44806	0.289373	-1.54838	0.121531	0.920711
9708	ENSDARG00000055757	tmem9	ENSG00000116857	TMEM9	2450.95	-0.46499	0.300287	-1.54848	0.121506	0.920711
10190	ENSDARG00000057241	tnfsf10	ENSG00000121858	TNFSF10	269.024	-0.735598	0.47511	-1.54827	0.121558	0.920711
10587	ENSDARG00000058666	dennd2da	ENSG00000162777	DENND2D	349.657	-0.594117	0.383388	-1.54965	0.121225	0.920711
10700	ENSDARG00000059028	srrd	ENSG00000100104	SRRD	348.161	-0.533807	0.344389	-1.55001	0.121139	0.920711
11229	ENSDARG00000060846	cabp7b	ENSG00000100314	CABP7	478.634	0.523458	0.337963	1.54886	0.121415	0.920711
12280	ENSDARG00000067916	lyn	ENSG00000254087	LYN	343.296	0.916336	0.593133	1.54491	0.122368	0.920711
16796	ENSDARG00000088505	fam217b	ENSG00000196227	FAM217B	431.768	0.778787	0.502588	1.54955	0.121249	0.920711
20436	ENSDARG00000099315	nsdhl	ENSG00000147383	NSDHL	925.562	-1.08324	0.701451	-1.54429	0.122519	0.921342
4380	ENSDARG00000025375	idh1	ENSG00000138413	IDH1	3527.11	-0.705668	0.457077	-1.54387	0.122619	0.921497
7825	ENSDARG00000043102	lxn	ENSG00000079257	LXN	820.543	0.941087	0.609533	1.54395	0.122601	0.921497
4718	ENSDARG00000027777	tnfaip3	ENSG00000118503	TNFAIP3	697.52	0.581108	0.376583	1.54311	0.122805	0.921998
11759	ENSDARG00000062372	nrd1b	ENSG00000078618	NRDC	1542.09	-0.491397	0.318447	-1.5431	0.122806	0.921998
1520	ENSDARG00000009074	cbr4	ENSG00000145439	CBR4	686.467	-0.662524	0.429551	-1.54236	0.122985	0.922447
2950	ENSDARG00000016695	p2rx1	ENSG00000108405	P2RX1	282.244	0.699988	0.454102	1.54148	0.1232	0.922728
4653	ENSDARG00000027316	tcp11l2	ENSG00000166046	TCP11L2	1316.01	0.72767	0.471995	1.54169	0.123149	0.922728
5616	ENSDARG00000034042	dnal1	ENSG00000119661	DNAL1	899.924	-0.441498	0.286422	-1.54142	0.123214	0.922728
13206	ENSDARG00000070670	crip2	ENSG00000182809	CRIP2	3173.75	-0.685035	0.444379	-1.54155	0.123182	0.922728
14265	ENSDARG00000075354	espl1	ENSG00000135476	ESPL1	1261.26	-0.545553	0.354111	-1.54063	0.123408	0.923225
1088	ENSDARG00000006786	copz2	ENSG00000005243	COPZ2	1524.55	0.569084	0.369607	1.5397	0.123633	0.924609
1210	ENSDARG00000007383	kcnk6	ENSG00000099337	KCNK6	225.799	1.03618	0.673679	1.53809	0.124027	0.924761
2040	ENSDARG00000012030	dnaaf1	ENSG00000154099	DNAAF1	90.4705	-0.970334	0.63094	-1.53792	0.124069	0.924761
4487	ENSDARG00000026137	sfxn5b	ENSG00000144040	SFXN5	2679.23	-0.413805	0.269043	-1.53806	0.124033	0.924761
10758	ENSDARG00000059255	evx2	ENSG00000174279	EVX2	629.57	0.630022	0.409457	1.53868	0.123883	0.924761
14396	ENSDARG00000075709	ndufb3	ENSG00000119013	NDUFB3	3022.7	-0.507633	0.330142	-1.53762	0.124141	0.924761
20521	ENSDARG00000099446	slit1b	ENSG00000187122	SLIT1	1381.22	0.47334	0.307827	1.53768	0.124126	0.924761
22199	ENSDARG00000102501	hoxa5a	ENSG00000106004	HOXA5	509.982	-0.679185	0.441748	-1.53749	0.124173	0.924761
25677	ENSDARG00000116442	TENT5A	ENSG00000112773	TENT5A	70.6388	1.04802	0.681453	1.53792	0.124069	0.924761
8475	ENSDARG00000045568	bcat1	ENSG00000060982	BCAT1	3288.12	0.436032	0.283701	1.53694	0.124307	0.925166
16775	ENSDARG00000088390	nme4	ENSG00000103202	NME4	27.4182	-1.67144	1.08749	-1.53697	0.124301	0.925166
4276	ENSDARG00000024561	nolc1	ENSG00000166197	NOLC1	5927.51	0.447988	0.291551	1.53657	0.124399	0.925252
4162	ENSDARG00000023526	ggt1a	ENSG00000100031	GGT1	8.91608	3.08785	2.01264	1.53423	0.124974	0.926555
14920	ENSDARG00000077009	wdfy4	ENSG00000128815	WDFY4	155.133	0.955915	0.622854	1.53473	0.124849	0.926555
19395	ENSDARG00000096651	gpr108	ENSG00000125734	GPR108	3224.13	0.516172	0.336481	1.53403	0.125022	0.926555
13145	ENSDARG00000070512	cnpy3	ENSG00000137161	CNPY3	2712.39	-0.424879	0.277104	-1.53328	0.125206	0.926788
20317	ENSDARG00000099084	pcif1	ENSG00000100982	PCIF1	1369.01	0.509707	0.33236	1.5336	0.125128	0.926788
6105	ENSDARG00000036338	vps11	ENSG00000160695	VPS11	2330.51	-0.430072	0.280694	-1.53217	0.125479	0.927626
13271	ENSDARG00000070844	gamt	ENSG00000130005	GAMT	411.357	-1.15391	0.753086	-1.53224	0.125464	0.927626
993	ENSDARG00000006292	maats1	ENSG00000183833	CFAP91	79.9696	-0.796862	0.520227	-1.53176	0.125582	0.928085
15352	ENSDARG00000078066	elk1	ENSG00000126767	ELK1	1004.93	0.639266	0.417638	1.53067	0.125851	0.928847
1729	ENSDARG00000010281	xpo4	ENSG00000132953	XPO4	1508.3	0.443503	0.28988	1.52995	0.126028	0.929239
15613	ENSDARG00000078654	tpx2	ENSG00000088325	TPX2	4102.67	-0.818181	0.534818	-1.52983	0.126059	0.929239
2023	ENSDARG00000011948	insra	ENSG00000171105	INSR	3587.33	0.658565	0.430859	1.52849	0.12639	0.929625
2647	ENSDARG00000015156	fbln2	ENSG00000163520	FBLN2	275.007	0.553798	0.362135	1.52926	0.126201	0.929625
9566	ENSDARG00000055307	sypl2a	ENSG00000143028	SYPL2	3309.9	-0.550781	0.360291	-1.52871	0.126336	0.929625
12495	ENSDARG00000068726	masp1	ENSG00000127241	MASP1	420.362	-0.67791	0.443461	-1.52868	0.126344	0.929625
12783	ENSDARG00000069501	abhd11	ENSG00000106077	ABHD11	855.838	-0.544285	0.35609	-1.5285	0.126387	0.929625
20759	ENSDARG00000099889	dusp27	ENSG00000198842	STYXL2	39.8897	1.2158	0.795516	1.52832	0.126433	0.929625
14366	ENSDARG00000075621	birc5a	ENSG00000089685	BIRC5	746.944	-0.729949	0.477683	-1.5281	0.126487	0.929724
525	ENSDARG00000003927	cldn12	ENSG00000157224	CLDN12	4105.03	-0.474656	0.311197	-1.52526	0.127195	0.929725
3100	ENSDARG00000017366	prdm4	ENSG00000110851	PRDM4	1194.64	0.47132	0.30889	1.52585	0.127047	0.929725
4484	ENSDARG00000026090	adprm	ENSG00000170222	ADPRM	371.742	0.472148	0.309605	1.525	0.127259	0.929725
11865	ENSDARG00000062688	gpnmb	ENSG00000136235	GPNMB	32.0323	1.39925	0.917617	1.52488	0.12729	0.929725
12708	ENSDARG00000069332	tmem72	ENSG00000187783	TMEM72	45.2834	-1.2714	0.832492	-1.52722	0.126706	0.929725
13597	ENSDARG00000073705	rbfa	ENSG00000101546	RBFA	546.727	-0.659654	0.431952	-1.52715	0.126725	0.929725
14417	ENSDARG00000075752	myo18aa	ENSG00000196535	MYO18A	3826.88	-0.550138	0.360506	-1.52602	0.127006	0.929725
22065	ENSDARG00000102261	RSPH1	ENSG00000160188	RSPH1	140.667	-0.696675	0.456542	-1.52598	0.127014	0.929725
8384	ENSDARG00000045302	smpx	ENSG00000091482	SMPX	537.654	-0.580226	0.380717	-1.52404	0.1275	0.930104
23235	ENSDARG00000104413	rogdi	ENSG00000067836	ROGDI	6047.34	-0.45439	0.298168	-1.52394	0.127524	0.930104
8363	ENSDARG00000045224	glipr1a	ENSG00000173401	GLIPR1L1	6.97671	2.22115	1.45893	1.52245	0.127896	0.931061
9645	ENSDARG00000055560	p2ry8	ENSG00000182162	P2RY8	32.4141	1.54345	1.01354	1.52283	0.127801	0.931061
16094	ENSDARG00000079816	rhbdd3	ENSG00000100263	RHBDD3	326.175	-0.483113	0.317342	-1.52237	0.127916	0.931061
17159	ENSDARG00000089861	usp44	ENSG00000136014	USP44	1474.8	0.558216	0.366603	1.52267	0.127842	0.931061
20073	ENSDARG00000098645	rgn	ENSG00000130988	RGN	603.302	-0.649199	0.426386	-1.52256	0.127868	0.931061
828	ENSDARG00000005454	tacc3	ENSG00000013810	TACC3	2030.65	-0.768315	0.505931	-1.51862	0.128859	0.933109
2288	ENSDARG00000013371	isoc2	ENSG00000063241	ISOC2	756.006	-0.525801	0.345795	-1.52056	0.128371	0.933109
2441	ENSDARG00000014091	osr1	ENSG00000143867	OSR1	554.607	-0.841863	0.555159	-1.51644	0.129409	0.933109
2700	ENSDARG00000015476	iqch	ENSG00000103599	IQCH	34.7857	-1.09875	0.724791	-1.51596	0.129531	0.933109
3821	ENSDARG00000021033	herpud2	ENSG00000122557	HERPUD2	1653.55	0.431883	0.284541	1.51782	0.129059	0.933109
6732	ENSDARG00000038855	chmp5a	ENSG00000086065	CHMP5	2003.54	-0.437703	0.288129	-1.51912	0.128732	0.933109
6904	ENSDARG00000039482	calhm2.1	ENSG00000138172	CALHM2	58.408	-1.14819	0.757894	-1.51497	0.129781	0.933109
6906	ENSDARG00000039486	bag3	ENSG00000151929	BAG3	781.758	0.693898	0.456301	1.5207	0.128335	0.933109
7135	ENSDARG00000040439	rsl24d1	ENSG00000137876	RSL24D1	10969.7	0.616514	0.406792	1.51555	0.129633	0.933109
10855	ENSDARG00000059613	nprl2	ENSG00000114388	NPRL2	672.313	-0.499335	0.328487	-1.5201	0.128485	0.933109
10920	ENSDARG00000059841	exosc1	ENSG00000171311	EXOSC1	315.526	0.627597	0.412875	1.52007	0.128494	0.933109
12953	ENSDARG00000070012	sesn2	ENSG00000130766	SESN2	874.072	0.78802	0.519965	1.51553	0.12964	0.933109
15426	ENSDARG00000078211	espnla	ENSG00000144488	ESPNL	36.4167	-1.04231	0.68706	-1.51705	0.129253	0.933109
20973	ENSDARG00000100290	SPHK1	ENSG00000176170	SPHK1	50.1969	-0.99632	0.655875	-1.51907	0.128745	0.933109
21017	ENSDARG00000100372	alad	ENSG00000148218	ALAD	879.673	-0.583009	0.38456	-1.51604	0.129509	0.933109
21842	ENSDARG00000101849	adipor2	ENSG00000006831	ADIPOR2	2884.04	0.501127	0.330619	1.51572	0.12959	0.933109
22070	ENSDARG00000102267	znf750	ENSG00000141579	ZNF750	5.988	2.87507	1.89728	1.51537	0.12968	0.933109
113	ENSDARG00000001769	ptpra	ENSG00000132670	PTPRA	2712.84	0.374154	0.247036	1.51457	0.12988	0.933203
8189	ENSDARG00000044524	def6b	ENSG00000023892	DEF6	89.133	-0.796633	0.526011	-1.51448	0.129904	0.933203
2299	ENSDARG00000013430	bhmt	ENSG00000145692	BHMT	2925.91	-0.642412	0.424347	-1.51388	0.130056	0.933424
3297	ENSDARG00000018383	frzb	ENSG00000162998	FRZB	1096.94	-0.804894	0.531608	-1.51407	0.130007	0.933424
5222	ENSDARG00000031248	enkur	ENSG00000151023	ENKUR	173.044	-0.671358	0.443563	-1.51356	0.130139	0.933485
15138	ENSDARG00000077526	babam1	ENSG00000105393	BABAM1	1618.31	-0.502939	0.332295	-1.51353	0.130145	0.933485
5833	ENSDARG00000035406	ttc33	ENSG00000113638	TTC33	982.72	-0.448944	0.296988	-1.51166	0.130621	0.934212
7736	ENSDARG00000042845	oxt	ENSG00000101405	OXT	1668.45	-1.06863	0.706373	-1.51285	0.130318	0.934212
18789	ENSDARG00000094973	wnt16	ENSG00000002745	WNT16	266.024	-0.621844	0.411061	-1.51278	0.130336	0.934212
23218	ENSDARG00000104384	agbl1	ENSG00000273540	AGBL1	54.8388	-0.920683	0.609131	-1.51147	0.130669	0.934212
13370	ENSDARG00000071087	slc35b4	ENSG00000205060	SLC35B4	1226.1	-0.550055	0.364033	-1.511	0.130788	0.934421
9153	ENSDARG00000053571	adob	ENSG00000181915	ADO	1377.2	-0.524874	0.347624	-1.50989	0.131072	0.935423
223	ENSDARG00000002332	frmd6	ENSG00000139926	FRMD6	1379.45	-0.414632	0.275241	-1.50643	0.131956	0.935683
2661	ENSDARG00000015228	ero1a	ENSG00000197930	ERO1A	368.378	-0.511575	0.339402	-1.50728	0.131738	0.935683
6658	ENSDARG00000038557	anks3	ENSG00000168096	ANKS3	425.445	0.830364	0.550925	1.50722	0.131755	0.935683
6797	ENSDARG00000039077	tyr	ENSG00000077498	TYR	8.0162	2.97162	1.9709	1.50775	0.131619	0.935683
7215	ENSDARG00000040712	adprh	ENSG00000144843	ADPRH	703.94	-0.690355	0.457651	-1.50848	0.131433	0.935683
8468	ENSDARG00000045557	socs2	ENSG00000120833	SOCS2	733.409	0.80166	0.531123	1.50937	0.131205	0.935683
11783	ENSDARG00000062446	neurl2	ENSG00000124257	NEURL2	3.03741	5.0046	3.32169	1.50664	0.131902	0.935683
13633	ENSDARG00000073773	tti2	ENSG00000129696	TTI2	874.404	-0.508921	0.337289	-1.50886	0.131335	0.935683
13902	ENSDARG00000074451	mnd1	ENSG00000121211	MND1	394.753	-0.689268	0.457434	-1.50681	0.131859	0.935683
14421	ENSDARG00000075759	samd4a	ENSG00000020577	SAMD4A	1461.51	-0.477378	0.316865	-1.50656	0.131923	0.935683
15129	ENSDARG00000077497	igsf10	ENSG00000152580	IGSF10	51.8588	1.1348	0.752407	1.50822	0.131498	0.935683
17556	ENSDARG00000091271	cenpt	ENSG00000102901	CENPT	853.381	-0.676132	0.448653	-1.50703	0.131804	0.935683
3655	ENSDARG00000020212	slc1a1	ENSG00000106688	SLC1A1	4233.56	-0.38488	0.255646	-1.50552	0.13219	0.936541
10961	ENSDARG00000059951	pld6	ENSG00000179598	PLD6	4.19018	-2.9995	1.99266	-1.50527	0.132254	0.936707
12838	ENSDARG00000069681	pcgf6	ENSG00000156374	PCGF6	271.491	0.579908	0.385328	1.50497	0.132331	0.93682
4286	ENSDARG00000024654	pgm3	ENSG00000013375	PGM3	875.06	-0.45176	0.300483	-1.50345	0.132724	0.936905
21372	ENSDARG00000101024	nufip1	ENSG00000083635	NUFIP1	598.207	0.516234	0.343393	1.50333	0.132754	0.936905
12162	ENSDARG00000063661	nuak2	ENSG00000163545	NUAK2	260.617	0.868641	0.578155	1.50244	0.132985	0.937081
11817	ENSDARG00000062530	ASTE1	ENSG00000034533	ASTE1	493.163	-0.451693	0.300736	-1.50196	0.133108	0.937403
10282	ENSDARG00000057661	aldoca	ENSG00000109107	ALDOC	6988.9	-0.756778	0.504162	-1.50106	0.13334	0.938367
5751	ENSDARG00000034988	asb4	ENSG00000005981	ASB4	83.1615	1.22947	0.81929	1.50065	0.133445	0.938538
7603	ENSDARG00000042370	ptafr	ENSG00000169403	PTAFR	11.2401	1.77966	1.18653	1.49989	0.133643	0.939361
1737	ENSDARG00000010318	srpx	ENSG00000101955	SRPX	124.899	0.766726	0.512557	1.49588	0.134684	0.940103
3911	ENSDARG00000021509	tab2	ENSG00000055208	TAB2	1375.88	0.527617	0.352191	1.4981	0.134107	0.940103
6687	ENSDARG00000038672	tcf7	ENSG00000081059	TCF7	201.972	0.531614	0.354785	1.49841	0.134027	0.940103
8244	ENSDARG00000044751	ddt	ENSG00000099977	DDT	3887.81	-0.509343	0.340624	-1.49532	0.13483	0.940103
8867	ENSDARG00000052455	porcnl	ENSG00000102312	PORCN	876.272	0.41988	0.280625	1.49623	0.134594	0.940103
9514	ENSDARG00000055123	kcnk2a	ENSG00000082482	KCNK2	253.23	0.731621	0.489446	1.4948	0.134968	0.940103
13520	ENSDARG00000071594	TIMM21	ENSG00000075336	TIMM21	611.213	-0.590442	0.394862	-1.49531	0.134833	0.940103
14034	ENSDARG00000074756	tfb2m	ENSG00000162851	TFB2M	1799.14	0.449213	0.300016	1.4973	0.134316	0.940103
14244	ENSDARG00000075299	prxl2c	ENSG00000158122	PRXL2C	37.3853	-1.00326	0.671086	-1.49498	0.134919	0.940103
15748	ENSDARG00000078995	tex11	ENSG00000120498	TEX11	8.20984	-2.25478	1.50832	-1.4949	0.134942	0.940103
1096	ENSDARG00000006837	mycn	ENSG00000134323	MYCN	3750.81	0.380849	0.254931	1.49393	0.135194	0.941123
11712	ENSDARG00000062248	ptpn21	ENSG00000070778	PTPN21	850.755	0.711571	0.476406	1.49362	0.135274	0.941123
22017	ENSDARG00000102171	fnip1	ENSG00000217128	FNIP1	2574.67	0.521604	0.349186	1.49377	0.135235	0.941123
11765	ENSDARG00000062382	snapin	ENSG00000143553	SNAPIN	2953.47	-0.458645	0.307432	-1.49186	0.135736	0.941812
3258	ENSDARG00000018153	nt5c1ba	ENSG00000185013	NT5C1B	719.894	0.581238	0.389736	1.49136	0.135866	0.942078
11189	ENSDARG00000060683	lrsam1	ENSG00000148356	LRSAM1	311.755	-0.911532	0.612009	-1.48941	0.13638	0.943198
13462	ENSDARG00000071439	C22H1orf53	ENSG00000203724	C1orf53	29.475	1.11533	0.748683	1.48972	0.136299	0.943198
15051	ENSDARG00000077301	mlf1	ENSG00000178053	MLF1	217.205	0.842779	0.565863	1.48937	0.13639	0.943198
20099	ENSDARG00000098687	pygo1	ENSG00000171016	PYGO1	21.6768	-1.27955	0.858859	-1.48983	0.136269	0.943198
20109	ENSDARG00000098716	parp11	ENSG00000111224	PARP11	17.3955	1.89427	1.27109	1.49028	0.136152	0.943198
3388	ENSDARG00000018902	pes	ENSG00000100029	PES1	5453.76	0.413725	0.278021	1.48811	0.136723	0.943669
5166	ENSDARG00000030844	klf11a	ENSG00000172059	KLF11	3667.11	-0.712902	0.478812	-1.4889	0.136515	0.943669
11147	ENSDARG00000060542	lgr4	ENSG00000205213	LGR4	1943.44	0.545431	0.366597	1.48782	0.136798	0.943669
11989	ENSDARG00000063036	psd2	ENSG00000146005	PSD2	8224.34	-0.547699	0.368023	-1.48822	0.136693	0.943669
23051	ENSDARG00000104071	hikeshi	ENSG00000149196	HIKESHI	903.714	0.463328	0.311604	1.48692	0.137037	0.944563
4712	ENSDARG00000027734	srsf5b	ENSG00000100650	SRSF5	24235.9	-0.452403	0.304425	-1.48609	0.137255	0.944719
7628	ENSDARG00000042509	glod4	ENSG00000167699	GLOD4	877.914	-0.480361	0.323303	-1.48579	0.137334	0.944719
9532	ENSDARG00000055185	tm4sf5	ENSG00000142484	TM4SF5	3.92919	-5.45742	3.67242	-1.48606	0.137264	0.944719
14361	ENSDARG00000075612	ercc6	ENSG00000225830	ERCC6	2179.62	0.522194	0.351572	1.48531	0.137462	0.944956
241	ENSDARG00000002403	nusap1	ENSG00000137804	NUSAP1	3042.71	-0.619537	0.417252	-1.4848	0.137596	0.945316
1693	ENSDARG00000010096	slc1a6	ENSG00000105143	SLC1A6	2493.16	0.474844	0.319835	1.48465	0.137636	0.945316
13606	ENSDARG00000073720	RNF180	ENSG00000164197	RNF180	17.5805	1.64655	1.10901	1.48471	0.137621	0.945316
304	ENSDARG00000002758	dedd1	ENSG00000160570	DEDD2	7232.07	0.761792	0.513524	1.48346	0.137952	0.946745
3946	ENSDARG00000021794	hmmr	ENSG00000072571	HMMR	798.74	-0.586981	0.39574	-1.48325	0.138008	0.946745
23058	ENSDARG00000104082	trps1	ENSG00000104447	TRPS1	689.522	0.494874	0.333612	1.48338	0.137973	0.946745
9590	ENSDARG00000055388	vtna	ENSG00000109072	VTN	79.2005	-0.988645	0.666831	-1.4826	0.13818	0.947643
2827	ENSDARG00000016093	qtrt2	ENSG00000151576	QTRT2	560.739	0.501698	0.338433	1.48241	0.13823	0.947707
5121	ENSDARG00000030604	phkg1a	ENSG00000164776	PHKG1	2419.43	0.585381	0.394998	1.48199	0.138344	0.947925
2251	ENSDARG00000013144	atp1b1a	ENSG00000143153	ATP1B1	9218.64	0.497753	0.336019	1.48132	0.13852	0.948069
11112	ENSDARG00000060434	map1b	ENSG00000131711	MAP1B	30305	-0.591363	0.39921	-1.48133	0.138518	0.948069
1044	ENSDARG00000006546	ak4	ENSG00000162433	AK4	2594.49	0.898891	0.606913	1.48109	0.138583	0.948152
7173	ENSDARG00000040559	rad1	ENSG00000113456	RAD1	638.736	-0.609185	0.411356	-1.48092	0.138629	0.948152
4607	ENSDARG00000026985	lims1	ENSG00000284337	NA	2963.2	-0.370327	0.25026	-1.47977	0.138935	0.949165
1793	ENSDARG00000010658	insig1	ENSG00000186480	INSIG1	6021.39	-0.598701	0.404659	-1.47952	0.139001	0.949336
14430	ENSDARG00000075793	prex1	ENSG00000124126	PREX1	4912.94	-0.431353	0.291639	-1.47907	0.139122	0.949602
15178	ENSDARG00000077614	mtres1	ENSG00000130349	MTRES1	1057.38	-0.435178	0.294202	-1.47918	0.139092	0.949602
2355	ENSDARG00000013730	slc4a4a	ENSG00000080493	SLC4A4	16973.2	-0.492106	0.332994	-1.47782	0.139455	0.949635
7872	ENSDARG00000043285	zbtb21	ENSG00000173276	ZBTB21	105.659	0.873484	0.590669	1.4788	0.139193	0.949635
10592	ENSDARG00000058682	cd8b	ENSG00000172116	CD8B	5.77213	2.98411	2.01888	1.47811	0.13938	0.949635
11227	ENSDARG00000060841	pik3c2a	ENSG00000011405	PIK3C2A	1215.09	-0.400794	0.271529	-1.47606	0.139927	0.952008
590	ENSDARG00000004204	efhc2	ENSG00000183690	EFHC2	93.4203	-0.683834	0.463511	-1.47534	0.140122	0.952709
22529	ENSDARG00000103118	cib1	ENSG00000185043	CIB1	465.781	-0.537244	0.364382	-1.4744	0.140374	0.952709
23216	ENSDARG00000104375	sec24a	ENSG00000113615	SEC24A	1873.72	0.383811	0.26032	1.47438	0.140379	0.952709
3191	ENSDARG00000017813	pigs	ENSG00000087111	PIGS	1972.5	-0.514193	0.348863	-1.47391	0.140505	0.953136
2071	ENSDARG00000012219	dpf2	ENSG00000133884	DPF2	866.258	0.41635	0.282871	1.47187	0.141055	0.953563
6979	ENSDARG00000039872	lamtor2	ENSG00000116586	LAMTOR2	1272.15	-0.455978	0.309846	-1.47163	0.141121	0.953563
7629	ENSDARG00000042510	acot20	ENSG00000177465	ACOT4	520.398	-0.658801	0.447752	-1.47135	0.141196	0.953563
8094	ENSDARG00000044132	ogna	ENSG00000106809	OGN	108.488	1.16755	0.793664	1.47108	0.141269	0.953563
11335	ENSDARG00000061180	vps45	ENSG00000136631	VPS45	2608.34	-0.417667	0.283886	-1.47125	0.141223	0.953563
13794	ENSDARG00000074204	commd6	ENSG00000188243	COMMD6	727.938	-0.626923	0.425991	-1.47168	0.141107	0.953563
15469	ENSDARG00000078309	fam83b	ENSG00000168143	FAM83B	70.8357	1.41393	0.960891	1.47147	0.141163	0.953563
16767	ENSDARG00000088347	sp1	ENSG00000185591	SP1	396.698	0.606935	0.412059	1.47293	0.140769	0.953563
22814	ENSDARG00000103658	hivep1	ENSG00000095951	HIVEP1	6672.89	0.633933	0.430295	1.47325	0.140683	0.953563
1798	ENSDARG00000010700	il17d	ENSG00000172458	IL17D	3.62036	-3.42894	2.33488	-1.46858	0.141948	0.953851
1827	ENSDARG00000010831	churc1	ENSG00000258289	CHURC1	1237.72	-0.470405	0.321252	-1.46428	0.143116	0.953851
2078	ENSDARG00000012269	clcn1b	ENSG00000188037	CLCN1	4.56461	-4.65428	3.16998	-1.46823	0.142041	0.953851
2654	ENSDARG00000015199	cblb	ENSG00000114423	CBLB	1858.75	0.490146	0.334774	1.46411	0.143163	0.953851
2768	ENSDARG00000015854	chata	ENSG00000070748	CHAT	4446.05	-0.495021	0.336727	-1.4701	0.141535	0.953851
2866	ENSDARG00000016304	tfdp1b	ENSG00000198176	TFDP1	932.143	0.497287	0.338356	1.46971	0.141639	0.953851
6339	ENSDARG00000037266	myoz2b	ENSG00000172399	MYOZ2	102.625	-0.7287	0.497684	-1.46418	0.143145	0.953851
7055	ENSDARG00000040133	ackr4b	ENSG00000129048	ACKR4	559.126	-0.724929	0.495429	-1.46324	0.143403	0.953851
8410	ENSDARG00000045408	tagln	ENSG00000149591	TAGLN	124.95	-1.07105	0.730386	-1.46642	0.142534	0.953851
10805	ENSDARG00000059400	tmem167b	ENSG00000215717	TMEM167B	1756.2	-0.431062	0.294478	-1.46382	0.143243	0.953851
10927	ENSDARG00000059856	alkbh2	ENSG00000189046	ALKBH2	383.947	0.533867	0.363429	1.46897	0.14184	0.953851
11211	ENSDARG00000060767	smg7	ENSG00000116698	SMG7	10704.7	0.428683	0.29237	1.46624	0.142584	0.953851
11319	ENSDARG00000061124	srpra	ENSG00000182934	SRPRA	4775.3	0.352072	0.240359	1.46477	0.142982	0.953851
12758	ENSDARG00000069450	gja5b	ENSG00000265107	GJA5	26.6225	-1.35266	0.923959	-1.46398	0.143199	0.953851
14180	ENSDARG00000075139	hdac5	ENSG00000108840	HDAC5	2019.52	0.58727	0.40144	1.46291	0.143492	0.953851
15573	ENSDARG00000078561	lrig2	ENSG00000198799	LRIG2	4065.66	0.427529	0.291774	1.46528	0.142845	0.953851
16279	ENSDARG00000086416	med11	ENSG00000161920	MED11	1007.44	-0.604475	0.412963	-1.46375	0.143262	0.953851
16390	ENSDARG00000086853	dpyda.3	ENSG00000188641	DPYD	196.741	0.684517	0.46571	1.46984	0.141606	0.953851
20538	ENSDARG00000099478	hs2st1a	ENSG00000153936	HS2ST1	1322.36	-0.411295	0.281151	-1.4629	0.143496	0.953851
20937	ENSDARG00000100227	SLC7A1	ENSG00000139514	SLC7A1	1345.85	0.397814	0.271093	1.46745	0.142254	0.953851
21807	ENSDARG00000101778	ca5a	ENSG00000169239	CA5B	1223.93	0.622189	0.424555	1.46551	0.142782	0.953851
22729	ENSDARG00000103503	dgat1a	ENSG00000185000	DGAT1	1745.38	-0.592178	0.403156	-1.46885	0.141872	0.953851
23546	ENSDARG00000105011	pigb	ENSG00000069943	PIGB	561.656	-0.476815	0.324808	-1.46799	0.142107	0.953851
25275	ENSDARG00000114670	ube2c	ENSG00000175063	UBE2C	991.119	-0.63301	0.431321	-1.46761	0.142211	0.953851
25306	ENSDARG00000114796	JMY	ENSG00000152409	JMY	660.924	0.497732	0.33975	1.465	0.142922	0.953851
8572	ENSDARG00000045853	rad51ap1	ENSG00000111247	RAD51AP1	330.082	-0.608234	0.415938	-1.46232	0.143654	0.954079
8172	ENSDARG00000044433	sned1	ENSG00000162804	SNED1	232.045	-0.618473	0.422983	-1.46217	0.143695	0.954079
155	ENSDARG00000001953	pfkfb3	ENSG00000170525	PFKFB3	2530.56	0.615077	0.421617	1.45885	0.144606	0.955408
4100	ENSDARG00000022996	setx	ENSG00000107290	SETX	1447.93	0.543831	0.372713	1.45912	0.144533	0.955408
4233	ENSDARG00000024141	cav3	ENSG00000182533	CAV3	12.4757	2.31021	1.58303	1.45936	0.144465	0.955408
4244	ENSDARG00000024229	ubl7a	ENSG00000138629	UBL7	1961.22	-0.420207	0.288433	-1.45686	0.145154	0.955408
4604	ENSDARG00000026967	ap2s1	ENSG00000042753	AP2S1	15555.4	-0.55011	0.376954	-1.45935	0.144468	0.955408
5719	ENSDARG00000034771	rab13	ENSG00000143545	RAB13	886.121	-0.712129	0.487482	-1.46083	0.144062	0.955408
6659	ENSDARG00000038559	h1-0	ENSG00000189060	H1-0	46451.8	0.837623	0.573735	1.45995	0.144305	0.955408
7049	ENSDARG00000040116	znf366	ENSG00000178175	ZNF366	109.171	-0.782271	0.536674	-1.45763	0.144944	0.955408
8423	ENSDARG00000045428	mcee	ENSG00000124370	MCEE	634.264	-0.565219	0.388042	-1.45659	0.145229	0.955408
9575	ENSDARG00000055342	slc16a13	ENSG00000174327	SLC16A13	379.716	0.633807	0.434907	1.45734	0.145022	0.955408
9910	ENSDARG00000056387	rnf17	ENSG00000132972	RNF17	80.703	-0.907751	0.623285	-1.4564	0.145282	0.955408
12445	ENSDARG00000068562	rbm33a	ENSG00000184863	RBM33	9667.41	0.682713	0.469334	1.45464	0.145768	0.955408
15526	ENSDARG00000078448	gpr137ba	ENSG00000077585	GPR137B	769.077	-0.461385	0.315788	-1.46106	0.143999	0.955408
16069	ENSDARG00000079756	peak1	ENSG00000173517	PEAK1	1527.88	0.610382	0.419573	1.45477	0.145733	0.955408
16893	ENSDARG00000088891	slc23a3	ENSG00000213901	SLC23A3	99.9648	-1.72437	1.18045	-1.46077	0.144078	0.955408
16968	ENSDARG00000089181	adad1	ENSG00000164113	ADAD1	4.88975	2.80491	1.9219	1.45945	0.144443	0.955408
22141	ENSDARG00000102402	fut11	ENSG00000196968	FUT11	311.19	-0.482953	0.331209	-1.45815	0.144798	0.955408
24515	ENSDARG00000111170	ARHGAP6	ENSG00000047648	ARHGAP6	86.7868	0.816146	0.560244	1.45677	0.14518	0.955408
822	ENSDARG00000005416	map3k5	ENSG00000197442	MAP3K5	2825.46	0.755697	0.519847	1.45369	0.146032	0.955879
8617	ENSDARG00000045976	sidt2	ENSG00000149577	SIDT2	1464.75	0.773138	0.532149	1.45286	0.146262	0.95593
9828	ENSDARG00000056128	fastkd1	ENSG00000138399	FASTKD1	845.518	0.502874	0.346029	1.45327	0.146149	0.95593
15220	ENSDARG00000077728	supv3l1	ENSG00000156502	SUPV3L1	786.972	0.494377	0.340335	1.45262	0.146329	0.95593
19818	ENSDARG00000098114	ctsa	ENSG00000064601	CTSA	1768.81	0.640422	0.440841	1.45273	0.146299	0.95593
6043	ENSDARG00000036104	myo1g	ENSG00000136286	MYO1G	65.7078	1.12773	0.777537	1.45039	0.146949	0.956481
7209	ENSDARG00000040695	fkbp14	ENSG00000106080	FKBP14	438.141	-0.74567	0.514148	-1.4503	0.146974	0.956481
11128	ENSDARG00000060494	eprs1	ENSG00000136628	EPRS1	12397.8	0.343825	0.236883	1.45145	0.146654	0.956481
11482	ENSDARG00000061621	them4	ENSG00000159445	THEM4	1220.37	-0.750404	0.51718	-1.45095	0.146793	0.956481
15451	ENSDARG00000078259	bnip1a	ENSG00000113734	BNIP1	324.046	-0.565407	0.389924	-1.45004	0.147046	0.956481
15643	ENSDARG00000078745	pnpla8	ENSG00000135241	PNPLA8	2762.98	-0.352936	0.243388	-1.4501	0.147031	0.956481
18937	ENSDARG00000095378	gdf10a	ENSG00000266524	GDF10	953.863	-0.69013	0.475958	-1.44998	0.147064	0.956481
22212	ENSDARG00000102531	anapc11	ENSG00000141552	ANAPC11	967.708	-0.506372	0.349111	-1.45046	0.14693	0.956481
42	ENSDARG00000000631	ptpn4a	ENSG00000088179	PTPN4	2608.43	0.499006	0.344343	1.44916	0.147294	0.957214
3330	ENSDARG00000018566	flnca	ENSG00000128591	FLNC	42.3699	1.40919	0.97262	1.44886	0.147377	0.957214
6005	ENSDARG00000036005	pitpnb	ENSG00000180957	PITPNB	547.355	0.432969	0.298878	1.44865	0.147435	0.957214
20619	ENSDARG00000099633	sec14l7	ENSG00000100003	SEC14L2	70.6715	-1.04849	0.723746	-1.4487	0.14742	0.957214
21645	ENSDARG00000101508	nr6a1a	ENSG00000148200	NR6A1	17.7186	1.68419	1.16235	1.44895	0.147351	0.957214
17650	ENSDARG00000091658	sptssb	ENSG00000196542	SPTSSB	568.106	0.766848	0.529572	1.44805	0.147603	0.957763
1080	ENSDARG00000006754	mllt3	ENSG00000171843	MLLT3	1590.27	-0.563156	0.389244	-1.44679	0.147954	0.95797
2563	ENSDARG00000014727	acox1	ENSG00000161533	ACOX1	3150.73	-0.448202	0.30972	-1.44712	0.147863	0.95797
6346	ENSDARG00000037285	mipa	ENSG00000135517	MIP	17.7553	-1.86752	1.29062	-1.44699	0.147899	0.95797
10692	ENSDARG00000058995	jmjd4	ENSG00000081692	JMJD4	572.637	-0.429727	0.29682	-1.44777	0.147682	0.95797
11136	ENSDARG00000060512	kbtbd3	ENSG00000182359	KBTBD3	1030.23	-0.556893	0.384963	-1.44661	0.148005	0.95797
17048	ENSDARG00000089456	men1	ENSG00000133895	MEN1	1468.13	0.363604	0.251348	1.44662	0.148004	0.95797
20847	ENSDARG00000100055	tox2	ENSG00000124191	TOX2	2030.03	0.576409	0.398536	1.44632	0.148088	0.95797
129	ENSDARG00000001857	aff4	ENSG00000072364	AFF4	2782.31	0.502469	0.347802	1.4447	0.148543	0.95902
2943	ENSDARG00000016656	mgme1	ENSG00000125871	MGME1	321.837	-0.548541	0.379674	-1.44477	0.148523	0.95902
3984	ENSDARG00000021984	ndufa2	ENSG00000131495	NDUFA2	1685.28	-0.561353	0.388414	-1.44525	0.148389	0.95902
12725	ENSDARG00000069378	pard6a	ENSG00000102981	PARD6A	991.714	0.43348	0.300037	1.44475	0.148527	0.95902
19994	ENSDARG00000098477	tec	ENSG00000135605	TEC	84.453	0.911884	0.631047	1.44503	0.148449	0.95902
8700	ENSDARG00000051854	cdt1	ENSG00000167513	CDT1	691.331	0.685763	0.474738	1.44451	0.148596	0.959095
7735	ENSDARG00000042840	eml1	ENSG00000066629	EML1	5376.56	0.483296	0.334626	1.44429	0.148658	0.959149
10839	ENSDARG00000059556	recql5	ENSG00000108469	RECQL5	865.972	-0.429423	0.297377	-1.44404	0.148728	0.959149
13706	ENSDARG00000073962	ccdc32	ENSG00000128891	CCDC32	1786.75	-0.403172	0.279172	-1.44417	0.148691	0.959149
4267	ENSDARG00000024488	top2a	ENSG00000131747	TOP2A	9938.17	-0.592464	0.410371	-1.44373	0.148815	0.959263
8162	ENSDARG00000044400	wdr78	ENSG00000152763	DNAI4	94.4597	-0.919047	0.636664	-1.44354	0.14887	0.959263
22262	ENSDARG00000102611	stmnd1	ENSG00000230873	STMND1	18.828	-1.32347	0.917042	-1.4432	0.148965	0.959606
19364	ENSDARG00000096578	cul4a	ENSG00000139842	CUL4A	2246.78	0.481554	0.334103	1.44133	0.149491	0.960584
22027	ENSDARG00000102191	CPNE8	ENSG00000139117	CPNE8	1856.9	0.527448	0.365799	1.44191	0.149328	0.960584
1817	ENSDARG00000010779	tlk2	ENSG00000146872	TLK2	3468.8	0.513607	0.356447	1.44091	0.149611	0.96059
2826	ENSDARG00000016089	bicral	ENSG00000112624	BICRAL	2222.39	0.414771	0.287813	1.44111	0.149552	0.96059
5635	ENSDARG00000034173	prkcq	ENSG00000065675	PRKCQ	402.862	-0.904953	0.628218	-1.44051	0.149724	0.96059
5970	ENSDARG00000035882	rida	ENSG00000132541	RIDA	811.044	-0.61398	0.42623	-1.44049	0.149729	0.96059
7753	ENSDARG00000042877	heca	ENSG00000112406	HECA	908.796	0.493324	0.34272	1.43944	0.150026	0.96059
13395	ENSDARG00000071208	wnt4	ENSG00000162552	WNT4	117.638	-0.697006	0.483744	-1.44086	0.149625	0.96059
14824	ENSDARG00000076787	angpt4	ENSG00000101280	ANGPT4	216.006	-0.764243	0.530808	-1.43977	0.149932	0.96059
23470	ENSDARG00000104874	fzd6	ENSG00000164930	FZD6	574.792	-0.474792	0.329684	-1.44014	0.149827	0.96059
10851	ENSDARG00000059601	map1aa	ENSG00000166963	MAP1A	47572.9	-0.474019	0.329631	-1.43803	0.150425	0.961782
2124	ENSDARG00000012495	mphosph10	ENSG00000124383	MPHOSPH10	2758.9	0.395537	0.275192	1.43731	0.150629	0.962025
18126	ENSDARG00000093058	STMP1	ENSG00000243317	STMP1	2769.85	-0.479041	0.333259	-1.43744	0.150592	0.962025
1738	ENSDARG00000010331	radx	ENSG00000147231	RADX	167.794	0.686604	0.477793	1.43703	0.150709	0.962175
14030	ENSDARG00000074749	abca12	ENSG00000144452	ABCA12	80.2392	1.00236	0.697617	1.43683	0.150766	0.962175
17845	ENSDARG00000092281	flnb	ENSG00000136068	FLNB	914.305	0.523084	0.364064	1.43679	0.150778	0.962175
1111	ENSDARG00000006892	myo3b	ENSG00000071909	MYO3B	202.07	-0.658127	0.458426	-1.43562	0.15111	0.962349
7388	ENSDARG00000041428	yrdc	ENSG00000196449	YRDC	626.299	0.490693	0.341718	1.43596	0.151014	0.962349
16941	ENSDARG00000089077	rgs1	ENSG00000090104	RGS1	2.28647	4.52452	3.15174	1.43556	0.151127	0.962349
1939	ENSDARG00000011521	upb1	ENSG00000100024	UPB1	14.0794	-2.32871	1.62821	-1.43023	0.152651	0.963424
2310	ENSDARG00000013476	arhgef39	ENSG00000137135	ARHGEF39	251.032	-0.633091	0.442478	-1.43079	0.152492	0.963424
3405	ENSDARG00000018971	b3gnt5a	ENSG00000176597	B3GNT5	83.5351	0.776354	0.542121	1.43207	0.152124	0.963424
4572	ENSDARG00000026771	tmem41ab	ENSG00000163900	TMEM41A	7.5905	2.32192	1.62522	1.42868	0.153095	0.963424
5525	ENSDARG00000033380	gyg2	ENSG00000056998	GYG2	8.19694	3.50733	2.45504	1.42863	0.153112	0.963424
5611	ENSDARG00000033993	slc19a1	ENSG00000173638	SLC19A1	916.215	-0.397575	0.277948	-1.43039	0.152604	0.963424
5709	ENSDARG00000034700	vegfab	ENSG00000112715	VEGFA	1003.97	-0.432501	0.30215	-1.43141	0.152312	0.963424
7227	ENSDARG00000040764	id1	ENSG00000125968	ID1	9610.37	-0.557761	0.39061	-1.42792	0.153314	0.963424
7640	ENSDARG00000042530	nup205	ENSG00000155561	NUP205	2447.25	0.518719	0.363576	1.42671	0.153662	0.963424
7716	ENSDARG00000042793	tpp1	ENSG00000166340	TPP1	555.893	0.821882	0.575894	1.42714	0.153539	0.963424
8398	ENSDARG00000045364	trappc3	ENSG00000054116	TRAPPC3	2791.88	-0.484998	0.339958	-1.42664	0.153684	0.963424
9025	ENSDARG00000053119	smpdl3a	ENSG00000172594	SMPDL3A	118.533	1.06486	0.746478	1.42651	0.153721	0.963424
9416	ENSDARG00000054741	prkg2	ENSG00000138669	PRKG2	157.737	0.625938	0.437534	1.4306	0.152544	0.963424
10078	ENSDARG00000056871	ap4m1	ENSG00000221838	AP4M1	634.759	-0.460188	0.322128	-1.42859	0.153123	0.963424
11336	ENSDARG00000061185	nat15	ENSG00000122390	NAA60	1638.54	-0.430372	0.300898	-1.43029	0.152634	0.963424
11623	ENSDARG00000062017	fsd1	ENSG00000105255	FSD1	2368.49	-0.394882	0.276792	-1.42664	0.153685	0.963424
14208	ENSDARG00000075201	inpp4b	ENSG00000109452	INPP4B	2137.36	-0.611176	0.428299	-1.42698	0.153584	0.963424
14836	ENSDARG00000076804	ttyh1	ENSG00000167614	TTYH1	4796.95	-0.393573	0.275677	-1.42766	0.153391	0.963424
20075	ENSDARG00000098647	ankdd1a	ENSG00000166839	ANKDD1A	730.796	-0.588592	0.41164	-1.42987	0.152754	0.963424
20394	ENSDARG00000099235	hook2	ENSG00000095066	HOOK2	851.936	0.586013	0.410119	1.42888	0.153037	0.963424
20395	ENSDARG00000099236	44814	ENSG00000186522	SEPTIN10	4136.82	-0.487074	0.339766	-1.43356	0.151699	0.963424
20490	ENSDARG00000099396	rbpms	ENSG00000157110	RBPMS	251.79	-0.73256	0.51191	-1.43103	0.152421	0.963424
20583	ENSDARG00000099555	foxo1a	ENSG00000150907	FOXO1	1720.79	0.682688	0.476006	1.4342	0.151516	0.963424
11992	ENSDARG00000063049	thtpa	ENSG00000259431	THTPA	705.809	-0.553711	0.388198	-1.42636	0.153763	0.963424
473	ENSDARG00000003675	cryl1	ENSG00000165475	CRYL1	832.992	-0.591914	0.416968	-1.41957	0.155734	0.963661
534	ENSDARG00000003963	traf4a	ENSG00000076604	TRAF4	4863.1	-0.392269	0.275182	-1.42549	0.154016	0.963661
566	ENSDARG00000004114	tti1	ENSG00000101407	TTI1	818.715	0.383243	0.270353	1.41757	0.156318	0.963661
681	ENSDARG00000004647	spice1	ENSG00000163611	SPICE1	325.686	-0.552736	0.389827	-1.4179	0.15622	0.963661
1499	ENSDARG00000008946	ccdc127b	ENSG00000164366	CCDC127	359.085	-0.483522	0.341078	-1.41763	0.1563	0.963661
1947	ENSDARG00000011570	pou6f1	ENSG00000184271	POU6F1	3252.74	0.438853	0.309043	1.42004	0.155597	0.963661
2189	ENSDARG00000012848	arih2	ENSG00000177479	ARIH2	4746.5	0.395228	0.278162	1.42086	0.155359	0.963661
2220	ENSDARG00000013006	pibf1	ENSG00000083535	PIBF1	536.759	-0.467443	0.328676	-1.4222	0.154968	0.963661
4168	ENSDARG00000023578	lpp	ENSG00000145012	LPP	388.251	0.559916	0.39448	1.41938	0.155789	0.963661
4414	ENSDARG00000025593	plekhj1	ENSG00000104886	PLEKHJ1	2560.34	-0.355822	0.251156	-1.41674	0.156559	0.963661
4673	ENSDARG00000027472	gphb5	ENSG00000179600	GPHB5	9.30833	-2.15113	1.51113	-1.42352	0.154585	0.963661
4750	ENSDARG00000028017	tp53inp1	ENSG00000164938	TP53INP1	1109.07	0.693523	0.489468	1.41689	0.156515	0.963661
5125	ENSDARG00000030621	th	ENSG00000180176	TH	505.775	0.632284	0.444644	1.422	0.155026	0.963661
5297	ENSDARG00000031757	tmc4	ENSG00000167608	TMC4	2.92219	4.95547	3.48184	1.42323	0.154668	0.963661
5593	ENSDARG00000033889	spty2d1	ENSG00000179119	SPTY2D1	2501.16	-0.420461	0.296222	-1.41941	0.155779	0.963661
5997	ENSDARG00000035970	ptprn2	ENSG00000155093	PTPRN2	19831.6	0.48594	0.341945	1.4211	0.155286	0.963661
6920	ENSDARG00000039522	tubb2	ENSG00000137285	TUBB2B	16674.5	-0.884986	0.624398	-1.41734	0.156383	0.963661
7234	ENSDARG00000040803	lactb	ENSG00000103642	LACTB	623.968	-0.60611	0.427296	-1.41848	0.156052	0.963661
8224	ENSDARG00000044625	pcf11	ENSG00000165494	PCF11	8012.36	0.536424	0.376178	1.42599	0.153872	0.963661
10659	ENSDARG00000058885	ttc29	ENSG00000137473	TTC29	19.7775	-1.50328	1.06008	-1.41807	0.156169	0.963661
11264	ENSDARG00000060951	polg	ENSG00000140521	POLG	758.864	-0.444348	0.312382	-1.42245	0.154895	0.963661
11643	ENSDARG00000062060	gmeb1	ENSG00000162419	GMEB1	2118.83	0.443021	0.311398	1.42268	0.154828	0.963661
11696	ENSDARG00000062204	sigirr	ENSG00000185187	SIGIRR	8.36206	-2.77056	1.9478	-1.4224	0.154909	0.963661
11743	ENSDARG00000062330	si:ch211-233a24.2	ENSG00000138688	KIAA1109	6597.55	0.539947	0.379601	1.42241	0.154908	0.963661
12188	ENSDARG00000063911	mt-atp6	ENSG00000198899	MT-ATP6	262768	-0.607168	0.427374	-1.42069	0.155406	0.963661
15053	ENSDARG00000077306	cutc	ENSG00000119929	CUTC	251.501	-0.561526	0.394595	-1.42304	0.154723	0.963661
15191	ENSDARG00000077648	FNIP2	ENSG00000052795	FNIP2	975.195	0.460172	0.323093	1.42427	0.154369	0.963661
15346	ENSDARG00000078056	RNF208	ENSG00000212864	RNF208	1494.51	0.491056	0.3461	1.41883	0.155949	0.963661
15824	ENSDARG00000079187	tbx19	ENSG00000143178	TBX19	27.9351	1.3419	0.946401	1.4179	0.156221	0.963661
16039	ENSDARG00000079679	cep112	ENSG00000154240	CEP112	787.217	-0.41873	0.295508	-1.41698	0.156489	0.963661
16073	ENSDARG00000079766	tap1	ENSG00000168394	TAP1	387.798	0.794518	0.560503	1.41751	0.156334	0.963661
16467	ENSDARG00000087195	rorc	ENSG00000143365	RORC	71.5936	0.820822	0.578052	1.41998	0.155614	0.963661
22001	ENSDARG00000102142	ece2b	ENSG00000145194	ECE2	1866.49	0.63455	0.446237	1.422	0.155025	0.963661
22103	ENSDARG00000102332	spint1a	ENSG00000166145	SPINT1	232.44	0.741102	0.521369	1.42146	0.155184	0.963661
22190	ENSDARG00000102477	stard4	ENSG00000164211	STARD4	707.563	-0.392359	0.276248	-1.42031	0.155516	0.963661
23301	ENSDARG00000104559	tmem63ba	ENSG00000137216	TMEM63B	2245.14	-0.385723	0.271985	-1.41818	0.156139	0.963661
24438	ENSDARG00000110804	PARD3	ENSG00000148498	PARD3	113.53	0.831939	0.587446	1.4162	0.156718	0.964183
1148	ENSDARG00000007127	acat2	ENSG00000120437	ACAT2	3032.99	-0.480009	0.339153	-1.41532	0.156975	0.964547
6916	ENSDARG00000039513	C18H19orf54	ENSG00000188493	C19orf54	142.203	-0.577914	0.408366	-1.41519	0.157014	0.964547
16197	ENSDARG00000086100	cd302	ENSG00000241399	CD302	448.027	-0.495041	0.349772	-1.41533	0.156973	0.964547
17626	ENSDARG00000091592	peli1a	ENSG00000197329	PELI1	296.45	-0.647725	0.457912	-1.41452	0.157209	0.965154
3407	ENSDARG00000018976	sptlc2a	ENSG00000100596	SPTLC2	1077.2	-0.446428	0.315813	-1.41358	0.157484	0.966014
13394	ENSDARG00000071205	tmem170b	ENSG00000205269	TMEM170B	598.396	-0.655275	0.463525	-1.41368	0.157456	0.966014
22962	ENSDARG00000103923	tfap4	ENSG00000090447	TFAP4	1115.47	0.458106	0.3241	1.41347	0.157516	0.966014
23897	ENSDARG00000105669	NFX1	ENSG00000086102	NFX1	2530.14	0.461079	0.326572	1.41187	0.157987	0.967205
1705	ENSDARG00000010154	vstm4a	ENSG00000165633	VSTM4	284.73	-0.780968	0.553538	-1.41087	0.158284	0.967389
4448	ENSDARG00000025855	camk2n1a	ENSG00000163888	CAMK2N2	18436.5	0.516775	0.366184	1.41124	0.158172	0.967389
11872	ENSDARG00000062711	gal3st1a	ENSG00000128242	GAL3ST1	998.981	-0.600267	0.425435	-1.41095	0.158259	0.967389
11979	ENSDARG00000063009	catip	ENSG00000158428	CATIP	167.086	1.04564	0.741389	1.41039	0.158426	0.967749
11	ENSDARG00000000151	thraa	ENSG00000126351	THRA	410.881	0.509843	0.362106	1.40799	0.159134	0.967981
3186	ENSDARG00000017798	bcor	ENSG00000183337	BCOR	7099.57	0.578072	0.410318	1.40884	0.158883	0.967981
4876	ENSDARG00000029045	peli2	ENSG00000139946	PELI2	885.254	0.493221	0.350138	1.40865	0.158939	0.967981
6936	ENSDARG00000039626	nrgna	ENSG00000154146	NRGN	10269.3	-0.506301	0.35953	-1.40823	0.159063	0.967981
7614	ENSDARG00000042440	p2rx7	ENSG00000089041	P2RX7	303.858	-1.10155	0.781377	-1.40975	0.158614	0.967981
15091	ENSDARG00000077396	tlcd2	ENSG00000185561	TLCD2	1339.01	0.612867	0.434983	1.40895	0.158851	0.967981
17276	ENSDARG00000090297	ldlrad2	ENSG00000187942	LDLRAD2	519.506	-0.502981	0.357154	-1.4083	0.159041	0.967981
19538	ENSDARG00000097155	GDPGP1	ENSG00000183208	GDPGP1	273.416	-0.808944	0.574596	-1.40785	0.159176	0.967981
20006	ENSDARG00000098507	lyar	ENSG00000145220	LYAR	1282.09	0.426548	0.302542	1.40988	0.158575	0.967981
17417	ENSDARG00000090804	gpr155a	ENSG00000163328	GPR155	1207.32	0.56468	0.40114	1.40769	0.159224	0.968018
252	ENSDARG00000002506	C7H16orf87	ENSG00000155330	C16orf87	2689.94	-0.393551	0.279625	-1.40742	0.159302	0.968239
1930	ENSDARG00000011488	sirt2	ENSG00000068903	SIRT2	2803.71	-0.362736	0.257763	-1.40724	0.159355	0.968292
10337	ENSDARG00000057887	nts	ENSG00000133636	NTS	275.897	0.578876	0.411393	1.40711	0.159394	0.968292
4631	ENSDARG00000027143	aptx	ENSG00000137074	APTX	378.575	-0.498559	0.354414	-1.40671	0.159513	0.96836
5009	ENSDARG00000029907	trim54	ENSG00000138100	TRIM54	6.99041	2.98237	2.12108	1.40606	0.159706	0.96836
6307	ENSDARG00000037122	TENM2	ENSG00000145934	TENM2	6046.55	0.394797	0.280679	1.40658	0.159553	0.96836
12966	ENSDARG00000070045	celf4	ENSG00000101489	CELF4	4364.88	0.414044	0.294495	1.40595	0.15974	0.96836
7594	ENSDARG00000042336	impdh1a	ENSG00000106348	IMPDH1	362.667	-0.693215	0.49313	-1.40575	0.1598	0.968467
17158	ENSDARG00000089860	atxn7l1	ENSG00000146776	ATXN7L1	306.597	0.714339	0.508219	1.40557	0.159851	0.968526
7428	ENSDARG00000041600	wdr83	ENSG00000123154	WDR83	475.865	-0.492523	0.350579	-1.40488	0.160056	0.968762
12345	ENSDARG00000068179	trib2	ENSG00000071575	TRIB2	3497.16	0.371992	0.264772	1.40495	0.160035	0.968762
12268	ENSDARG00000067831	tbata	ENSG00000166220	TBATA	99.59	-0.665156	0.473915	-1.40353	0.160457	0.969333
14768	ENSDARG00000076622	atp13a3	ENSG00000133657	ATP13A3	809.591	0.560074	0.398945	1.40389	0.160353	0.969333
21939	ENSDARG00000102025	znf644b	ENSG00000122482	ZNF644	3146.58	0.747454	0.532715	1.40311	0.160586	0.969673
1271	ENSDARG00000007720	sub1b	ENSG00000113387	SUB1	5030.65	-0.514309	0.366753	-1.40233	0.160817	0.970211
9811	ENSDARG00000056087	ecrg4a	ENSG00000119147	ECRG4	233.886	-0.912497	0.650929	-1.40184	0.160963	0.970211
10677	ENSDARG00000058960	otol1b	ENSG00000182447	OTOL1	81.4582	-1.31173	0.935497	-1.40217	0.160864	0.970211
8754	ENSDARG00000052027	tspan1	ENSG00000117472	TSPAN1	2.24932	3.86468	2.75978	1.40035	0.161407	0.971086
9291	ENSDARG00000054172	pgrmc1	ENSG00000101856	PGRMC1	2656.96	-0.451173	0.322141	-1.40055	0.16135	0.971086
10986	ENSDARG00000060023	ncapg2	ENSG00000146918	NCAPG2	1311.58	-0.653195	0.46643	-1.40041	0.161389	0.971086
1650	ENSDARG00000009862	dcps	ENSG00000110063	DCPS	1802.66	0.43557	0.311245	1.39945	0.161679	0.97176
8604	ENSDARG00000045935	immp1l	ENSG00000148950	IMMP1L	91.73	-0.748722	0.535398	-1.39844	0.161981	0.973022
4573	ENSDARG00000026784	robo1	ENSG00000169855	ROBO1	7028.44	0.435105	0.311283	1.39778	0.162179	0.973705
8707	ENSDARG00000051876	ush1c	ENSG00000006611	USH1C	69.2684	0.981169	0.702295	1.39709	0.162387	0.974282
2807	ENSDARG00000015998	wdhd1	ENSG00000198554	WDHD1	1621.57	-0.661375	0.473623	-1.39642	0.162589	0.974397
4	ENSDARG00000000018	nrf1	ENSG00000106459	NRF1	3600.39	0.452618	0.324233	1.39597	0.162725	0.974959
1026	ENSDARG00000006456	pdgfrl	ENSG00000104213	PDGFRL	872.27	-0.665208	0.4769	-1.39486	0.163059	0.975242
2624	ENSDARG00000015016	kif26ab	ENSG00000066735	KIF26A	4209	0.514195	0.369035	1.39335	0.163514	0.975242
2974	ENSDARG00000016774	plekho2	ENSG00000241839	PLEKHO2	3086.98	-0.393563	0.282537	-1.39296	0.163631	0.975242
7185	ENSDARG00000040608	gcnt7	ENSG00000124091	GCNT7	35.2424	0.933266	0.669117	1.39477	0.163085	0.975242
8258	ENSDARG00000044797	cd8a	ENSG00000153563	CD8A	7.06163	2.02588	1.45369	1.39362	0.163433	0.975242
8464	ENSDARG00000045553	hsd17b2	ENSG00000086696	HSD17B2	9.36735	-2.35358	1.68855	-1.39385	0.163364	0.975242
8501	ENSDARG00000045644	ca12	ENSG00000074410	CA12	90.3806	-1.15253	0.827065	-1.39351	0.163464	0.975242
9285	ENSDARG00000054154	bms1	ENSG00000165733	BMS1	4109.55	0.390924	0.280772	1.39232	0.163826	0.975242
9388	ENSDARG00000054583	mfsd6b	ENSG00000151690	MFSD6	506.032	-0.421988	0.302607	-1.39451	0.163164	0.975242
11183	ENSDARG00000060668	tm4sf18	ENSG00000163762	TM4SF18	456.115	1.00632	0.722724	1.3924	0.163802	0.975242
14160	ENSDARG00000075083	prkdc	ENSG00000253729	PRKDC	2557.85	-0.366067	0.2628	-1.39295	0.163635	0.975242
15982	ENSDARG00000079543	dpys	ENSG00000147647	DPYS	19.8642	-1.79167	1.2846	-1.39474	0.163095	0.975242
14139	ENSDARG00000075021	fam120a	ENSG00000048828	FAM120A	6005.43	-0.467877	0.336196	-1.39168	0.16402	0.976051
14345	ENSDARG00000075564	fam13a	ENSG00000138640	FAM13A	1811.7	0.559581	0.40212	1.39158	0.164051	0.976051
3867	ENSDARG00000021257	eif3d	ENSG00000100353	EIF3D	16512.7	0.353989	0.254572	1.39053	0.164369	0.976468
4682	ENSDARG00000027547	TPGS1	ENSG00000141933	TPGS1	1280.04	-0.483403	0.347638	-1.39054	0.164366	0.976468
10870	ENSDARG00000059682	slc43a3a	ENSG00000134802	SLC43A3	26.1941	-1.1261	0.809729	-1.39072	0.164312	0.976468
4392	ENSDARG00000025467	aatf	ENSG00000275700	AATF	1327.09	0.39771	0.286184	1.3897	0.164619	0.976698
9517	ENSDARG00000055129	pim3	ENSG00000198355	PIM3	4288.05	0.401898	0.28919	1.38974	0.164609	0.976698
4595	ENSDARG00000026892	gpatch11	ENSG00000152133	GPATCH11	1608.91	-0.398082	0.28651	-1.38942	0.164706	0.976755
7565	ENSDARG00000042188	ttc38	ENSG00000075234	TTC38	183.521	-0.635918	0.458522	-1.38689	0.165477	0.977426
8876	ENSDARG00000052496	arhgap45a	ENSG00000180448	ARHGAP45	247.23	0.665878	0.479789	1.38786	0.165181	0.977426
10130	ENSDARG00000057021	vps36	ENSG00000136100	VPS36	1259.78	-0.410277	0.295903	-1.38653	0.165587	0.977426
10818	ENSDARG00000059455	dqx1	ENSG00000144045	DQX1	485.366	0.654777	0.471754	1.38796	0.165149	0.977426
11616	ENSDARG00000061994	acacb	ENSG00000076555	ACACB	1369.33	0.717305	0.516728	1.38817	0.165086	0.977426
12127	ENSDARG00000063527	elmo2	ENSG00000062598	ELMO2	10545.7	0.437205	0.315009	1.38791	0.165164	0.977426
16481	ENSDARG00000087241	ucn3l	ENSG00000178473	UCN3	108.602	0.750644	0.540799	1.38803	0.165128	0.977426
3496	ENSDARG00000019392	stat5a	ENSG00000173757	STAT5B	280.559	0.761749	0.550128	1.38468	0.166152	0.978592
5109	ENSDARG00000030530	slc22a2	ENSG00000112499	SLC22A2	905.868	-0.524302	0.378658	-1.38463	0.166165	0.978592
5702	ENSDARG00000034650	fabp7b	ENSG00000164434	FABP7	1094.54	-0.735551	0.531157	-1.38481	0.166111	0.978592
5946	ENSDARG00000035810	rgcc	ENSG00000102760	RGCC	915.679	0.507057	0.366193	1.38467	0.166153	0.978592
10222	ENSDARG00000057392	lrrc31	ENSG00000114248	LRRC31	23.8113	-1.51898	1.09661	-1.38516	0.166004	0.978592
16884	ENSDARG00000088862	stxbp6	ENSG00000168952	STXBP6	1253.68	-0.580181	0.418757	-1.38548	0.165905	0.978592
7655	ENSDARG00000042561	lpar2b	ENSG00000064547	LPAR2	27.5506	1.06906	0.772183	1.38447	0.166215	0.978639
1851	ENSDARG00000010978	trmt1	ENSG00000104907	TRMT1	1004.96	0.381302	0.275487	1.3841	0.166327	0.978654
17373	ENSDARG00000090656	tomm20a	ENSG00000054267	ARID4B	1745.12	0.693838	0.501312	1.38405	0.166345	0.978654
12033	ENSDARG00000063186	BEND7	ENSG00000165626	BEND7	668.735	-0.646036	0.466855	-1.38381	0.166418	0.978837
447	ENSDARG00000003517	impa1	ENSG00000133731	IMPA1	1953.59	-0.437931	0.316528	-1.38355	0.166498	0.979004
15139	ENSDARG00000077530	ahctf1	ENSG00000153207	AHCTF1	6563.88	0.350761	0.253543	1.38344	0.166531	0.979004
19932	ENSDARG00000098349	hdac4	ENSG00000068024	HDAC4	2579.17	0.504496	0.364861	1.38271	0.166755	0.979571
21129	ENSDARG00000100553	lsm14ab	ENSG00000257103	LSM14A	9155.77	0.325492	0.235414	1.38264	0.166776	0.979571
15262	ENSDARG00000077839	dhx30	ENSG00000132153	DHX30	812.91	0.456025	0.329942	1.38214	0.16693	0.979709
391	ENSDARG00000003205	ngly1	ENSG00000151092	NGLY1	1725.58	-0.407637	0.295261	-1.3806	0.167403	0.98059
11512	ENSDARG00000061713	tpd52	ENSG00000076554	TPD52	703.449	-0.407411	0.29515	-1.38035	0.167479	0.98059
13683	ENSDARG00000073910	cinp	ENSG00000100865	CINP	690.92	-0.475226	0.344279	-1.38035	0.167479	0.98059
20230	ENSDARG00000098924	suz12b	ENSG00000178691	SUZ12	4280.33	0.512892	0.371462	1.38074	0.167359	0.98059
4788	ENSDARG00000028327	gmfb	ENSG00000197045	GMFB	12083.9	-0.544162	0.394432	-1.37961	0.167707	0.980686
6780	ENSDARG00000039005	trappc1	ENSG00000170043	TRAPPC1	1471.66	-0.504081	0.365344	-1.37974	0.167667	0.980686
12074	ENSDARG00000063307	sgsm2	ENSG00000141258	SGSM2	1193.92	0.498179	0.361069	1.37973	0.167669	0.980686
12285	ENSDARG00000067950	zcchc2	ENSG00000141664	ZCCHC2	1799.26	0.616725	0.447105	1.37937	0.16778	0.980863
7739	ENSDARG00000042850	nphs2	ENSG00000116218	NPHS2	35.811	1.12292	0.814714	1.3783	0.168111	0.982054
13714	ENSDARG00000073996	prickle3	ENSG00000012211	PRICKLE3	45.3263	0.922889	0.669756	1.37795	0.16822	0.982422
19004	ENSDARG00000095577	cybrd1	ENSG00000071967	CYBRD1	184.205	1.00477	0.72932	1.37768	0.168301	0.982422
10537	ENSDARG00000058528	cnot10	ENSG00000182973	CNOT10	1574.25	-0.431462	0.313255	-1.37735	0.168404	0.982772
459	ENSDARG00000003573	dctn5	ENSG00000166847	DCTN5	2102.58	-0.426147	0.309455	-1.37709	0.168485	0.982998
11508	ENSDARG00000061692	yjefn3	ENSG00000250067	YJEFN3	1780.79	-0.549406	0.399178	-1.37634	0.168715	0.984024
1115	ENSDARG00000006900	impdh2	ENSG00000178035	IMPDH2	2035.3	0.434277	0.316473	1.37224	0.169988	0.984389
4407	ENSDARG00000025555	ormdl3	ENSG00000172057	ORMDL3	188.17	0.743195	0.540695	1.37452	0.169281	0.984389
4729	ENSDARG00000027851	ccdc191	ENSG00000163617	CCDC191	23.9803	-1.07076	0.780592	-1.37173	0.170146	0.984389
5545	ENSDARG00000033533	ccdc115	ENSG00000136710	CCDC115	974.253	-0.414543	0.301973	-1.37278	0.169821	0.984389
5787	ENSDARG00000035169	layna	ENSG00000204381	LAYN	80.3243	-0.769216	0.559633	-1.3745	0.169286	0.984389
6498	ENSDARG00000037894	ezh1	ENSG00000108799	EZH1	2951.52	0.760716	0.553883	1.37342	0.169621	0.984389
7270	ENSDARG00000040959	rabl3	ENSG00000144840	RABL3	555.292	-0.515102	0.375482	-1.37184	0.170113	0.984389
7526	ENSDARG00000042055	niban1a	ENSG00000135842	NIBAN1	15.411	1.91465	1.39525	1.37227	0.169979	0.984389
7866	ENSDARG00000043260	xylb	ENSG00000093217	XYLB	329.884	-0.467804	0.340153	-1.37528	0.169045	0.984389
13711	ENSDARG00000073978	crabp2a	ENSG00000143320	CRABP2	1008.18	-0.922258	0.671756	-1.37291	0.169782	0.984389
14637	ENSDARG00000076290	calr	ENSG00000179218	CALR	18764.6	-0.508496	0.370585	-1.37214	0.170018	0.984389
14898	ENSDARG00000076962	gdpd5b	ENSG00000158555	GDPD5	4532.23	-0.401972	0.292842	-1.37266	0.169858	0.984389
15149	ENSDARG00000077546	zdhhc1	ENSG00000159714	ZDHHC1	1519.96	0.424686	0.309657	1.37147	0.170228	0.984389
15517	ENSDARG00000078430	tiam1a	ENSG00000156299	TIAM1	3050.05	0.394994	0.287776	1.37258	0.169884	0.984389
16671	ENSDARG00000087981	slc6a11b	ENSG00000132164	SLC6A11	9560.14	-0.584493	0.426327	-1.371	0.170376	0.984389
17480	ENSDARG00000090977	ifit12	ENSG00000204010	IFIT1B	24.257	1.37624	1.00152	1.37415	0.169394	0.984389
21087	ENSDARG00000100481	smg6	ENSG00000070366	SMG6	2375.8	0.521159	0.379615	1.37286	0.169795	0.984389
22522	ENSDARG00000103102	FAM180A	ENSG00000189320	FAM180A	13.3099	1.49282	1.08665	1.37378	0.169509	0.984389
23294	ENSDARG00000104542	ppt2	ENSG00000221988	PPT2	2149.86	-0.394873	0.287939	-1.37138	0.170258	0.984389
24546	ENSDARG00000111357	tnfsf14	ENSG00000125735	TNFSF14	4.11357	3.36195	2.44745	1.37365	0.169549	0.984389
10416	ENSDARG00000058158	trim55b	ENSG00000147573	TRIM55	6.8062	2.0311	1.48214	1.37038	0.170567	0.984791
23282	ENSDARG00000104517	uqcr10	ENSG00000184076	UQCR10	4281.31	-0.57434	0.419163	-1.37021	0.170622	0.984791
10105	ENSDARG00000056938	kera	ENSG00000139330	KERA	18.7303	1.99401	1.45566	1.36984	0.170738	0.985073
1747	ENSDARG00000010407	ppp4r4	ENSG00000119698	PPP4R4	2764.92	0.398516	0.291226	1.36841	0.171184	0.985806
6932	ENSDARG00000039605	mat1a	ENSG00000151224	MAT1A	166.76	-0.987588	0.721637	-1.36854	0.171143	0.985806
20136	ENSDARG00000098761	rgs2	ENSG00000116741	RGS2	126.782	0.802813	0.586731	1.36828	0.171224	0.985806
2559	ENSDARG00000014692	znf622	ENSG00000173545	ZNF622	2696.35	0.331976	0.242677	1.36798	0.17132	0.985919
2800	ENSDARG00000015970	phip	ENSG00000146247	PHIP	2363.42	0.585535	0.428181	1.3675	0.17147	0.986032
13961	ENSDARG00000074600	gpr78a	ENSG00000155269	GPR78	192.843	0.565371	0.41368	1.36669	0.171724	0.986032
14084	ENSDARG00000074852	myo15b	ENSG00000266714	MYO15B	202.572	0.72844	0.532767	1.36728	0.171538	0.986032
18748	ENSDARG00000094857	dio2	ENSG00000211448	DIO2	605.118	-0.897668	0.656706	-1.36692	0.171649	0.986032
24655	ENSDARG00000111837	trhde.2	ENSG00000072657	TRHDE	1549.3	0.475148	0.347656	1.36672	0.171714	0.986032
15984	ENSDARG00000079547	zbtb47b	ENSG00000114853	ZBTB47	603.156	-0.532139	0.389498	-1.36622	0.17187	0.986579
23134	ENSDARG00000104225	ndel1b	ENSG00000166579	NDEL1	2640.9	0.397164	0.290826	1.36564	0.172051	0.987129
1682	ENSDARG00000010035	engase	ENSG00000167280	ENGASE	584.647	-0.427137	0.313488	-1.36253	0.17303	0.987505
2724	ENSDARG00000015576	itprip	ENSG00000148841	ITPRIP	356.707	0.57051	0.418194	1.36422	0.172498	0.987505
3646	ENSDARG00000020158	spag6	ENSG00000077327	SPAG6	148.071	-0.543808	0.399134	-1.36247	0.173049	0.987505
5322	ENSDARG00000031890	tcp11l1	ENSG00000176148	TCP11L1	1771.04	-0.338325	0.248534	-1.36128	0.173425	0.987505
7310	ENSDARG00000041108	ctsh	ENSG00000103811	CTSH	752.117	0.59396	0.435102	1.36511	0.172219	0.987505
7971	ENSDARG00000043646	slc6a8	ENSG00000130821	SLC6A8	2401.73	0.559473	0.410897	1.36159	0.173327	0.987505
8458	ENSDARG00000045542	lamtor4	ENSG00000188186	LAMTOR4	1494.63	-0.384631	0.281817	-1.36483	0.172308	0.987505
8505	ENSDARG00000045666	ANKRD50	ENSG00000151458	ANKRD50	1479.92	-0.465438	0.341861	-1.36148	0.173362	0.987505
8850	ENSDARG00000052400	gpr6	ENSG00000146360	GPR6	79.9629	0.828827	0.608792	1.36143	0.173378	0.987505
8869	ENSDARG00000052465	dusp10	ENSG00000143507	DUSP10	220.201	-1.25964	0.924108	-1.36309	0.172855	0.987505
9552	ENSDARG00000055276	rel	ENSG00000162924	REL	292.931	0.589143	0.432022	1.36369	0.172666	0.987505
12193	ENSDARG00000063921	mt-nd5	ENSG00000198786	MT-ND5	97017.1	-0.513493	0.376763	-1.36291	0.172912	0.987505
12240	ENSDARG00000067714	hspb3	ENSG00000169271	HSPB3	37.8012	-1.29894	0.952392	-1.36387	0.172608	0.987505
12981	ENSDARG00000070074	lrp8	ENSG00000157193	LRP8	8321.12	0.50082	0.367954	1.36109	0.173484	0.987505
13284	ENSDARG00000070868	cfap126	ENSG00000188931	CFAP126	98.5266	-0.626888	0.460666	-1.36083	0.173568	0.987505
15534	ENSDARG00000078474	myo15ab	ENSG00000091536	MYO15A	23.7267	-1.38137	1.01489	-1.36111	0.17348	0.987505
16346	ENSDARG00000086678	ascc3	ENSG00000112249	ASCC3	1937.83	-0.379546	0.278565	-1.3625	0.173039	0.987505
21514	ENSDARG00000101260	GPATCH2	ENSG00000092978	GPATCH2	3821.86	0.453547	0.332896	1.36243	0.173063	0.987505
24446	ENSDARG00000110836	tmem14ca	ENSG00000111843	TMEM14C	1144.99	-0.480744	0.352335	-1.36445	0.172426	0.987505
5057	ENSDARG00000030177	uchl3	ENSG00000118939	UCHL3	4200.33	-0.627397	0.461283	-1.36011	0.173794	0.987518
6477	ENSDARG00000037838	unkl	ENSG00000059145	UNKL	6523.88	0.584102	0.429526	1.35988	0.173869	0.987518
8054	ENSDARG00000043962	fgf18b	ENSG00000156427	FGF18	163.146	-0.678481	0.498695	-1.36051	0.173667	0.987518
8059	ENSDARG00000043976	etf1b	ENSG00000120705	ETF1	14030	0.376006	0.276479	1.35998	0.173836	0.987518
13503	ENSDARG00000071560	dlx4b	ENSG00000108813	DLX4	2.5628	4.77089	3.5064	1.36062	0.173633	0.987518
16957	ENSDARG00000089131	il17rel	ENSG00000188263	IL17REL	9.34925	1.67913	1.23465	1.36	0.173829	0.987518
5208	ENSDARG00000031150	gba3	ENSG00000249948	GBA3	73.9403	-1.23364	0.907352	-1.3596	0.173956	0.987558
8529	ENSDARG00000045747	cped1	ENSG00000106034	CPED1	337.891	0.466611	0.343303	1.35918	0.174089	0.987558
4776	ENSDARG00000028201	commd8	ENSG00000169019	COMMD8	979.084	-0.57162	0.420764	-1.35853	0.174296	0.987615
15565	ENSDARG00000078546	cars2	ENSG00000134905	CARS2	1183.79	-0.448267	0.330102	-1.35797	0.174475	0.987615
16208	ENSDARG00000086158	ccbe1	ENSG00000183287	CCBE1	44.7648	-0.925017	0.681193	-1.35794	0.174483	0.987615
16659	ENSDARG00000087921	plce1	ENSG00000138193	PLCE1	790.719	0.524256	0.386025	1.35809	0.174436	0.987615
22527	ENSDARG00000103114	ndufa4l2a	ENSG00000185633	NDUFA4L2	779.845	-0.491358	0.361648	-1.35866	0.174253	0.987615
799	ENSDARG00000005284	fbxl15	ENSG00000107872	FBXL15	771.689	-0.778202	0.573987	-1.35578	0.175168	0.988288
821	ENSDARG00000005414	grapa	ENSG00000154016	GRAP	316.977	0.532883	0.392842	1.35648	0.174946	0.988288
1118	ENSDARG00000006915	arl8ba	ENSG00000134108	ARL8B	1820.03	-0.345528	0.254925	-1.35541	0.175286	0.988288
1331	ENSDARG00000007988	masp2	ENSG00000009724	MASP2	26.3078	-1.45972	1.07567	-1.35704	0.174768	0.988288
3265	ENSDARG00000018181	dnajc28	ENSG00000177692	DNAJC28	289.116	-0.522878	0.385724	-1.35557	0.175234	0.988288
6669	ENSDARG00000038585	eif4e2	ENSG00000135930	EIF4E2	2016.1	-0.522511	0.385494	-1.35543	0.17528	0.988288
9014	ENSDARG00000053074	gipc3	ENSG00000179855	GIPC3	110.14	-0.67348	0.496479	-1.35651	0.174936	0.988288
13635	ENSDARG00000073784	FEZ2	ENSG00000171055	FEZ2	440.484	0.734211	0.541261	1.35648	0.174946	0.988288
21973	ENSDARG00000102087	pop1	ENSG00000104356	POP1	257.203	0.532917	0.393007	1.356	0.175099	0.988288
9265	ENSDARG00000054048	plin1	ENSG00000166819	PLIN1	26.7261	-1.34762	0.99475	-1.35473	0.175504	0.988717
23202	ENSDARG00000104343	ppic	ENSG00000168938	PPIC	5498.61	-0.435392	0.321446	-1.35448	0.175583	0.988717
5839	ENSDARG00000035434	zmat5	ENSG00000100319	ZMAT5	591.611	-0.446278	0.329733	-1.35345	0.175911	0.988845
17402	ENSDARG00000090751	zc3h3	ENSG00000014164	ZC3H3	653.041	0.786023	0.580778	1.3534	0.175929	0.988845
17599	ENSDARG00000091503	FADS6	ENSG00000172782	FADS6	3622.25	-0.673255	0.497287	-1.35386	0.175782	0.988845
11960	ENSDARG00000062972	hip1	ENSG00000127946	HIP1	5389.94	-0.353584	0.261306	-1.35314	0.176011	0.989006
6547	ENSDARG00000038040	tpk1	ENSG00000196511	TPK1	603.786	-0.572268	0.423258	-1.35205	0.176358	0.989152
8089	ENSDARG00000044094	gfpt2	ENSG00000131459	GFPT2	68.5548	1.13557	0.839805	1.35219	0.176316	0.989152
10033	ENSDARG00000056742	crmp1	ENSG00000072832	CRMP1	5666.45	-0.650171	0.480589	-1.35286	0.1761	0.989152
11693	ENSDARG00000062195	fbxo31	ENSG00000103264	FBXO31	914.696	0.500893	0.370281	1.35274	0.176139	0.989152
8053	ENSDARG00000043960	rpf2	ENSG00000197498	RPF2	1710.48	0.431973	0.319547	1.35183	0.17643	0.989196
9069	ENSDARG00000053298	nkx2.2a	ENSG00000125820	NKX2-2	1256.65	-0.555517	0.411101	-1.35129	0.176602	0.989422
14516	ENSDARG00000075975	slc45a3	ENSG00000158715	SLC45A3	5.66582	2.85475	2.1133	1.35085	0.176745	0.989422
3065	ENSDARG00000017211	plxnb1b	ENSG00000164050	PLXNB1	4713.9	-0.366567	0.271441	-1.35045	0.176873	0.989761
3226	ENSDARG00000018002	eci1	ENSG00000167969	ECI1	1683.4	-0.568574	0.421178	-1.34996	0.177028	0.989942
6036	ENSDARG00000036086	itga11a	ENSG00000137809	ITGA11	126.678	0.679782	0.503595	1.34986	0.177061	0.989942
8733	ENSDARG00000051953	ythdc1	ENSG00000083896	YTHDC1	4931.89	0.443045	0.328348	1.34931	0.177236	0.989942
9269	ENSDARG00000054058	h1-10	ENSG00000184897	H1-10	13366.5	1.58966	1.17815	1.34928	0.177247	0.989942
9480	ENSDARG00000054978	kifc3	ENSG00000140859	KIFC3	6471.43	-0.399507	0.29617	-1.34891	0.177366	0.990126
2491	ENSDARG00000014348	stk17b	ENSG00000081320	STK17B	1539.04	-0.478765	0.355242	-1.34772	0.17775	0.99095
4745	ENSDARG00000027984	gstz1	ENSG00000100577	GSTZ1	512.65	0.570652	0.423374	1.34787	0.177701	0.99095
5832	ENSDARG00000035400	btf3	ENSG00000145741	BTF3	22113.9	0.434977	0.322674	1.34804	0.177646	0.99095
8931	ENSDARG00000052705	pkp1b	ENSG00000081277	PKP1	115.693	0.71175	0.528344	1.34714	0.177937	0.991159
5808	ENSDARG00000035308	grb10b	ENSG00000106070	GRB10	589.387	0.738516	0.548453	1.34654	0.178127	0.991266
15427	ENSDARG00000078214	mybbp1a	ENSG00000132382	MYBBP1A	4431.69	0.376249	0.279502	1.34614	0.178258	0.991276
22612	ENSDARG00000103277	cyp24a1	ENSG00000019186	CYP24A1	487.267	2.48307	1.8448	1.34598	0.178309	0.991324
5800	ENSDARG00000035253	npr3	ENSG00000113389	NPR3	830.912	0.364683	0.271011	1.34564	0.178418	0.991456
7469	ENSDARG00000041802	rnf141	ENSG00000110315	RNF141	750.598	-0.427603	0.317936	-1.34493	0.178647	0.992011
922	ENSDARG00000005908	clk4b	ENSG00000013441	CLK1	2193.58	-0.555049	0.412819	-1.34453	0.178776	0.992248
1994	ENSDARG00000011819	pcnx1	ENSG00000100731	PCNX1	4963.09	0.470839	0.350356	1.34389	0.178985	0.992248
8132	ENSDARG00000044282	smc5	ENSG00000198887	SMC5	1706.97	0.563549	0.419512	1.34334	0.179161	0.992248
8495	ENSDARG00000045633	asb15a	ENSG00000146809	ASB15	7.21485	2.73308	2.03304	1.34433	0.178842	0.992248
14249	ENSDARG00000075323	srfbp1	ENSG00000151304	SRFBP1	2262.28	0.328013	0.244136	1.34356	0.179089	0.992248
4150	ENSDARG00000023394	slc37a2	ENSG00000134955	SLC37A2	2703.03	0.410471	0.305936	1.34169	0.179697	0.992369
6369	ENSDARG00000037393	slc43a1a	ENSG00000149150	SLC43A1	160.325	0.643547	0.479476	1.34219	0.179534	0.992369
7153	ENSDARG00000040490	dusp19a	ENSG00000162999	DUSP19	13.9951	-1.50921	1.12459	-1.34201	0.179593	0.992369
14454	ENSDARG00000075831	slc7a8a	ENSG00000092068	SLC7A8	9556.98	0.466717	0.347521	1.34299	0.179276	0.992369
16016	ENSDARG00000079625	atr	ENSG00000175054	ATR	1121.49	-0.535858	0.399016	-1.34295	0.179288	0.992369
17047	ENSDARG00000089444	omgb	ENSG00000126861	OMG	692.464	-0.591794	0.440955	-1.34207	0.179572	0.992369
19935	ENSDARG00000098355	atp5pd	ENSG00000167863	ATP5PD	11422.4	-0.563797	0.419923	-1.34262	0.179395	0.992369
22122	ENSDARG00000102366	micall2a	ENSG00000164877	MICALL2	598.96	0.906765	0.675906	1.34155	0.179741	0.992369
25773	ENSDARG00000116835	park7	ENSG00000116288	PARK7	2866.85	-0.573186	0.426962	-1.34248	0.179442	0.992369
92	ENSDARG00000001498	skap1	ENSG00000141293	SKAP1	125.235	-0.826507	0.616373	-1.34092	0.179946	0.992406
2507	ENSDARG00000014462	rab3c	ENSG00000152932	RAB3C	2957.89	-0.415758	0.310091	-1.34076	0.179998	0.992406
9670	ENSDARG00000055638	ankrd33aa	ENSG00000167612	ANKRD33	6.03886	2.32501	1.73329	1.34139	0.179795	0.992406
21294	ENSDARG00000100872	otud1	ENSG00000165312	OTUD1	193.427	0.72893	0.543677	1.34074	0.180005	0.992406
23581	ENSDARG00000105068	SMIM22	ENSG00000267795	SMIM22	24.6493	1.3557	1.01103	1.3409	0.179953	0.992406
2228	ENSDARG00000013025	ints6	ENSG00000102786	INTS6	1244.32	-0.410473	0.306626	-1.33867	0.180677	0.993041
2272	ENSDARG00000013279	znf76	ENSG00000065029	ZNF76	558.275	0.509316	0.380395	1.33891	0.180599	0.993041
5691	ENSDARG00000034572	gpr143	ENSG00000101850	GPR143	198.225	-0.642176	0.479691	-1.33873	0.18066	0.993041
16509	ENSDARG00000087333	scoca	ENSG00000153130	SCOC	1935.24	-0.343743	0.256553	-1.33985	0.180294	0.993041
22181	ENSDARG00000102464	wnt5b	ENSG00000111186	WNT5B	188.756	0.677614	0.506104	1.33888	0.180609	0.993041
23258	ENSDARG00000104458	rnasekb	ENSG00000219200	RNASEK	10536.2	-0.417751	0.312276	-1.33776	0.180975	0.993964
6207	ENSDARG00000036784	commd7	ENSG00000149600	COMMD7	1179.43	-0.45968	0.344338	-1.33497	0.181886	0.996641
2776	ENSDARG00000015879	pax8	ENSG00000125618	PAX8	306.316	0.517472	0.387861	1.33417	0.182149	0.99675
10162	ENSDARG00000057112	gpr25	ENSG00000170128	GPR25	1.91744	4.35294	3.26307	1.334	0.182204	0.99675
23038	ENSDARG00000104043	gng10	ENSG00000242616	GNG10	244.235	-0.81758	0.612738	-1.33431	0.182104	0.99675
2	ENSDARG00000000001	slc35a5	ENSG00000138459	SLC35A5	404	-0.279663	0.364497	-0.767256	0.44293	0.997112
5	ENSDARG00000000019	ube2h	ENSG00000186591	UBE2H	7797.48	-0.161426	0.287858	-0.560783	0.574945	0.997112
6	ENSDARG00000000068	slc9a3r1a	ENSG00000109062	SLC9A3R1	723.13	-0.352796	0.341466	-1.03318	0.30152	0.997112
7	ENSDARG00000000069	dap	ENSG00000112977	DAP	2182.42	-0.0292653	0.274748	-0.106517	0.915172	0.997112
8	ENSDARG00000000086	itsn1	ENSG00000205726	ITSN1	7093.6	0.11517	0.306533	0.375718	0.707127	0.997112
9	ENSDARG00000000103	myh10	ENSG00000133026	MYH10	22164	-0.0703976	0.283412	-0.248394	0.80383	0.997112
10	ENSDARG00000000142	tmem267	ENSG00000151881	TMEM267	1107.5	-0.126458	0.292522	-0.432303	0.665521	0.997112
13	ENSDARG00000000175	hoxb2a	ENSG00000173917	HOXB2	518.267	0.0994106	0.373226	0.266355	0.789966	0.997112
15	ENSDARG00000000189	sema6e	ENSG00000143434	SEMA6C	6313.12	-0.0307943	0.293947	-0.104761	0.916565	0.997112
17	ENSDARG00000000229	usp49	ENSG00000164663	USP49	2376.44	-0.0351798	0.346835	-0.101431	0.919208	0.997112
21	ENSDARG00000000370	triob	ENSG00000038382	TRIO	10506.4	-0.0768933	0.338524	-0.227143	0.820313	0.997112
25	ENSDARG00000000442	slc39a13	ENSG00000165915	SLC39A13	949.092	-0.329722	0.324333	-1.01662	0.309337	0.997112
29	ENSDARG00000000476	pms1	ENSG00000064933	PMS1	277.075	0.197875	0.454605	0.435268	0.663368	0.997112
30	ENSDARG00000000489	upf3b	ENSG00000125351	UPF3B	2168.75	0.111859	0.335579	0.333331	0.738884	0.997112
31	ENSDARG00000000503	stx1b	ENSG00000099365	STX1B	68198.1	-0.258066	0.349944	-0.737449	0.46085	0.997112
32	ENSDARG00000000516	ankar	ENSG00000151687	ANKAR	19.8615	-0.794858	0.862462	-0.921615	0.356729	0.997112
33	ENSDARG00000000529	ofd1	ENSG00000046651	OFD1	618.686	-0.167133	0.375175	-0.445481	0.655972	0.997112
34	ENSDARG00000000540	asdurf	ENSG00000138381	ASNSD1	2127.11	-0.0770605	0.302126	-0.25506	0.798676	0.997112
35	ENSDARG00000000542	gtf2e1	ENSG00000153767	GTF2E1	1047.25	0.275518	0.388108	0.709899	0.477767	0.997112
36	ENSDARG00000000551	slc1a4	ENSG00000115902	SLC1A4	11854.9	0.181597	0.250301	0.725514	0.468137	0.997112
39	ENSDARG00000000568	ell	ENSG00000105656	ELL	2214.38	0.216584	0.294701	0.734929	0.462383	0.997112
41	ENSDARG00000000606	dnah6	ENSG00000115423	DNAH6	307.711	0.555727	0.60726	0.915139	0.360118	0.997112
44	ENSDARG00000000651	osgepl1	ENSG00000128694	OSGEPL1	202.504	-0.203062	0.404528	-0.501973	0.615686	0.997112
46	ENSDARG00000000666	creg2	ENSG00000175874	CREG2	4738.41	0.14414	0.259443	0.555575	0.578502	0.997112
48	ENSDARG00000000729	daxx	ENSG00000204209	DAXX	1713.49	0.155144	0.264831	0.585824	0.557994	0.997112
50	ENSDARG00000000747	lcmt2	ENSG00000168806	LCMT2	190.868	-0.259418	0.398168	-0.651529	0.514705	0.997112
51	ENSDARG00000000760	znf511	ENSG00000198546	ZNF511	352.492	-0.310895	0.339648	-0.915346	0.36001	0.997112
53	ENSDARG00000000779	scfd1	ENSG00000092108	SCFD1	3188.39	-0.0240864	0.259283	-0.0928963	0.925986	0.997112
54	ENSDARG00000000796	nr4a1	ENSG00000123358	NR4A1	1486.26	-1.01218	1.08465	-0.933186	0.350724	0.997112
55	ENSDARG00000000804	rassf6	ENSG00000169435	RASSF6	7.66717	0.235408	1.33643	0.176147	0.860178	0.997112
56	ENSDARG00000000830	telo2	ENSG00000100726	TELO2	1279.22	0.175873	0.262266	0.670592	0.502481	0.997112
58	ENSDARG00000000853	dstyk	ENSG00000133059	DSTYK	4530.18	0.240602	0.263221	0.914069	0.360681	0.997112
59	ENSDARG00000000857	mapk14a	ENSG00000112062	MAPK14	2162.62	0.321197	0.28959	1.10914	0.267369	0.997112
60	ENSDARG00000000861	scrib	ENSG00000180900	SCRIB	10764.3	0.2919	0.352372	0.828386	0.407452	0.997112
63	ENSDARG00000000935	unk	ENSG00000132478	UNK	1219.25	0.164235	0.285767	0.574714	0.565484	0.997112
64	ENSDARG00000000943	dzip1	ENSG00000134874	DZIP1	762.328	0.325055	0.378379	0.859072	0.390301	0.997112
65	ENSDARG00000000966	ncor2	ENSG00000196498	NCOR2	15681.3	0.244558	0.351321	0.696109	0.48636	0.997112
66	ENSDARG00000001014	myh9b	ENSG00000100345	MYH9	7742.51	0.0664092	0.242839	0.273471	0.784491	0.997112
67	ENSDARG00000001015	znf384l	ENSG00000126746	ZNF384	5474.08	0.0692581	0.302108	0.22925	0.818675	0.997112
68	ENSDARG00000001057	bysl	ENSG00000112578	BYSL	3088.73	0.276278	0.381748	0.723717	0.469239	0.997112
69	ENSDARG00000001127	slc17a6a	ENSG00000091664	SLC17A6	9091.48	-0.237047	0.390134	-0.607605	0.54345	0.997112
70	ENSDARG00000001129	dicer1	ENSG00000100697	DICER1	5626.53	0.310041	0.287465	1.07854	0.280794	0.997112
71	ENSDARG00000001154	rimbp2	ENSG00000060709	RIMBP2	1345.3	0.0737955	0.450674	0.163745	0.869932	0.997112
73	ENSDARG00000001169	hsd17b8	ENSG00000204228	HSD17B8	204.725	-0.373281	0.417313	-0.894486	0.371062	0.997112
74	ENSDARG00000001210	arl14ep	ENSG00000152219	ARL14EP	2027.65	-0.44987	0.35449	-1.26906	0.204418	0.997112
75	ENSDARG00000001220	mycbp2	ENSG00000005810	MYCBP2	9354	0.0231371	0.324475	0.0713061	0.943154	0.997112
77	ENSDARG00000001241	puf60b	ENSG00000179950	PUF60	8304.52	-0.0714948	0.286579	-0.249477	0.802992	0.997112
79	ENSDARG00000001249	pcgf1	ENSG00000115289	PCGF1	484.9	0.119867	0.365026	0.328379	0.742625	0.997112
80	ENSDARG00000001259	gas2a	ENSG00000148935	GAS2	29.6442	0.293579	0.786187	0.373421	0.708835	0.997112
82	ENSDARG00000001313	g2e3	ENSG00000092140	G2E3	1073.78	-0.541952	0.464399	-1.167	0.243212	0.997112
88	ENSDARG00000001447	mier1b	ENSG00000198160	MIER1	1306.12	0.219288	0.278837	0.786437	0.431611	0.997112
93	ENSDARG00000001549	sp3a	ENSG00000172845	SP3	521.605	0.258465	0.467909	0.552382	0.580687	0.997112
95	ENSDARG00000001558	kifc1	ENSG00000237649	KIFC1	2841.68	-0.234694	0.463844	-0.505976	0.612874	0.997112
98	ENSDARG00000001578	echs1	ENSG00000127884	ECHS1	4412.63	-0.351361	0.313873	-1.11944	0.262953	0.997112
100	ENSDARG00000001634	kirrel1a	ENSG00000183853	KIRREL1	6958.22	-0.0490763	0.287572	-0.170657	0.864493	0.997112
104	ENSDARG00000001710	flot1a	ENSG00000137312	FLOT1	8610.4	0.177874	0.290529	0.612243	0.540377	0.997112
106	ENSDARG00000001721	oc90	ENSG00000253117	OC90	11.5271	-0.626835	1.27327	-0.492305	0.622504	0.997112
107	ENSDARG00000001729	strn3	ENSG00000196792	STRN3	6117.44	-0.0448226	0.282831	-0.158478	0.87408	0.997112
109	ENSDARG00000001734	fkbp8	ENSG00000105701	FKBP8	1637.4	-0.203056	0.407172	-0.498699	0.617992	0.997112
110	ENSDARG00000001754	noc2l	ENSG00000188976	NOC2L	2915.74	0.341722	0.333904	1.02341	0.306113	0.997112
115	ENSDARG00000001776	stim2b	ENSG00000109689	STIM2	351.137	-0.21349	0.377282	-0.565864	0.571486	0.997112
116	ENSDARG00000001777	nup155	ENSG00000113569	NUP155	3093.84	0.125767	0.274545	0.458094	0.646885	0.997112
117	ENSDARG00000001781	tspan11	ENSG00000110900	TSPAN11	559.05	0.334456	0.318844	1.04897	0.294194	0.997112
118	ENSDARG00000001782	prkacba	ENSG00000142875	PRKACB	43.584	0.464501	0.881703	0.526822	0.598317	0.997112
119	ENSDARG00000001785	irx2a	ENSG00000170561	IRX2	1383.73	-0.176798	0.335024	-0.527716	0.597697	0.997112
120	ENSDARG00000001788	atp5po	ENSG00000241837	ATP5PO	13793.1	-0.409294	0.408927	-1.0009	0.316876	0.997112
123	ENSDARG00000001807	tnfrsf21	ENSG00000146072	TNFRSF21	4562.88	0.242596	0.297308	0.815974	0.414515	0.997112
126	ENSDARG00000001825	cfap43	ENSG00000197748	CFAP43	207.493	-0.220639	0.444552	-0.496317	0.619671	0.997112
128	ENSDARG00000001835	nalcn	ENSG00000102452	NALCN	4570.73	0.153894	0.385857	0.398836	0.690014	0.997112
132	ENSDARG00000001873	phgdh	ENSG00000092621	PHGDH	5861.9	0.207334	0.240298	0.862818	0.388237	0.997112
136	ENSDARG00000001882	kbtbd12	ENSG00000187715	KBTBD12	55.7513	-0.0544173	0.852653	-0.0638212	0.949113	0.997112
137	ENSDARG00000001888	ppm1ba	ENSG00000285542	NA	2645.78	-0.0302539	0.254577	-0.11884	0.905402	0.997112
139	ENSDARG00000001890	stt3b	ENSG00000163527	STT3B	8920.65	0.0484581	0.280056	0.17303	0.862628	0.997112
141	ENSDARG00000001897	man2b1	ENSG00000104774	MAN2B1	1727.04	-0.0364769	0.310323	-0.117545	0.906428	0.997112
142	ENSDARG00000001898	manea	ENSG00000172469	MANEA	748.6	-0.351927	0.268449	-1.31096	0.18987	0.997112
144	ENSDARG00000001909	vill	ENSG00000136059	VILL	43.4608	-0.077631	0.649877	-0.119455	0.904915	0.997112
147	ENSDARG00000001913	palmda	ENSG00000099260	PALMD	52.9012	-0.260527	0.744052	-0.350146	0.726229	0.997112
148	ENSDARG00000001929	pink1	ENSG00000158828	PINK1	1687.84	-0.328242	0.336825	-0.974518	0.3298	0.997112
149	ENSDARG00000001930	klhl15	ENSG00000174010	KLHL15	2433.27	0.138821	0.301554	0.460352	0.645264	0.997112
152	ENSDARG00000001939	b3gat3	ENSG00000149541	B3GAT3	2667.87	-0.175328	0.284577	-0.616101	0.537828	0.997112
153	ENSDARG00000001940	dnajc1	ENSG00000136770	DNAJC1	3007.44	0.0634585	0.264471	0.239945	0.810373	0.997112
154	ENSDARG00000001950	ak1	ENSG00000106992	AK1	4742.77	-0.21968	0.316108	-0.694954	0.487084	0.997112
156	ENSDARG00000001968	dock5	ENSG00000147459	DOCK5	175.407	0.849744	0.677351	1.25451	0.209656	0.997112
159	ENSDARG00000001975	hsd11b2	ENSG00000176387	HSD11B2	1660.67	0.386811	0.408923	0.945927	0.344186	0.997112
162	ENSDARG00000001994	stxbp1a	ENSG00000136854	STXBP1	52179.7	-0.241416	0.302853	-0.797137	0.425371	0.997112
164	ENSDARG00000002002	lmcd1	ENSG00000071282	LMCD1	293.521	-0.211396	0.426275	-0.495915	0.619954	0.997112
167	ENSDARG00000002016	ppil2	ENSG00000100023	PPIL2	1696.2	-0.230856	0.304068	-0.759225	0.447718	0.997112
168	ENSDARG00000002020	rictorb	ENSG00000164327	RICTOR	2643.36	-0.0452757	0.321321	-0.140905	0.887945	0.997112
170	ENSDARG00000002026	qkib	ENSG00000112531	QKI	1556.8	0.0588005	0.320788	0.1833	0.854562	0.997112
172	ENSDARG00000002037	pfkfb2b	ENSG00000123836	PFKFB2	2531.75	-0.146163	0.375082	-0.389682	0.696772	0.997112
173	ENSDARG00000002060	brf2	ENSG00000104221	BRF2	235.536	0.199987	0.435249	0.459477	0.645892	0.997112
174	ENSDARG00000002071	adss2	ENSG00000035687	ADSS2	1414.17	-0.0934921	0.283852	-0.329369	0.741877	0.997112
175	ENSDARG00000002077	mnat1	ENSG00000020426	MNAT1	673.455	-0.32866	0.403699	-0.814121	0.415576	0.997112
177	ENSDARG00000002084	lamb2	ENSG00000172037	LAMB2	235.846	-0.432607	0.385502	-1.12219	0.261781	0.997112
179	ENSDARG00000002127	stam	ENSG00000136738	STAM	6458.05	-0.203964	0.260107	-0.784154	0.43295	0.997112
183	ENSDARG00000002167	cacnb1	ENSG00000067191	CACNB1	2890.71	0.279319	0.31751	0.879716	0.379013	0.997112
184	ENSDARG00000002168	tra2b	ENSG00000136527	TRA2B	3011.41	-0.154028	0.306082	-0.503225	0.614806	0.997112
187	ENSDARG00000002184	igbp1	ENSG00000089289	IGBP1	3769.04	-0.0582658	0.275882	-0.211198	0.832733	0.997112
189	ENSDARG00000002192	aspn	ENSG00000106819	ASPN	292.046	0.322598	0.746339	0.43224	0.665567	0.997112
191	ENSDARG00000002194	rhd	ENSG00000188672	RHCE	61.6718	-0.729686	0.58716	-1.24274	0.213965	0.997112
192	ENSDARG00000002196	bach1b	ENSG00000156273	BACH1	449.036	0.781226	0.741807	1.05314	0.292277	0.997112
195	ENSDARG00000002210	stk25a	ENSG00000115694	STK25	2195.12	-0.109065	0.312901	-0.348562	0.727418	0.997112
196	ENSDARG00000002213	invs	ENSG00000119509	INVS	224.631	-0.158168	0.397025	-0.398383	0.690348	0.997112
197	ENSDARG00000002215	rtca	ENSG00000137996	RTCA	3155.32	-0.27028	0.360971	-0.748759	0.454002	0.997112
198	ENSDARG00000002216	tbx3a	ENSG00000135111	TBX3	404.516	0.108671	0.310606	0.349867	0.726439	0.997112
201	ENSDARG00000002220	C5H9orf78	ENSG00000136819	C9orf78	1527.86	-0.148888	0.321015	-0.463803	0.642789	0.997112
204	ENSDARG00000002235	mmp14a	ENSG00000157227	MMP14	1158.28	-0.301966	0.436462	-0.691851	0.489031	0.997112
205	ENSDARG00000002240	psmb6	ENSG00000142507	PSMB6	4466.12	-0.140656	0.374522	-0.375563	0.707242	0.997112
208	ENSDARG00000002255	epb41l3a	ENSG00000082397	EPB41L3	6358.71	-0.426645	0.37177	-1.14761	0.251131	0.997112
210	ENSDARG00000002264	mrpl41	ENSG00000182154	MRPL41	960.613	-0.0766148	0.339904	-0.225401	0.821667	0.997112
211	ENSDARG00000002267	dcaf13	ENSG00000164934	DCAF13	2265.5	0.0297858	0.278051	0.107123	0.914691	0.997112
217	ENSDARG00000002299	arsh	ENSG00000006756	ARSD	207.509	-0.156705	0.416156	-0.376553	0.706506	0.997112
219	ENSDARG00000002304	gins2	ENSG00000131153	GINS2	542.825	0.03385	0.434172	0.0779646	0.937856	0.997112
220	ENSDARG00000002305	me3	ENSG00000151376	ME3	4522.02	-0.246637	0.266204	-0.926494	0.354189	0.997112
222	ENSDARG00000002330	lhx8a	ENSG00000162624	LHX8	304.384	0.420367	0.479727	0.876263	0.380887	0.997112
224	ENSDARG00000002333	fam102bb	ENSG00000162636	FAM102B	1578.27	0.226409	0.448256	0.505088	0.613497	0.997112
226	ENSDARG00000002339	sgf29	ENSG00000176476	SGF29	830.94	0.0405872	0.308161	0.131708	0.895215	0.997112
228	ENSDARG00000002347	cyp11a1	ENSG00000140459	CYP11A1	4.4375	-2.40377	2.84715	-0.844274	0.398517	0.997112
230	ENSDARG00000002355	shpk	ENSG00000197417	SHPK	131.368	0.193408	0.407728	0.474356	0.635246	0.997112
232	ENSDARG00000002365	cers5	ENSG00000139624	CERS5	743.973	0.179078	0.292485	0.612265	0.540362	0.997112
233	ENSDARG00000002369	UBB	ENSG00000170315	UBB	3632.06	-0.174162	0.276547	-0.629775	0.528842	0.997112
234	ENSDARG00000002377	mief2	ENSG00000177427	MIEF2	478.891	0.0797827	0.463401	0.172168	0.863306	0.997112
235	ENSDARG00000002385	atm	ENSG00000149311	ATM	1249.28	-0.246212	0.304344	-0.808993	0.418519	0.997112
236	ENSDARG00000002391	tlcd1	ENSG00000160606	TLCD1	688.339	-0.416708	0.432267	-0.964005	0.335043	0.997112
239	ENSDARG00000002401	gale	ENSG00000117308	GALE	576.792	-0.279129	0.368697	-0.757068	0.449009	0.997112
240	ENSDARG00000002402	ercc3	ENSG00000163161	ERCC3	2087.27	-0.0750324	0.264745	-0.283414	0.77686	0.997112
243	ENSDARG00000002406	zmynd10	ENSG00000004838	ZMYND10	41.2217	-0.543898	0.711638	-0.764291	0.444694	0.997112
245	ENSDARG00000002445	prdm1a	ENSG00000057657	PRDM1	87.4705	-0.140645	0.565606	-0.248663	0.803622	0.997112
246	ENSDARG00000002463	arhgef37	ENSG00000183111	ARHGEF37	486.06	-0.0828547	0.372401	-0.222488	0.823934	0.997112
248	ENSDARG00000002479	ercc6l	ENSG00000186871	ERCC6L	1745.29	-0.557231	0.465024	-1.19828	0.230806	0.997112
250	ENSDARG00000002487	noc3l	ENSG00000173145	NOC3L	1541.43	0.321786	0.284101	1.13265	0.257363	0.997112
256	ENSDARG00000002510	dmbx1b	ENSG00000197587	DMBX1	461.648	0.038111	0.377948	0.100837	0.91968	0.997112
257	ENSDARG00000002523	hsdl2	ENSG00000119471	HSDL2	4117.06	-0.220299	0.309019	-0.712899	0.475908	0.997112
258	ENSDARG00000002533	adora2b	ENSG00000170425	ADORA2B	171.333	-0.178214	0.49726	-0.358392	0.72005	0.997112
260	ENSDARG00000002538	smu1a	ENSG00000122692	SMU1	3191.86	-0.11943	0.296311	-0.403058	0.686906	0.997112
261	ENSDARG00000002546	rundc3ab	ENSG00000108309	RUNDC3A	6949.79	-0.258016	0.295036	-0.874523	0.381834	0.997112
263	ENSDARG00000002552	mapkapk2a	ENSG00000162889	MAPKAPK2	2750.27	0.13586	0.255773	0.531173	0.595299	0.997112
264	ENSDARG00000002564	syngr1a	ENSG00000100321	SYNGR1	3277.25	0.164696	0.286622	0.574612	0.565554	0.997112
265	ENSDARG00000002571	tmod2	ENSG00000138594	TMOD3	1617.87	-0.182212	0.31799	-0.573013	0.566636	0.997112
267	ENSDARG00000002582	tbx15	ENSG00000092607	TBX15	200.333	-0.298154	0.48668	-0.612628	0.540122	0.997112
268	ENSDARG00000002587	dpysl3	ENSG00000113657	DPYSL3	39419.8	-0.372948	0.38143	-0.977762	0.328192	0.997112
270	ENSDARG00000002591	ruvbl1	ENSG00000175792	RUVBL1	5212.48	0.0239654	0.356425	0.0672383	0.946392	0.997112
271	ENSDARG00000002593	slc45a2	ENSG00000164175	SLC45A2	36.5695	0.304168	0.816359	0.372591	0.709453	0.997112
272	ENSDARG00000002597	pabpc1l	ENSG00000101104	PABPC1L	3.32365	-1.2436	2.56294	-0.485225	0.627517	0.997112
273	ENSDARG00000002600	pcsk1	ENSG00000175426	PCSK1	4255.5	0.42458	0.377633	1.12432	0.260877	0.997112
276	ENSDARG00000002609	rnf145a	ENSG00000145860	RNF145	5806.22	0.173612	0.332531	0.522094	0.601605	0.997112
277	ENSDARG00000002613	rpa3	ENSG00000106399	RPA3	1290.45	-0.376354	0.412782	-0.911751	0.3619	0.997112
278	ENSDARG00000002632	anxa11b	ENSG00000122359	ANXA11	4232.89	0.029814	0.281284	0.105992	0.915588	0.997112
281	ENSDARG00000002642	sh3gl1b	ENSG00000141985	SH3GL1	1201.19	-0.0712251	0.288411	-0.246957	0.804942	0.997112
283	ENSDARG00000002656	stxbp5a	ENSG00000164506	STXBP5	9141.25	0.192014	0.351853	0.545721	0.585257	0.997112
285	ENSDARG00000002663	optn	ENSG00000123240	OPTN	1338.28	0.256046	0.405028	0.632168	0.527277	0.997112
287	ENSDARG00000002670	ATG14	ENSG00000126775	ATG14	1436.04	0.352133	0.378779	0.929654	0.35255	0.997112
290	ENSDARG00000002690	rabif	ENSG00000183155	RABIF	1285.01	-0.28883	0.414586	-0.696672	0.486008	0.997112
292	ENSDARG00000002701	rasl12	ENSG00000103710	RASL12	216.357	-0.474894	0.500126	-0.949549	0.342342	0.997112
298	ENSDARG00000002731	sdc2	ENSG00000169439	SDC2	2109.39	-0.030221	0.267376	-0.113028	0.910008	0.997112
303	ENSDARG00000002754	pdcd2l	ENSG00000126249	PDCD2L	442.252	0.155742	0.326919	0.476394	0.633793	0.997112
305	ENSDARG00000002760	gdf5	ENSG00000125965	GDF5	25.0455	1.1215	0.843502	1.32957	0.18366	0.997112
306	ENSDARG00000002764	miox	ENSG00000100253	MIOX	8.00432	2.8492	2.74814	1.03677	0.299841	0.997112
308	ENSDARG00000002771	SLC4A5	ENSG00000188687	SLC4A5	84.3363	-0.563768	0.602725	-0.935365	0.3496	0.997112
310	ENSDARG00000002787	tle3a	ENSG00000140332	TLE3	4189.48	0.261006	0.297354	0.877764	0.380072	0.997112
311	ENSDARG00000002790	ap2m1a	ENSG00000161203	AP2M1	18267.2	-0.1846	0.279211	-0.661151	0.508516	0.997112
312	ENSDARG00000002791	atp1a1a.1	ENSG00000163399	ATP1A1	35718.4	0.0236886	0.235544	0.100569	0.919892	0.997112
313	ENSDARG00000002792	arcn1a	ENSG00000095139	ARCN1	4870.37	-0.129398	0.288034	-0.449244	0.653255	0.997112
314	ENSDARG00000002795	meis3	ENSG00000105419	MEIS3	1240.06	0.116119	0.296315	0.391878	0.695149	0.997112
316	ENSDARG00000002798	cog8	ENSG00000213380	COG8	720.696	0.11499	0.283364	0.405803	0.684887	0.997112
317	ENSDARG00000002816	rasgrf2b	ENSG00000113319	RASGRF2	1032.06	0.274192	0.440987	0.621768	0.534095	0.997112
320	ENSDARG00000002831	col4a4	ENSG00000081052	COL4A4	59.5512	-0.527901	0.746947	-0.706745	0.479725	0.997112
324	ENSDARG00000002877	reps1	ENSG00000135597	REPS1	2317.95	0.313875	0.290269	1.08133	0.279552	0.997112
325	ENSDARG00000002880	vps50	ENSG00000004766	VPS50	1804.15	-0.0407608	0.258663	-0.157582	0.874786	0.997112
326	ENSDARG00000002894	aven	ENSG00000169857	AVEN	1299.64	-0.195808	0.283453	-0.690795	0.489694	0.997112
328	ENSDARG00000002909	tjp3	ENSG00000105289	TJP3	34.9997	1.08645	0.992968	1.09415	0.27389	0.997112
329	ENSDARG00000002912	adipor1a	ENSG00000159346	ADIPOR1	5247.68	0.405229	0.350923	1.15475	0.248192	0.997112
330	ENSDARG00000002916	sec31b	ENSG00000075826	SEC31B	1463.48	0.282163	0.310827	0.907779	0.363995	0.997112
331	ENSDARG00000002917	gls2b	ENSG00000135423	GLS2	14.2981	-0.464672	1.64976	-0.281661	0.778204	0.997112
335	ENSDARG00000002947	abcd3b	ENSG00000117528	ABCD3	1252.05	-0.254655	0.375185	-0.678745	0.497299	0.997112
336	ENSDARG00000002949	ppp6c	ENSG00000119414	PPP6C	4981.21	-0.0244625	0.258092	-0.0947819	0.924488	0.997112
337	ENSDARG00000002952	smo	ENSG00000128602	SMO	2748.97	-0.0285951	0.284191	-0.10062	0.919852	0.997112
339	ENSDARG00000002959	gpr34b	ENSG00000171659	GPR34	6.18426	-2.59054	2.43213	-1.06513	0.286816	0.997112
340	ENSDARG00000002967	pdap1b	ENSG00000106244	PDAP1	2546.66	-0.0780697	0.324045	-0.240922	0.809615	0.997112
341	ENSDARG00000002968	a1cf	ENSG00000148584	A1CF	20.9418	-1.39911	1.17351	-1.19224	0.233168	0.997112
342	ENSDARG00000002970	ss18	ENSG00000141380	SS18	7066.39	0.0282344	0.274793	0.102748	0.918163	0.997112
344	ENSDARG00000002986	gda	ENSG00000119125	GDA	360.033	-0.517913	0.402357	-1.2872	0.198025	0.997112
348	ENSDARG00000003008	prkcea	ENSG00000171132	PRKCE	8822.74	0.033267	0.293674	0.113278	0.90981	0.997112
350	ENSDARG00000003020	lrrc4.2	ENSG00000128594	LRRC4	1602.16	-0.267713	0.439774	-0.608751	0.542689	0.997112
351	ENSDARG00000003021	hdac8	ENSG00000147099	HDAC8	851.621	-0.245268	0.337769	-0.726141	0.467752	0.997112
355	ENSDARG00000003035	hspa9	ENSG00000113013	HSPA9	22311.5	0.0725956	0.298548	0.243162	0.80788	0.997112
360	ENSDARG00000003061	cd276	ENSG00000103855	CD276	1194.33	-0.370041	0.366867	-1.00865	0.313141	0.997112
365	ENSDARG00000003084	spire2	ENSG00000204991	SPIRE2	1549.87	-0.342898	0.444339	-0.771705	0.440289	0.997112
366	ENSDARG00000003085	stambpl1	ENSG00000138134	STAMBPL1	2052.21	0.249183	0.255835	0.973999	0.330057	0.997112
372	ENSDARG00000003113	ada	ENSG00000196839	ADA	776.944	0.0473005	0.439927	0.107519	0.914377	0.997112
374	ENSDARG00000003132	apip	ENSG00000149089	APIP	998.034	-0.110503	0.350936	-0.314881	0.752852	0.997112
376	ENSDARG00000003144	pxmp2	ENSG00000176894	PXMP2	446.525	-0.536502	0.418404	-1.28226	0.199752	0.997112
378	ENSDARG00000003151	skp1	ENSG00000113558	SKP1	17268.9	-0.166162	0.294128	-0.564931	0.572121	0.997112
379	ENSDARG00000003153	nudt21	ENSG00000167005	NUDT21	4320.86	-0.13148	0.357935	-0.36733	0.713373	0.997112
380	ENSDARG00000003157	nfkbil1	ENSG00000204498	NFKBIL1	675.55	0.276294	0.298582	0.925355	0.354782	0.997112
381	ENSDARG00000003165	nr2f6b	ENSG00000160113	NR2F6	488.706	-0.182166	0.314218	-0.579744	0.562087	0.997112
382	ENSDARG00000003167	mlst8	ENSG00000167965	MLST8	1699.56	-0.0647875	0.273782	-0.236639	0.812937	0.997112
383	ENSDARG00000003169	magi1b	ENSG00000151276	MAGI1	13702	0.159149	0.34807	0.457232	0.647504	0.997112
384	ENSDARG00000003175	stx5al	ENSG00000162236	STX5	1289.96	-0.0845807	0.27171	-0.31129	0.75558	0.997112
386	ENSDARG00000003189	psmd1	ENSG00000173692	PSMD1	12241.4	-0.11452	0.338216	-0.338599	0.734912	0.997112
389	ENSDARG00000003200	foxm1	ENSG00000111206	FOXM1	971.873	-0.298232	0.467012	-0.638595	0.523086	0.997112
394	ENSDARG00000003208	pomk	ENSG00000185900	POMK	732.737	0.317454	0.444848	0.713625	0.475459	0.997112
395	ENSDARG00000003210	ano2a	ENSG00000047617	ANO2	926.014	0.177385	0.37477	0.473316	0.635988	0.997112
396	ENSDARG00000003213	naa15a	ENSG00000164134	NAA15	4980.32	0.191431	0.334508	0.572276	0.567135	0.997112
397	ENSDARG00000003216	anxa2a	ENSG00000182718	ANXA2	1079.99	-0.360643	0.435507	-0.8281	0.407614	0.997112
398	ENSDARG00000003217	urb2	ENSG00000135763	URB2	1268.91	-0.0376601	0.344918	-0.109186	0.913055	0.997112
400	ENSDARG00000003229	gdf9	ENSG00000164404	GDF9	2.08193	3.36252	2.82475	1.19038	0.233897	0.997112
401	ENSDARG00000003235	nup88	ENSG00000108559	NUP88	2041.52	0.0847021	0.266593	0.31772	0.750697	0.997112
404	ENSDARG00000003251	zbtb22b	ENSG00000236104	ZBTB22	798.411	0.271673	0.332394	0.817324	0.413743	0.997112
406	ENSDARG00000003259	loxa	ENSG00000113083	LOX	108.67	0.15436	0.64447	0.239515	0.810706	0.997112
407	ENSDARG00000003269	clcn3	ENSG00000109572	CLCN3	7021.98	-0.17756	0.26874	-0.660715	0.508795	0.997112
408	ENSDARG00000003270	dhps	ENSG00000095059	DHPS	1774.53	-0.160154	0.266685	-0.600535	0.54815	0.997112
410	ENSDARG00000003287	wdr12	ENSG00000138442	WDR12	1847.59	0.356436	0.284801	1.25152	0.210744	0.997112
412	ENSDARG00000003293	sox9a	ENSG00000125398	SOX9	2330.72	0.127855	0.299064	0.427518	0.669002	0.997112
413	ENSDARG00000003303	stc1	ENSG00000159167	STC1	57.6973	-0.0510663	0.6136	-0.0832241	0.933673	0.997112
414	ENSDARG00000003307	stx16	ENSG00000124222	STX16	3893.31	-0.130457	0.287807	-0.453279	0.650348	0.997112
415	ENSDARG00000003308	emc2	ENSG00000104412	EMC2	5640.19	-0.17637	0.261114	-0.675453	0.499388	0.997112
416	ENSDARG00000003311	pank2	ENSG00000125779	PANK2	10430.8	0.561935	0.504912	1.11294	0.265736	0.997112
418	ENSDARG00000003320	fam91a1	ENSG00000176853	FAM91A1	3873.71	-0.0711298	0.294895	-0.241204	0.809397	0.997112
419	ENSDARG00000003326	cacng5a	ENSG00000075429	CACNG5	276.761	-0.0178735	0.350838	-0.050945	0.959369	0.997112
420	ENSDARG00000003328	slf2	ENSG00000119906	SLF2	1094.76	0.0571442	0.373445	0.153019	0.878383	0.997112
422	ENSDARG00000003373	commd2	ENSG00000114744	COMMD2	1148.91	-0.227363	0.322344	-0.705342	0.480598	0.997112
424	ENSDARG00000003380	si:dkey-275b16.2	ENSG00000254536	NA	334.45	0.506869	0.513517	0.987055	0.323616	0.997112
[truncated: 9,769 more rows]
