# Supplementary material for: A syngeneic spontaneous zebrafish model of tp53-deficient, EGFRvIII, and PI3KCAH1047R-driven glioblastoma reveals inhibitory roles for inflammation during tumor initiation and relapse in vivo
Source: eLife. 2024 Jul 25;13:RP93077. doi: 10.7554/eLife.93077 (PMC11272161; doi:10.7554/eLife.93077)
Supplement: Supplementary file 3. [file elife-93077-supp3.xlsx]

## Sheet: VERHAAK_CLASSICAL
SYMBOL	TITLE	RANK IN GENE LIST	RANK METRIC SCORE	RUNNING ES	CORE ENRICHMENT
RBCK1	RANBP2-type and C3HC4-type zinc finger containing 1 [Source:HGNC Symbol;Acc:HGNC:15864]	37	1.55718	0.0364872	No
RFXANK	regulatory factor X associated ankyrin containing protein [Source:HGNC Symbol;Acc:HGNC:9987]	297	0.853048	0.0359165	No
IRF3	interferon regulatory factor 3 [Source:HGNC Symbol;Acc:HGNC:6118]	337	0.823244	0.0535323	No
TEAD3	TEA domain transcription factor 3 [Source:HGNC Symbol;Acc:HGNC:11716]	537	0.701429	0.0542657	No
IRS2	insulin receptor substrate 2 [Source:HGNC Symbol;Acc:HGNC:6126]	565	0.687691	0.0694613	No
PTPRA	protein tyrosine phosphatase receptor type A [Source:HGNC Symbol;Acc:HGNC:9664]	661	0.644674	0.077705	No
TRIB2	tribbles pseudokinase 2 [Source:HGNC Symbol;Acc:HGNC:30809]	670	0.641124	0.0933505	No
HSPBP1	HSPA (Hsp70) binding protein 1 [Source:HGNC Symbol;Acc:HGNC:24989]	682	0.636717	0.108625	No
GLI2	GLI family zinc finger 2 [Source:HGNC Symbol;Acc:HGNC:4318]	888	0.579643	0.105739	No
TRIP6	thyroid hormone receptor interactor 6 [Source:HGNC Symbol;Acc:HGNC:12311]	953	0.56335	0.114581	No
ZFHX4	zinc finger homeobox 4 [Source:HGNC Symbol;Acc:HGNC:30939]	1028	0.545877	0.122116	No
DAG1	dystroglycan 1 [Source:HGNC Symbol;Acc:HGNC:2666]	1309	0.489352	0.11047	No
SIPA1L1	signal induced proliferation associated 1 like 1 [Source:HGNC Symbol;Acc:HGNC:20284]	1332	0.485761	0.120952	No
CD151	CD151 molecule (Raph blood group) [Source:HGNC Symbol;Acc:HGNC:1630]	1412	0.470785	0.126143	No
LRP5	LDL receptor related protein 5 [Source:HGNC Symbol;Acc:HGNC:6697]	1447	0.464888	0.135059	No
SOCS2	suppressor of cytokine signaling 2 [Source:HGNC Symbol;Acc:HGNC:19382]	1638	0.430266	0.129659	No
GARRE1	granule associated Rac and RHOG effector 1 [Source:HGNC Symbol;Acc:HGNC:29016]	1645	0.429216	0.140078	No
SLC12A4	solute carrier family 12 member 4 [Source:HGNC Symbol;Acc:HGNC:10913]	1692	0.422424	0.146879	No
ABCD2	ATP binding cassette subfamily D member 2 [Source:HGNC Symbol;Acc:HGNC:66]	1806	0.402026	0.14739	No
KEAP1	kelch like ECH associated protein 1 [Source:HGNC Symbol;Acc:HGNC:23177]	2054	0.37018	0.13555	No
TGFB3	transforming growth factor beta 3 [Source:HGNC Symbol;Acc:HGNC:11769]	2283	0.340523	0.124591	No
FZD7	frizzled class receptor 7 [Source:HGNC Symbol;Acc:HGNC:4045]	2389	0.326582	0.12387	No
ARNTL	aryl hydrocarbon receptor nuclear translocator like [Source:HGNC Symbol;Acc:HGNC:701]	2693	0.287175	0.105092	No
ERCC2	ERCC excision repair 2, TFIIH core complex helicase subunit [Source:HGNC Symbol;Acc:HGNC:3434]	2699	0.285571	0.111938	No
HS3ST3B1	heparan sulfate-glucosamine 3-sulfotransferase 3B1 [Source:HGNC Symbol;Acc:HGNC:5198]	2807	0.271918	0.109651	No
CC2D1A	coiled-coil and C2 domain containing 1A [Source:HGNC Symbol;Acc:HGNC:30237]	2901	0.262219	0.108323	No
FGFR3	fibroblast growth factor receptor 3 [Source:HGNC Symbol;Acc:HGNC:3690]	2999	0.251383	0.106374	No
MAB21L1	mab-21 like 1 [Source:HGNC Symbol;Acc:HGNC:6757]	3034	0.248014	0.109765	No
GLG1	golgi glycoprotein 1 [Source:HGNC Symbol;Acc:HGNC:4316]	3065	0.245659	0.11344	No
MEIS1	Meis homeobox 1 [Source:HGNC Symbol;Acc:HGNC:7000]	3206	0.230944	0.107268	No
EXTL3	exostosin like glycosyltransferase 3 [Source:HGNC Symbol;Acc:HGNC:3518]	3224	0.228787	0.111632	No
JUND	JunD proto-oncogene, AP-1 transcription factor subunit [Source:HGNC Symbol;Acc:HGNC:6206]	3324	0.217789	0.108656	No
EYA2	EYA transcriptional coactivator and phosphatase 2 [Source:HGNC Symbol;Acc:HGNC:3520]	3397	0.208313	0.107762	No
SOX9	SRY-box transcription factor 9 [Source:HGNC Symbol;Acc:HGNC:11204]	3443	0.202801	0.109054	No
GRIK5	glutamate ionotropic receptor kainate type subunit 5 [Source:HGNC Symbol;Acc:HGNC:4583]	3446	0.202677	0.114046	No
CDK6	cyclin dependent kinase 6 [Source:HGNC Symbol;Acc:HGNC:1777]	3744	0.170393	0.0928098	No
SHOX2	short stature homeobox 2 [Source:HGNC Symbol;Acc:HGNC:10854]	3762	0.168135	0.0956295	No
NPAS3	neuronal PAS domain protein 3 [Source:HGNC Symbol;Acc:HGNC:19311]	3768	0.167637	0.09947	No
CDH4	cadherin 4 [Source:HGNC Symbol;Acc:HGNC:1763]	3861	0.157952	0.0955714	No
SEMA6A	semaphorin 6A [Source:HGNC Symbol;Acc:HGNC:10738]	3865	0.157532	0.0993266	No
BLM	BLM RecQ like helicase [Source:HGNC Symbol;Acc:HGNC:1058]	3941	0.149228	0.0966698	No
ITGB8	integrin subunit beta 8 [Source:HGNC Symbol;Acc:HGNC:6163]	4152	0.129829	0.0818928	No
QTRT1	queuine tRNA-ribosyltransferase catalytic subunit 1 [Source:HGNC Symbol;Acc:HGNC:23797]	4183	0.127128	0.0825482	No
PCSK5	proprotein convertase subtilisin/kexin type 5 [Source:HGNC Symbol;Acc:HGNC:8747]	4387	0.106657	0.0677837	No
POMT2	protein O-mannosyltransferase 2 [Source:HGNC Symbol;Acc:HGNC:19743]	4398	0.106197	0.0696281	No
TBX2	T-box transcription factor 2 [Source:HGNC Symbol;Acc:HGNC:11597]	4442	0.102355	0.0685329	No
MCC	MCC regulator of WNT signaling pathway [Source:HGNC Symbol;Acc:HGNC:6935]	4579	0.0890717	0.0590902	No
KLHL25	kelch like family member 25 [Source:HGNC Symbol;Acc:HGNC:25732]	4638	0.08391	0.0562332	No
HMG20B	high mobility group 20B [Source:HGNC Symbol;Acc:HGNC:5002]	4641	0.0836776	0.0581929	No
SLC6A9	solute carrier family 6 member 9 [Source:HGNC Symbol;Acc:HGNC:11056]	4766	0.0723015	0.0493563	No
SPRY2	sprouty RTK signaling antagonist 2 [Source:HGNC Symbol;Acc:HGNC:11270]	4849	0.0641386	0.0439288	No
RFX2	regulatory factor X2 [Source:HGNC Symbol;Acc:HGNC:9983]	5235	0.027578	0.0114761	No
NPEPL1	aminopeptidase like 1 [Source:HGNC Symbol;Acc:HGNC:16244]	5321	0.0175456	0.00460307	No
MEGF8	multiple EGF like domains 8 [Source:HGNC Symbol;Acc:HGNC:3233]	5324	0.0173947	0.00487401	No
RGS6	regulator of G protein signaling 6 [Source:HGNC Symbol;Acc:HGNC:10002]	5383	0.0113561	0.000168507	No
CREB5	cAMP responsive element binding protein 5 [Source:HGNC Symbol;Acc:HGNC:16844]	5396	0.0100722	-0.000608288	No
TMEM161A	transmembrane protein 161A [Source:HGNC Symbol;Acc:HGNC:26020]	5493	0.000328082	-0.00886724	No
PRPF31	pre-mRNA processing factor 31 [Source:HGNC Symbol;Acc:HGNC:15446]	5606	-0.00764659	-0.0183176	No
ACSS3	acyl-CoA synthetase short chain family member 3 [Source:HGNC Symbol;Acc:HGNC:24723]	5615	-0.0084274	-0.0187918	No
GNAS	GNAS complex locus [Source:HGNC Symbol;Acc:HGNC:4392]	5665	-0.0139902	-0.0226552	No
SLC2A10	solute carrier family 2 member 10 [Source:HGNC Symbol;Acc:HGNC:13444]	5736	-0.0215663	-0.028134	No
PEPD	peptidase D [Source:HGNC Symbol;Acc:HGNC:8840]	5774	-0.0252202	-0.0306778	No
VPS16	VPS16 core subunit of CORVET and HOPS complexes [Source:HGNC Symbol;Acc:HGNC:14584]	5852	-0.0321837	-0.0364889	No
GRIK1	glutamate ionotropic receptor kainate type subunit 1 [Source:HGNC Symbol;Acc:HGNC:4579]	5861	-0.0337091	-0.036319	No
ILK	integrin linked kinase [Source:HGNC Symbol;Acc:HGNC:6040]	5914	-0.0384654	-0.0398171	No
POFUT1	protein O-fucosyltransferase 1 [Source:HGNC Symbol;Acc:HGNC:14988]	5987	-0.045356	-0.044862	No
SMO	smoothened, frizzled class receptor [Source:HGNC Symbol;Acc:HGNC:11119]	6039	-0.0492318	-0.0479997	No
NR2E1	nuclear receptor subfamily 2 group E member 1 [Source:HGNC Symbol;Acc:HGNC:7973]	6248	-0.0689332	-0.0641559	No
SHFL	shiftless antiviral inhibitor of ribosomal frameshifting [Source:HGNC Symbol;Acc:HGNC:25649]	6383	-0.0822979	-0.073599	No
MEOX2	mesenchyme homeobox 2 [Source:HGNC Symbol;Acc:HGNC:7014]	6517	-0.0945539	-0.0826436	No
SNTA1	syntrophin alpha 1 [Source:HGNC Symbol;Acc:HGNC:11167]	6567	-0.0998095	-0.0843205	No
CAMK2B	calcium/calmodulin dependent protein kinase II beta [Source:HGNC Symbol;Acc:HGNC:1461]	6608	-0.104488	-0.0851031	No
RIN1	Ras and Rab interactor 1 [Source:HGNC Symbol;Acc:HGNC:18749]	6646	-0.109017	-0.0855119	No
SEMA6D	semaphorin 6D [Source:HGNC Symbol;Acc:HGNC:16770]	6712	-0.114984	-0.08818	No
LMO2	LIM domain only 2 [Source:HGNC Symbol;Acc:HGNC:6642]	6948	-0.137497	-0.104915	No
DMWD	DM1 locus, WD repeat containing [Source:HGNC Symbol;Acc:HGNC:2936]	6981	-0.141382	-0.104068	No
BTBD2	BTB domain containing 2 [Source:HGNC Symbol;Acc:HGNC:15504]	7033	-0.146144	-0.104737	No
LRP10	LDL receptor related protein 10 [Source:HGNC Symbol;Acc:HGNC:14553]	7060	-0.149033	-0.103179	No
CDH2	cadherin 2 [Source:HGNC Symbol;Acc:HGNC:1759]	7130	-0.154513	-0.105184	No
CLIP2	CAP-Gly domain containing linker protein 2 [Source:HGNC Symbol;Acc:HGNC:2586]	7144	-0.155815	-0.102334	No
KLHL4	kelch like family member 4 [Source:HGNC Symbol;Acc:HGNC:6355]	7145	-0.155849	-0.0983634	No
DOCK6	dedicator of cytokinesis 6 [Source:HGNC Symbol;Acc:HGNC:19189]	7158	-0.156581	-0.0954075	No
GNG7	G protein subunit gamma 7 [Source:HGNC Symbol;Acc:HGNC:4410]	7178	-0.158755	-0.092999	No
EGFR	epidermal growth factor receptor [Source:HGNC Symbol;Acc:HGNC:3236]	7668	-0.20972	-0.129767	No
GAS1	growth arrest specific 1 [Source:HGNC Symbol;Acc:HGNC:4165]	8267	-0.268023	-0.174437	Yes
TMEM147	transmembrane protein 147 [Source:HGNC Symbol;Acc:HGNC:30414]	8286	-0.270394	-0.169098	Yes
ARAP3	ArfGAP with RhoGAP domain, ankyrin repeat and PH domain 3 [Source:HGNC Symbol;Acc:HGNC:24097]	8344	-0.275716	-0.166982	Yes
ACSL3	acyl-CoA synthetase long chain family member 3 [Source:HGNC Symbol;Acc:HGNC:3570]	8486	-0.286638	-0.171822	Yes
MLC1	modulator of VRAC current 1 [Source:HGNC Symbol;Acc:HGNC:17082]	8585	-0.297282	-0.172688	Yes
PMP22	peripheral myelin protein 22 [Source:HGNC Symbol;Acc:HGNC:9118]	8637	-0.303208	-0.169355	Yes
B3GALT1	beta-1,3-galactosyltransferase 1 [Source:HGNC Symbol;Acc:HGNC:916]	8648	-0.304719	-0.162452	Yes
TMED1	transmembrane p24 trafficking protein 1 [Source:HGNC Symbol;Acc:HGNC:17291]	8712	-0.311211	-0.159949	Yes
SCAMP4	secretory carrier membrane protein 4 [Source:HGNC Symbol;Acc:HGNC:30385]	8715	-0.311658	-0.15218	Yes
WSCD1	WSC domain containing 1 [Source:HGNC Symbol;Acc:HGNC:29060]	8755	-0.315936	-0.14749	Yes
NR2F6	nuclear receptor subfamily 2 group F member 6 [Source:HGNC Symbol;Acc:HGNC:7977]	8761	-0.316734	-0.139851	Yes
OSBPL3	oxysterol binding protein like 3 [Source:HGNC Symbol;Acc:HGNC:16370]	8762	-0.316845	-0.131778	Yes
PRKD2	protein kinase D2 [Source:HGNC Symbol;Acc:HGNC:17293]	8880	-0.328698	-0.133479	Yes
FZD3	frizzled class receptor 3 [Source:HGNC Symbol;Acc:HGNC:4041]	9109	-0.353937	-0.144097	Yes
SARS2	seryl-tRNA synthetase 2, mitochondrial [Source:HGNC Symbol;Acc:HGNC:17697]	9159	-0.359707	-0.139152	Yes
LFNG	LFNG O-fucosylpeptide 3-beta-N-acetylglucosaminyltransferase [Source:HGNC Symbol;Acc:HGNC:6560]	9162	-0.36009	-0.13015	Yes
KCNF1	potassium voltage-gated channel modifier subfamily F member 1 [Source:HGNC Symbol;Acc:HGNC:6246]	9184	-0.362036	-0.122735	Yes
PDGFA	platelet derived growth factor subunit A [Source:HGNC Symbol;Acc:HGNC:8799]	9291	-0.374926	-0.122311	Yes
CDH6	cadherin 6 [Source:HGNC Symbol;Acc:HGNC:1765]	9434	-0.39158	-0.124563	Yes
AKT2	AKT serine/threonine kinase 2 [Source:HGNC Symbol;Acc:HGNC:392]	10094	-0.477772	-0.169142	Yes
GSTK1	glutathione S-transferase kappa 1 [Source:HGNC Symbol;Acc:HGNC:16906]	10225	-0.499596	-0.167609	Yes
CARMIL1	capping protein regulator and myosin 1 linker 1 [Source:HGNC Symbol;Acc:HGNC:21581]	10427	-0.532017	-0.171364	Yes
R3HDM4	R3H domain containing 4 [Source:HGNC Symbol;Acc:HGNC:28270]	10492	-0.541148	-0.163088	Yes
ACSBG1	acyl-CoA synthetase bubblegum family member 1 [Source:HGNC Symbol;Acc:HGNC:29567]	10625	-0.564677	-0.160069	Yes
SLC6A11	solute carrier family 6 member 11 [Source:HGNC Symbol;Acc:HGNC:11044]	10708	-0.582058	-0.152301	Yes
LAMB2	laminin subunit beta 2 [Source:HGNC Symbol;Acc:HGNC:6487]	10896	-0.630164	-0.15235	Yes
LHFPL6	LHFPL tetraspan subfamily member 6 [Source:HGNC Symbol;Acc:HGNC:6586]	10986	-0.661005	-0.143173	Yes
SLC4A4	solute carrier family 4 member 4 [Source:HGNC Symbol;Acc:HGNC:11030]	11018	-0.673476	-0.128684	Yes
NOS2	nitric oxide synthase 2 [Source:HGNC Symbol;Acc:HGNC:7873]	11135	-0.715113	-0.120455	Yes
DLC1	DLC1 Rho GTPase activating protein [Source:HGNC Symbol;Acc:HGNC:2897]	11271	-0.776916	-0.112286	Yes
APBA3	amyloid beta precursor protein binding family A member 3 [Source:HGNC Symbol;Acc:HGNC:580]	11355	-0.817783	-0.0985989	Yes
GJA1	gap junction protein alpha 1 [Source:HGNC Symbol;Acc:HGNC:4274]	11362	-0.826416	-0.0780604	Yes
PIPOX	pipecolic acid and sarcosine oxidase [Source:HGNC Symbol;Acc:HGNC:17804]	11453	-0.885706	-0.0632452	Yes
ELOVL2	ELOVL fatty acid elongase 2 [Source:HGNC Symbol;Acc:HGNC:14416]	11502	-0.952008	-0.0431238	Yes
VAV3	vav guanine nucleotide exchange factor 3 [Source:HGNC Symbol;Acc:HGNC:12659]	11573	-1.05863	-0.0221805	Yes
MYO5C	myosin VC [Source:HGNC Symbol;Acc:HGNC:7604]	11682	-1.40126	0.00421981	Yes

## Sheet: WANG_CLASSICAL
SYMBOL	TITLE	RANK IN GENE LIST	RANK METRIC SCORE	RUNNING ES	CORE ENRICHMENT
RBCK1	RANBP2-type and C3HC4-type zinc finger containing 1 [Source:HGNC Symbol;Acc:HGNC:15864]	37	1.55718	0.0786474	No
SLC3A2	solute carrier family 3 member 2 [Source:HGNC Symbol;Acc:HGNC:11026]	115	1.09916	0.129809	No
PTPRA	protein tyrosine phosphatase receptor type A [Source:HGNC Symbol;Acc:HGNC:9664]	661	0.644674	0.117054	No
PLCE1	phospholipase C epsilon 1 [Source:HGNC Symbol;Acc:HGNC:17175]	885	0.580181	0.128458	No
ZFHX4	zinc finger homeobox 4 [Source:HGNC Symbol;Acc:HGNC:30939]	1028	0.545877	0.14499	No
USP8	ubiquitin specific peptidase 8 [Source:HGNC Symbol;Acc:HGNC:12631]	1404	0.472211	0.137718	No
SLC20A2	solute carrier family 20 member 2 [Source:HGNC Symbol;Acc:HGNC:10947]	1564	0.442115	0.147344	No
UPF1	UPF1 RNA helicase and ATPase [Source:HGNC Symbol;Acc:HGNC:9962]	1667	0.42646	0.161023	No
PPARGC1A	PPARG coactivator 1 alpha [Source:HGNC Symbol;Acc:HGNC:9237]	1764	0.408937	0.174296	No
ZHX3	zinc fingers and homeoboxes 3 [Source:HGNC Symbol;Acc:HGNC:15935]	2261	0.343275	0.149898	No
PLCG1	phospholipase C gamma 1 [Source:HGNC Symbol;Acc:HGNC:9065]	2482	0.315336	0.147644	No
BBS1	Bardet-Biedl syndrome 1 [Source:HGNC Symbol;Acc:HGNC:966]	2593	0.299478	0.153968	No
ARNTL	aryl hydrocarbon receptor nuclear translocator like [Source:HGNC Symbol;Acc:HGNC:701]	2693	0.287175	0.160586	No
NCOA1	nuclear receptor coactivator 1 [Source:HGNC Symbol;Acc:HGNC:7668]	2713	0.284063	0.173885	No
FGFR3	fibroblast growth factor receptor 3 [Source:HGNC Symbol;Acc:HGNC:3690]	2999	0.251383	0.162711	No
EYA2	EYA transcriptional coactivator and phosphatase 2 [Source:HGNC Symbol;Acc:HGNC:3520]	3397	0.208313	0.139692	No
SOX9	SRY-box transcription factor 9 [Source:HGNC Symbol;Acc:HGNC:11204]	3443	0.202801	0.146497	No
TYK2	tyrosine kinase 2 [Source:HGNC Symbol;Acc:HGNC:12440]	3566	0.190911	0.14609	No
CTNND1	catenin delta 1 [Source:HGNC Symbol;Acc:HGNC:2515]	3842	0.159744	0.130956	No
CDH4	cadherin 4 [Source:HGNC Symbol;Acc:HGNC:1763]	3861	0.157952	0.137715	No
TJP1	tight junction protein 1 [Source:HGNC Symbol;Acc:HGNC:11827]	4485	0.0974471	0.0895367	No
ABLIM1	actin binding LIM protein 1 [Source:HGNC Symbol;Acc:HGNC:78]	4640	0.0837083	0.0807599	No
SPRY2	sprouty RTK signaling antagonist 2 [Source:HGNC Symbol;Acc:HGNC:11270]	4849	0.0641386	0.0663351	No
CST3	cystatin C [Source:HGNC Symbol;Acc:HGNC:2475]	4891	0.0596378	0.0659609	No
NPEPL1	aminopeptidase like 1 [Source:HGNC Symbol;Acc:HGNC:16244]	5321	0.0175456	0.0301815	No
GRIK1	glutamate ionotropic receptor kainate type subunit 1 [Source:HGNC Symbol;Acc:HGNC:4579]	5861	-0.0337091	-0.0141592	No
MEOX2	mesenchyme homeobox 2 [Source:HGNC Symbol;Acc:HGNC:7014]	6517	-0.0945539	-0.065227	No
POLRMT	RNA polymerase mitochondrial [Source:HGNC Symbol;Acc:HGNC:9200]	6857	-0.128785	-0.0874624	No
DTNA	dystrobrevin alpha [Source:HGNC Symbol;Acc:HGNC:3057]	7345	-0.175429	-0.119909	No
ACSL3	acyl-CoA synthetase long chain family member 3 [Source:HGNC Symbol;Acc:HGNC:3570]	8486	-0.286638	-0.202377	No
MLC1	modulator of VRAC current 1 [Source:HGNC Symbol;Acc:HGNC:17082]	8585	-0.297282	-0.195142	No
PHKB	phosphorylase kinase regulatory subunit beta [Source:HGNC Symbol;Acc:HGNC:8927]	9444	-0.392898	-0.247902	No
SALL1	spalt like transcription factor 1 [Source:HGNC Symbol;Acc:HGNC:10524]	10393	-0.527648	-0.301281	Yes
GATM	glycine amidinotransferase [Source:HGNC Symbol;Acc:HGNC:4175]	10550	-0.551383	-0.285658	Yes
ACSBG1	acyl-CoA synthetase bubblegum family member 1 [Source:HGNC Symbol;Acc:HGNC:29567]	10625	-0.564677	-0.262321	Yes
PNPLA6	patatin like phospholipase domain containing 6 [Source:HGNC Symbol;Acc:HGNC:16268]	10829	-0.613464	-0.247457	Yes
PAX6	paired box 6 [Source:HGNC Symbol;Acc:HGNC:8620]	10901	-0.632195	-0.220317	Yes
STXBP3	syntaxin binding protein 3 [Source:HGNC Symbol;Acc:HGNC:11446]	10906	-0.634739	-0.18731	Yes
SLC4A4	solute carrier family 4 member 4 [Source:HGNC Symbol;Acc:HGNC:11030]	11018	-0.673476	-0.161423	Yes
BCKDHB	branched chain keto acid dehydrogenase E1 subunit beta [Source:HGNC Symbol;Acc:HGNC:987]	11349	-0.815018	-0.146834	Yes
ELOVL2	ELOVL fatty acid elongase 2 [Source:HGNC Symbol;Acc:HGNC:14416]	11502	-0.952008	-0.10982	Yes
VAV3	vav guanine nucleotide exchange factor 3 [Source:HGNC Symbol;Acc:HGNC:12659]	11573	-1.05863	-0.0601896	Yes
MYO5C	myosin VC [Source:HGNC Symbol;Acc:HGNC:7604]	11682	-1.40126	0.00419182	Yes

## Sheet: VERHAAK_PRONEURAL
SYMBOL	TITLE	RANK IN GENE LIST	RANK METRIC SCORE	RUNNING ES	CORE ENRICHMENT
TMCC1	transmembrane and coiled-coil domain family 1 [Source:HGNC Symbol;Acc:HGNC:29116]	176	0.988456	0.00895166	No
SOX4	SRY-box transcription factor 4 [Source:HGNC Symbol;Acc:HGNC:11200]	343	0.820157	0.0146578	No
VEZF1	vascular endothelial zinc finger 1 [Source:HGNC Symbol;Acc:HGNC:12949]	980	0.556046	-0.0266031	No
MYB	MYB proto-oncogene, transcription factor [Source:HGNC Symbol;Acc:HGNC:7545]	1158	0.517065	-0.0292429	No
LRP6	LDL receptor related protein 6 [Source:HGNC Symbol;Acc:HGNC:6698]	1160	0.516342	-0.0167267	No
BCOR	BCL6 corepressor [Source:HGNC Symbol;Acc:HGNC:20893]	1381	0.475903	-0.0240784	No
ERBB3	erb-b2 receptor tyrosine kinase 3 [Source:HGNC Symbol;Acc:HGNC:3431]	1461	0.464115	-0.0195616	No
CDKN1B	cyclin dependent kinase inhibitor 1B [Source:HGNC Symbol;Acc:HGNC:1785]	1472	0.460644	-0.0091808	No
PHLPP1	PH domain and leucine rich repeat protein phosphatase 1 [Source:HGNC Symbol;Acc:HGNC:20610]	1592	0.437846	-0.00875374	No
CSNK1E	casein kinase 1 epsilon [Source:HGNC Symbol;Acc:HGNC:2453]	1593	0.437825	0.00193231	No
KAT7	lysine acetyltransferase 7 [Source:HGNC Symbol;Acc:HGNC:17016]	1769	0.407889	-0.00319979	No
CELF3	CUGBP Elav-like family member 3 [Source:HGNC Symbol;Acc:HGNC:11967]	1795	0.403913	0.00450321	No
SATB1	SATB homeobox 1 [Source:HGNC Symbol;Acc:HGNC:10541]	1818	0.400914	0.0123917	No
ABAT	4-aminobutyrate aminotransferase [Source:HGNC Symbol;Acc:HGNC:23]	1863	0.394909	0.0182368	No
SCG3	secretogranin III [Source:HGNC Symbol;Acc:HGNC:13707]	2010	0.375678	0.0148188	No
FBXO21	F-box protein 21 [Source:HGNC Symbol;Acc:HGNC:13592]	2287	0.339933	-0.000679592	No
EPB41	erythrocyte membrane protein band 4.1 [Source:HGNC Symbol;Acc:HGNC:3377]	2306	0.337665	0.00600998	No
EPHB1	EPH receptor B1 [Source:HGNC Symbol;Acc:HGNC:3392]	2379	0.328023	0.00780866	No
ZNF821	zinc finger protein 821 [Source:HGNC Symbol;Acc:HGNC:28043]	2392	0.326477	0.0147425	No
JADE3	jade family PHD finger 3 [Source:HGNC Symbol;Acc:HGNC:22982]	2423	0.323152	0.0200432	No
YPEL1	yippee like 1 [Source:HGNC Symbol;Acc:HGNC:12845]	2425	0.323125	0.0278436	No
ADGRL3	adhesion G protein-coupled receptor L3 [Source:HGNC Symbol;Acc:HGNC:20974]	2544	0.306472	0.0251504	No
VAX2	ventral anterior homeobox 2 [Source:HGNC Symbol;Acc:HGNC:12661]	2553	0.305115	0.0319077	No
WASF1	WASP family member 1 [Source:HGNC Symbol;Acc:HGNC:12732]	2613	0.296684	0.0340623	No
PPM1E	protein phosphatase, Mg2+/Mn2+ dependent 1E [Source:HGNC Symbol;Acc:HGNC:19322]	2788	0.274251	0.0257546	No
CRB1	crumbs cell polarity complex component 1 [Source:HGNC Symbol;Acc:HGNC:2343]	2829	0.269381	0.0288809	No
TTC3	tetratricopeptide repeat domain 3 [Source:HGNC Symbol;Acc:HGNC:12393]	2951	0.257988	0.0247457	No
ZNF804A	zinc finger protein 804A [Source:HGNC Symbol;Acc:HGNC:21711]	3009	0.25033	0.0259413	No
NRXN2	neurexin 2 [Source:HGNC Symbol;Acc:HGNC:8009]	3046	0.247112	0.0288689	No
DBN1	drebrin 1 [Source:HGNC Symbol;Acc:HGNC:2695]	3107	0.240222	0.0295592	No
ARHGEF9	Cdc42 guanine nucleotide exchange factor 9 [Source:HGNC Symbol;Acc:HGNC:14561]	3230	0.227979	0.0246054	No
MYT1	myelin transcription factor 1 [Source:HGNC Symbol;Acc:HGNC:7622]	3244	0.22676	0.0290191	No
FERMT1	FERM domain containing kindlin 1 [Source:HGNC Symbol;Acc:HGNC:15889]	3264	0.224446	0.0328591	No
IL1RAPL1	interleukin 1 receptor accessory protein like 1 [Source:HGNC Symbol;Acc:HGNC:5996]	3268	0.223839	0.0380638	No
KDM1A	lysine demethylase 1A [Source:HGNC Symbol;Acc:HGNC:29079]	3273	0.223399	0.0431714	No
ADGRB3	adhesion G protein-coupled receptor B3 [Source:HGNC Symbol;Acc:HGNC:945]	3286	0.222005	0.0475554	No
KIF21B	kinesin family member 21B [Source:HGNC Symbol;Acc:HGNC:29442]	3369	0.212013	0.0456604	No
RBPJ	recombination signal binding protein for immunoglobulin kappa J region [Source:HGNC Symbol;Acc:HGNC:5724]	3375	0.211011	0.0503795	No
NR0B1	nuclear receptor subfamily 0 group B member 1 [Source:HGNC Symbol;Acc:HGNC:7960]	3402	0.207939	0.0532132	No
GABRA3	gamma-aminobutyric acid type A receptor subunit alpha3 [Source:HGNC Symbol;Acc:HGNC:4077]	3436	0.203678	0.0553393	No
GRID2	glutamate ionotropic receptor delta type subunit 2 [Source:HGNC Symbol;Acc:HGNC:4576]	3573	0.190078	0.0482534	No
TOX3	TOX high mobility group box family member 3 [Source:HGNC Symbol;Acc:HGNC:11972]	3616	0.185351	0.0491563	No
TSPAN3	tetraspanin 3 [Source:HGNC Symbol;Acc:HGNC:17752]	3794	0.165213	0.0379287	No
SORCS3	sortilin related VPS10 domain containing receptor 3 [Source:HGNC Symbol;Acc:HGNC:16699]	3876	0.156625	0.0347681	No
HMGB3	high mobility group box 3 [Source:HGNC Symbol;Acc:HGNC:5004]	3979	0.145215	0.0295186	No
CLASP2	cytoplasmic linker associated protein 2 [Source:HGNC Symbol;Acc:HGNC:17078]	4070	0.137231	0.0251087	No
SEZ6L	seizure related 6 homolog like [Source:HGNC Symbol;Acc:HGNC:10763]	4209	0.123867	0.0162343	No
NLGN3	neuroligin 3 [Source:HGNC Symbol;Acc:HGNC:14289]	4235	0.12051	0.0170203	No
SRGAP3	SLIT-ROBO Rho GTPase activating protein 3 [Source:HGNC Symbol;Acc:HGNC:19744]	4646	0.0830857	-0.0162997	No
HOXD3	homeobox D3 [Source:HGNC Symbol;Acc:HGNC:5137]	4762	0.0726984	-0.02444	No
MMP16	matrix metallopeptidase 16 [Source:HGNC Symbol;Acc:HGNC:7162]	4800	0.0686867	-0.0259535	No
ZEB2	zinc finger E-box binding homeobox 2 [Source:HGNC Symbol;Acc:HGNC:14881]	5045	0.0446581	-0.0458998	No
CHD7	chromodomain helicase DNA binding protein 7 [Source:HGNC Symbol;Acc:HGNC:20626]	5101	0.0397215	-0.0496721	No
DGKI	diacylglycerol kinase iota [Source:HGNC Symbol;Acc:HGNC:2855]	5109	0.0386595	-0.049332	No
FLRT1	fibronectin leucine rich transmembrane protein 1 [Source:HGNC Symbol;Acc:HGNC:3760]	5150	0.0348904	-0.051929	No
PAFAH1B3	platelet activating factor acetylhydrolase 1b catalytic subunit 3 [Source:HGNC Symbol;Acc:HGNC:8576]	5520	0	-0.0837421	No
SPTBN2	spectrin beta, non-erythrocytic 2 [Source:HGNC Symbol;Acc:HGNC:11276]	5576	-0.00432564	-0.0883783	No
ASCL1	achaete-scute family bHLH transcription factor 1 [Source:HGNC Symbol;Acc:HGNC:738]	5597	-0.00687261	-0.0899349	No
MAST1	microtubule associated serine/threonine kinase 1 [Source:HGNC Symbol;Acc:HGNC:19034]	5660	-0.013609	-0.094948	No
ZNF711	zinc finger protein 711 [Source:HGNC Symbol;Acc:HGNC:13128]	5680	-0.0160682	-0.0961939	No
GADD45G	growth arrest and DNA damage inducible gamma [Source:HGNC Symbol;Acc:HGNC:4097]	5692	-0.0170212	-0.0967268	No
CASK	calcium/calmodulin dependent serine protein kinase [Source:HGNC Symbol;Acc:HGNC:1497]	5742	-0.0224401	-0.100404	No
SOX11	SRY-box transcription factor 11 [Source:HGNC Symbol;Acc:HGNC:11191]	5796	-0.0272345	-0.104308	No
MVB12B	multivesicular body subunit 12B [Source:HGNC Symbol;Acc:HGNC:23368]	5802	-0.0276894	-0.104064	No
ALCAM	activated leukocyte cell adhesion molecule [Source:HGNC Symbol;Acc:HGNC:400]	6047	-0.0502524	-0.123873	No
DPP6	dipeptidyl peptidase like 6 [Source:HGNC Symbol;Acc:HGNC:3010]	6060	-0.0509205	-0.123665	No
DPF1	double PHD fingers 1 [Source:HGNC Symbol;Acc:HGNC:20225]	6235	-0.0671302	-0.137028	No
RAP2A	RAP2A, member of RAS oncogene family [Source:HGNC Symbol;Acc:HGNC:9861]	6314	-0.0759038	-0.1419	No
CDC7	cell division cycle 7 [Source:HGNC Symbol;Acc:HGNC:1745]	6398	-0.0833531	-0.147021	No
PDE10A	phosphodiesterase 10A [Source:HGNC Symbol;Acc:HGNC:8772]	6545	-0.0967693	-0.157247	No
FAM110B	family with sequence similarity 110 member B [Source:HGNC Symbol;Acc:HGNC:28587]	6685	-0.112601	-0.166482	No
DUSP26	dual specificity phosphatase 26 [Source:HGNC Symbol;Acc:HGNC:28161]	6702	-0.113795	-0.165084	No
PCDH11X	protocadherin 11 X-linked [Source:HGNC Symbol;Acc:HGNC:8656]	6708	-0.114225	-0.162727	No
MCM10	minichromosome maintenance 10 replication initiation factor [Source:HGNC Symbol;Acc:HGNC:18043]	6777	-0.120345	-0.165653	No
GRIA2	glutamate ionotropic receptor AMPA type subunit 2 [Source:HGNC Symbol;Acc:HGNC:4572]	6841	-0.127014	-0.167984	No
TOPBP1	DNA topoisomerase II binding protein 1 [Source:HGNC Symbol;Acc:HGNC:17008]	7094	-0.15192	-0.186002	No
PFN2	profilin 2 [Source:HGNC Symbol;Acc:HGNC:8882]	7107	-0.153091	-0.1833	No
CLGN	calmegin [Source:HGNC Symbol;Acc:HGNC:2060]	7223	-0.163206	-0.189232	No
MPPED2	metallophosphoesterase domain containing 2 [Source:HGNC Symbol;Acc:HGNC:1180]	7347	-0.175633	-0.195549	No
LRRTM4	leucine rich repeat transmembrane neuronal 4 [Source:HGNC Symbol;Acc:HGNC:19411]	7522	-0.194205	-0.205811	Yes
SLCO5A1	solute carrier organic anion transporter family member 5A1 [Source:HGNC Symbol;Acc:HGNC:19046]	7576	-0.199659	-0.205507	Yes
CKB	creatine kinase B [Source:HGNC Symbol;Acc:HGNC:1991]	7595	-0.201475	-0.202141	Yes
BCL7A	BAF chromatin remodeling complex subunit BCL7A [Source:HGNC Symbol;Acc:HGNC:1004]	7627	-0.20535	-0.199802	Yes
PPM1D	protein phosphatase, Mg2+/Mn2+ dependent 1D [Source:HGNC Symbol;Acc:HGNC:9277]	7709	-0.213189	-0.201582	Yes
TAF5	TATA-box binding protein associated factor 5 [Source:HGNC Symbol;Acc:HGNC:11539]	7766	-0.217573	-0.2011	Yes
REEP1	receptor accessory protein 1 [Source:HGNC Symbol;Acc:HGNC:25786]	7822	-0.223819	-0.200379	Yes
PAK5	p21 (RAC1) activated kinase 5 [Source:HGNC Symbol;Acc:HGNC:15916]	7934	-0.235349	-0.204204	Yes
FXYD6	FXYD domain containing ion transport regulator 6 [Source:HGNC Symbol;Acc:HGNC:4030]	7952	-0.236925	-0.199887	Yes
SOX2	SRY-box transcription factor 2 [Source:HGNC Symbol;Acc:HGNC:11195]	7958	-0.237319	-0.194526	Yes
GSK3B	glycogen synthase kinase 3 beta [Source:HGNC Symbol;Acc:HGNC:4617]	8043	-0.245711	-0.195771	Yes
NKAIN1	sodium/potassium transporting ATPase interacting 1 [Source:HGNC Symbol;Acc:HGNC:25743]	8091	-0.250466	-0.19371	Yes
RALGPS1	Ral GEF with PH domain and SH3 binding motif 1 [Source:HGNC Symbol;Acc:HGNC:16851]	8185	-0.258513	-0.195418	Yes
ZC4H2	zinc finger C4H2-type containing [Source:HGNC Symbol;Acc:HGNC:24931]	8186	-0.258661	-0.189105	Yes
RNFT2	ring finger protein, transmembrane 2 [Source:HGNC Symbol;Acc:HGNC:25905]	8279	-0.269533	-0.190458	Yes
TMEM35A	transmembrane protein 35A [Source:HGNC Symbol;Acc:HGNC:25864]	8349	-0.275873	-0.189674	Yes
STMN4	stathmin 4 [Source:HGNC Symbol;Acc:HGNC:16078]	8497	-0.287672	-0.195326	Yes
RALGPS2	Ral GEF with PH domain and SH3 binding motif 2 [Source:HGNC Symbol;Acc:HGNC:30279]	8693	-0.308662	-0.204604	Yes
CAMSAP2	calmodulin regulated spectrin associated protein family member 2 [Source:HGNC Symbol;Acc:HGNC:29188]	8719	-0.312325	-0.199137	Yes
RAB33A	RAB33A, member RAS oncogene family [Source:HGNC Symbol;Acc:HGNC:9773]	8752	-0.315303	-0.1942	Yes
CBX1	chromobox 1 [Source:HGNC Symbol;Acc:HGNC:1551]	8781	-0.318901	-0.18883	Yes
ATAT1	alpha tubulin acetyltransferase 1 [Source:HGNC Symbol;Acc:HGNC:21186]	8895	-0.330646	-0.190502	Yes
NCAM1	neural cell adhesion molecule 1 [Source:HGNC Symbol;Acc:HGNC:7656]	8956	-0.338087	-0.187424	Yes
ACTR1A	actin related protein 1A [Source:HGNC Symbol;Acc:HGNC:167]	9038	-0.346143	-0.185959	Yes
CXXC4	CXXC finger protein 4 [Source:HGNC Symbol;Acc:HGNC:24593]	9127	-0.355691	-0.184864	Yes
CA10	carbonic anhydrase 10 [Source:HGNC Symbol;Acc:HGNC:1369]	9206	-0.364172	-0.1827	Yes
RUFY3	RUN and FYVE domain containing 3 [Source:HGNC Symbol;Acc:HGNC:30285]	9261	-0.3707	-0.178308	Yes
E2F3	E2F transcription factor 3 [Source:HGNC Symbol;Acc:HGNC:3115]	9278	-0.373164	-0.17058	Yes
NCALD	neurocalcin delta [Source:HGNC Symbol;Acc:HGNC:7655]	9335	-0.380291	-0.166126	Yes
CDK5R1	cyclin dependent kinase 5 regulatory subunit 1 [Source:HGNC Symbol;Acc:HGNC:1775]	9449	-0.393315	-0.166269	Yes
SOX10	SRY-box transcription factor 10 [Source:HGNC Symbol;Acc:HGNC:11190]	9592	-0.407627	-0.168562	Yes
MYO10	myosin X [Source:HGNC Symbol;Acc:HGNC:7593]	9642	-0.414001	-0.162682	Yes
GPR17	G protein-coupled receptor 17 [Source:HGNC Symbol;Acc:HGNC:4471]	10060	-0.472493	-0.187101	Yes
AMOTL2	angiomotin like 2 [Source:HGNC Symbol;Acc:HGNC:17812]	10088	-0.476633	-0.177796	Yes
P2RX7	purinergic receptor P2X 7 [Source:HGNC Symbol;Acc:HGNC:8537]	10193	-0.494065	-0.174703	Yes
TOP2B	DNA topoisomerase II beta [Source:HGNC Symbol;Acc:HGNC:11990]	10197	-0.494404	-0.162895	Yes
GPM6A	glycoprotein M6A [Source:HGNC Symbol;Acc:HGNC:4460]	10287	-0.510568	-0.158106	Yes
RAD21	RAD21 cohesin complex component [Source:HGNC Symbol;Acc:HGNC:9811]	10384	-0.526304	-0.153537	Yes
CRMP1	collapsin response mediator protein 1 [Source:HGNC Symbol;Acc:HGNC:2365]	10464	-0.536219	-0.147261	Yes
MARCKS	myristoylated alanine rich protein kinase C substrate [Source:HGNC Symbol;Acc:HGNC:6759]	10493	-0.541256	-0.136464	Yes
CNTN1	contactin 1 [Source:HGNC Symbol;Acc:HGNC:2171]	10494	-0.5419	-0.123238	Yes
PELI1	pellino E3 ubiquitin protein ligase 1 [Source:HGNC Symbol;Acc:HGNC:8827]	10525	-0.547413	-0.112464	Yes
LPAR4	lysophosphatidic acid receptor 4 [Source:HGNC Symbol;Acc:HGNC:4478]	10697	-0.579678	-0.113058	Yes
DPYSL4	dihydropyrimidinase like 4 [Source:HGNC Symbol;Acc:HGNC:3016]	10728	-0.586645	-0.101326	Yes
PURG	purine rich element binding protein G [Source:HGNC Symbol;Acc:HGNC:17930]	10794	-0.603412	-0.0922025	Yes
NKX2-2	NK2 homeobox 2 [Source:HGNC Symbol;Acc:HGNC:7835]	10849	-0.619007	-0.0817499	Yes
TTYH1	tweety family member 1 [Source:HGNC Symbol;Acc:HGNC:13476]	10917	-0.637846	-0.0719582	Yes
SLC1A1	solute carrier family 1 member 1 [Source:HGNC Symbol;Acc:HGNC:10939]	10991	-0.662945	-0.0620713	Yes
MLLT11	MLLT11 transcription factor 7 cofactor [Source:HGNC Symbol;Acc:HGNC:16997]	11002	-0.667193	-0.0466492	Yes
PLCB4	phospholipase C beta 4 [Source:HGNC Symbol;Acc:HGNC:9059]	11032	-0.679629	-0.0325616	Yes
MMP15	matrix metallopeptidase 15 [Source:HGNC Symbol;Acc:HGNC:7161]	11113	-0.708481	-0.0221667	Yes
FHOD3	formin homology 2 domain containing 3 [Source:HGNC Symbol;Acc:HGNC:26178]	11377	-0.832155	-0.0245306	Yes
BCAN	brevican [Source:HGNC Symbol;Acc:HGNC:23059]	11392	-0.84291	-0.00516457	Yes
OLIG2	oligodendrocyte transcription factor 2 [Source:HGNC Symbol;Acc:HGNC:9398]	11683	-1.40554	0.00413856	Yes

## Sheet: WANG_PRONEURAL
SYMBOL	TITLE	RANK IN GENE LIST	RANK METRIC SCORE	RUNNING ES	CORE ENRICHMENT
NPPA	natriuretic peptide A [Source:HGNC Symbol;Acc:HGNC:7939]	746	0.613845	-0.00875318	No
MYB	MYB proto-oncogene, transcription factor [Source:HGNC Symbol;Acc:HGNC:7545]	1158	0.517065	0.00246147	No
ERBB3	erb-b2 receptor tyrosine kinase 3 [Source:HGNC Symbol;Acc:HGNC:3431]	1461	0.464115	0.0182491	No
EPHB1	EPH receptor B1 [Source:HGNC Symbol;Acc:HGNC:3392]	2379	0.328023	-0.0307513	No
VIPR2	vasoactive intestinal peptide receptor 2 [Source:HGNC Symbol;Acc:HGNC:12695]	2414	0.3238	-0.00462796	No
RASL11B	RAS like family 11 member B [Source:HGNC Symbol;Acc:HGNC:23804]	2930	0.259694	-0.0253808	No
ZNF804A	zinc finger protein 804A [Source:HGNC Symbol;Acc:HGNC:21711]	3009	0.25033	-0.00960673	No
MYT1	myelin transcription factor 1 [Source:HGNC Symbol;Acc:HGNC:7622]	3244	0.22676	-0.00928491	No
IL1RAPL1	interleukin 1 receptor accessory protein like 1 [Source:HGNC Symbol;Acc:HGNC:5996]	3268	0.223839	0.00881688	No
GRID2	glutamate ionotropic receptor delta type subunit 2 [Source:HGNC Symbol;Acc:HGNC:4576]	3573	0.190078	-0.000135496	No
JPH3	junctophilin 3 [Source:HGNC Symbol;Acc:HGNC:14203]	3911	0.152893	-0.0152435	No
SMPD3	sphingomyelin phosphodiesterase 3 [Source:HGNC Symbol;Acc:HGNC:14240]	4329	0.112262	-0.0408349	No
HOXD3	homeobox D3 [Source:HGNC Symbol;Acc:HGNC:5137]	4762	0.0726984	-0.0712559	No
NARF	nuclear prelamin A recognition factor [Source:HGNC Symbol;Acc:HGNC:29916]	5408	0.00896395	-0.125604	No
TCP1	t-complex 1 [Source:HGNC Symbol;Acc:HGNC:11655]	5477	0.00260868	-0.131185	No
MAST1	microtubule associated serine/threonine kinase 1 [Source:HGNC Symbol;Acc:HGNC:19034]	5660	-0.013609	-0.145527	No
DACH1	dachshund family transcription factor 1 [Source:HGNC Symbol;Acc:HGNC:2663]	5911	-0.0383167	-0.163468	No
BCL11A	BAF chromatin remodeling complex subunit BCL11A [Source:HGNC Symbol;Acc:HGNC:13221]	5931	-0.0398634	-0.161519	No
CENPJ	centromere protein J [Source:HGNC Symbol;Acc:HGNC:17272]	6161	-0.060156	-0.175706	No
PKMYT1	protein kinase, membrane associated tyrosine/threonine 1 [Source:HGNC Symbol;Acc:HGNC:29650]	7026	-0.144865	-0.236596	No
CLGN	calmegin [Source:HGNC Symbol;Acc:HGNC:2060]	7223	-0.163206	-0.238723	No
GABRB3	gamma-aminobutyric acid type A receptor subunit beta3 [Source:HGNC Symbol;Acc:HGNC:4083]	7436	-0.184394	-0.240318	No
SLC17A6	solute carrier family 17 member 6 [Source:HGNC Symbol;Acc:HGNC:16703]	7812	-0.223258	-0.252367	Yes
NMU	neuromedin U [Source:HGNC Symbol;Acc:HGNC:7859]	7941	-0.236137	-0.242141	Yes
KCNK3	potassium two pore domain channel subfamily K member 3 [Source:HGNC Symbol;Acc:HGNC:6278]	7955	-0.237052	-0.221999	Yes
PFDN2	prefoldin subunit 2 [Source:HGNC Symbol;Acc:HGNC:8867]	8006	-0.242598	-0.204524	Yes
RAB33A	RAB33A, member RAS oncogene family [Source:HGNC Symbol;Acc:HGNC:9773]	8752	-0.315303	-0.239958	Yes
PTTG1	PTTG1 regulator of sister chromatid separation, securin [Source:HGNC Symbol;Acc:HGNC:9690]	8784	-0.319414	-0.213971	Yes
CA10	carbonic anhydrase 10 [Source:HGNC Symbol;Acc:HGNC:1369]	9206	-0.364172	-0.217319	Yes
BAMBI	BMP and activin membrane bound inhibitor [Source:HGNC Symbol;Acc:HGNC:30251]	9544	-0.402926	-0.21001	Yes
SOX10	SRY-box transcription factor 10 [Source:HGNC Symbol;Acc:HGNC:11190]	9592	-0.407627	-0.177483	Yes
DCTN3	dynactin subunit 3 [Source:HGNC Symbol;Acc:HGNC:2713]	9709	-0.422642	-0.149509	Yes
GPR17	G protein-coupled receptor 17 [Source:HGNC Symbol;Acc:HGNC:4471]	10060	-0.472493	-0.137075	Yes
PDGFRA	platelet derived growth factor receptor alpha [Source:HGNC Symbol;Acc:HGNC:8803]	10327	-0.517796	-0.113396	Yes
SLC1A1	solute carrier family 1 member 1 [Source:HGNC Symbol;Acc:HGNC:10939]	10991	-0.662945	-0.11065	Yes
PLCB4	phospholipase C beta 4 [Source:HGNC Symbol;Acc:HGNC:9059]	11032	-0.679629	-0.0531377	Yes
UGT8	UDP glycosyltransferase 8 [Source:HGNC Symbol;Acc:HGNC:12555]	11655	-1.25838	0.00649845	Yes

## Sheet: VERHAAK_MESENCHYMAL
SYMBOL	TITLE	RANK IN GENE LIST	RANK METRIC SCORE	RUNNING ES	CORE ENRICHMENT
THBS1	thrombospondin 1 [Source:HGNC Symbol;Acc:HGNC:11785]	32	1.59252	0.0234844	Yes
SEC24D	SEC24 homolog D, COPII coat complex component [Source:HGNC Symbol;Acc:HGNC:10706]	51	1.39438	0.0449113	Yes
COL1A1	collagen type I alpha 1 chain [Source:HGNC Symbol;Acc:HGNC:2197]	102	1.13682	0.0593327	Yes
FHOD1	formin homology 2 domain containing 1 [Source:HGNC Symbol;Acc:HGNC:17905]	107	1.12699	0.0775608	Yes
FOLR2	folate receptor beta [Source:HGNC Symbol;Acc:HGNC:3793]	140	1.04145	0.0919634	Yes
IL15RA	interleukin 15 receptor subunit alpha [Source:HGNC Symbol;Acc:HGNC:5978]	145	1.03392	0.108658	Yes
COL1A2	collagen type I alpha 2 chain [Source:HGNC Symbol;Acc:HGNC:2198]	152	1.02271	0.124995	Yes
RBMS1	RNA binding motif single stranded interacting protein 1 [Source:HGNC Symbol;Acc:HGNC:9907]	200	0.95481	0.136675	Yes
MAFB	MAF bZIP transcription factor B [Source:HGNC Symbol;Acc:HGNC:6408]	209	0.94676	0.151588	Yes
TNFRSF11A	TNF receptor superfamily member 11a [Source:HGNC Symbol;Acc:HGNC:11908]	218	0.936188	0.166326	Yes
MGAT1	alpha-1,3-mannosyl-glycoprotein 2-beta-N-acetylglucosaminyltransferase [Source:HGNC Symbol;Acc:HGNC:7044]	316	0.838125	0.17177	Yes
SH2B3	SH2B adaptor protein 3 [Source:HGNC Symbol;Acc:HGNC:29605]	317	0.83789	0.185579	Yes
DAB2	DAB adaptor protein 2 [Source:HGNC Symbol;Acc:HGNC:2662]	355	0.810532	0.195745	Yes
ANXA1	annexin A1 [Source:HGNC Symbol;Acc:HGNC:533]	372	0.798459	0.207523	Yes
TLR2	toll like receptor 2 [Source:HGNC Symbol;Acc:HGNC:11848]	394	0.774846	0.218481	Yes
CCR5	C-C motif chemokine receptor 5 [Source:HGNC Symbol;Acc:HGNC:1606]	426	0.754873	0.228247	Yes
COL5A1	collagen type V alpha 1 chain [Source:HGNC Symbol;Acc:HGNC:2209]	437	0.748539	0.239721	Yes
SAT1	spermidine/spermine N1-acetyltransferase 1 [Source:HGNC Symbol;Acc:HGNC:10540]	491	0.720106	0.247016	Yes
UCP2	uncoupling protein 2 [Source:HGNC Symbol;Acc:HGNC:12518]	503	0.716423	0.257873	Yes
FMNL1	formin like 1 [Source:HGNC Symbol;Acc:HGNC:1212]	542	0.699753	0.266127	Yes
CEBPB	CCAAT enhancer binding protein beta [Source:HGNC Symbol;Acc:HGNC:1834]	548	0.69748	0.277191	Yes
RUNX2	RUNX family transcription factor 2 [Source:HGNC Symbol;Acc:HGNC:10472]	614	0.667003	0.282575	Yes
THEMIS2	thymocyte selection associated family member 2 [Source:HGNC Symbol;Acc:HGNC:16839]	658	0.64566	0.289506	Yes
TNFAIP3	TNF alpha induced protein 3 [Source:HGNC Symbol;Acc:HGNC:11896]	699	0.6292	0.296424	Yes
CLCF1	cardiotrophin like cytokine factor 1 [Source:HGNC Symbol;Acc:HGNC:17412]	731	0.619388	0.303958	Yes
COPZ2	COPI coat complex subunit zeta 2 [Source:HGNC Symbol;Acc:HGNC:19356]	782	0.605199	0.309618	Yes
VDR	vitamin D receptor [Source:HGNC Symbol;Acc:HGNC:12679]	828	0.595559	0.315551	Yes
TEC	tec protein tyrosine kinase [Source:HGNC Symbol;Acc:HGNC:11719]	831	0.594951	0.325183	Yes
PLA2G15	phospholipase A2 group XV [Source:HGNC Symbol;Acc:HGNC:17163]	846	0.591396	0.333721	Yes
NPC2	NPC intracellular cholesterol transporter 2 [Source:HGNC Symbol;Acc:HGNC:14537]	852	0.589517	0.343006	Yes
SERPINE1	serpin family E member 1 [Source:HGNC Symbol;Acc:HGNC:8583]	929	0.568132	0.345812	Yes
CTSB	cathepsin B [Source:HGNC Symbol;Acc:HGNC:2527]	985	0.555171	0.350216	Yes
MAN1A1	mannosidase alpha class 1A member 1 [Source:HGNC Symbol;Acc:HGNC:6821]	1030	0.544619	0.355395	Yes
DRAM1	DNA damage regulated autophagy modulator 1 [Source:HGNC Symbol;Acc:HGNC:25645]	1068	0.536692	0.361048	Yes
SCPEP1	serine carboxypeptidase 1 [Source:HGNC Symbol;Acc:HGNC:29507]	1190	0.510714	0.359026	Yes
CTSC	cathepsin C [Source:HGNC Symbol;Acc:HGNC:2528]	1215	0.50592	0.365293	Yes
RAB32	RAB32, member RAS oncogene family [Source:HGNC Symbol;Acc:HGNC:9772]	1271	0.495934	0.368721	Yes
MVP	major vault protein [Source:HGNC Symbol;Acc:HGNC:7531]	1299	0.491163	0.374486	Yes
TNFRSF1B	TNF receptor superfamily member 1B [Source:HGNC Symbol;Acc:HGNC:11917]	1421	0.469888	0.371791	Yes
PTGER4	prostaglandin E receptor 4 [Source:HGNC Symbol;Acc:HGNC:9596]	1499	0.456034	0.372663	Yes
STAT6	signal transducer and activator of transcription 6 [Source:HGNC Symbol;Acc:HGNC:11368]	1555	0.445187	0.375255	Yes
CAVIN1	caveolae associated protein 1 [Source:HGNC Symbol;Acc:HGNC:9688]	1609	0.434611	0.377845	Yes
TMBIM1	transmembrane BAX inhibitor motif containing 1 [Source:HGNC Symbol;Acc:HGNC:23410]	1734	0.413556	0.373963	Yes
MAPK13	mitogen-activated protein kinase 13 [Source:HGNC Symbol;Acc:HGNC:6875]	1776	0.406763	0.377129	Yes
CTSZ	cathepsin Z [Source:HGNC Symbol;Acc:HGNC:2547]	1781	0.406393	0.383481	Yes
TNFRSF1A	TNF receptor superfamily member 1A [Source:HGNC Symbol;Acc:HGNC:11916]	1786	0.4059	0.389826	Yes
CYBRD1	cytochrome b reductase 1 [Source:HGNC Symbol;Acc:HGNC:20797]	2000	0.376467	0.377654	No
SRPX2	sushi repeat containing protein X-linked 2 [Source:HGNC Symbol;Acc:HGNC:30668]	2003	0.376036	0.383678	No
RAC2	Rac family small GTPase 2 [Source:HGNC Symbol;Acc:HGNC:9802]	2124	0.361673	0.379286	No
SLC16A3	solute carrier family 16 member 3 [Source:HGNC Symbol;Acc:HGNC:10924]	2183	0.352817	0.380097	No
RHOG	ras homolog family member G [Source:HGNC Symbol;Acc:HGNC:672]	2237	0.345465	0.381217	No
MFSD1	major facilitator superfamily domain containing 1 [Source:HGNC Symbol;Acc:HGNC:25874]	2239	0.345304	0.386822	No
RAB27A	RAB27A, member RAS oncogene family [Source:HGNC Symbol;Acc:HGNC:9766]	2342	0.332721	0.383505	No
CAST	calpastatin [Source:HGNC Symbol;Acc:HGNC:1515]	2480	0.315733	0.376889	No
FURIN	furin, paired basic amino acid cleaving enzyme [Source:HGNC Symbol;Acc:HGNC:8568]	2624	0.29521	0.369417	No
PLBD1	phospholipase B domain containing 1 [Source:HGNC Symbol;Acc:HGNC:26215]	2727	0.282683	0.365276	No
TCIRG1	T cell immune regulator 1, ATPase H+ transporting V0 subunit a3 [Source:HGNC Symbol;Acc:HGNC:11647]	2809	0.271288	0.362759	No
NRP1	neuropilin 1 [Source:HGNC Symbol;Acc:HGNC:8004]	2972	0.254982	0.352984	No
MGST2	microsomal glutathione S-transferase 2 [Source:HGNC Symbol;Acc:HGNC:7063]	2989	0.252897	0.355772	No
STXBP2	syntaxin binding protein 2 [Source:HGNC Symbol;Acc:HGNC:11445]	3087	0.243542	0.351417	No
P4HA2	prolyl 4-hydroxylase subunit alpha 2 [Source:HGNC Symbol;Acc:HGNC:8547]	3111	0.239733	0.353383	No
LCP1	lymphocyte cytosolic protein 1 [Source:HGNC Symbol;Acc:HGNC:6528]	3129	0.238026	0.355839	No
EMP3	epithelial membrane protein 3 [Source:HGNC Symbol;Acc:HGNC:3335]	3225	0.228463	0.351409	No
CD2AP	CD2 associated protein [Source:HGNC Symbol;Acc:HGNC:14258]	3317	0.218411	0.347157	No
FHL2	four and a half LIM domains 2 [Source:HGNC Symbol;Acc:HGNC:3703]	3442	0.202814	0.339802	No
FES	FES proto-oncogene, tyrosine kinase [Source:HGNC Symbol;Acc:HGNC:3657]	3482	0.199216	0.33972	No
CNN2	calponin 2 [Source:HGNC Symbol;Acc:HGNC:2156]	3515	0.195918	0.340188	No
ITGB2	integrin subunit beta 2 [Source:HGNC Symbol;Acc:HGNC:6155]	3575	0.189668	0.338224	No
PLAU	plasminogen activator, urokinase [Source:HGNC Symbol;Acc:HGNC:9052]	3754	0.169477	0.32566	No
DSE	dermatan sulfate epimerase [Source:HGNC Symbol;Acc:HGNC:21144]	3932	0.150575	0.312871	No
S100A11	S100 calcium binding protein A11 [Source:HGNC Symbol;Acc:HGNC:10488]	3956	0.148027	0.313326	No
ARPC1B	actin related protein 2/3 complex subunit 1B [Source:HGNC Symbol;Acc:HGNC:704]	4065	0.137659	0.306277	No
MYH9	myosin heavy chain 9 [Source:HGNC Symbol;Acc:HGNC:7579]	4297	0.115218	0.288247	No
COL8A2	collagen type VIII alpha 2 chain [Source:HGNC Symbol;Acc:HGNC:2216]	4460	0.100448	0.275926	No
LOX	lysyl oxidase [Source:HGNC Symbol;Acc:HGNC:6664]	4473	0.0988072	0.276519	No
MAN2A1	mannosidase alpha class 2A member 1 [Source:HGNC Symbol;Acc:HGNC:6824]	4503	0.0954376	0.27559	No
DCBLD2	discoidin, CUB and LCCL domain containing 2 [Source:HGNC Symbol;Acc:HGNC:24627]	4590	0.0884989	0.269629	No
ITGA5	integrin subunit alpha 5 [Source:HGNC Symbol;Acc:HGNC:6141]	4600	0.087609	0.270296	No
SQOR	sulfide quinone oxidoreductase [Source:HGNC Symbol;Acc:HGNC:20390]	4836	0.065913	0.251108	No
ALOX5	arachidonate 5-lipoxygenase [Source:HGNC Symbol;Acc:HGNC:435]	4893	0.0594124	0.247256	No
WWTR1	WW domain containing transcription regulator 1 [Source:HGNC Symbol;Acc:HGNC:24042]	5142	0.0353445	0.226443	No
NCF4	neutrophil cytosolic factor 4 [Source:HGNC Symbol;Acc:HGNC:7662]	5356	0.0145004	0.208305	No
FNDC3B	fibronectin type III domain containing 3B [Source:HGNC Symbol;Acc:HGNC:24670]	5380	0.0117591	0.206515	No
TRADD	TNFRSF1A associated via death domain [Source:HGNC Symbol;Acc:HGNC:12030]	5412	0.00839135	0.203979	No
RELB	RELB proto-oncogene, NF-kB subunit [Source:HGNC Symbol;Acc:HGNC:9956]	5424	0.00767809	0.203156	No
MYO1F	myosin IF [Source:HGNC Symbol;Acc:HGNC:7600]	5452	0.00470057	0.200904	No
PTPN6	protein tyrosine phosphatase non-receptor type 6 [Source:HGNC Symbol;Acc:HGNC:9658]	5668	-0.0143396	0.182592	No
NOD2	nucleotide binding oligomerization domain containing 2 [Source:HGNC Symbol;Acc:HGNC:5331]	5924	-0.0394188	0.161241	No
PLK3	polo like kinase 3 [Source:HGNC Symbol;Acc:HGNC:2154]	5979	-0.0444664	0.157315	No
NCF2	neutrophil cytosolic factor 2 [Source:HGNC Symbol;Acc:HGNC:7661]	6075	-0.0518741	0.149974	No
ASL	argininosuccinate lyase [Source:HGNC Symbol;Acc:HGNC:746]	6076	-0.0518758	0.150829	No
MAN2B1	mannosidase alpha class 2B member 1 [Source:HGNC Symbol;Acc:HGNC:6826]	6091	-0.0534297	0.150502	No
BDKRB2	bradykinin receptor B2 [Source:HGNC Symbol;Acc:HGNC:1030]	6104	-0.0551794	0.150376	No
STAB1	stabilin 1 [Source:HGNC Symbol;Acc:HGNC:18628]	6307	-0.0750586	0.134186	No
MRC2	mannose receptor C type 2 [Source:HGNC Symbol;Acc:HGNC:16875]	6326	-0.0771555	0.133904	No
TGFBI	transforming growth factor beta induced [Source:HGNC Symbol;Acc:HGNC:11771]	6631	-0.106502	0.109432	No
BATF	basic leucine zipper ATF-like transcription factor [Source:HGNC Symbol;Acc:HGNC:958]	6654	-0.109799	0.109344	No
RRAS	RAS related [Source:HGNC Symbol;Acc:HGNC:10447]	7017	-0.143993	0.0804857	No
HEXB	hexosaminidase subunit beta [Source:HGNC Symbol;Acc:HGNC:4879]	7212	-0.161884	0.0664165	No
RBM47	RNA binding motif protein 47 [Source:HGNC Symbol;Acc:HGNC:30358]	7466	-0.188172	0.0476903	No
UAP1	UDP-N-acetylglucosamine pyrophosphorylase 1 [Source:HGNC Symbol;Acc:HGNC:12457]	7490	-0.191352	0.0488595	No
ITGA4	integrin subunit alpha 4 [Source:HGNC Symbol;Acc:HGNC:6140]	7730	-0.21507	0.0317845	No
TRPM2	transient receptor potential cation channel subfamily M member 2 [Source:HGNC Symbol;Acc:HGNC:12339]	7773	-0.218171	0.0317565	No
CYTIP	cytohesin 1 interacting protein [Source:HGNC Symbol;Acc:HGNC:9506]	7808	-0.222816	0.0324953	No
ACSL1	acyl-CoA synthetase long chain family member 1 [Source:HGNC Symbol;Acc:HGNC:3569]	7850	-0.226994	0.032699	No
ANXA4	annexin A4 [Source:HGNC Symbol;Acc:HGNC:542]	7858	-0.227574	0.0358456	No
ZNF217	zinc finger protein 217 [Source:HGNC Symbol;Acc:HGNC:13009]	7871	-0.229092	0.0385858	No
YAP1	Yes1 associated transcriptional regulator [Source:HGNC Symbol;Acc:HGNC:16262]	7961	-0.237454	0.0348207	No
ALDH3B1	aldehyde dehydrogenase 3 family member B1 [Source:HGNC Symbol;Acc:HGNC:410]	8008	-0.242626	0.0348507	No
CDCP1	CUB domain containing protein 1 [Source:HGNC Symbol;Acc:HGNC:24357]	8387	-0.279163	0.00683985	No
RABGAP1L	RAB GTPase activating protein 1 like [Source:HGNC Symbol;Acc:HGNC:24663]	8658	-0.305359	-0.0114217	No
TGFBR2	transforming growth factor beta receptor 2 [Source:HGNC Symbol;Acc:HGNC:11773]	8759	-0.316558	-0.0148321	No
SYPL1	synaptophysin like 1 [Source:HGNC Symbol;Acc:HGNC:11507]	8799	-0.32019	-0.0129199	No
ANXA2	annexin A2 [Source:HGNC Symbol;Acc:HGNC:537]	8853	-0.326569	-0.0121105	No
SLC10A3	solute carrier family 10 member 3 [Source:HGNC Symbol;Acc:HGNC:22979]	8907	-0.332969	-0.0111956	No
WIPF1	WAS/WASL interacting protein family member 1 [Source:HGNC Symbol;Acc:HGNC:12736]	9066	-0.348873	-0.0190773	No
MYOF	myoferlin [Source:HGNC Symbol;Acc:HGNC:3656]	9195	-0.362968	-0.0241386	No
ADAM12	ADAM metallopeptidase domain 12 [Source:HGNC Symbol;Acc:HGNC:190]	9263	-0.37087	-0.0238069	No
LAMB1	laminin subunit beta 1 [Source:HGNC Symbol;Acc:HGNC:6486]	9272	-0.371915	-0.0183678	No
SHC1	SHC adaptor protein 1 [Source:HGNC Symbol;Acc:HGNC:10840]	9453	-0.393576	-0.0274108	No
LHFPL2	LHFPL tetraspan subfamily member 2 [Source:HGNC Symbol;Acc:HGNC:6588]	9663	-0.416975	-0.0385702	No
EFEMP2	EGF containing fibulin extracellular matrix protein 2 [Source:HGNC Symbol;Acc:HGNC:3219]	9671	-0.418014	-0.0322851	No
LY75	lymphocyte antigen 75 [Source:HGNC Symbol;Acc:HGNC:6729]	9720	-0.423607	-0.0294451	No
KYNU	kynureninase [Source:HGNC Symbol;Acc:HGNC:6469]	9886	-0.445917	-0.0363314	No
ARSJ	arylsulfatase family member J [Source:HGNC Symbol;Acc:HGNC:26286]	10056	-0.47232	-0.0431277	No
IQGAP1	IQ motif containing GTPase activating protein 1 [Source:HGNC Symbol;Acc:HGNC:6110]	10172	-0.489315	-0.0449851	No
HEXA	hexosaminidase subunit alpha [Source:HGNC Symbol;Acc:HGNC:4878]	10261	-0.50616	-0.0442356	No
PLS3	plastin 3 [Source:HGNC Symbol;Acc:HGNC:9091]	10341	-0.520109	-0.0424797	No
TES	testin LIM domain protein [Source:HGNC Symbol;Acc:HGNC:14620]	10778	-0.599483	-0.0702154	No
PYGL	glycogen phosphorylase L [Source:HGNC Symbol;Acc:HGNC:9725]	10848	-0.61841	-0.0659767	No
EHD2	EH domain containing 2 [Source:HGNC Symbol;Acc:HGNC:3243]	10865	-0.6234	-0.0570833	No
AMPD3	adenosine monophosphate deaminase 3 [Source:HGNC Symbol;Acc:HGNC:470]	10923	-0.640162	-0.0514509	No
LTBP1	latent transforming growth factor beta binding protein 1 [Source:HGNC Symbol;Acc:HGNC:6714]	10940	-0.644708	-0.0422063	No
CLIC1	chloride intracellular channel 1 [Source:HGNC Symbol;Acc:HGNC:2062]	10943	-0.645505	-0.0317407	No
RBKS	ribokinase [Source:HGNC Symbol;Acc:HGNC:30325]	11176	-0.73126	-0.0397049	No
BLVRB	biliverdin reductase B [Source:HGNC Symbol;Acc:HGNC:1063]	11236	-0.759597	-0.0322766	No
SYNGR2	synaptogyrin 2 [Source:HGNC Symbol;Acc:HGNC:11499]	11322	-0.802662	-0.0263818	No
PIGP	phosphatidylinositol glycan anchor biosynthesis class P [Source:HGNC Symbol;Acc:HGNC:3046]	11343	-0.810796	-0.0147451	No
SWAP70	switching B cell complex subunit SWAP70 [Source:HGNC Symbol;Acc:HGNC:17070]	11414	-0.85962	-0.00661752	No
COLGALT1	collagen beta(1-O)galactosyltransferase 1 [Source:HGNC Symbol;Acc:HGNC:26182]	11506	-0.957953	0.00131891	No
VAMP5	vesicle associated membrane protein 5 [Source:HGNC Symbol;Acc:HGNC:12646]	11585	-1.0926	0.012596	No

## Sheet: WANG_MESENCHYMAL
SYMBOL	TITLE	RANK IN GENE LIST	RANK METRIC SCORE	RUNNING ES	CORE ENRICHMENT
THBS1	thrombospondin 1 [Source:HGNC Symbol;Acc:HGNC:11785]	32	1.59252	0.115437	Yes
LUM	lumican [Source:HGNC Symbol;Acc:HGNC:6724]	96	1.15443	0.195718	Yes
COL1A1	collagen type I alpha 1 chain [Source:HGNC Symbol;Acc:HGNC:2197]	102	1.13682	0.279647	Yes
COL1A2	collagen type I alpha 2 chain [Source:HGNC Symbol;Acc:HGNC:2198]	152	1.02271	0.35135	Yes
COL5A1	collagen type V alpha 1 chain [Source:HGNC Symbol;Acc:HGNC:2209]	437	0.748539	0.382629	Yes
PTGS2	prostaglandin-endoperoxide synthase 2 [Source:HGNC Symbol;Acc:HGNC:9605]	703	0.628646	0.406635	Yes
VDR	vitamin D receptor [Source:HGNC Symbol;Acc:HGNC:12679]	828	0.595559	0.440233	Yes
BCL3	BCL3 transcription coactivator [Source:HGNC Symbol;Acc:HGNC:998]	948	0.56402	0.471918	Yes
RGS2	regulator of G protein signaling 2 [Source:HGNC Symbol;Acc:HGNC:9998]	966	0.560244	0.512038	Yes
CTSB	cathepsin B [Source:HGNC Symbol;Acc:HGNC:2527]	985	0.555171	0.551696	Yes
CTSC	cathepsin C [Source:HGNC Symbol;Acc:HGNC:2528]	1215	0.50592	0.569672	Yes
RAC2	Rac family small GTPase 2 [Source:HGNC Symbol;Acc:HGNC:9802]	2124	0.361673	0.518929	No
RAB27A	RAB27A, member RAS oncogene family [Source:HGNC Symbol;Acc:HGNC:9766]	2342	0.332721	0.525077	No
RUNX1	RUNX family transcription factor 1 [Source:HGNC Symbol;Acc:HGNC:10471]	2658	0.290929	0.519752	No
P4HA2	prolyl 4-hydroxylase subunit alpha 2 [Source:HGNC Symbol;Acc:HGNC:8547]	3111	0.239733	0.498922	No
CNN2	calponin 2 [Source:HGNC Symbol;Acc:HGNC:2156]	3515	0.195918	0.479027	No
S100A11	S100 calcium binding protein A11 [Source:HGNC Symbol;Acc:HGNC:10488]	3956	0.148027	0.452417	No
ARPC1B	actin related protein 2/3 complex subunit 1B [Source:HGNC Symbol;Acc:HGNC:704]	4065	0.137659	0.453404	No
BACE2	beta-secretase 2 [Source:HGNC Symbol;Acc:HGNC:934]	4097	0.135353	0.460799	No
CYP1B1	cytochrome P450 family 1 subfamily B member 1 [Source:HGNC Symbol;Acc:HGNC:2597]	4406	0.10537	0.442302	No
LOX	lysyl oxidase [Source:HGNC Symbol;Acc:HGNC:6664]	4473	0.0988072	0.443995	No
NDRG1	N-myc downstream regulated 1 [Source:HGNC Symbol;Acc:HGNC:7679]	4783	0.0705901	0.422832	No
TGFBI	transforming growth factor beta induced [Source:HGNC Symbol;Acc:HGNC:11771]	6631	-0.106502	0.272926	No
ITGB1	integrin subunit beta 1 [Source:HGNC Symbol;Acc:HGNC:6153]	7090	-0.15168	0.245049	No
CDCP1	CUB domain containing protein 1 [Source:HGNC Symbol;Acc:HGNC:24357]	8387	-0.279163	0.155032	No
CAV1	caveolin 1 [Source:HGNC Symbol;Acc:HGNC:1527]	9702	-0.421737	0.0740577	No
ANPEP	alanyl aminopeptidase, membrane [Source:HGNC Symbol;Acc:HGNC:500]	10443	-0.533262	0.0504016	No
SYNGR2	synaptogyrin 2 [Source:HGNC Symbol;Acc:HGNC:11499]	11322	-0.802662	0.0349452	No
