# Supplementary material for: A syngeneic spontaneous zebrafish model of tp53-deficient, EGFRvIII, and PI3KCAH1047R-driven glioblastoma reveals inhibitory roles for inflammation during tumor initiation and relapse in vivo
Source: eLife. 2024 Jul 25;13:RP93077. doi: 10.7554/eLife.93077 (PMC11272161; doi:10.7554/eLife.93077)
Supplement: Supplementary file 4. [file elife-93077-supp4.xlsx]

## Sheet: gsea_report_for_tumor_vs_normal
SIGNATURE NAME	SIGNATURE SIZE (# GENES)	ENRICHMENT SCORE (ES)	NORMALIZED ENRICHMENT SCORE (NES)	NOM p-val	FDR q-val	FWER p-val	RANK AT MAX	LEADING EDGE
HALLMARK_INTERFERON_GAMMA_RESPONSE	98	0.628425	2.83786	0	0	0	1339	tags=49%, list=11%, signal=55%
HALLMARK_TNFA_SIGNALING_VIA_NFKB	128	0.593457	2.80564	0	0	0	1845	tags=52%, list=16%, signal=61%
HALLMARK_INTERFERON_ALPHA_RESPONSE	41	0.710862	2.73695	0	0	0	1486	tags=61%, list=13%, signal=70%
HALLMARK_IL6_JAK_STAT3_SIGNALING	37	0.618802	2.28073	0	0	0	2132	tags=51%, list=18%, signal=63%
HALLMARK_MYC_TARGETS_V2	54	0.559606	2.23174	0	0	0	1767	tags=46%, list=15%, signal=54%
HALLMARK_P53_PATHWAY	146	0.343651	1.64827	0	0.0181975	0.07	2017	tags=32%, list=17%, signal=38%
HALLMARK_ALLOGRAFT_REJECTION	91	0.364576	1.61714	0.00233645	0.0208549	0.093	2540	tags=36%, list=22%, signal=46%
HALLMARK_EPITHELIAL_MESENCHYMAL_TRANSITION	140	0.320306	1.52477	0.00481928	0.0427866	0.199	1129	tags=21%, list=10%, signal=23%
HALLMARK_HYPOXIA	168	0.307097	1.51763	0	0.039914	0.209	1984	tags=32%, list=17%, signal=37%
HALLMARK_IL2_STAT5_SIGNALING	140	0.303141	1.42548	0.0150754	0.0809562	0.408	2624	tags=37%, list=22%, signal=47%
HALLMARK_INFLAMMATORY_RESPONSE	104	0.306278	1.38753	0.0367647	0.101729	0.523	2540	tags=37%, list=22%, signal=46%
HALLMARK_APOPTOSIS	111	0.300455	1.38653	0.0381862	0.0942424	0.526	2431	tags=34%, list=21%, signal=43%
HALLMARK_KRAS_SIGNALING_UP	133	0.286706	1.35241	0.0348028	0.112709	0.606	1421	tags=21%, list=12%, signal=24%
HALLMARK_UV_RESPONSE_UP	121	0.284367	1.33484	0.0513447	0.120053	0.658	2477	tags=33%, list=21%, signal=41%
HALLMARK_MYOGENESIS	166	0.261078	1.29192	0.048718	0.154298	0.764	1485	tags=20%, list=13%, signal=22%
HALLMARK_ESTROGEN_RESPONSE_EARLY	146	0.26141	1.27289	0.0397196	0.167152	0.815	1868	tags=25%, list=16%, signal=30%
HALLMARK_UNFOLDED_PROTEIN_RESPONSE	98	0.285648	1.26456	0.0814815	0.167533	0.84	2490	tags=29%, list=21%, signal=36%
HALLMARK_TGF_BETA_SIGNALING	42	0.3199	1.22192	0.155756	0.215531	0.918	2649	tags=33%, list=23%, signal=43%
HALLMARK_MYC_TARGETS_V1	172	0.242424	1.19863	0.102362	0.240438	0.951	1295	tags=14%, list=11%, signal=15%
HALLMARK_KRAS_SIGNALING_DN	120	0.254534	1.18789	0.151134	0.246049	0.963	2999	tags=39%, list=26%, signal=52%
HALLMARK_ESTROGEN_RESPONSE_LATE	150	0.243337	1.1768	0.12987	0.252372	0.973	1868	tags=23%, list=16%, signal=27%
HALLMARK_COMPLEMENT	126	0.245195	1.16513	0.1575	0.25981	0.979	2076	tags=28%, list=18%, signal=33%
HALLMARK_UV_RESPONSE_DN	123	0.220479	1.04166	0.354217	0.507039	0.999	2658	tags=28%, list=23%, signal=35%
HALLMARK_MTORC1_SIGNALING	175	0.210318	1.03788	0.331658	0.496635	0.999	1269	tags=15%, list=11%, signal=17%
HALLMARK_NOTCH_SIGNALING	27	0.27399	0.937506	0.554795	0.763035	1	2998	tags=37%, list=26%, signal=50%
HALLMARK_WNT_BETA_CATENIN_SIGNALING	34	0.252096	0.908571	0.589569	0.818163	1	3037	tags=35%, list=26%, signal=47%
HALLMARK_PANCREAS_BETA_CELLS	33	0.25318	0.896903	0.65358	0.819505	1	1631	tags=24%, list=14%, signal=28%
HALLMARK_APICAL_JUNCTION	138	0.177479	0.842723	0.852874	0.922906	1	1106	tags=12%, list=9%, signal=13%
HALLMARK_APICAL_SURFACE	26	0.219702	0.758077	0.84322	1	1	2540	tags=31%, list=22%, signal=39%
HALLMARK_SPERMATOGENESIS	85	0.169119	0.739824	0.943694	1	1	2358	tags=24%, list=20%, signal=29%
HALLMARK_PI3K_AKT_MTOR_SIGNALING	86	0.165738	0.717771	0.970183	0.988573	1	1060	tags=12%, list=9%, signal=13%
HALLMARK_ANGIOGENESIS	21	0.221302	0.699729	0.886463	0.968218	1	269	tags=10%, list=2%, signal=10%
