# Supplementary material for: A syngeneic spontaneous zebrafish model of tp53-deficient, EGFRvIII, and PI3KCAH1047R-driven glioblastoma reveals inhibitory roles for inflammation during tumor initiation and relapse in vivo
Source: eLife. 2024 Jul 25;13:RP93077. doi: 10.7554/eLife.93077 (PMC11272161; doi:10.7554/eLife.93077)
Supplement: Supplementary file 5. [file elife-93077-supp5.xlsx]

## Sheet: SupplementaryTable5_EGFRvIIISOR
	baseMean	log2FoldChange	lfcSE	stat	pvalue	padj	neglog10(padj)	initial_alias	converted_alias	name	description	namespace
EGFRvIII	314446	13.1712	2.32932	5.65453	1.56E-08	2.60E-07	6.58503	EGFRVIII	nan	nan	nan
ENSDARG00000115887	339.418	12.9421	1.3399	9.65903	4.50E-22	4.44E-20	19.3526	ENSDARG00000115887	ENSDARG00000115887	CABZ01021532.1	uncharacterized LOC108179086 [Source:NCBI gene;Acc:108179086]	ARRAYEXPRESS,ENSG
mScarlet	375597	12.7915	2.40286	5.32346	1.02E-07	1.44E-06	5.84164	MSCARLET	nan	nan	nan
ENSDARG00000075807	197.821	12.1958	1.40638	8.67177	4.25E-18	2.65E-16	15.5768	ENSDARG00000075807	ENSDARG00000075807	traj39	T-cell receptor alpha joining 39 [Source:ZFIN;Acc:ZDB-GENE-170601-47]	ARRAYEXPRESS,ENSG
ENSDARG00000057173	2049.14	11.8983	0.701124	16.9703	1.36E-64	2.22E-61	60.6536	ENSDARG00000057173	ENSDARG00000057173	ifit8	interferon-induced protein with tetratricopeptide repeats 8 [Source:ZFIN;Acc:ZDB-GENE-051127-17]	ARRAYEXPRESS,ENSG
ENSDARG00000096311	1439.46	11.868	0.800298	14.8294	9.45E-50	6.37E-47	46.1959	ENSDARG00000096311	ENSDARG00000096311	si:dkey-211g8.8	si:dkey-211g8.8 [Source:ZFIN;Acc:ZDB-GENE-120215-226]	ARRAYEXPRESS,ENSG
ENSDARG00000078182	147.813	11.7648	1.45927	8.06209	7.50E-16	3.65E-14	13.4377	ENSDARG00000078182	ENSDARG00000078182	zgc:194443	zgc:194443 [Source:ZFIN;Acc:ZDB-GENE-080723-6]	ARRAYEXPRESS,ENSG
PIK3CAH1047R	33884.3	11.627	0.42973	27.0566	3.20E-161	6.24E-157	156.205	PIK3CAH1047R	nan	nan	nan
ENSDARG00000043770	96.5671	11.1609	1.56768	7.11935	1.08E-12	3.45E-11	10.4622	ENSDARG00000043770	ENSDARG00000043770	si:dkey-192d15.2	si:dkey-192d15.2 [Source:ZFIN;Acc:ZDB-GENE-040724-74]	ARRAYEXPRESS,ENSG
ENSDARG00000056804	2536.14	10.9887	0.594708	18.4776	3.13E-76	7.65E-73	72.1163	ENSDARG00000056804	ENSDARG00000056804	si:dkey-40g16.6	si:dkey-40g16.6 [Source:ZFIN;Acc:ZDB-GENE-030131-9110]	ARRAYEXPRESS,ENSG
ENSDARG00000105614	70.4081	10.7747	1.68033	6.41226	1.43E-10	3.28E-09	8.48413	ENSDARG00000105614	ENSDARG00000105614	si:ch211-212k18.13	si:ch211-212k18.13 [Source:ZFIN;Acc:ZDB-GENE-160728-93]	ARRAYEXPRESS,ENSG
ENSDARG00000071543	2976.06	10.7723	0.546721	19.7035	2.01E-86	5.62E-83	82.2503	ENSDARG00000071543	ENSDARG00000071543	si:dkey-42i9.7	si:dkey-42i9.7 [Source:ZFIN;Acc:ZDB-GENE-050208-731]	ARRAYEXPRESS,ENSG
ENSDARG00000102319	69.1187	10.6592	1.68735	6.31713	2.66E-10	5.85E-09	8.23284	ENSDARG00000102319	ENSDARG00000102319	si:dkey-196h17.9	si:dkey-196h17.9 [Source:ZFIN;Acc:ZDB-GENE-141216-317]	ARRAYEXPRESS,ENSG
ENSDARG00000095673	745.331	10.2561	0.714954	14.3451	1.14E-46	6.38E-44	43.1952	ENSDARG00000095673	ENSDARG00000095673	si:dkey-79f11.8	si:dkey-79f11.8 [Source:ZFIN;Acc:ZDB-GENE-030131-4806]	ARRAYEXPRESS,ENSG
ENSDARG00000104350	52.3661	10.2508	1.81668	5.6426	1.68E-08	2.76E-07	6.55909	ENSDARG00000104350	ENSDARG00000104350	si:dkey-68o6.6	si:dkey-68o6.6 [Source:ZFIN;Acc:ZDB-GENE-141212-381]	ARRAYEXPRESS,ENSG
ENSDARG00000006944	49.747	10.1811	1.84408	5.52095	3.37E-08	5.26E-07	6.27901	ENSDARG00000006944	ENSDARG00000006944	gdpd3b	glycerophosphodiester phosphodiesterase domain containing 3b [Source:ZFIN;Acc:ZDB-GENE-121210-2]	ARRAYEXPRESS,ENSG
ENSDARG00000051873	49.6579	10.1658	1.84496	5.51004	3.59E-08	5.57E-07	6.25414	ENSDARG00000051873	ENSDARG00000051873	ahcyl2a	adenosylhomocysteinase like 2a [Source:ZFIN;Acc:ZDB-GENE-070112-1522]	ARRAYEXPRESS,ENSG
ENSDARG00000095174	45.1325	10.0376	1.8992	5.28515	1.26E-07	1.74E-06	5.75945	ENSDARG00000095174	ENSDARG00000095174	arhgap45b	Rho GTPase activating protein 45b [Source:ZFIN;Acc:ZDB-GENE-071213-2]	ARRAYEXPRESS,ENSG
ENSDARG00000075389	803.081	10.0082	2.05826	4.86246	1.16E-06	1.30E-05	4.88606	ENSDARG00000075389	ENSDARG00000075389	si:ch211-281g13.4	si:ch211-281g13.4 [Source:ZFIN;Acc:ZDB-GENE-090311-16]	ARRAYEXPRESS,ENSG
ENSDARG00000074052	2949.21	9.95905	0.472652	21.0706	1.48E-98	7.23E-95	94.1409	ENSDARG00000074052	ENSDARG00000074052	si:ch211-281g13.5	si:ch211-281g13.5 [Source:ZFIN;Acc:ZDB-GENE-090311-7]	ARRAYEXPRESS,ENSG
ENSDARG00000075757	1139.89	9.91883	2.70823	3.66247	0.000249792	0.00151739	2.8189	ENSDARG00000075757	ENSDARG00000075757	gig2e	grass carp reovirus (GCRV)-induced gene 2e [Source:ZFIN;Acc:ZDB-GENE-130517-2]	ARRAYEXPRESS,ENSG
ENSDARG00000093857	1097.58	9.90652	0.605763	16.3538	4.09E-60	4.99E-57	56.3019	ENSDARG00000093857	ENSDARG00000093857	si:dkey-79f11.10	si:dkey-79f11.10 [Source:ZFIN;Acc:ZDB-GENE-050302-48]	ARRAYEXPRESS,ENSG
ENSDARG00000075970	40.4613	9.88649	1.96641	5.02768	4.96E-07	6.11E-06	5.21396	ENSDARG00000075970	ENSDARG00000075970	BX324188.1	5-hydroxytryptamine receptor 1D-like [Source:NCBI gene;Acc:101886918]	ARRAYEXPRESS,ENSG
ENSDARG00000093186	589.408	9.78934	0.744659	13.1461	1.79E-39	6.49E-37	36.1878	ENSDARG00000093186	ENSDARG00000093186	si:dkey-30j10.5	si:dkey-30j10.5 [Source:ZFIN;Acc:ZDB-GENE-091118-81]	ARRAYEXPRESS,ENSG
ENSDARG00000061611	37.3024	9.76862	2.02017	4.83554	1.33E-06	1.47E-05	4.83268	ENSDARG00000061611	ENSDARG00000061611	si:dkey-85k7.11	si:dkey-85k7.11 [Source:ZFIN;Acc:ZDB-GENE-160728-145]	ARRAYEXPRESS,ENSG
ENSDARG00000095829	34.3896	9.64971	2.0773	4.64531	3.40E-06	3.46E-05	4.46092	ENSDARG00000095829	ENSDARG00000095829	otulina	OTU deubiquitinase with linear linkage specificity a [Source:ZFIN;Acc:ZDB-GENE-040426-2157]	ARRAYEXPRESS,ENSG
ENSDARG00000100969	33.7449	9.62648	2.09114	4.60346	4.16E-06	4.15E-05	4.38195	ENSDARG00000100969	ENSDARG00000100969	tmprss13a	transmembrane serine protease 13a [Source:ZFIN;Acc:ZDB-GENE-090309-3]	ARRAYEXPRESS,ENSG
ENSDARG00000093098	65.9693	9.61776	1.65547	5.80968	6.26E-09	1.10E-07	6.95861	ENSDARG00000093098	ENSDARG00000093098	ccl34b.8	chemokine (C-C motif) ligand 34b, duplicate 8 [Source:ZFIN;Acc:ZDB-GENE-111012-6]	ARRAYEXPRESS,ENSG
ENSDARG00000003902	1524.78	9.60879	0.732647	13.1152	2.70E-39	9.58E-37	36.0186	ENSDARG00000003902	ENSDARG00000003902	ctsl.1	cathepsin L.1 [Source:ZFIN;Acc:ZDB-GENE-040718-61]	ARRAYEXPRESS,ENSG
ENSDARG00000102776	119.747	9.58561	1.38687	6.91168	4.79E-12	1.36E-10	9.86646	ENSDARG00000102776	ENSDARG00000102776	cxcl19	chemokine (C-X-C motif) ligand 19 [Source:ZFIN;Acc:ZDB-GENE-140708-2]	ARRAYEXPRESS,ENSG
ENSDARG00000095747	32.397	9.58508	2.12169	4.51767	6.25E-06	5.97E-05	4.22403	ENSDARG00000095747	ENSDARG00000095747	cxcl11.8	chemokine (C-X-C motif) ligand 11, duplicate 8 [Source:ZFIN;Acc:ZDB-GENE-060526-319]	ARRAYEXPRESS,ENSG
ENSDARG00000093177	30.7695	9.48593	2.16113	4.38934	1.14E-05	0.000102107	3.99094	ENSDARG00000093177	ENSDARG00000093177	si:ch211-15j1.1	si:ch211-15j1.1 [Source:ZFIN;Acc:ZDB-GENE-081031-25]	ARRAYEXPRESS,ENSG
ENSDARG00000038646	597.092	9.44812	2.74692	3.43954	0.00058271	0.00315002	2.50169	ENSDARG00000038646	ENSDARG00000038646	ftr11	finTRIM family, member 11 [Source:ZFIN;Acc:ZDB-GENE-070912-195]	ARRAYEXPRESS,ENSG
ENSDARG00000076182	6264.29	9.29141	0.741864	12.5244	5.49E-36	1.70E-33	32.7696	ENSDARG00000076182	ENSDARG00000076182	stat1b	signal transducer and activator of transcription 1b [Source:ZFIN;Acc:ZDB-GENE-030616-23]	ARRAYEXPRESS,ENSG
ENSDARG00000025601	752.301	9.21309	0.650355	14.1663	1.48E-45	7.43E-43	42.129	ENSDARG00000025601	ENSDARG00000025601	trim35-14	tripartite motif containing 35-14 [Source:ZFIN;Acc:ZDB-GENE-110920-6]	ARRAYEXPRESS,ENSG
ENSDARG00000014427	1779.1	9.20833	0.505171	18.2282	3.09E-74	6.03E-71	70.2197	ENSDARG00000014427	ENSDARG00000014427	mxe	myxovirus (influenza virus) resistance E [Source:NCBI gene;Acc:337663]	ARRAYEXPRESS,ENSG
ENSDARG00000054805	3561.63	9.19046	0.697048	13.1848	1.07E-39	4.11E-37	36.3862	ENSDARG00000054805	ENSDARG00000054805	btr09	bloodthirsty-related gene family, member 9 [Source:ZFIN;Acc:ZDB-GENE-080722-46]	ARRAYEXPRESS,ENSG
ENSDARG00000088251	2754.23	8.683	0.757422	11.4639	2.00E-30	4.11E-28	27.3862	ENSDARG00000088251	ENSDARG00000088251	lgals17	galectin 17 [Source:ZFIN;Acc:ZDB-GENE-131121-418]	ARRAYEXPRESS,ENSG
ENSDARG00000097653	1828.12	8.67693	0.860124	10.088	6.24E-24	7.18E-22	21.1439	ENSDARG00000097653	ENSDARG00000097653	si:dkey-23k10.3	si:dkey-23k10.3 [Source:ZFIN;Acc:ZDB-GENE-131126-11]	ARRAYEXPRESS,ENSG
ENSDARG00000045661	8157.37	8.53394	0.567286	15.0435	3.81E-51	2.98E-48	47.5258	ENSDARG00000045661	ENSDARG00000045661	irf7	interferon regulatory factor 7 [Source:ZFIN;Acc:ZDB-GENE-040426-1518]	ARRAYEXPRESS,ENSG
ENSDARG00000004953	3754.24	8.49342	0.730153	11.6324	2.82E-31	5.99E-29	28.2226	ENSDARG00000004953	ENSDARG00000004953	mxb	myxovirus (influenza) resistance B [Source:NCBI gene;Acc:360143]	ARRAYEXPRESS,ENSG
ENSDARG00000098843	107.508	8.47828	1.19737	7.08073	1.43E-12	4.43E-11	10.3536	ENSDARG00000098843	ENSDARG00000098843	FQ311879.1	nan	ARRAYEXPRESS,ENSG
ENSDARG00000098004	171.773	8.46202	1.06671	7.93285	2.14E-15	9.70E-14	13.0132	ENSDARG00000098004	ENSDARG00000098004	ftr91	finTRIM family, member 91 [Source:ZFIN;Acc:ZDB-GENE-131125-31]	ARRAYEXPRESS,ENSG
ENSDARG00000097592	29.6947	8.44034	2.03953	4.13837	3.50E-05	0.000278084	3.55582	ENSDARG00000097592	ENSDARG00000097592	si:dkey-40c23.1	si:dkey-40c23.1 [Source:ZFIN;Acc:ZDB-GENE-131119-61]	ARRAYEXPRESS,ENSG
ENSDARG00000095309	577.173	8.39565	0.63736	13.1726	1.26E-39	4.74E-37	36.3242	ENSDARG00000095309	ENSDARG00000095309	si:dkey-79f11.9	si:dkey-79f11.9 [Source:ZFIN;Acc:ZDB-GENE-090313-339]	ARRAYEXPRESS,ENSG
ENSDARG00000021688	3613.5	8.36661	0.652959	12.8134	1.38E-37	4.57E-35	34.3401	ENSDARG00000021688	ENSDARG00000021688	mxa	myxovirus (influenza) resistance A [Source:NCBI gene;Acc:360142]	ARRAYEXPRESS,ENSG
ENSDARG00000078206	194.347	8.25175	0.874982	9.43077	4.07E-21	3.62E-19	18.4413	ENSDARG00000078206	ENSDARG00000078206	zgc:171506	zgc:171506 [Source:ZFIN;Acc:ZDB-GENE-080204-96]	ARRAYEXPRESS,ENSG
ENSDARG00000029720	2906.05	8.23283	0.622842	13.2182	6.89E-40	2.69E-37	36.5702	ENSDARG00000029720	ENSDARG00000029720	si:dkeyp-9d4.2	si:dkeyp-9d4.2 [Source:ZFIN;Acc:ZDB-GENE-090312-156]	ARRAYEXPRESS,ENSG
ENSDARG00000103551	4520.85	8.20587	0.731814	11.2131	3.52E-29	6.19E-27	26.2083	ENSDARG00000103551	ENSDARG00000103551	rnf213b	Danio rerio ring finger protein 213b (rnf213b), mRNA. [Source:RefSeq mRNA;Acc:NM_001353867]	ARRAYEXPRESS,ENSG
ENSDARG00000089432	86.4154	8.15815	1.282	6.36362	1.97E-10	4.43E-09	8.3536	ENSDARG00000089432	ENSDARG00000089432	si:ch211-212k18.15	si:ch211-212k18.15 [Source:ZFIN;Acc:ZDB-GENE-160728-58]	ARRAYEXPRESS,ENSG
ENSDARG00000096906	157.578	8.06957	1.02586	7.86614	3.66E-15	1.59E-13	12.7986	ENSDARG00000096906	ENSDARG00000096906	si:dkey-7i4.24	si:dkey-7i4.24 [Source:ZFIN;Acc:ZDB-GENE-030131-1157]	ARRAYEXPRESS,ENSG
ENSDARG00000040118	66.1942	8.02541	1.59209	5.04079	4.64E-07	5.74E-06	5.24109	ENSDARG00000040118	ENSDARG00000040118	zgc:113232	zgc:113232 [Source:ZFIN;Acc:ZDB-GENE-050327-86]	ARRAYEXPRESS,ENSG
ENSDARG00000078731	6140.11	8.01299	0.436887	18.3411	3.89E-75	8.44E-72	71.0737	ENSDARG00000078731	ENSDARG00000078731	si:dkey-85k7.12	si:dkey-85k7.12 [Source:ZFIN;Acc:ZDB-GENE-130530-855]	ARRAYEXPRESS,ENSG
ENSDARG00000069941	210.262	8.00519	5.2363	1.52879	0.126317	0.248539	0.604605	ENSDARG00000069941	ENSDARG00000069941	tdp2a	tyrosyl-DNA phosphodiesterase 2a [Source:ZFIN;Acc:ZDB-GENE-110218-1]	ARRAYEXPRESS,ENSG
ENSDARG00000096618	104.159	8.00069	1.1972	6.68281	2.34E-11	6.16E-10	9.21042	ENSDARG00000096618	ENSDARG00000096618	BX000534.1	nan	ARRAYEXPRESS,ENSG
ENSDARG00000087575	2623.3	7.98949	1.76897	4.51646	6.29E-06	6.00E-05	4.22185	ENSDARG00000087575	ENSDARG00000087575	zmp:0000000912	zmp:0000000912 [Source:ZFIN;Acc:ZDB-GENE-130530-915]	ARRAYEXPRESS,ENSG
ENSDARG00000100942	50.4324	7.90913	1.65934	4.76643	1.88E-06	2.02E-05	4.69465	ENSDARG00000100942	ENSDARG00000100942	zgc:194655	zgc:194655 [Source:ZFIN;Acc:ZDB-GENE-081022-137]	ARRAYEXPRESS,ENSG
ENSDARG00000096979	85.1249	7.86207	1.25868	6.24628	4.20E-10	8.96E-09	8.04769	ENSDARG00000096979	ENSDARG00000096979	NPC2	zgc:193725 [Source:ZFIN;Acc:ZDB-GENE-080723-11]	ARRAYEXPRESS,ENSG
ENSDARG00000007467	426.961	7.85704	0.83059	9.45959	3.09E-21	2.82E-19	18.5498	ENSDARG00000007467	ENSDARG00000007467	ifit10	interferon-induced protein with tetratricopeptide repeats 10 [Source:ZFIN;Acc:ZDB-GENE-121214-248]	ARRAYEXPRESS,ENSG
ENSDARG00000031359	722.696	7.83465	0.872136	8.98328	2.63E-19	1.86E-17	16.7305	ENSDARG00000031359	ENSDARG00000031359	cmpk2	cytidine monophosphate (UMP-CMP) kinase 2, mitochondrial [Source:ZFIN;Acc:ZDB-GENE-040724-24]	ARRAYEXPRESS,ENSG
ENSDARG00000100904	3247.76	7.83428	2.02093	3.87658	0.000105937	0.000731145	3.136	ENSDARG00000100904	ENSDARG00000100904	CABZ01109021.1	nan	ARRAYEXPRESS,ENSG
ENSDARG00000017489	4478.63	7.82433	0.4702	16.6404	3.55E-62	4.96E-59	58.3045	ENSDARG00000017489	ENSDARG00000017489	ifi45	interferon alpha inducible protein 45 [Source:ZFIN;Acc:ZDB-GENE-051030-98]	ARRAYEXPRESS,ENSG
ENSDARG00000018587	980.331	7.82	0.522383	14.9698	1.16E-50	8.69E-48	47.061	ENSDARG00000018587	ENSDARG00000018587	zgc:152658	zgc:152658 [Source:ZFIN;Acc:ZDB-GENE-060929-68]	ARRAYEXPRESS,ENSG
ENSDARG00000098204	31875	7.72649	0.333292	23.1823	6.87E-119	6.71E-115	114.173	ENSDARG00000098204	ENSDARG00000098204	CU984600.2	si:dkeyp-118h9.7 [Source:NCBI gene;Acc:555303]	ARRAYEXPRESS,ENSG
ENSDARG00000026704	345.818	7.6055	0.743961	10.223	1.56E-24	1.88E-22	21.7258	ENSDARG00000026704	ENSDARG00000026704	ftr72	finTRIM family, member 72 [Source:ZFIN;Acc:ZDB-GENE-041114-86]	ARRAYEXPRESS,ENSG
ENSDARG00000098772	139.372	7.56082	0.984653	7.67867	1.61E-14	6.50E-13	12.1871	ENSDARG00000098772	ENSDARG00000098772	gig2d	grass carp reovirus (GCRV)-induced gene 2d [Source:ZFIN;Acc:ZDB-GENE-130517-1]	ARRAYEXPRESS,ENSG
ENSDARG00000038185	146.257	7.56034	1.1087	6.8191	9.16E-12	2.51E-10	9.60033	ENSDARG00000038185	ENSDARG00000038185	gh1	growth hormone 1 [Source:ZFIN;Acc:ZDB-GENE-030725-2]	ARRAYEXPRESS,ENSG
ENSDARG00000110173	797.816	7.55665	0.833101	9.0705	1.18E-19	8.70E-18	17.0605	ENSDARG00000110173	ENSDARG00000110173	BX323861.3	nan	ARRAYEXPRESS,ENSG
ENSDARG00000041119	98.4277	7.53363	4.85099	1.55301	0.120421	0.24013	0.619554	ENSDARG00000041119	ENSDARG00000041119	ceacam1	CEA cell adhesion molecule 1 [Source:ZFIN;Acc:ZDB-GENE-010724-14]	ARRAYEXPRESS,ENSG
ENSDARG00000040536	215.177	7.52251	1.15831	6.49441	8.34E-11	1.99E-09	8.70115	ENSDARG00000040536	ENSDARG00000040536	ftr90	finTRIM family, member 90 [Source:ZFIN;Acc:ZDB-GENE-131122-80]	ARRAYEXPRESS,ENSG
ENSDARG00000026049	106.735	7.5033	1.15443	6.49959	8.05E-11	1.93E-09	8.71444	ENSDARG00000026049	ENSDARG00000026049	mxf	myxovirus (influenza virus) resistance F [Source:ZFIN;Acc:ZDB-GENE-030721-9]	ARRAYEXPRESS,ENSG
ENSDARG00000056976	598.84	7.50032	3.03226	2.47351	0.0133794	0.0433528	1.36298	ENSDARG00000056976	ENSDARG00000056976	ifit16	interferon-induced protein with tetratricopeptide repeats 16 [Source:ZFIN;Acc:ZDB-GENE-131120-86]	ARRAYEXPRESS,ENSG
ENSDARG00000092634	231.961	7.48432	3.07749	2.43195	0.0150176	0.0476961	1.32152	ENSDARG00000092634	ENSDARG00000092634	CABZ01000634.1	interferon-induced protein 44 [Source:NCBI gene;Acc:103909973]	ARRAYEXPRESS,ENSG
ENSDARG00000093750	89.2521	7.47049	1.2763	5.85323	4.82E-09	8.57E-08	7.06702	ENSDARG00000093750	ENSDARG00000093750	cd180	CD180 molecule [Source:ZFIN;Acc:ZDB-GENE-070705-323]	ARRAYEXPRESS,ENSG
ENSDARG00000099138	542.077	7.43257	0.70041	10.6117	2.63E-26	3.64E-24	23.4389	ENSDARG00000099138	ENSDARG00000099138	btr29	bloodthirsty-related gene family, member 29 [Source:ZFIN;Acc:ZDB-GENE-090512-2]	ARRAYEXPRESS,ENSG
ENSDARG00000077559	313.65	7.36841	0.718216	10.2593	1.07E-24	1.31E-22	21.8827	ENSDARG00000077559	ENSDARG00000077559	LO017815.1	nuclear receptor coactivator 7-like [Source:NCBI gene;Acc:792958]	ARRAYEXPRESS,ENSG
ENSDARG00000061177	2282.86	7.31159	0.648111	11.2814	1.62E-29	2.96E-27	26.5287	ENSDARG00000061177	ENSDARG00000061177	mov10b.1	Moloney leukemia virus 10b, tandem duplicate 1 [Source:NCBI gene;Acc:556024]	ARRAYEXPRESS,ENSG
ENSDARG00000113386	70.3029	7.28983	4.61126	1.58087	0.113907	0.230885	0.636604	ENSDARG00000113386	ENSDARG00000113386	LO018432.1	nan	ARRAYEXPRESS,ENSG
ENSDARG00000086374	4051.81	7.28173	0.709918	10.2571	1.10E-24	1.33E-22	21.8761	ENSDARG00000086374	ENSDARG00000086374	isg15	ISG15 ubiquitin like modifier [Source:ZFIN;Acc:ZDB-GENE-021211-1]	ARRAYEXPRESS,ENSG
ENSDARG00000075785	808.647	7.11134	0.6433	11.0545	2.09E-28	3.45E-26	25.4622	ENSDARG00000075785	ENSDARG00000075785	si:ch73-190m4.1	si:ch73-190m4.1 [Source:ZFIN;Acc:ZDB-GENE-090311-56]	ARRAYEXPRESS,ENSG
ENSDARG00000039499	40.0833	7.07988	1.59585	4.43644	9.15E-06	8.41E-05	4.0752	ENSDARG00000039499	ENSDARG00000039499	soul2	heme-binding protein soul2 [Source:ZFIN;Acc:ZDB-GENE-030131-2524]	ARRAYEXPRESS,ENSG
ENSDARG00000016527	4159.09	7.0606	0.477564	14.7846	1.84E-49	1.16E-46	45.9355	ENSDARG00000016527	ENSDARG00000016527	helz2	helicase with zinc finger 2, transcriptional coactivator [Source:ZFIN;Acc:ZDB-GENE-120920-1]	ARRAYEXPRESS,ENSG
ENSDARG00000092961	101.883	7.03139	1.35793	5.17801	2.24E-07	2.99E-06	5.52433	ENSDARG00000092961	ENSDARG00000092961	ftr26	finTRIM family, member 26 [Source:ZFIN;Acc:ZDB-GENE-070912-316]	ARRAYEXPRESS,ENSG
ENSDARG00000114388	186.245	7.02866	1.2195	5.76356	8.24E-09	1.42E-07	6.84771	ENSDARG00000114388	ENSDARG00000114388	BX005399.8	E3 ubiquitin-protein ligase RBBP6-like [Source:NCBI gene;Acc:101882874]	ARRAYEXPRESS,ENSG
ENSDARG00000092259	324.339	7.02041	0.661973	10.6053	2.82E-26	3.88E-24	23.4112	ENSDARG00000092259	ENSDARG00000092259	si:dkey-211g8.5	si:dkey-211g8.5 [Source:ZFIN;Acc:ZDB-GENE-060503-718]	ARRAYEXPRESS,ENSG
ENSDARG00000093862	115.129	7.0164	1.01396	6.91983	4.52E-12	1.29E-10	9.88941	ENSDARG00000093862	ENSDARG00000093862	si:ch211-274k16.2	si:ch211-274k16.2 [Source:ZFIN;Acc:ZDB-GENE-110411-199]	ARRAYEXPRESS,ENSG
ENSDARG00000100900	1425.11	6.97873	0.860442	8.11063	5.04E-16	2.51E-14	13.6003	ENSDARG00000100900	ENSDARG00000100900	si:ch211-183d5.2	si:ch211-183d5.2 [Source:ZFIN;Acc:ZDB-GENE-141216-406]	ARRAYEXPRESS,ENSG
ENSDARG00000079903	31.8878	6.96456	1.78063	3.9113	9.18E-05	0.000646705	3.18929	ENSDARG00000079903	ENSDARG00000079903	si:ch73-343l4.2	si:ch73-343l4.2 [Source:ZFIN;Acc:ZDB-GENE-090313-154]	ARRAYEXPRESS,ENSG
ENSDARG00000079889	1014.99	6.96059	0.47058	14.7915	1.66E-49	1.08E-46	45.9666	ENSDARG00000079889	ENSDARG00000079889	phldb2a	pleckstrin homology-like domain, family B, member 2a [Source:ZFIN;Acc:ZDB-GENE-091118-9]	ARRAYEXPRESS,ENSG
ENSDARG00000095298	520.896	6.94506	0.650243	10.6807	1.25E-26	1.80E-24	23.7447	ENSDARG00000095298	ENSDARG00000095298	ftr73	finTRIM family, member 73 [Source:ZFIN;Acc:ZDB-GENE-090508-13]	ARRAYEXPRESS,ENSG
ENSDARG00000089463	1777.19	6.92038	0.493594	14.0204	1.17E-44	5.44E-42	41.2644	ENSDARG00000089463	ENSDARG00000089463	dhx58	DEXH (Asp-Glu-X-His) box polypeptide 58 [Source:ZFIN;Acc:ZDB-GENE-120612-3]	ARRAYEXPRESS,ENSG
ENSDARG00000052122	2272.15	6.88282	0.545011	12.6288	1.47E-36	4.70E-34	33.3279	ENSDARG00000052122	ENSDARG00000052122	rag1	recombination activating 1 [Source:NCBI gene;Acc:30663]	ARRAYEXPRESS,ENSG
ENSDARG00000055856	162.378	6.8801	0.951366	7.23181	4.77E-13	1.58E-11	10.8013	ENSDARG00000055856	ENSDARG00000055856	tor1l1	torsin family 1 like 1 [Source:ZFIN;Acc:ZDB-GENE-080723-36]	ARRAYEXPRESS,ENSG
ENSDARG00000015654	95.7292	6.8631	1.18295	5.80168	6.57E-09	1.15E-07	6.9393	ENSDARG00000015654	ENSDARG00000015654	ca15a	carbonic anhydrase XVa [Source:ZFIN;Acc:ZDB-GENE-070424-7]	ARRAYEXPRESS,ENSG
ENSDARG00000001656	628.849	6.86133	0.993	6.9097	4.86E-12	1.38E-10	9.86012	ENSDARG00000001656	ENSDARG00000001656	psmb13a	proteasome 20S subunit beta 13a [Source:ZFIN;Acc:ZDB-GENE-001208-2]	ARRAYEXPRESS,ENSG
ENSDARG00000074136	49.3559	6.84841	1.87265	3.65707	0.000255113	0.00154682	2.81056	ENSDARG00000074136	ENSDARG00000074136	slc47a2.2	solute carrier family 47 member 2.2 [Source:ZFIN;Acc:ZDB-GENE-070615-14]	ARRAYEXPRESS,ENSG
ENSDARG00000100379	98.1079	6.84558	1.42556	4.80201	1.57E-06	1.72E-05	4.76447	ENSDARG00000100379	ENSDARG00000100379	si:dkey-34d22.2	si:dkey-34d22.2 [Source:ZFIN;Acc:ZDB-GENE-131127-261]	ARRAYEXPRESS,ENSG
ENSDARG00000055926	48.6781	6.83103	1.51888	4.49741	6.88E-06	6.52E-05	4.18575	ENSDARG00000055926	ENSDARG00000055926	foxi3a	forkhead box I3a [Source:ZFIN;Acc:ZDB-GENE-031126-3]	ARRAYEXPRESS,ENSG
ENSDARG00000070847	49.772	6.8042	1.89384	3.59281	0.000327132	0.00190887	2.71922	ENSDARG00000070847	ENSDARG00000070847	trim35-20	tripartite motif containing 35-20 [Source:ZFIN;Acc:ZDB-GENE-110920-8]	ARRAYEXPRESS,ENSG
ENSDARG00000068939	1216.63	6.77701	0.617152	10.9811	4.71E-28	7.43E-26	25.129	ENSDARG00000068939	ENSDARG00000068939	xaf1	XIAP associated factor 1 [Source:ZFIN;Acc:ZDB-GENE-060929-840]	ARRAYEXPRESS,ENSG
ENSDARG00000095532	251.27	6.7635	0.837244	8.07829	6.57E-16	3.22E-14	13.4921	ENSDARG00000095532	ENSDARG00000095532	si:dkey-58f10.13	si:dkey-58f10.13 [Source:ZFIN;Acc:ZDB-GENE-060526-315]	ARRAYEXPRESS,ENSG
ENSDARG00000094747	1279.45	6.7611	0.642498	10.5232	6.76E-26	8.86E-24	23.0526	ENSDARG00000094747	ENSDARG00000094747	si:ch211-197g15.6	si:ch211-197g15.6 [Source:ZFIN;Acc:ZDB-GENE-050208-457]	ARRAYEXPRESS,ENSG
ENSDARG00000039243	89.7173	6.74635	1.3142	5.13341	2.85E-07	3.71E-06	5.43063	ENSDARG00000039243	ENSDARG00000039243	zgc:152791	zgc:152791 [Source:ZFIN;Acc:ZDB-GENE-060901-4]	ARRAYEXPRESS,ENSG
ENSDARG00000040252	88.3305	6.7434	1.04388	6.45994	1.05E-10	2.45E-09	8.61083	ENSDARG00000040252	ENSDARG00000040252	atp1a1a.5	ATPase Na+/K+ transporting subunit alpha 1a, tandem duplicate 5 [Source:ZFIN;Acc:ZDB-GENE-020501-1]	ARRAYEXPRESS,ENSG
ENSDARG00000099117	103.823	6.70911	1.40002	4.79214	1.65E-06	1.80E-05	4.74473	ENSDARG00000099117	ENSDARG00000099117	si:dkey-33i11.4	si:dkey-33i11.4 [Source:NCBI gene;Acc:569335]	ARRAYEXPRESS,ENSG
ENSDARG00000055186	1130.09	6.708	0.490773	13.6682	1.57E-42	6.68E-40	39.1752	ENSDARG00000055186	ENSDARG00000055186	ccr9a	chemokine (C-C motif) receptor 9a [Source:ZFIN;Acc:ZDB-GENE-060130-125]	ARRAYEXPRESS,ENSG
ENSDARG00000056065	146.49	6.67468	0.997882	6.68885	2.25E-11	5.92E-10	9.22768	ENSDARG00000056065	ENSDARG00000056065	mov10b.2	Moloney leukemia virus 10b, tandem duplicate 2 [Source:NCBI gene;Acc:555950]	ARRAYEXPRESS,ENSG
ENSDARG00000025607	125.9	6.66045	1.27671	5.21688	1.82E-07	2.46E-06	5.60906	ENSDARG00000025607	ENSDARG00000025607	ifnphi1	interferon phi 1 [Source:ZFIN;Acc:ZDB-GENE-030721-3]	ARRAYEXPRESS,ENSG
ENSDARG00000089602	68.1878	6.64946	1.56494	4.24903	2.15E-05	0.000179607	3.74568	ENSDARG00000089602	ENSDARG00000089602	si:dkey-217f16.1	si:dkey-217f16.1 [Source:ZFIN;Acc:ZDB-GENE-091116-95]	ARRAYEXPRESS,ENSG
ENSDARG00000093621	30.1055	6.64873	2.0618	3.22472	0.00126095	0.00610846	2.21407	ENSDARG00000093621	ENSDARG00000093621	si:dkey-27b3.4	si:dkey-27b3.4 [Source:ZFIN;Acc:ZDB-GENE-091204-131]	ARRAYEXPRESS,ENSG
ENSDARG00000052336	535.542	6.63257	1.01174	6.55561	5.54E-11	1.37E-09	8.86328	ENSDARG00000052336	ENSDARG00000052336	ociad2	OCIA domain containing 2 [Source:ZFIN;Acc:ZDB-GENE-041014-253]	ARRAYEXPRESS,ENSG
ENSDARG00000089434	99.7665	6.61453	0.93301	7.08945	1.35E-12	4.18E-11	10.3788	ENSDARG00000089434	ENSDARG00000089434	etv7	ETS variant transcription factor 7 [Source:ZFIN;Acc:ZDB-GENE-070209-53]	ARRAYEXPRESS,ENSG
ENSDARG00000044797	59.1785	6.5751	1.20739	5.44573	5.16E-08	7.70E-07	6.11351	ENSDARG00000044797	ENSDARG00000044797	cd8a	CD8a molecule [Source:ZFIN;Acc:ZDB-GENE-060210-2]	ARRAYEXPRESS,ENSG
ENSDARG00000076093	377.976	6.57101	0.738704	8.89532	5.83E-19	3.98E-17	16.4001	ENSDARG00000076093	ENSDARG00000076093	ftr76	finTRIM family, member 76 [Source:ZFIN;Acc:ZDB-GENE-090508-15]	ARRAYEXPRESS,ENSG
ENSDARG00000089661	374.257	6.55639	0.559311	11.7223	9.80E-32	2.20E-29	28.6576	ENSDARG00000089661	ENSDARG00000089661	FO704622.1	interferon-induced protein 44-like [Source:NCBI gene;Acc:100538089]	ARRAYEXPRESS,ENSG
ENSDARG00000088641	31.4369	6.5456	2.02227	3.23676	0.00120893	0.00588271	2.23042	ENSDARG00000088641	ENSDARG00000088641	grn2	granulin 2 [Source:ZFIN;Acc:ZDB-GENE-050522-264]	ARRAYEXPRESS,ENSG
ENSDARG00000090449	1070.34	6.53291	0.496882	13.1478	1.75E-39	6.46E-37	36.1898	ENSDARG00000090449	ENSDARG00000090449	sp100.3	SP110 nuclear body protein, tandem duplicate 3 [Source:ZFIN;Acc:ZDB-GENE-130530-997]	ARRAYEXPRESS,ENSG
ENSDARG00000105562	674.541	6.51784	0.463316	14.0678	5.99E-45	2.85E-42	41.5452	ENSDARG00000105562	ENSDARG00000105562	si:dkey-23i12.7	si:dkey-23i12.7 [Source:ZFIN;Acc:ZDB-GENE-160728-52]	ARRAYEXPRESS,ENSG
ENSDARG00000043128	59.5256	6.44266	1.19829	5.37656	7.59E-08	1.09E-06	5.96257	ENSDARG00000043128	ENSDARG00000043128	cldne	claudin e [Source:ZFIN;Acc:ZDB-GENE-010328-5]	ARRAYEXPRESS,ENSG
ENSDARG00000034677	318.008	6.42714	0.702847	9.14443	5.99E-20	4.65E-18	17.3325	ENSDARG00000034677	ENSDARG00000034677	scel	sciellin [Source:ZFIN;Acc:ZDB-GENE-030616-15]	ARRAYEXPRESS,ENSG
ENSDARG00000010729	6673.75	6.3316	0.789953	8.01516	1.10E-15	5.22E-14	13.2823	ENSDARG00000010729	ENSDARG00000010729	CABZ01073795.1	interferon-induced protein 44 [Source:NCBI gene;Acc:795887]	ARRAYEXPRESS,ENSG
ENSDARG00000105643	331.84	6.31224	0.594399	10.6195	2.42E-26	3.40E-24	23.4685	ENSDARG00000105643	ENSDARG00000105643	adgrg1	adhesion G protein-coupled receptor G1 [Source:ZFIN;Acc:ZDB-GENE-030131-3671]	ARRAYEXPRESS,ENSG
ENSDARG00000062820	40.1896	6.26316	1.64799	3.80048	0.000144416	0.000947993	3.02319	ENSDARG00000062820	ENSDARG00000062820	irgf3	immunity-related GTPase family, f3 [Source:ZFIN;Acc:ZDB-GENE-051212-6]	ARRAYEXPRESS,ENSG
ENSDARG00000095825	39.8083	6.24234	1.65555	3.77056	0.000162885	0.00105331	2.97745	ENSDARG00000095825	ENSDARG00000095825	ftr92	finTRIM family, member 92 [Source:ZFIN;Acc:ZDB-GENE-110411-92]	ARRAYEXPRESS,ENSG
ENSDARG00000091381	541.035	6.21542	0.787315	7.89445	2.92E-15	1.28E-13	12.8928	ENSDARG00000091381	ENSDARG00000091381	si:ch211-214c20.1	si:ch211-214c20.1 [Source:ZFIN;Acc:ZDB-GENE-081103-49]	ARRAYEXPRESS,ENSG
ENSDARG00000103480	72.874	6.2151	1.35187	4.5974	4.28E-06	4.25E-05	4.37161	ENSDARG00000103480	ENSDARG00000103480	BX640512.3	C-type lectin domain family 4 member K-like [Source:NCBI gene;Acc:101886537]	ARRAYEXPRESS,ENSG
ENSDARG00000067661	260.086	6.20055	0.702474	8.82673	1.08E-18	7.19E-17	16.1433	ENSDARG00000067661	ENSDARG00000067661	ftr80	finTRIM family, member 80 [Source:ZFIN;Acc:ZDB-GENE-090511-1]	ARRAYEXPRESS,ENSG
ENSDARG00000116623	143.091	6.19425	5.27658	1.17392	0.240429	0.394961	0.403445	ENSDARG00000116623	ENSDARG00000116623	ftr50	finTRIM family, member 50 [Source:ZFIN;Acc:ZDB-GENE-080215-17]	ARRAYEXPRESS,ENSG
ENSDARG00000012600	3095.34	6.18332	0.656125	9.42399	4.34E-21	3.84E-19	18.4157	ENSDARG00000012600	ENSDARG00000012600	si:dkey-97a13.6	si:dkey-97a13.6 [Source:ZFIN;Acc:ZDB-GENE-070912-617]	ARRAYEXPRESS,ENSG
ENSDARG00000092361	198.031	6.16259	0.842024	7.31878	2.50E-13	8.61E-12	11.065	ENSDARG00000092361	ENSDARG00000092361	si:dkey-79f11.7	si:dkey-79f11.7 [Source:ZFIN;Acc:ZDB-GENE-090313-338]	ARRAYEXPRESS,ENSG
ENSDARG00000071012	46.7542	6.15033	1.97603	3.11247	0.00185529	0.00846709	2.07227	ENSDARG00000071012	ENSDARG00000071012	ifit14	interferon-induced protein with tetratricopeptide repeats 14 [Source:ZFIN;Acc:ZDB-GENE-131120-20]	ARRAYEXPRESS,ENSG
ENSDARG00000092222	149.398	6.14952	1.4559	4.22387	2.40E-05	0.000199104	3.70092	ENSDARG00000092222	ENSDARG00000092222	wu:fb64b08	wu:fb64b08 [Source:ZFIN;Acc:ZDB-GENE-030131-1250]	ARRAYEXPRESS,ENSG
ENSDARG00000093936	278.134	6.13569	0.817823	7.50247	6.26E-14	2.31E-12	11.6364	ENSDARG00000093936	ENSDARG00000093936	si:dkeyp-1h4.6	si:dkeyp-1h4.6 [Source:ZFIN;Acc:ZDB-GENE-060503-841]	ARRAYEXPRESS,ENSG
ENSDARG00000105583	100.307	6.12507	1.27907	4.7887	1.68E-06	1.82E-05	4.73993	ENSDARG00000105583	ENSDARG00000105583	si:dkeyp-75h12.7	si:dkeyp-75h12.7 [Source:ZFIN;Acc:ZDB-GENE-160728-134]	ARRAYEXPRESS,ENSG
ENSDARG00000090268	215.311	6.12283	0.861673	7.10574	1.20E-12	3.76E-11	10.4248	ENSDARG00000090268	ENSDARG00000090268	krtt1c19e	keratin type 1 c19e [Source:ZFIN;Acc:ZDB-GENE-050506-95]	ARRAYEXPRESS,ENSG
ENSDARG00000092919	67.4745	6.10188	1.71109	3.56608	0.000362363	0.00209108	2.67963	ENSDARG00000092919	ENSDARG00000092919	zp3c	zona pellucida glycoprotein 3c [Source:ZFIN;Acc:ZDB-GENE-060817-5]	ARRAYEXPRESS,ENSG
ENSDARG00000074390	109.319	6.08832	0.919772	6.61938	3.61E-11	9.12E-10	9.04001	ENSDARG00000074390	ENSDARG00000074390	tmem176l.4	transmembrane protein 176l.4 [Source:ZFIN;Acc:ZDB-GENE-030131-3532]	ARRAYEXPRESS,ENSG
ENSDARG00000076828	34.7934	6.07751	1.65287	3.67695	0.000236038	0.00144688	2.83957	ENSDARG00000076828	ENSDARG00000076828	zgc:194101	zgc:194101 [Source:ZFIN;Acc:ZDB-GENE-080723-68]	ARRAYEXPRESS,ENSG
ENSDARG00000041911	575.259	6.0736	0.555949	10.9247	8.78E-28	1.35E-25	24.8697	ENSDARG00000041911	ENSDARG00000041911	si:ch211-245h14.1	si:ch211-245h14.1 [Source:ZFIN;Acc:ZDB-GENE-041014-350]	ARRAYEXPRESS,ENSG
ENSDARG00000069244	256.854	6.05031	0.706815	8.55996	1.13E-17	6.75E-16	15.1707	ENSDARG00000069244	ENSDARG00000069244	si:ch211-244b2.3	si:ch211-244b2.3 [Source:ZFIN;Acc:ZDB-GENE-030131-4737]	ARRAYEXPRESS,ENSG
ENSDARG00000104275	71.1859	6.03232	1.37593	4.38418	1.16E-05	0.000104035	3.98282	ENSDARG00000104275	ENSDARG00000104275	dicp1.17	diverse immunoglobulin domain-containing protein 1.17 [Source:ZFIN;Acc:ZDB-GENE-120306-10]	ARRAYEXPRESS,ENSG
ENSDARG00000073735	166.174	5.96983	1.39692	4.27357	1.92E-05	0.000162736	3.78852	ENSDARG00000073735	ENSDARG00000073735	ftr95	finTRIM family, member 95 [Source:ZFIN;Acc:ZDB-GENE-070912-105]	ARRAYEXPRESS,ENSG
ENSDARG00000104359	44.4481	5.95408	1.60074	3.71959	0.000199549	0.00125566	2.90113	ENSDARG00000104359	ENSDARG00000104359	anxa1c	annexin A1c [Source:ZFIN;Acc:ZDB-GENE-030131-5274]	ARRAYEXPRESS,ENSG
ENSDARG00000079345	62.9083	5.95131	1.69111	3.51918	0.000432888	0.00243719	2.61311	ENSDARG00000079345	ENSDARG00000079345	si:ch211-217k17.10	si:ch211-217k17.10 [Source:ZFIN;Acc:ZDB-GENE-030131-8827]	ARRAYEXPRESS,ENSG
ENSDARG00000098602	45.8473	5.90724	1.50685	3.92025	8.85E-05	0.000629049	3.20132	ENSDARG00000098602	ENSDARG00000098602	CABZ01001434.1	nan	ARRAYEXPRESS,ENSG
ENSDARG00000101181	30.9522	5.89818	1.83262	3.21845	0.00128887	0.00620984	2.20692	ENSDARG00000101181	ENSDARG00000101181	s100w	S100 calcium binding protein W [Source:ZFIN;Acc:ZDB-GENE-080407-2]	ARRAYEXPRESS,ENSG
ENSDARG00000102514	171.289	5.89139	0.916754	6.42636	1.31E-10	3.02E-09	8.51999	ENSDARG00000102514	ENSDARG00000102514	BX323596.2	C-X-C motif chemokine 11-6-like [Source:NCBI gene;Acc:100334604]	ARRAYEXPRESS,ENSG
ENSDARG00000029747	36.7644	5.88693	1.76286	3.33942	0.000839549	0.00430955	2.36557	ENSDARG00000029747	ENSDARG00000029747	mep1a.1	meprin A, alpha (PABA peptide hydrolase), tandem duplicate 1 [Source:ZFIN;Acc:ZDB-GENE-041001-209]	ARRAYEXPRESS,ENSG
ENSDARG00000090873	297.352	5.86645	3.7711	1.55563	0.119795	0.239424	0.620833	ENSDARG00000090873	ENSDARG00000090873	ccl34a.4	chemokine (C-C motif) ligand 34a, duplicate 4 [Source:ZFIN;Acc:ZDB-GENE-070912-32]	ARRAYEXPRESS,ENSG
ENSDARG00000054153	342.801	5.86512	0.973956	6.02196	1.72E-09	3.28E-08	7.48413	ENSDARG00000054153	ENSDARG00000054153	ftr50	finTRIM family, member 50 [Source:ZFIN;Acc:ZDB-GENE-080215-17]	ARRAYEXPRESS,ENSG
ENSDARG00000054418	207.641	5.86451	0.697206	8.41144	4.05E-17	2.25E-15	14.6478	ENSDARG00000054418	ENSDARG00000054418	ssuh2.2	ssu-2 homolog, tandem duplicate 2 [Source:ZFIN;Acc:ZDB-GENE-060421-4694]	ARRAYEXPRESS,ENSG
ENSDARG00000024789	357.783	5.8363	1.08776	5.36543	8.08E-08	1.16E-06	5.93554	ENSDARG00000024789	ENSDARG00000024789	mxc	myxovirus (influenza virus) resistance C [Source:NCBI gene;Acc:360145]	ARRAYEXPRESS,ENSG
ENSDARG00000093203	32.014	5.81592	2.16953	2.68073	0.00734612	0.0266045	1.57504	ENSDARG00000093203	ENSDARG00000093203	ftr32	finTRIM family, member 32 [Source:ZFIN;Acc:ZDB-GENE-070912-108]	ARRAYEXPRESS,ENSG
ENSDARG00000027658	544.214	5.81304	0.659717	8.81142	1.24E-18	8.21E-17	16.0857	ENSDARG00000027658	ENSDARG00000027658	irf10	interferon regulatory factor 10 [Source:ZFIN;Acc:ZDB-GENE-040426-2084]	ARRAYEXPRESS,ENSG
ENSDARG00000077982	97.4703	5.80134	0.966081	6.00503	1.91E-09	3.60E-08	7.4437	ENSDARG00000077982	ENSDARG00000077982	elf3	E74-like factor 3 (ets domain transcription factor, epithelial-specific ) [Source:ZFIN;Acc:ZDB-GENE-030131-8760]	ARRAYEXPRESS,ENSG
ENSDARG00000089307	346.661	5.73512	0.886321	6.4707	9.75E-11	2.30E-09	8.63827	ENSDARG00000089307	ENSDARG00000089307	pmaip1	phorbol-12-myristate-13-acetate-induced protein 1 [Source:ZFIN;Acc:ZDB-GENE-070119-3]	ARRAYEXPRESS,ENSG
ENSDARG00000009702	1549.24	5.73089	0.476375	12.0302	2.46E-33	6.34E-31	30.1979	ENSDARG00000009702	ENSDARG00000009702	ascl1b	si:ch211-210p4.6 [Source:NCBI gene;Acc:560440]	ARRAYEXPRESS,ENSG
ENSDARG00000114801	68.0033	5.70631	1.50903	3.78145	0.000155915	0.00101309	2.99435	ENSDARG00000114801	ENSDARG00000114801	CT867973.1	nan	ARRAYEXPRESS,ENSG
ENSDARG00000093763	120.369	5.69816	3.52446	1.61675	0.105932	0.218691	0.660169	ENSDARG00000093763	ENSDARG00000093763	si:ch211-271e10.6	si:ch211-271e10.6 [Source:ZFIN;Acc:ZDB-GENE-060526-149]	ARRAYEXPRESS,ENSG
ENSDARG00000093628	340.667	5.69275	0.821043	6.93356	4.10E-12	1.19E-10	9.92445	ENSDARG00000093628	ENSDARG00000093628	s100a11	S100 calcium binding protein A11 [Source:ZFIN;Acc:ZDB-GENE-070717-5]	ARRAYEXPRESS,ENSG
ENSDARG00000104976	35.3596	5.65368	1.66474	3.39613	0.000683461	0.00361271	2.44217	ENSDARG00000104976	ENSDARG00000104976	si:ch1073-67j19.2	si:ch1073-67j19.2 [Source:ZFIN;Acc:ZDB-GENE-141216-263]	ARRAYEXPRESS,ENSG
ENSDARG00000069503	128.364	5.64368	1.02114	5.52686	3.26E-08	5.10E-07	6.29243	ENSDARG00000069503	ENSDARG00000069503	cldnh	claudin h [Source:ZFIN;Acc:ZDB-GENE-010328-8]	ARRAYEXPRESS,ENSG
ENSDARG00000102525	316.527	5.62804	0.575158	9.7852	1.30E-22	1.35E-20	19.8697	ENSDARG00000102525	ENSDARG00000102525	lck	LCK proto-oncogene, Src family tyrosine kinase [Source:ZFIN;Acc:ZDB-GENE-040617-1]	ARRAYEXPRESS,ENSG
ENSDARG00000100280	3343.91	5.62667	0.507193	11.0937	1.35E-28	2.31E-26	25.6364	ENSDARG00000100280	ENSDARG00000100280	znfx1	zinc finger, NFX1-type containing 1 [Source:ZFIN;Acc:ZDB-GENE-110804-2]	ARRAYEXPRESS,ENSG
ENSDARG00000060322	273.841	5.6166	0.618878	9.07546	1.13E-19	8.35E-18	17.0783	ENSDARG00000060322	ENSDARG00000060322	zgc:153654	zgc:153654 [Source:ZFIN;Acc:ZDB-GENE-060929-1102]	ARRAYEXPRESS,ENSG
ENSDARG00000075641	134.148	5.60657	0.781061	7.17815	7.07E-13	2.31E-11	10.6364	ENSDARG00000075641	ENSDARG00000075641	steap3	STEAP family member 3, metalloreductase [Source:ZFIN;Acc:ZDB-GENE-081104-268]	ARRAYEXPRESS,ENSG
ENSDARG00000075504	691.365	5.59933	0.814711	6.87279	6.30E-12	1.76E-10	9.75449	ENSDARG00000075504	ENSDARG00000075504	si:dkey-40c23.2	si:dkey-40c23.2 [Source:ZFIN;Acc:ZDB-GENE-030131-5958]	ARRAYEXPRESS,ENSG
ENSDARG00000021572	175.733	5.59694	1.05993	5.28047	1.29E-07	1.78E-06	5.74958	ENSDARG00000021572	ENSDARG00000021572	cgas	cyclic GMP-AMP synthase [Source:ZFIN;Acc:ZDB-GENE-090313-23]	ARRAYEXPRESS,ENSG
ENSDARG00000098716	85.626	5.59571	1.189	4.70623	2.52E-06	2.64E-05	4.5784	ENSDARG00000098716	ENSDARG00000098716	parp11	poly(ADP-ribose) polymerase family member 11 [Source:ZFIN;Acc:ZDB-GENE-170630-1]	ARRAYEXPRESS,ENSG
ENSDARG00000056535	59.2388	5.58912	1.76097	3.17389	0.00150412	0.00705047	2.15178	ENSDARG00000056535	ENSDARG00000056535	pla2g4f.1	phospholipase A2, group IVF, tandem duplicate 1 [Source:ZFIN;Acc:ZDB-GENE-131121-408]	ARRAYEXPRESS,ENSG
ENSDARG00000087057	127.948	5.58753	1.32754	4.20894	2.57E-05	0.000211473	3.67475	ENSDARG00000087057	ENSDARG00000087057	ftr36	finTRIM family, member 36 [Source:ZFIN;Acc:ZDB-GENE-070912-483]	ARRAYEXPRESS,ENSG
ENSDARG00000104188	28.692	5.56464	1.94934	2.85463	0.00430875	0.0170276	1.76885	ENSDARG00000104188	ENSDARG00000104188	fam83fb	family with sequence similarity 83 member Fb [Source:ZFIN;Acc:ZDB-GENE-041114-194]	ARRAYEXPRESS,ENSG
ENSDARG00000098700	430.377	5.55237	0.831919	6.67417	2.49E-11	6.49E-10	9.18776	ENSDARG00000098700	ENSDARG00000098700	il1b	interleukin 1, beta [Source:ZFIN;Acc:ZDB-GENE-040702-2]	ARRAYEXPRESS,ENSG
ENSDARG00000001303	796.802	5.52426	0.664883	8.30862	9.68E-17	5.16E-15	14.2874	ENSDARG00000001303	ENSDARG00000001303	psmb8a	proteasome 20S subunit beta 8A [Source:ZFIN;Acc:ZDB-GENE-990415-141]	ARRAYEXPRESS,ENSG
ENSDARG00000104518	58.8523	5.52157	1.2047	4.58337	4.58E-06	4.52E-05	4.34486	ENSDARG00000104518	ENSDARG00000104518	tcrg	t-cell receptor gamma, type unspecified [Source:ZFIN;Acc:ZDB-GENE-141212-2]	ARRAYEXPRESS,ENSG
ENSDARG00000094706	109.317	5.48221	1.4269	3.84205	0.00012201	0.00082417	3.08398	ENSDARG00000094706	ENSDARG00000094706	cxcl11.6	chemokine (C-X-C motif) ligand 11, duplicate 6 [Source:NCBI gene;Acc:101883610]	ARRAYEXPRESS,ENSG
ENSDARG00000009822	12338.7	5.4778	0.344504	15.9005	6.28E-57	6.14E-54	53.2118	ENSDARG00000009822	ENSDARG00000009822	her4.4	hairy-related 4, tandem duplicate 4 [Source:ZFIN;Acc:ZDB-GENE-081031-104]	ARRAYEXPRESS,ENSG
ENSDARG00000013598	224.03	5.46581	0.67529	8.09401	5.77E-16	2.84E-14	13.5467	ENSDARG00000013598	ENSDARG00000013598	tnfb	tumor necrosis factor b (TNF superfamily, member 2) [Source:ZFIN;Acc:ZDB-GENE-050601-2]	ARRAYEXPRESS,ENSG
ENSDARG00000088022	92.6826	5.45878	0.997489	5.47252	4.44E-08	6.71E-07	6.17328	ENSDARG00000088022	ENSDARG00000088022	mhc1zfa	major histocompatibility complex class I ZFA [Source:ZFIN;Acc:ZDB-GENE-130206-9]	ARRAYEXPRESS,ENSG
ENSDARG00000099514	48.9387	5.41099	1.32499	4.08379	4.43E-05	0.000342904	3.46483	ENSDARG00000099514	ENSDARG00000099514	zgc:112234	zgc:112234 [Source:NCBI gene;Acc:554097]	ARRAYEXPRESS,ENSG
ENSDARG00000058731	290.113	5.39058	0.768031	7.0187	2.24E-12	6.74E-11	10.1713	ENSDARG00000058731	ENSDARG00000058731	slc2a6	solute carrier family 2 member 6 [Source:ZFIN;Acc:ZDB-GENE-081104-301]	ARRAYEXPRESS,ENSG
ENSDARG00000101514	392.933	5.38207	0.507533	10.6044	2.84E-26	3.89E-24	23.4101	ENSDARG00000101514	ENSDARG00000101514	ftr64	finTRIM family, member 64 [Source:ZFIN;Acc:ZDB-GENE-090508-8]	ARRAYEXPRESS,ENSG
ENSDARG00000099684	81.7681	5.37814	1.53694	3.49925	0.000466572	0.00260062	2.58492	ENSDARG00000099684	ENSDARG00000099684	trim35-24	tripartite motif containing 35-24 [Source:ZFIN;Acc:ZDB-GENE-060421-8366]	ARRAYEXPRESS,ENSG
ENSDARG00000021677	1603.99	5.35642	0.594944	9.00324	2.19E-19	1.56E-17	16.8069	ENSDARG00000021677	ENSDARG00000021677	phf11	PHD finger protein 11 [Source:ZFIN;Acc:ZDB-GENE-081104-417]	ARRAYEXPRESS,ENSG
ENSDARG00000094713	57.2519	5.35166	1.66347	3.21717	0.00129462	0.00622986	2.20552	ENSDARG00000094713	ENSDARG00000094713	BX548044.6	serine protease HTRA2, mitochondrial-like [Source:NCBI gene;Acc:103911769]	ARRAYEXPRESS,ENSG
ENSDARG00000043093	308.585	5.34449	3.31066	1.61433	0.106457	0.219542	0.658483	ENSDARG00000043093	ENSDARG00000043093	mpeg1.2	macrophage expressed 1, tandem duplicate 2 [Source:ZFIN;Acc:ZDB-GENE-050522-305]	ARRAYEXPRESS,ENSG
ENSDARG00000089873	267.556	5.3431	0.645125	8.28227	1.21E-16	6.38E-15	14.1952	ENSDARG00000089873	ENSDARG00000089873	socs1b	suppressor of cytokine signaling 1b [Source:ZFIN;Acc:ZDB-GENE-090313-141]	ARRAYEXPRESS,ENSG
ENSDARG00000109648	164.874	5.34223	0.816794	6.5405	6.13E-11	1.50E-09	8.82391	ENSDARG00000109648	ENSDARG00000109648	si:ch211-147m6.1	si:ch211-147m6.1 [Source:ZFIN;Acc:ZDB-GENE-131120-57]	ARRAYEXPRESS,ENSG
ENSDARG00000107280	157.723	5.33566	1.04495	5.10614	3.29E-07	4.23E-06	5.37366	ENSDARG00000107280	ENSDARG00000107280	FO744833.1	poly [ADP-ribose] polymerase 14-like [Source:NCBI gene;Acc:110440070]	ARRAYEXPRESS,ENSG
ENSDARG00000093748	43.9636	5.33269	1.29932	4.1042	4.06E-05	0.000317777	3.49788	ENSDARG00000093748	ENSDARG00000093748	si:ch211-217k17.11	si:ch211-217k17.11 [Source:ZFIN;Acc:ZDB-GENE-030131-8636]	ARRAYEXPRESS,ENSG
ENSDARG00000040445	1697.08	5.32294	0.57432	9.26825	1.89E-20	1.53E-18	17.8153	ENSDARG00000040445	ENSDARG00000040445	si:ch211-219a4.3	si:ch211-219a4.3 [Source:ZFIN;Acc:ZDB-GENE-070424-157]	ARRAYEXPRESS,ENSG
ENSDARG00000099474	35.1129	5.31642	1.78808	2.97325	0.00294662	0.0124423	1.9051	ENSDARG00000099474	ENSDARG00000099474	CABZ01040931.1	nan	ARRAYEXPRESS,ENSG
ENSDARG00000093214	67.9711	5.30978	1.05734	5.02181	5.12E-07	6.26E-06	5.20343	ENSDARG00000093214	ENSDARG00000093214	si:ch211-284e13.9	si:ch211-284e13.9 [Source:ZFIN;Acc:ZDB-GENE-060526-164]	ARRAYEXPRESS,ENSG
ENSDARG00000038095	776.602	5.28515	0.503899	10.4885	9.76E-26	1.26E-23	22.8996	ENSDARG00000038095	ENSDARG00000038095	socs1a	suppressor of cytokine signaling 1a [Source:ZFIN;Acc:ZDB-GENE-040801-205]	ARRAYEXPRESS,ENSG
ENSDARG00000095448	26.6606	5.28329	1.84423	2.86477	0.00417317	0.0166161	1.77947	ENSDARG00000095448	ENSDARG00000095448	ftr30	finTRIM family, member 30 [Source:ZFIN;Acc:ZDB-GENE-070912-106]	ARRAYEXPRESS,ENSG
ENSDARG00000008098	300.419	5.28	0.568374	9.28965	1.55E-20	1.27E-18	17.8962	ENSDARG00000008098	ENSDARG00000008098	ifit9	interferon-induced protein with tetratricopeptide repeats 9 [Source:ZFIN;Acc:ZDB-GENE-121214-233]	ARRAYEXPRESS,ENSG
ENSDARG00000002353	432.12	5.27603	0.565471	9.33033	1.06E-20	8.74E-19	18.0585	ENSDARG00000002353	ENSDARG00000002353	tagapa	T cell activation RhoGTPase activating protein a [Source:ZFIN;Acc:ZDB-GENE-040426-1877]	ARRAYEXPRESS,ENSG
ENSDARG00000099639	67.5162	5.24665	1.46531	3.58058	0.000342826	0.00198976	2.7012	ENSDARG00000099639	ENSDARG00000099639	trim35-19	tripartite motif containing 35-19 [Source:ZFIN;Acc:ZDB-GENE-070424-178]	ARRAYEXPRESS,ENSG
ENSDARG00000076251	239.578	5.22432	0.637847	8.19056	2.60E-16	1.34E-14	13.8729	ENSDARG00000076251	ENSDARG00000076251	irf3	interferon regulatory factor 3 [Source:ZFIN;Acc:ZDB-GENE-071120-7]	ARRAYEXPRESS,ENSG
ENSDARG00000052387	35.9324	5.22427	1.38563	3.77031	0.000163045	0.00105365	2.9773	ENSDARG00000052387	ENSDARG00000052387	pou2f3	POU class 2 homeobox 3 [Source:ZFIN;Acc:ZDB-GENE-060512-299]	ARRAYEXPRESS,ENSG
ENSDARG00000092731	1750.75	5.22225	0.642149	8.13245	4.21E-16	2.11E-14	13.6757	ENSDARG00000092731	ENSDARG00000092731	mhc1uka	major histocompatibility complex class I UKA [Source:ZFIN;Acc:ZDB-GENE-060825-152]	ARRAYEXPRESS,ENSG
ENSDARG00000074656	889.872	5.20834	0.400246	13.0129	1.03E-38	3.54E-36	35.451	ENSDARG00000074656	ENSDARG00000074656	ctss2.1	cathepsin S, ortholog2, tandem duplicate 1 [Source:ZFIN;Acc:ZDB-GENE-050522-559]	ARRAYEXPRESS,ENSG
ENSDARG00000097031	63.9517	5.20561	1.0103	5.15255	2.57E-07	3.38E-06	5.47108	ENSDARG00000097031	ENSDARG00000097031	si:ch73-380l3.3	si:ch73-380l3.3 [Source:ZFIN;Acc:ZDB-GENE-131121-27]	ARRAYEXPRESS,ENSG
ENSDARG00000030896	67.4206	5.20102	1.01468	5.12579	2.96E-07	3.85E-06	5.41454	ENSDARG00000030896	ENSDARG00000030896	foxq1a	forkhead box Q1a [Source:ZFIN;Acc:ZDB-GENE-070424-74]	ARRAYEXPRESS,ENSG
ENSDARG00000104684	63.0406	5.18638	1.60068	3.24012	0.0011948	0.00582555	2.23466	ENSDARG00000104684	ENSDARG00000104684	trdc	T-cell receptor delta constant [Source:ZFIN;Acc:ZDB-GENE-170601-8]	ARRAYEXPRESS,ENSG
ENSDARG00000027907	128.951	5.18264	0.753292	6.87998	5.99E-12	1.68E-10	9.77469	ENSDARG00000027907	ENSDARG00000027907	si:ch211-216p19.6	si:ch211-216p19.6 [Source:ZFIN;Acc:ZDB-GENE-160728-7]	ARRAYEXPRESS,ENSG
ENSDARG00000074782	274.088	5.18239	0.677512	7.64915	2.02E-14	8.01E-13	12.0964	ENSDARG00000074782	ENSDARG00000074782	adgrg3	adhesion G protein-coupled receptor G3 [Source:ZFIN;Acc:ZDB-GENE-140106-110]	ARRAYEXPRESS,ENSG
ENSDARG00000112545	208.396	5.1815	1.12824	4.59255	4.38E-06	4.33E-05	4.36351	ENSDARG00000112545	ENSDARG00000112545	ftr50	finTRIM family, member 50 [Source:ZFIN;Acc:ZDB-GENE-080215-17]	ARRAYEXPRESS,ENSG
ENSDARG00000086903	474.072	5.17296	0.936123	5.52594	3.28E-08	5.13E-07	6.28988	ENSDARG00000086903	ENSDARG00000086903	gig2o	grass carp reovirus (GCRV)-induced gene 2o [Source:ZFIN;Acc:ZDB-GENE-130517-8]	ARRAYEXPRESS,ENSG
ENSDARG00000045947	34.4741	5.17218	1.33124	3.88522	0.000102237	0.000709988	3.14875	ENSDARG00000045947	ENSDARG00000045947	hrc	histidine rich calcium binding protein [Source:ZFIN;Acc:ZDB-GENE-041008-189]	ARRAYEXPRESS,ENSG
ENSDARG00000052396	304.578	5.15378	0.547865	9.40704	5.10E-21	4.47E-19	18.3497	ENSDARG00000052396	ENSDARG00000052396	pkz	protein kinase containing Z-DNA binding domains [Source:ZFIN;Acc:ZDB-GENE-050301-2]	ARRAYEXPRESS,ENSG
ENSDARG00000024815	757.292	5.15352	0.654395	7.87524	3.40E-15	1.49E-13	12.8268	ENSDARG00000024815	ENSDARG00000024815	ogfrl2	opioid growth factor receptor-like 2 [Source:ZFIN;Acc:ZDB-GENE-030616-523]	ARRAYEXPRESS,ENSG
ENSDARG00000116094	52.9756	5.14217	5.28032	0.973837	0.330138	0.492136	0.307915	ENSDARG00000116094	ENSDARG00000116094	CR932364.1	nan	ARRAYEXPRESS,ENSG
ENSDARG00000093082	178.502	5.13825	1.29482	3.9683	7.24E-05	0.00052666	3.27847	ENSDARG00000093082	ENSDARG00000093082	LO018605.1	nan	ARRAYEXPRESS,ENSG
ENSDARG00000093960	85.9324	5.1367	1.0857	4.73123	2.23E-06	2.36E-05	4.62709	ENSDARG00000093960	ENSDARG00000093960	si:dkey-111e8.5	si:dkey-111e8.5 [Source:ZFIN;Acc:ZDB-GENE-060526-192]	ARRAYEXPRESS,ENSG
ENSDARG00000101104	160.744	5.13235	0.793516	6.46787	9.94E-11	2.34E-09	8.63078	ENSDARG00000101104	ENSDARG00000101104	FP102192.1	protein FAM111A-like [Source:NCBI gene;Acc:101886648]	ARRAYEXPRESS,ENSG
ENSDARG00000079553	262.209	5.1314	0.964645	5.31947	1.04E-07	1.46E-06	5.83565	ENSDARG00000079553	ENSDARG00000079553	cd83	CD83 molecule [Source:ZFIN;Acc:ZDB-GENE-060503-762]	ARRAYEXPRESS,ENSG
ENSDARG00000115041	264.349	5.12889	0.757596	6.76996	1.29E-11	3.49E-10	9.45717	ENSDARG00000115041	ENSDARG00000115041	ftr50	finTRIM family, member 50 [Source:ZFIN;Acc:ZDB-GENE-080215-17]	ARRAYEXPRESS,ENSG
ENSDARG00000092310	1311.19	5.12626	0.449253	11.4106	3.70E-30	7.38E-28	27.1319	ENSDARG00000092310	ENSDARG00000092310	si:ch211-199g17.2	si:ch211-199g17.2 [Source:ZFIN;Acc:ZDB-GENE-060503-396]	ARRAYEXPRESS,ENSG
ENSDARG00000074360	40.0774	5.12535	1.65203	3.10245	0.00191925	0.00871423	2.05977	ENSDARG00000074360	ENSDARG00000074360	ftr57	finTRIM family, member 57 [Source:ZFIN;Acc:ZDB-GENE-090312-35]	ARRAYEXPRESS,ENSG
ENSDARG00000039900	207.681	5.119	0.760577	6.73042	1.69E-11	4.52E-10	9.34486	ENSDARG00000039900	ENSDARG00000039900	si:ch73-168d20.1	si:ch73-168d20.1 [Source:ZFIN;Acc:ZDB-GENE-121214-44]	ARRAYEXPRESS,ENSG
ENSDARG00000036832	79.5034	5.11876	1.00093	5.114	3.15E-07	4.07E-06	5.39041	ENSDARG00000036832	ENSDARG00000036832	cyt1l	type I cytokeratin, enveloping layer, like [Source:ZFIN;Acc:ZDB-GENE-061026-4]	ARRAYEXPRESS,ENSG
ENSDARG00000070668	202.113	5.09641	0.663	7.6869	1.51E-14	6.15E-13	12.2111	ENSDARG00000070668	ENSDARG00000070668	cd4-1	CD4-1 molecule [Source:ZFIN;Acc:ZDB-GENE-100922-280]	ARRAYEXPRESS,ENSG
ENSDARG00000061222	524.327	5.09519	0.859425	5.9286	3.06E-09	5.59E-08	7.25259	ENSDARG00000061222	ENSDARG00000061222	uba7	ubiquitin-like modifier activating enzyme 7 [Source:ZFIN;Acc:ZDB-GENE-121120-4]	ARRAYEXPRESS,ENSG
ENSDARG00000105739	91.6845	5.0935	1.04133	4.89134	1.00E-06	1.14E-05	4.9431	ENSDARG00000105739	ENSDARG00000105739	LO018260.2	protein NLRC3-like [Source:NCBI gene;Acc:101883187]	ARRAYEXPRESS,ENSG
ENSDARG00000074322	210.674	5.09075	0.704338	7.2277	4.91E-13	1.62E-11	10.7905	ENSDARG00000074322	ENSDARG00000074322	si:ch211-194m7.3	si:ch211-194m7.3 [Source:ZFIN;Acc:ZDB-GENE-131121-19]	ARRAYEXPRESS,ENSG
ENSDARG00000102018	97.8333	5.08582	1.00705	5.05023	4.41E-07	5.49E-06	5.26043	ENSDARG00000102018	ENSDARG00000102018	btr25	bloodthirsty-related gene family, member 25 [Source:ZFIN;Acc:ZDB-GENE-070705-377]	ARRAYEXPRESS,ENSG
ENSDARG00000009673	43.1001	5.0155	2.01358	2.49084	0.0127441	0.0416462	1.38042	ENSDARG00000009673	ENSDARG00000009673	si:ch211-197g15.6	si:ch211-197g15.6 [Source:ZFIN;Acc:ZDB-GENE-050208-457]	ARRAYEXPRESS,ENSG
ENSDARG00000078912	225.539	5.00797	0.796737	6.28559	3.27E-10	7.07E-09	8.15058	ENSDARG00000078912	ENSDARG00000078912	si:ch73-24k9.2	si:ch73-24k9.2 [Source:ZFIN;Acc:ZDB-GENE-121214-29]	ARRAYEXPRESS,ENSG
ENSDARG00000043436	424.562	5.00601	0.806372	6.20806	5.36E-10	1.12E-08	7.95078	ENSDARG00000043436	ENSDARG00000043436	si:dkey-5n18.1	si:dkey-5n18.1 [Source:ZFIN;Acc:ZDB-GENE-041014-144]	ARRAYEXPRESS,ENSG
ENSDARG00000088078	274.216	4.9956	0.808884	6.17592	6.58E-10	1.35E-08	7.86967	ENSDARG00000088078	ENSDARG00000088078	usp18	ubiquitin specific peptidase 18 [Source:ZFIN;Acc:ZDB-GENE-100210-2]	ARRAYEXPRESS,ENSG
ENSDARG00000070331	65.7285	4.99407	1.29487	3.8568	0.000114879	0.000781946	3.10682	ENSDARG00000070331	ENSDARG00000070331	muc5.1	mucin 5.1, oligomeric mucus/gel-forming [Source:ZFIN;Acc:ZDB-GENE-120822-1]	ARRAYEXPRESS,ENSG
ENSDARG00000102835	214.311	4.98982	0.70212	7.10679	1.19E-12	3.74E-11	10.4271	ENSDARG00000102835	ENSDARG00000102835	CABZ01021435.1	nan	ARRAYEXPRESS,ENSG
ENSDARG00000031647	13386.9	4.97999	0.418905	11.8881	1.36E-32	3.29E-30	29.4828	ENSDARG00000031647	ENSDARG00000031647	stat2	signal transducer and activator of transcription 2 [Source:ZFIN;Acc:ZDB-GENE-080321-1]	ARRAYEXPRESS,ENSG
ENSDARG00000090977	104.043	4.97656	0.851304	5.84581	5.04E-09	8.92E-08	7.04964	ENSDARG00000090977	ENSDARG00000090977	ifit12	interferon-induced protein with tetratricopeptide repeats 12 [Source:ZFIN;Acc:ZDB-GENE-120406-2]	ARRAYEXPRESS,ENSG
ENSDARG00000052515	381.917	4.97617	0.699405	7.11487	1.12E-12	3.55E-11	10.4498	ENSDARG00000052515	ENSDARG00000052515	calcoco2	calcium binding and coiled-coil domain 2 [Source:ZFIN;Acc:ZDB-GENE-050522-346]	ARRAYEXPRESS,ENSG
ENSDARG00000006588	76.5692	4.97506	1.15049	4.3243	1.53E-05	0.000132373	3.8782	ENSDARG00000006588	ENSDARG00000006588	zgc:111983	zgc:111983 [Source:ZFIN;Acc:ZDB-GENE-050417-335]	ARRAYEXPRESS,ENSG
ENSDARG00000002097	36.1658	4.97171	1.84735	2.69127	0.0071181	0.0259084	1.58656	ENSDARG00000002097	ENSDARG00000002097	si:dkeyp-52c3.7	si:dkeyp-52c3.7 [Source:ZFIN;Acc:ZDB-GENE-110411-213]	ARRAYEXPRESS,ENSG
ENSDARG00000043249	2660.83	4.96138	0.383863	12.9249	3.26E-38	1.10E-35	34.9586	ENSDARG00000043249	ENSDARG00000043249	irf1b	interferon regulatory factor 1b [Source:ZFIN;Acc:ZDB-GENE-041114-13]	ARRAYEXPRESS,ENSG
ENSDARG00000100539	42.7997	4.95292	2.34038	2.11629	0.0343202	0.0916113	1.03805	ENSDARG00000100539	ENSDARG00000100539	btr22	bloodthirsty-related gene family, member 22 [Source:ZFIN;Acc:ZDB-GENE-080402-4]	ARRAYEXPRESS,ENSG
ENSDARG00000100578	44.9051	4.93809	1.33345	3.70326	0.00021285	0.00132595	2.87747	ENSDARG00000100578	ENSDARG00000100578	si:dkeyp-90h9.1	si:dkeyp-90h9.1 [Source:ZFIN;Acc:ZDB-GENE-131122-5]	ARRAYEXPRESS,ENSG
ENSDARG00000030954	485.017	4.93758	0.543192	9.08993	9.91E-20	7.45E-18	17.1278	ENSDARG00000030954	ENSDARG00000030954	ftr56	finTRIM family, member 56 [Source:ZFIN;Acc:ZDB-GENE-030131-2801]	ARRAYEXPRESS,ENSG
ENSDARG00000104185	60.9701	4.93573	1.01386	4.86825	1.13E-06	1.27E-05	4.8962	ENSDARG00000104185	ENSDARG00000104185	AL831726.2	uncharacterized LOC101882696 [Source:NCBI gene;Acc:101882696]	ARRAYEXPRESS,ENSG
ENSDARG00000102588	341.23	4.93407	0.791298	6.23541	4.51E-10	9.56E-09	8.01954	ENSDARG00000102588	ENSDARG00000102588	sp100.2	SP110 nuclear body protein, tandem duplicate 2 [Source:ZFIN;Acc:ZDB-GENE-141212-296]	ARRAYEXPRESS,ENSG
ENSDARG00000111637	109.851	4.93312	0.8802	5.60454	2.09E-08	3.37E-07	6.47237	ENSDARG00000111637	ENSDARG00000111637	FQ377660.1	tripartite motif-containing protein 16-like [Source:NCBI gene;Acc:100333325]	ARRAYEXPRESS,ENSG
ENSDARG00000087983	74.9727	4.93307	1.08363	4.55234	5.31E-06	5.17E-05	4.28651	ENSDARG00000087983	ENSDARG00000087983	igsf5a	immunoglobulin superfamily, member 5a [Source:ZFIN;Acc:ZDB-GENE-091204-182]	ARRAYEXPRESS,ENSG
ENSDARG00000045561	189.283	4.92756	0.93361	5.27796	1.31E-07	1.81E-06	5.74232	ENSDARG00000045561	ENSDARG00000045561	dram1	DNA-damage regulated autophagy modulator 1 [Source:ZFIN;Acc:ZDB-GENE-041010-147]	ARRAYEXPRESS,ENSG
ENSDARG00000070774	129.614	4.9193	0.990803	4.96496	6.87E-07	8.13E-06	5.08991	ENSDARG00000070774	ENSDARG00000070774	irgf1	immunity-related GTPase family, f1 [Source:ZFIN;Acc:ZDB-GENE-051212-5]	ARRAYEXPRESS,ENSG
ENSDARG00000009544	157.288	4.91853	1.42122	3.46078	0.000538616	0.00294341	2.53115	ENSDARG00000009544	ENSDARG00000009544	cldnb	claudin b [Source:ZFIN;Acc:ZDB-GENE-010328-2]	ARRAYEXPRESS,ENSG
ENSDARG00000039351	64.5356	4.90793	1.01021	4.85834	1.18E-06	1.33E-05	4.87615	ENSDARG00000039351	ENSDARG00000039351	ccl19b	chemokine (C-C motif) ligand 19b [Source:ZFIN;Acc:ZDB-GENE-091204-19]	ARRAYEXPRESS,ENSG
ENSDARG00000099660	30.9328	4.90766	1.42583	3.44196	0.000577519	0.00312455	2.50521	ENSDARG00000099660	ENSDARG00000099660	CU915256.1	XK-related protein 8-like [Source:NCBI gene;Acc:100148479]	ARRAYEXPRESS,ENSG
ENSDARG00000059294	1049.25	4.9053	0.559845	8.76189	1.92E-18	1.26E-16	15.8996	ENSDARG00000059294	ENSDARG00000059294	marco	macrophage receptor with collagenous structure [Source:ZFIN;Acc:ZDB-GENE-120514-2]	ARRAYEXPRESS,ENSG
ENSDARG00000079175	174.531	4.90006	0.990102	4.94905	7.46E-07	8.75E-06	5.05799	ENSDARG00000079175	ENSDARG00000079175	si:ch211-79k12.1	si:ch211-79k12.1 [Source:ZFIN;Acc:ZDB-GENE-080303-9]	ARRAYEXPRESS,ENSG
ENSDARG00000096304	137.709	4.87042	0.864639	5.63289	1.77E-08	2.90E-07	6.5376	ENSDARG00000096304	ENSDARG00000096304	btr31	bloodthirsty-related gene family, member 31 [Source:ZFIN;Acc:ZDB-GENE-090512-3]	ARRAYEXPRESS,ENSG
ENSDARG00000101924	48.3134	4.86621	1.37375	3.54228	0.000396684	0.0022594	2.64601	ENSDARG00000101924	ENSDARG00000101924	si:dkey-65b13.13	si:dkey-65b13.13 [Source:ZFIN;Acc:ZDB-GENE-141216-308]	ARRAYEXPRESS,ENSG
ENSDARG00000002293	399.973	4.84225	0.991416	4.88417	1.04E-06	1.18E-05	4.92812	ENSDARG00000002293	ENSDARG00000002293	si:ch211-197g15.6	si:ch211-197g15.6 [Source:ZFIN;Acc:ZDB-GENE-050208-457]	ARRAYEXPRESS,ENSG
ENSDARG00000053450	518.916	4.83865	2.35496	2.05466	0.0399119	0.103013	0.987109	ENSDARG00000053450	ENSDARG00000053450	ftr06	finTRIM family, member 6 [Source:ZFIN;Acc:ZDB-GENE-070912-228]	ARRAYEXPRESS,ENSG
ENSDARG00000069563	68.2377	4.82092	1.52469	3.16191	0.00156736	0.00731883	2.13556	ENSDARG00000069563	ENSDARG00000069563	zgc:153151	zgc:153151 [Source:ZFIN;Acc:ZDB-GENE-060825-103]	ARRAYEXPRESS,ENSG
ENSDARG00000043586	421.655	4.81057	0.703077	6.84217	7.80E-12	2.16E-10	9.66555	ENSDARG00000043586	ENSDARG00000043586	fas	Fas cell surface death receptor [Source:ZFIN;Acc:ZDB-GENE-061019-2]	ARRAYEXPRESS,ENSG
ENSDARG00000089868	40.619	4.80303	1.2147	3.9541	7.68E-05	0.000553777	3.25667	ENSDARG00000089868	ENSDARG00000089868	si:ch211-112c15.8	si:ch211-112c15.8 [Source:ZFIN;Acc:ZDB-GENE-141211-78]	ARRAYEXPRESS,ENSG
ENSDARG00000097845	81.2633	4.79317	0.90501	5.29626	1.18E-07	1.65E-06	5.78252	ENSDARG00000097845	ENSDARG00000097845	si:ch211-105j21.9	si:ch211-105j21.9 [Source:ZFIN;Acc:ZDB-GENE-131127-499]	ARRAYEXPRESS,ENSG
ENSDARG00000069844	65.4502	4.77791	5.27604	0.905587	0.365154	0.52706	0.27814	ENSDARG00000069844	ENSDARG00000069844	acod1	aconitate decarboxylase 1 [Source:ZFIN;Acc:ZDB-GENE-081104-428]	ARRAYEXPRESS,ENSG
ENSDARG00000087597	67.4824	4.77633	0.964397	4.95266	7.32E-07	8.60E-06	5.0655	ENSDARG00000087597	ENSDARG00000087597	si:dkey-51d8.3	si:dkey-51d8.3 [Source:ZFIN;Acc:ZDB-GENE-081103-8]	ARRAYEXPRESS,ENSG
ENSDARG00000040534	303.989	4.77423	0.951283	5.01872	5.20E-07	6.34E-06	5.19791	ENSDARG00000040534	ENSDARG00000040534	epcam	epithelial cell adhesion molecule [Source:ZFIN;Acc:ZDB-GENE-040426-2209]	ARRAYEXPRESS,ENSG
ENSDARG00000114661	51.2844	4.76929	1.35823	3.5114	0.000445761	0.00249744	2.6025	ENSDARG00000114661	ENSDARG00000114661	BX321875.4	nan	ARRAYEXPRESS,ENSG
ENSDARG00000067872	88.6156	4.76657	1.25573	3.79587	0.000147128	0.000963529	3.01614	ENSDARG00000067872	ENSDARG00000067872	CU469531.1	nan	ARRAYEXPRESS,ENSG
ENSDARG00000053136	8663.56	4.76125	0.564327	8.43704	3.25E-17	1.83E-15	14.7375	ENSDARG00000053136	ENSDARG00000053136	b2m	beta-2-microglobulin [Source:NCBI gene;Acc:30400]	ARRAYEXPRESS,ENSG
ENSDARG00000024631	712.246	4.75792	0.531874	8.94558	3.70E-19	2.60E-17	16.585	ENSDARG00000024631	ENSDARG00000024631	nlrc5	NLR family, CARD domain containing 5 [Source:ZFIN;Acc:ZDB-GENE-080429-2]	ARRAYEXPRESS,ENSG
ENSDARG00000026799	44.9637	4.74475	1.72412	2.75199	0.0059235	0.0221502	1.65462	ENSDARG00000026799	ENSDARG00000026799	suv39h1a	suppressor of variegation 3-9 homolog 1a [Source:NCBI gene;Acc:445198]	ARRAYEXPRESS,ENSG
ENSDARG00000088831	116.553	4.73282	0.964404	4.90751	9.22E-07	1.06E-05	4.97469	ENSDARG00000088831	ENSDARG00000088831	si:dkey-81j8.6	si:dkey-81j8.6 [Source:ZFIN;Acc:ZDB-GENE-091116-12]	ARRAYEXPRESS,ENSG
ENSDARG00000097019	362.771	4.72812	0.565682	8.35827	6.36E-17	3.48E-15	14.4584	ENSDARG00000097019	ENSDARG00000097019	dhrs13b.1	dehydrogenase/reductase (SDR family) member 13b.1 [Source:ZFIN;Acc:ZDB-GENE-040801-253]	ARRAYEXPRESS,ENSG
ENSDARG00000055374	29.0773	4.71041	1.93654	2.43238	0.0149998	0.0476628	1.32182	ENSDARG00000055374	ENSDARG00000055374	irf4b	interferon regulatory factor 4b [Source:ZFIN;Acc:ZDB-GENE-041001-131]	ARRAYEXPRESS,ENSG
ENSDARG00000055550	143.991	4.6841	0.795541	5.88794	3.91E-09	7.06E-08	7.1512	ENSDARG00000055550	ENSDARG00000055550	casp21	caspase 21, apoptosis-related cysteine peptidase [Source:ZFIN;Acc:ZDB-GENE-190425-1]	ARRAYEXPRESS,ENSG
ENSDARG00000055504	2741.9	4.67897	0.385488	12.1378	6.66E-34	1.76E-31	30.7545	ENSDARG00000055504	ENSDARG00000055504	si:ch211-212k18.7	si:ch211-212k18.7 [Source:ZFIN;Acc:ZDB-GENE-030131-1312]	ARRAYEXPRESS,ENSG
ENSDARG00000104635	492.144	4.67627	1.11208	4.20499	2.61E-05	0.000214652	3.66827	ENSDARG00000104635	ENSDARG00000104635	mhc2b	major histocompatibility complex class II integral membrane beta chain gene [Source:ZFIN;Acc:ZDB-GENE-030616-319]	ARRAYEXPRESS,ENSG
ENSDARG00000092025	41.0778	4.67113	1.42166	3.28569	0.00101735	0.00507815	2.29429	ENSDARG00000092025	ENSDARG00000092025	nlrc8	NLR family CARD domain containing 8 [Source:ZFIN;Acc:ZDB-GENE-070912-363]	ARRAYEXPRESS,ENSG
ENSDARG00000060980	36.3226	4.59914	1.85198	2.48337	0.0130147	0.0423819	1.37282	ENSDARG00000060980	ENSDARG00000060980	atp8b1	ATPase phospholipid transporting 8B1 [Source:ZFIN;Acc:ZDB-GENE-091116-14]	ARRAYEXPRESS,ENSG
ENSDARG00000052826	1103.08	4.59148	0.544174	8.43751	3.24E-17	1.83E-15	14.7375	ENSDARG00000052826	ENSDARG00000052826	runx3	RUNX family transcription factor 3 [Source:ZFIN;Acc:ZDB-GENE-000605-2]	ARRAYEXPRESS,ENSG
ENSDARG00000087012	539.367	4.59003	0.482592	9.51121	1.88E-21	1.75E-19	18.757	ENSDARG00000087012	ENSDARG00000087012	BX004816.2	nan	ARRAYEXPRESS,ENSG
ENSDARG00000024560	38.1689	4.58893	1.31944	3.47794	0.000505292	0.00278545	2.5551	ENSDARG00000024560	ENSDARG00000024560	slc4a1b	solute carrier family 4 member 1b (Diego blood group) [Source:ZFIN;Acc:ZDB-GENE-110215-2]	ARRAYEXPRESS,ENSG
ENSDARG00000114363	172.24	4.58717	0.649215	7.06572	1.60E-12	4.89E-11	10.3107	ENSDARG00000114363	ENSDARG00000114363	CABZ01052743.1	E3 ubiquitin-protein ligase RBBP6-like [Source:NCBI gene;Acc:100329917]	ARRAYEXPRESS,ENSG
ENSDARG00000091477	78.4418	4.58196	1.01168	4.52905	5.93E-06	5.69E-05	4.24489	ENSDARG00000091477	ENSDARG00000091477	znf1066	zinc finger protein 1066 [Source:ZFIN;Acc:ZDB-GENE-110913-60]	ARRAYEXPRESS,ENSG
ENSDARG00000094935	174.157	4.58061	0.709176	6.45906	1.05E-10	2.46E-09	8.60906	ENSDARG00000094935	ENSDARG00000094935	si:dkey-58f10.11	si:dkey-58f10.11 [Source:ZFIN;Acc:ZDB-GENE-060526-313]	ARRAYEXPRESS,ENSG
ENSDARG00000101138	30.1899	4.57692	2.50524	1.82694	0.0677087	0.15481	0.8102	ENSDARG00000101138	ENSDARG00000101138	BX323596.1	C-X-C motif chemokine 11-6-like [Source:NCBI gene;Acc:567656]	ARRAYEXPRESS,ENSG
ENSDARG00000105364	1533.04	4.57537	0.598644	7.64289	2.12E-14	8.37E-13	12.0773	ENSDARG00000105364	ENSDARG00000105364	si:ch73-223f5.1	si:ch73-223f5.1 [Source:ZFIN;Acc:ZDB-GENE-160113-94]	ARRAYEXPRESS,ENSG
ENSDARG00000079305	143.686	4.57355	0.880093	5.19667	2.03E-07	2.73E-06	5.56384	ENSDARG00000079305	ENSDARG00000079305	hbae3	hemoglobin alpha embryonic-3 [Source:ZFIN;Acc:ZDB-GENE-990706-3]	ARRAYEXPRESS,ENSG
ENSDARG00000109740	333.387	4.5725	5.26926	0.867769	0.385521	0.546404	0.262486	ENSDARG00000109740	ENSDARG00000109740	si:dkeyp-44b5.4	si:dkeyp-44b5.4 [Source:ZFIN;Acc:ZDB-GENE-120709-63]	ARRAYEXPRESS,ENSG
ENSDARG00000104399	3277.22	4.56151	0.913384	4.99407	5.91E-07	7.11E-06	5.14813	ENSDARG00000104399	ENSDARG00000104399	tppp	tubulin polymerization promoting protein [Source:ZFIN;Acc:ZDB-GENE-101115-2]	ARRAYEXPRESS,ENSG
ENSDARG00000104795	51.0135	4.55931	1.74588	2.61147	0.00901528	0.0315108	1.50154	ENSDARG00000104795	ENSDARG00000104795	cxcl8a	chemokine (C-X-C motif) ligand 8a [Source:ZFIN;Acc:ZDB-GENE-081104-317]	ARRAYEXPRESS,ENSG
ENSDARG00000092584	211.99	4.55823	0.676286	6.7401	1.58E-11	4.25E-10	9.37161	ENSDARG00000092584	ENSDARG00000092584	si:ch1073-385f13.3	si:ch1073-385f13.3 [Source:ZFIN;Acc:ZDB-GENE-131127-357]	ARRAYEXPRESS,ENSG
ENSDARG00000113107	234.818	4.55437	0.57758	7.88527	3.14E-15	1.38E-13	12.8601	ENSDARG00000113107	ENSDARG00000113107	CABZ01085275.1	poly [ADP-ribose] polymerase 12-like [Source:NCBI gene;Acc:110439344]	ARRAYEXPRESS,ENSG
ENSDARG00000095502	217.361	4.55163	0.628924	7.23717	4.58E-13	1.52E-11	10.8182	ENSDARG00000095502	ENSDARG00000095502	si:dkey-286h21.1	si:dkey-286h21.1 [Source:ZFIN;Acc:ZDB-GENE-091116-5]	ARRAYEXPRESS,ENSG
ENSDARG00000057035	54.9556	4.54494	1.21827	3.73066	0.000190979	0.00120976	2.9173	ENSDARG00000057035	ENSDARG00000057035	stoml3b	stomatin (EPB72)-like 3b [Source:ZFIN;Acc:ZDB-GENE-050417-366]	ARRAYEXPRESS,ENSG
ENSDARG00000102557	42.8702	4.53894	1.30486	3.4785	0.000504237	0.00278199	2.55564	ENSDARG00000102557	ENSDARG00000102557	ftr87	finTRIM family, member 87 [Source:ZFIN;Acc:ZDB-GENE-131127-62]	ARRAYEXPRESS,ENSG
ENSDARG00000078389	2110.42	4.53306	0.788113	5.75179	8.83E-09	1.51E-07	6.82102	ENSDARG00000078389	ENSDARG00000078389	ifi46	interferon alpha inducible protein 46 [Source:ZFIN;Acc:ZDB-GENE-090312-190]	ARRAYEXPRESS,ENSG
ENSDARG00000075163	188.067	4.52057	0.659743	6.85202	7.28E-12	2.02E-10	9.69465	ENSDARG00000075163	ENSDARG00000075163	cxcl20	chemokine (C-X-C motif) ligand 20 [Source:ZFIN;Acc:ZDB-GENE-111004-2]	ARRAYEXPRESS,ENSG
ENSDARG00000093972	173.387	4.51762	0.638147	7.07928	1.45E-12	4.47E-11	10.3497	ENSDARG00000093972	ENSDARG00000093972	ftr79	finTRIM family, member 79 [Source:ZFIN;Acc:ZDB-GENE-060126-4]	ARRAYEXPRESS,ENSG
ENSDARG00000056885	478.458	4.48244	0.740223	6.05553	1.40E-09	2.72E-08	7.56543	ENSDARG00000056885	ENSDARG00000056885	per1a	period circadian clock 1a [Source:ZFIN;Acc:ZDB-GENE-011220-1]	ARRAYEXPRESS,ENSG
ENSDARG00000089327	70.1676	4.48229	1.17269	3.82222	0.000132255	0.00088119	3.05493	ENSDARG00000089327	ENSDARG00000089327	BX120005.2	cytotoxic and regulatory T-cell molecule [Source:NCBI gene;Acc:101884219]	ARRAYEXPRESS,ENSG
ENSDARG00000011581	1497.2	4.48097	0.832275	5.384	7.28E-08	1.05E-06	5.97881	ENSDARG00000011581	ENSDARG00000011581	si:dkey-23k10.5	si:dkey-23k10.5 [Source:ZFIN;Acc:ZDB-GENE-030131-4787]	ARRAYEXPRESS,ENSG
ENSDARG00000114387	153.427	4.47581	0.771257	5.80326	6.50E-09	1.14E-07	6.9431	ENSDARG00000114387	ENSDARG00000114387	CU499336.2	nan	ARRAYEXPRESS,ENSG
ENSDARG00000102143	54.8305	4.47343	1.26859	3.52629	0.000421421	0.00238185	2.62309	ENSDARG00000102143	ENSDARG00000102143	btr24	bloodthirsty-related gene family, member 24 [Source:ZFIN;Acc:ZDB-GENE-070705-376]	ARRAYEXPRESS,ENSG
ENSDARG00000099738	439.536	4.47302	0.669785	6.6783	2.42E-11	6.34E-10	9.19791	ENSDARG00000099738	ENSDARG00000099738	ccr9b	chemokine (C-C motif) receptor 9b [Source:ZFIN;Acc:ZDB-GENE-070301-3]	ARRAYEXPRESS,ENSG
ENSDARG00000102758	107.297	4.46965	0.892462	5.00822	5.49E-07	6.67E-06	5.17587	ENSDARG00000102758	ENSDARG00000102758	FO704661.1	gamma-glutamyl hydrolase [Source:NCBI gene;Acc:553228]	ARRAYEXPRESS,ENSG
ENSDARG00000100660	1700.44	4.4656	0.476348	9.37466	6.94E-21	6.00E-19	18.2218	ENSDARG00000100660	ENSDARG00000100660	si:ch73-252i11.1	si:ch73-252i11.1 [Source:ZFIN;Acc:ZDB-GENE-141210-7]	ARRAYEXPRESS,ENSG
ENSDARG00000093779	29.5417	4.462	1.92489	2.31805	0.0204464	0.0610114	1.21459	ENSDARG00000093779	ENSDARG00000093779	cxcl11.6	chemokine (C-X-C motif) ligand 11, duplicate 7 [Source:ZFIN;Acc:ZDB-GENE-060526-79]	ARRAYEXPRESS,ENSG
ENSDARG00000077907	144.392	4.46044	0.808592	5.51631	3.46E-08	5.39E-07	6.26841	ENSDARG00000077907	ENSDARG00000077907	si:dkey-183p4.10	si:dkey-183p4.10 [Source:ZFIN;Acc:ZDB-GENE-081104-337]	ARRAYEXPRESS,ENSG
ENSDARG00000006848	721.479	4.45789	0.621274	7.1754	7.21E-13	2.35E-11	10.6289	ENSDARG00000006848	ENSDARG00000006848	parp9	poly(ADP-ribose) polymerase family member 9 [Source:ZFIN;Acc:ZDB-GENE-081104-179]	ARRAYEXPRESS,ENSG
ENSDARG00000005108	47.8988	4.45257	1.49241	2.98347	0.00285003	0.0121103	1.91684	ENSDARG00000005108	ENSDARG00000005108	oclna	occludin a [Source:ZFIN;Acc:ZDB-GENE-040426-2685]	ARRAYEXPRESS,ENSG
ENSDARG00000089388	107.634	4.44128	0.908075	4.89088	1.00E-06	1.15E-05	4.9393	ENSDARG00000089388	ENSDARG00000089388	ftr35	finTRIM family, member 35 [Source:ZFIN;Acc:ZDB-GENE-070912-111]	ARRAYEXPRESS,ENSG
ENSDARG00000099597	52.426	4.43153	1.05735	4.19118	2.78E-05	0.000226152	3.6456	ENSDARG00000099597	ENSDARG00000099597	si:dkey-211i20.5	si:dkey-211i20.5 [Source:ZFIN;Acc:ZDB-GENE-120709-55]	ARRAYEXPRESS,ENSG
ENSDARG00000071001	57.6214	4.4288	1.50379	2.94509	0.00322862	0.0134071	1.87267	ENSDARG00000071001	ENSDARG00000071001	nuggc.1	nuclear GTPase, germinal center associated, tandem duplicate 1 [Source:ZFIN;Acc:ZDB-GENE-050208-148]	ARRAYEXPRESS,ENSG
ENSDARG00000103371	61.0883	4.40782	1.66019	2.65501	0.00793063	0.0283328	1.54771	ENSDARG00000103371	ENSDARG00000103371	si:dkey-190j3.6	si:dkey-190j3.6 [Source:ZFIN;Acc:ZDB-GENE-050208-480]	ARRAYEXPRESS,ENSG
ENSDARG00000092892	67.21	4.4078	1.15751	3.80801	0.000140092	0.000923644	3.0345	ENSDARG00000092892	ENSDARG00000092892	si:dkey-23c22.5	si:dkey-23c22.5 [Source:ZFIN;Acc:ZDB-GENE-081105-147]	ARRAYEXPRESS,ENSG
ENSDARG00000044613	302.127	4.40424	0.554134	7.94797	1.90E-15	8.64E-14	13.0635	ENSDARG00000044613	ENSDARG00000044613	c1qa	complement component 1, q subcomponent, A chain [Source:ZFIN;Acc:ZDB-GENE-050522-86]	ARRAYEXPRESS,ENSG
ENSDARG00000037805	155.914	4.4013	0.850005	5.17797	2.24E-07	2.99E-06	5.52433	ENSDARG00000037805	ENSDARG00000037805	lgals3bpa	lectin, galactoside-binding, soluble, 3 binding protein a [Source:NCBI gene;Acc:677742]	ARRAYEXPRESS,ENSG
ENSDARG00000097513	88.378	4.39509	0.855128	5.13968	2.75E-07	3.60E-06	5.4437	ENSDARG00000097513	ENSDARG00000097513	CT573383.1	annexin A2-A-like [Source:NCBI gene;Acc:100006250]	ARRAYEXPRESS,ENSG
ENSDARG00000092653	31.2015	4.38273	1.41322	3.10123	0.00192721	0.00874628	2.05818	ENSDARG00000092653	ENSDARG00000092653	si:dkey-1h24.6	si:dkey-1h24.6 [Source:ZFIN;Acc:ZDB-GENE-100922-103]	ARRAYEXPRESS,ENSG
ENSDARG00000040284	1357.52	4.37944	0.504033	8.6888	3.66E-18	2.32E-16	15.6345	ENSDARG00000040284	ENSDARG00000040284	si:dkey-79d12.5	si:dkey-79d12.5 [Source:ZFIN;Acc:ZDB-GENE-131127-429]	ARRAYEXPRESS,ENSG
ENSDARG00000099586	39.4054	4.35812	1.52565	2.85657	0.00428244	0.016958	1.77063	ENSDARG00000099586	ENSDARG00000099586	CR382383.2	gametocyte-specific factor 1-like [Source:NCBI gene;Acc:100535654]	ARRAYEXPRESS,ENSG
ENSDARG00000102378	30.2053	4.35024	2.10031	2.07123	0.0383369	0.0998622	1.0006	ENSDARG00000102378	ENSDARG00000102378	CABZ01003056.1	nan	ARRAYEXPRESS,ENSG
ENSDARG00000092667	83.9831	4.34975	0.930248	4.6759	2.93E-06	3.02E-05	4.51999	ENSDARG00000092667	ENSDARG00000092667	si:ch211-271e10.2	si:ch211-271e10.2 [Source:ZFIN;Acc:ZDB-GENE-060526-146]	ARRAYEXPRESS,ENSG
ENSDARG00000097373	986.982	4.34777	0.667313	6.51534	7.25E-11	1.75E-09	8.75696	ENSDARG00000097373	ENSDARG00000097373	ftr90	finTRIM family, member 90 [Source:ZFIN;Acc:ZDB-GENE-131122-80]	ARRAYEXPRESS,ENSG
ENSDARG00000031885	823.206	4.34642	0.62273	6.97962	2.96E-12	8.76E-11	10.0575	ENSDARG00000031885	ENSDARG00000031885	psmb12	proteasome 20S subunit beta 12 [Source:ZFIN;Acc:ZDB-GENE-001208-1]	ARRAYEXPRESS,ENSG
ENSDARG00000076106	155.612	4.33933	1.07633	4.03159	5.54E-05	0.00041801	3.37881	ENSDARG00000076106	ENSDARG00000076106	ftr43	finTRIM family, member 43 [Source:ZFIN;Acc:ZDB-GENE-090507-8]	ARRAYEXPRESS,ENSG
ENSDARG00000071355	339.494	4.33918	0.767801	5.65144	1.59E-08	2.63E-07	6.58004	ENSDARG00000071355	ENSDARG00000071355	si:ch211-197g15.7	si:ch211-197g15.7 [Source:ZFIN;Acc:ZDB-GENE-030131-4763]	ARRAYEXPRESS,ENSG
ENSDARG00000094041	63.0201	4.33905	1.16395	3.72789	0.000193093	0.00122099	2.91329	ENSDARG00000094041	ENSDARG00000094041	krt17	keratin 17 [Source:ZFIN;Acc:ZDB-GENE-060503-86]	ARRAYEXPRESS,ENSG
ENSDARG00000096562	11549.1	4.33199	0.344049	12.5912	2.36E-36	7.44E-34	33.1284	ENSDARG00000096562	ENSDARG00000096562	wu:fj29h11	wu:fj29h11 [Source:ZFIN;Acc:ZDB-GENE-030131-7558]	ARRAYEXPRESS,ENSG
ENSDARG00000092778	87.629	4.32809	1.40104	3.08919	0.00200703	0.0090268	2.04447	ENSDARG00000092778	ENSDARG00000092778	si:ch73-338o16.4	si:ch73-338o16.4 [Source:ZFIN;Acc:ZDB-GENE-131119-14]	ARRAYEXPRESS,ENSG
ENSDARG00000017653	750.237	4.32554	0.581137	7.44323	9.82E-14	3.54E-12	11.451	ENSDARG00000017653	ENSDARG00000017653	rgs13	regulator of G protein signaling 13 [Source:ZFIN;Acc:ZDB-GENE-070410-138]	ARRAYEXPRESS,ENSG
ENSDARG00000052332	92.6999	4.31958	1.32464	3.26094	0.00111044	0.00546606	2.26233	ENSDARG00000052332	ENSDARG00000052332	ftr98	finTRIM family, member 98 [Source:ZFIN;Acc:ZDB-GENE-081105-171]	ARRAYEXPRESS,ENSG
ENSDARG00000013771	1168.23	4.30887	0.3785	11.3841	5.02E-30	9.81E-28	27.0083	ENSDARG00000013771	ENSDARG00000013771	ctss2.2	cathepsin S, ortholog 2, tandem duplicate 2 [Source:ZFIN;Acc:ZDB-GENE-050626-55]	ARRAYEXPRESS,ENSG
ENSDARG00000060471	36.3805	4.30859	1.25978	3.42012	0.000625936	0.00335216	2.47468	ENSDARG00000060471	ENSDARG00000060471	gcnt3	glucosaminyl (N-acetyl) transferase 3, mucin type [Source:ZFIN;Acc:ZDB-GENE-110411-253]	ARRAYEXPRESS,ENSG
ENSDARG00000092162	298.166	4.30822	0.726865	5.92712	3.08E-09	5.64E-08	7.24872	ENSDARG00000092162	ENSDARG00000092162	mhc1zaa	major histocompatibility complex class I ZAA [Source:ZFIN;Acc:ZDB-GENE-030916-1]	ARRAYEXPRESS,ENSG
ENSDARG00000115573	58.2082	4.29972	1.2555	3.42471	0.000615458	0.00330692	2.48058	ENSDARG00000115573	ENSDARG00000115573	CR759836.1	5-hydroxytryptamine receptor 3A-like [Source:NCBI gene;Acc:101885757]	ARRAYEXPRESS,ENSG
ENSDARG00000004952	1228.54	4.29941	0.444945	9.6628	4.34E-22	4.30E-20	19.3665	ENSDARG00000004952	ENSDARG00000004952	rsad2	radical S-adenosyl methionine domain containing 2 [Source:NCBI gene;Acc:570456]	ARRAYEXPRESS,ENSG
ENSDARG00000075643	470.918	4.29671	0.526013	8.16845	3.12E-16	1.60E-14	13.7959	ENSDARG00000075643	ENSDARG00000075643	ifi35	interferon-induced protein 35 [Source:ZFIN;Acc:ZDB-GENE-100311-2]	ARRAYEXPRESS,ENSG
ENSDARG00000104045	67.0952	4.29006	1.26025	3.40413	0.000663742	0.0035238	2.45299	ENSDARG00000104045	ENSDARG00000104045	tlr22	toll-like receptor 22 [Source:ZFIN;Acc:ZDB-GENE-040220-5]	ARRAYEXPRESS,ENSG
ENSDARG00000041060	4662.91	4.28708	0.6546	6.54915	5.79E-11	1.42E-09	8.84771	ENSDARG00000041060	ENSDARG00000041060	lgals9l3	lectin, galactoside-binding, soluble, 9 (galectin 9)-like 3 [Source:ZFIN;Acc:ZDB-GENE-040718-159]	ARRAYEXPRESS,ENSG
ENSDARG00000076586	483.865	4.28111	0.676281	6.33038	2.45E-10	5.39E-09	8.26841	ENSDARG00000076586	ENSDARG00000076586	csf2rb	colony stimulating factor 2 receptor, beta, low-affinity (granulocyte-macrophage) [Source:ZFIN;Acc:ZDB-GENE-080115-1]	ARRAYEXPRESS,ENSG
ENSDARG00000078941	33.3704	4.28092	1.87339	2.28512	0.0223061	0.0653433	1.1848	ENSDARG00000078941	ENSDARG00000078941	ano9a	anoctamin 9a [Source:ZFIN;Acc:ZDB-GENE-071004-46]	ARRAYEXPRESS,ENSG
ENSDARG00000093360	87.1517	4.27906	0.843659	5.07203	3.94E-07	4.96E-06	5.30452	ENSDARG00000093360	ENSDARG00000093360	CU469531.2	nan	ARRAYEXPRESS,ENSG
ENSDARG00000103634	31.1144	4.27837	1.48161	2.88765	0.00388127	0.015613	1.80651	ENSDARG00000103634	ENSDARG00000103634	CU914622.2	si:ch73-329n5.6 [Source:NCBI gene;Acc:101883339]	ARRAYEXPRESS,ENSG
ENSDARG00000090889	251.392	4.27304	0.631922	6.76198	1.36E-11	3.67E-10	9.43533	ENSDARG00000090889	ENSDARG00000090889	LECT2	si:ch211-132p1.3 [Source:ZFIN;Acc:ZDB-GENE-130530-1010]	ARRAYEXPRESS,ENSG
ENSDARG00000097679	65.6755	4.26764	1.69525	2.51741	0.0118222	0.0391641	1.40711	ENSDARG00000097679	ENSDARG00000097679	ftr90	finTRIM family, member 90 [Source:ZFIN;Acc:ZDB-GENE-131122-80]	ARRAYEXPRESS,ENSG
ENSDARG00000075151	801.743	4.26727	0.443598	9.61967	6.60E-22	6.42E-20	19.1925	ENSDARG00000075151	ENSDARG00000075151	si:dkey-188i13.10	si:dkey-188i13.10 [Source:ZFIN;Acc:ZDB-GENE-090313-208]	ARRAYEXPRESS,ENSG
ENSDARG00000094426	17719.5	4.26677	0.377435	11.3046	1.24E-29	2.36E-27	26.6271	ENSDARG00000094426	ENSDARG00000094426	her4.2	hairy-related 4, tandem duplicate 2 [Source:ZFIN;Acc:ZDB-GENE-060815-1]	ARRAYEXPRESS,ENSG
ENSDARG00000052905	33.9495	4.2619	1.56655	2.72057	0.00651698	0.0240111	1.61959	ENSDARG00000052905	ENSDARG00000052905	zgc:165423	zgc:165423 [Source:ZFIN;Acc:ZDB-GENE-070720-11]	ARRAYEXPRESS,ENSG
ENSDARG00000112454	2449.52	4.25778	0.352811	12.0682	1.56E-33	4.05E-31	30.3925	ENSDARG00000112454	ENSDARG00000112454	FO744833.2	poly [ADP-ribose] polymerase 14 [Source:NCBI gene;Acc:562648]	ARRAYEXPRESS,ENSG
ENSDARG00000076789	328.79	4.24834	0.532682	7.97538	1.52E-15	7.02E-14	13.1537	ENSDARG00000076789	ENSDARG00000076789	cx32.2	connexin 32.2 [Source:NCBI gene;Acc:566647]	ARRAYEXPRESS,ENSG
ENSDARG00000086272	36.1884	4.24402	1.6671	2.54575	0.0109043	0.0366327	1.43613	ENSDARG00000086272	ENSDARG00000086272	si:dkey-4p15.5	si:dkey-4p15.5 [Source:ZFIN;Acc:ZDB-GENE-121214-193]	ARRAYEXPRESS,ENSG
ENSDARG00000094984	263.765	4.23554	0.804806	5.26281	1.42E-07	1.95E-06	5.70997	ENSDARG00000094984	ENSDARG00000094984	si:ch211-197g15.8	si:ch211-197g15.8 [Source:ZFIN;Acc:ZDB-GENE-050208-377]	ARRAYEXPRESS,ENSG
ENSDARG00000074754	395.38	4.22868	0.722723	5.85103	4.89E-09	8.66E-08	7.06248	ENSDARG00000074754	ENSDARG00000074754	si:dkey-188i13.9	si:dkey-188i13.9 [Source:ZFIN;Acc:ZDB-GENE-090313-211]	ARRAYEXPRESS,ENSG
ENSDARG00000040513	63.25	4.21937	1.08056	3.9048	9.43E-05	0.000661476	3.17949	ENSDARG00000040513	ENSDARG00000040513	zgc:92313	zgc:92313 [Source:ZFIN;Acc:ZDB-GENE-040718-339]	ARRAYEXPRESS,ENSG
ENSDARG00000103677	43.1293	4.21371	1.68875	2.49517	0.0125898	0.0412318	1.38477	ENSDARG00000103677	ENSDARG00000103677	CABZ01008730.1	nan	ARRAYEXPRESS,ENSG
ENSDARG00000029688	290.898	4.21271	0.60194	6.99856	2.59E-12	7.73E-11	10.1118	ENSDARG00000029688	ENSDARG00000029688	hsp70.1	heat shock cognate 70-kd protein, tandem duplicate 1 [Source:ZFIN;Acc:ZDB-GENE-990415-91]	ARRAYEXPRESS,ENSG
ENSDARG00000069311	74.5144	4.20498	0.96045	4.37814	1.20E-05	0.00010671	3.97179	ENSDARG00000069311	ENSDARG00000069311	il15ra	interleukin 15 receptor subunit alpha [Source:ZFIN;Acc:ZDB-GENE-081022-191]	ARRAYEXPRESS,ENSG
ENSDARG00000108340	72.6811	4.20126	1.27239	3.30187	0.000960426	0.0048362	2.3155	ENSDARG00000108340	ENSDARG00000108340	si:ch211-283g2.2	si:ch211-283g2.2 [Source:ZFIN;Acc:ZDB-GENE-060526-151]	ARRAYEXPRESS,ENSG
ENSDARG00000102300	1339.23	4.18478	0.701882	5.96222	2.49E-09	4.61E-08	7.3363	ENSDARG00000102300	ENSDARG00000102300	ca9	carbonic anhydrase IX [Source:ZFIN;Acc:ZDB-GENE-080818-5]	ARRAYEXPRESS,ENSG
ENSDARG00000058371	919.232	4.16449	0.446131	9.33468	1.01E-20	8.46E-19	18.0726	ENSDARG00000058371	ENSDARG00000058371	krt5	keratin 5 [Source:ZFIN;Acc:ZDB-GENE-991110-23]	ARRAYEXPRESS,ENSG
ENSDARG00000032836	124.676	4.15667	0.808554	5.14087	2.73E-07	3.59E-06	5.44491	ENSDARG00000032836	ENSDARG00000032836	pvalb5	parvalbumin 5 [Source:ZFIN;Acc:ZDB-GENE-050417-336]	ARRAYEXPRESS,ENSG
ENSDARG00000015803	93.0025	4.15647	0.851242	4.88283	1.05E-06	1.19E-05	4.92445	ENSDARG00000015803	ENSDARG00000015803	smcr8b	Smith-Magenis syndrome chromosome region, candidate 8b [Source:NCBI gene;Acc:407723]	ARRAYEXPRESS,ENSG
ENSDARG00000108953	72.2251	4.14771	0.989688	4.19092	2.78E-05	0.000226309	3.6453	ENSDARG00000108953	ENSDARG00000108953	si:ch211-283g2.2	si:ch211-283g2.2 [Source:ZFIN;Acc:ZDB-GENE-060526-151]	ARRAYEXPRESS,ENSG
ENSDARG00000058351	477.169	4.14589	0.485371	8.54171	1.32E-17	7.83E-16	15.1062	ENSDARG00000058351	ENSDARG00000058351	tapbpl	TAP binding protein like [Source:ZFIN;Acc:ZDB-GENE-121003-1]	ARRAYEXPRESS,ENSG
ENSDARG00000096712	37.873	4.14029	1.30346	3.17638	0.00149123	0.00700185	2.15479	ENSDARG00000096712	ENSDARG00000096712	si:dkey-193p11.2	si:dkey-193p11.2 [Source:ZFIN;Acc:ZDB-GENE-030131-8407]	ARRAYEXPRESS,ENSG
ENSDARG00000010478	240.811	4.13746	0.752281	5.49988	3.80E-08	5.84E-07	6.23359	ENSDARG00000010478	ENSDARG00000010478	hsp90aa1.1	heat shock protein 90, alpha (cytosolic), class A member 1, tandem duplicate 1 [Source:NCBI gene;Acc:30591]	ARRAYEXPRESS,ENSG
ENSDARG00000086998	194.006	4.12079	0.626075	6.58194	4.64E-11	1.16E-09	8.93554	ENSDARG00000086998	ENSDARG00000086998	zgc:64002	zgc:64002 [Source:ZFIN;Acc:ZDB-GENE-040426-1329]	ARRAYEXPRESS,ENSG
ENSDARG00000104293	33.0754	4.1169	1.3431	3.06523	0.00217506	0.00967124	2.01452	ENSDARG00000104293	ENSDARG00000104293	mhc1zka	major histocompatibility complex class I ZKA [Source:ZFIN;Acc:ZDB-GENE-130206-5]	ARRAYEXPRESS,ENSG
ENSDARG00000104446	54.732	4.11169	1.81877	2.2607	0.0237776	0.0687979	1.16242	ENSDARG00000104446	ENSDARG00000104446	si:ch211-203c5.3	si:ch211-203c5.3 [Source:ZFIN;Acc:ZDB-GENE-131118-8]	ARRAYEXPRESS,ENSG
ENSDARG00000052158	41.5527	4.10487	1.39319	2.94638	0.00321517	0.0133626	1.87411	ENSDARG00000052158	ENSDARG00000052158	il23r	interleukin 23 receptor [Source:ZFIN;Acc:ZDB-GENE-080107-5]	ARRAYEXPRESS,ENSG
ENSDARG00000079324	93.9286	4.0906	1.04425	3.91727	8.96E-05	0.000635487	3.19689	ENSDARG00000079324	ENSDARG00000079324	ano9b	anoctamin 9b [Source:ZFIN;Acc:ZDB-GENE-121106-2]	ARRAYEXPRESS,ENSG
ENSDARG00000110328	44.3446	4.08216	1.53595	2.65774	0.00786672	0.0281559	1.55043	ENSDARG00000110328	ENSDARG00000110328	CR792453.3	uncharacterized LOC110438862 [Source:NCBI gene;Acc:110438862]	ARRAYEXPRESS,ENSG
ENSDARG00000098410	90.3654	4.07587	0.921663	4.4223	9.77E-06	8.93E-05	4.04915	ENSDARG00000098410	ENSDARG00000098410	si:dkey-19b23.10	si:dkey-19b23.10 [Source:ZFIN;Acc:ZDB-GENE-141219-47]	ARRAYEXPRESS,ENSG
ENSDARG00000093179	41.6135	4.07268	1.34693	3.02368	0.00249722	0.0108777	1.96346	ENSDARG00000093179	ENSDARG00000093179	si:dkey-79c1.1	si:dkey-79c1.1 [Source:ZFIN;Acc:ZDB-GENE-060531-153]	ARRAYEXPRESS,ENSG
ENSDARG00000104008	84.0289	4.06476	1.29763	3.13246	0.0017335	0.00798306	2.09783	ENSDARG00000104008	ENSDARG00000104008	si:ch211-232d10.3	si:ch211-232d10.3 [Source:ZFIN;Acc:ZDB-GENE-081103-4]	ARRAYEXPRESS,ENSG
ENSDARG00000099409	29.6937	4.06183	1.40415	2.89273	0.00381911	0.0154022	1.81242	ENSDARG00000099409	ENSDARG00000099409	zgc:162182	zgc:162182 [Source:ZFIN;Acc:ZDB-GENE-070424-58]	ARRAYEXPRESS,ENSG
ENSDARG00000055436	351.742	4.05128	0.539404	7.51067	5.88E-14	2.19E-12	11.6596	ENSDARG00000055436	ENSDARG00000055436	ftr97	finTRIM family, member 97 [Source:ZFIN;Acc:ZDB-GENE-061026-1]	ARRAYEXPRESS,ENSG
ENSDARG00000018971	269.546	4.04815	0.633644	6.38869	1.67E-10	3.80E-09	8.42022	ENSDARG00000018971	ENSDARG00000018971	b3gnt5a	UDP-GlcNAc:betaGal beta-1,3-N-acetylglucosaminyltransferase 5a [Source:NCBI gene;Acc:336526]	ARRAYEXPRESS,ENSG
ENSDARG00000103199	53.1289	4.04719	1.09378	3.70019	0.000215436	0.0013395	2.87306	ENSDARG00000103199	ENSDARG00000103199	si:dkey-247k7.2	si:dkey-247k7.2 [Source:ZFIN;Acc:ZDB-GENE-031118-45]	ARRAYEXPRESS,ENSG
ENSDARG00000094284	195.158	4.04402	0.996379	4.05872	4.93E-05	0.000377404	3.42319	ENSDARG00000094284	ENSDARG00000094284	si:dkey-58f10.10	si:dkey-58f10.10 [Source:ZFIN;Acc:ZDB-GENE-060526-312]	ARRAYEXPRESS,ENSG
ENSDARG00000094192	66.637	4.04216	1.06216	3.80561	0.000141458	0.000931389	3.03087	ENSDARG00000094192	ENSDARG00000094192	si:dkeyp-82a1.2	si:dkeyp-82a1.2 [Source:ZFIN;Acc:ZDB-GENE-081104-475]	ARRAYEXPRESS,ENSG
ENSDARG00000017504	174.305	4.04133	0.892952	4.52581	6.02E-06	5.77E-05	4.23882	ENSDARG00000017504	ENSDARG00000017504	si:ch211-1o7.3	si:ch211-1o7.3 [Source:ZFIN;Acc:ZDB-GENE-130530-561]	ARRAYEXPRESS,ENSG
ENSDARG00000058780	60.9387	4.03262	1.0052	4.01175	6.03E-05	0.00044955	3.34722	ENSDARG00000058780	ENSDARG00000058780	slc9a2	solute carrier family 9 member 2 [Source:ZFIN;Acc:ZDB-GENE-070912-541]	ARRAYEXPRESS,ENSG
ENSDARG00000089697	118.782	4.0273	0.812363	4.95752	7.14E-07	8.41E-06	5.0752	ENSDARG00000089697	ENSDARG00000089697	nfe2l2b	nuclear factor, erythroid 2-like 2b [Source:ZFIN;Acc:ZDB-GENE-120320-3]	ARRAYEXPRESS,ENSG
ENSDARG00000098925	24.7084	4.0245	1.45567	2.76472	0.0056972	0.0214807	1.66795	ENSDARG00000098925	ENSDARG00000098925	prdm1b	PR domain containing 1b, with ZNF domain [Source:ZFIN;Acc:ZDB-GENE-080618-2]	ARRAYEXPRESS,ENSG
ENSDARG00000020788	252.974	4.01956	0.775952	5.18017	2.22E-07	2.97E-06	5.52724	ENSDARG00000020788	ENSDARG00000020788	sla2	Src-like-adaptor 2 [Source:ZFIN;Acc:ZDB-GENE-080204-98]	ARRAYEXPRESS,ENSG
ENSDARG00000105241	271.41	4.01891	1.11105	3.61723	0.000297771	0.00176602	2.753	ENSDARG00000105241	ENSDARG00000105241	btr26	bloodthirsty-related gene family, member 26 [Source:ZFIN;Acc:ZDB-GENE-070705-378]	ARRAYEXPRESS,ENSG
ENSDARG00000110288	567.637	4.00842	0.902245	4.44271	8.88E-06	8.19E-05	4.08672	ENSDARG00000110288	ENSDARG00000110288	CT583625.5	uncharacterized LOC101883331 [Source:NCBI gene;Acc:101883331]	ARRAYEXPRESS,ENSG
ENSDARG00000100412	256.982	4.00759	0.601017	6.66802	2.59E-11	6.74E-10	9.17134	ENSDARG00000100412	ENSDARG00000100412	si:ch211-171l17.14	si:ch211-171l17.14 [Source:ZFIN;Acc:ZDB-GENE-070912-153]	ARRAYEXPRESS,ENSG
ENSDARG00000116367	89.3214	4.00685	1.30632	3.06727	0.00216027	0.00962297	2.01669	ENSDARG00000116367	ENSDARG00000116367	si:dkey-51d8.1	si:dkey-51d8.1 [Source:ZFIN;Acc:ZDB-GENE-081103-14]	ARRAYEXPRESS,ENSG
ENSDARG00000089983	146.045	4.00559	1.06304	3.76804	0.000164536	0.00106152	2.97407	ENSDARG00000089983	ENSDARG00000089983	si:ch73-109i22.2	si:ch73-109i22.2 [Source:ZFIN;Acc:ZDB-GENE-141211-57]	ARRAYEXPRESS,ENSG
ENSDARG00000100909	85.589	4.0016	0.844996	4.73565	2.18E-06	2.32E-05	4.63451	ENSDARG00000100909	ENSDARG00000100909	zgc:173581	zgc:173581 [Source:ZFIN;Acc:ZDB-GENE-080212-7]	ARRAYEXPRESS,ENSG
ENSDARG00000079315	31.3086	3.99803	1.40806	2.8394	0.00451987	0.0177531	1.75072	ENSDARG00000079315	ENSDARG00000079315	lpxn	leupaxin [Source:ZFIN;Acc:ZDB-GENE-081105-159]	ARRAYEXPRESS,ENSG
ENSDARG00000055334	30.2686	3.9969	2.03537	1.96372	0.0495624	0.121692	0.914737	ENSDARG00000055334	ENSDARG00000055334	zmp:0000000652	zmp:0000000652 [Source:ZFIN;Acc:ZDB-GENE-130530-655]	ARRAYEXPRESS,ENSG
ENSDARG00000038668	1650.93	3.98741	0.445519	8.95003	3.55E-19	2.51E-17	16.6003	ENSDARG00000038668	ENSDARG00000038668	gbp1	guanylate binding protein 1 [Source:ZFIN;Acc:ZDB-GENE-040718-32]	ARRAYEXPRESS,ENSG
ENSDARG00000073789	2789.87	3.98501	0.464186	8.58494	9.09E-18	5.52E-16	15.2581	ENSDARG00000073789	ENSDARG00000073789	zmp:0000000735	zmp:0000000735 [Source:ZFIN;Acc:ZDB-GENE-130530-738]	ARRAYEXPRESS,ENSG
ENSDARG00000089852	145.313	3.9818	1.04758	3.80095	0.000144141	0.000946507	3.02388	ENSDARG00000089852	ENSDARG00000089852	si:dkey-51d8.1	si:dkey-51d8.1 [Source:ZFIN;Acc:ZDB-GENE-081103-14]	ARRAYEXPRESS,ENSG
ENSDARG00000089556	1004.04	3.97215	0.790857	5.02258	5.10E-07	6.24E-06	5.20482	ENSDARG00000089556	ENSDARG00000089556	si:dkey-63j12.4	si:dkey-63j12.4 [Source:ZFIN;Acc:ZDB-GENE-040724-17]	ARRAYEXPRESS,ENSG
ENSDARG00000098865	63.0802	3.97177	1.13067	3.51275	0.000443497	0.00248618	2.60447	ENSDARG00000098865	ENSDARG00000098865	BX548044.7	uncharacterized LOC110438866 [Source:NCBI gene;Acc:110438866]	ARRAYEXPRESS,ENSG
ENSDARG00000043899	380.859	3.96685	0.677564	5.85457	4.78E-09	8.51E-08	7.07007	ENSDARG00000043899	ENSDARG00000043899	psma6l	proteasome 20S subunit alpha 6, like [Source:ZFIN;Acc:ZDB-GENE-010502-2]	ARRAYEXPRESS,ENSG
ENSDARG00000074362	130.587	3.96629	0.938893	4.22443	2.40E-05	0.000198778	3.70163	ENSDARG00000074362	ENSDARG00000074362	FUT9	zgc:165582 [Source:ZFIN;Acc:ZDB-GENE-070820-9]	ARRAYEXPRESS,ENSG
ENSDARG00000093006	68.2825	3.95753	1.02376	3.86567	0.000110783	0.000758822	3.11986	ENSDARG00000093006	ENSDARG00000093006	rarres3	retinoic acid receptor responder 3 [Source:ZFIN;Acc:ZDB-GENE-060929-616]	ARRAYEXPRESS,ENSG
ENSDARG00000092626	212.408	3.94931	0.793515	4.97698	6.46E-07	7.71E-06	5.11295	ENSDARG00000092626	ENSDARG00000092626	zgc:174931	zgc:174931 [Source:ZFIN;Acc:ZDB-GENE-070928-43]	ARRAYEXPRESS,ENSG
ENSDARG00000113572	50.5831	3.94888	1.47778	2.67218	0.00753606	0.0271966	1.56548	ENSDARG00000113572	ENSDARG00000113572	si:dkey-102c8.3	si:dkey-102c8.3 [Source:ZFIN;Acc:ZDB-GENE-050208-328]	ARRAYEXPRESS,ENSG
ENSDARG00000076483	871.945	3.94616	0.535332	7.37142	1.69E-13	5.90E-12	11.2291	ENSDARG00000076483	ENSDARG00000076483	dhrs13b.2	dehydrogenase/reductase (SDR family) member 13b.2 [Source:ZFIN;Acc:ZDB-GENE-080303-14]	ARRAYEXPRESS,ENSG
ENSDARG00000098398	509.809	3.94573	0.675362	5.84239	5.15E-09	9.09E-08	7.04144	ENSDARG00000098398	ENSDARG00000098398	CABZ01079480.1	poly [ADP-ribose] polymerase 14 [Source:NCBI gene;Acc:100148704]	ARRAYEXPRESS,ENSG
ENSDARG00000055365	139.151	3.94527	0.878161	4.49265	7.03E-06	6.65E-05	4.17718	ENSDARG00000055365	ENSDARG00000055365	si:dkey-25e12.3	si:dkey-25e12.3 [Source:NCBI gene;Acc:678527]	ARRAYEXPRESS,ENSG
ENSDARG00000100301	119.767	3.94445	0.926997	4.25509	2.09E-05	0.000175412	3.75594	ENSDARG00000100301	ENSDARG00000100301	CABZ01065328.2	uncharacterized LOC100535756 [Source:NCBI gene;Acc:100535756]	ARRAYEXPRESS,ENSG
ENSDARG00000007906	34.4229	3.94363	1.31465	2.99975	0.00270203	0.0115923	1.93583	ENSDARG00000007906	ENSDARG00000007906	lrp2b	low density lipoprotein receptor-related protein 2b [Source:ZFIN;Acc:ZDB-GENE-111115-1]	ARRAYEXPRESS,ENSG
ENSDARG00000075818	138.089	3.93306	0.803711	4.89362	9.90E-07	1.13E-05	4.94692	ENSDARG00000075818	ENSDARG00000075818	dok2	docking protein 2 [Source:ZFIN;Acc:ZDB-GENE-080721-4]	ARRAYEXPRESS,ENSG
ENSDARG00000014496	206.391	3.93215	0.798913	4.92188	8.57E-07	9.92E-06	5.00349	ENSDARG00000014496	ENSDARG00000014496	trpv6	transient receptor potential cation channel, subfamily V, member 6 [Source:ZFIN;Acc:ZDB-GENE-040624-12]	ARRAYEXPRESS,ENSG
ENSDARG00000061710	177.781	3.92695	0.798095	4.9204	8.64E-07	9.99E-06	5.00043	ENSDARG00000061710	ENSDARG00000061710	map3k8	mitogen-activated protein kinase kinase kinase 8 [Source:ZFIN;Acc:ZDB-GENE-100316-8]	ARRAYEXPRESS,ENSG
ENSDARG00000091728	42.1128	3.92275	1.89445	2.07065	0.0383914	0.0999659	1.00015	ENSDARG00000091728	ENSDARG00000091728	zgc:114046	zgc:114046 [Source:ZFIN;Acc:ZDB-GENE-050320-24]	ARRAYEXPRESS,ENSG
ENSDARG00000074501	132.871	3.92266	0.82656	4.74576	2.08E-06	2.22E-05	4.65365	ENSDARG00000074501	ENSDARG00000074501	tnip2	TNFAIP3 interacting protein 2 [Source:ZFIN;Acc:ZDB-GENE-120913-2]	ARRAYEXPRESS,ENSG
ENSDARG00000038669	907.627	3.92137	0.511904	7.66036	1.85E-14	7.43E-13	12.129	ENSDARG00000038669	ENSDARG00000038669	gbp2	guanylate binding protein 2 [Source:ZFIN;Acc:ZDB-GENE-070912-618]	ARRAYEXPRESS,ENSG
ENSDARG00000042722	139.559	3.9188	0.914321	4.28602	1.82E-05	0.000154824	3.81016	ENSDARG00000042722	ENSDARG00000042722	blnk	B cell linker [Source:ZFIN;Acc:ZDB-GENE-040702-4]	ARRAYEXPRESS,ENSG
ENSDARG00000087032	828.963	3.91848	0.554035	7.07261	1.52E-12	4.66E-11	10.3316	ENSDARG00000087032	ENSDARG00000087032	rbbp8l	retinoblastoma binding protein 8-like [Source:ZFIN;Acc:ZDB-GENE-030131-3078]	ARRAYEXPRESS,ENSG
ENSDARG00000098220	33.7151	3.90953	1.37385	2.84569	0.00443159	0.0174531	1.75813	ENSDARG00000098220	ENSDARG00000098220	si:ch211-209j12.6	si:ch211-209j12.6 [Source:ZFIN;Acc:ZDB-GENE-120703-12]	ARRAYEXPRESS,ENSG
ENSDARG00000015355	1993.69	3.90799	0.413184	9.45822	3.13E-21	2.85E-19	18.5452	ENSDARG00000015355	ENSDARG00000015355	fosl1a	FOS-like antigen 1a [Source:ZFIN;Acc:ZDB-GENE-061207-7]	ARRAYEXPRESS,ENSG
ENSDARG00000100348	1199.13	3.90595	0.472906	8.25945	1.46E-16	7.65E-15	14.1163	ENSDARG00000100348	ENSDARG00000100348	si:dkey-71l4.1	si:dkey-71l4.1 [Source:ZFIN;Acc:ZDB-GENE-060526-331]	ARRAYEXPRESS,ENSG
ENSDARG00000087225	55.6434	3.89852	1.02773	3.79333	0.000148639	0.0009718	3.01242	ENSDARG00000087225	ENSDARG00000087225	si:ch73-361p23.3	si:ch73-361p23.3 [Source:ZFIN;Acc:ZDB-GENE-130530-906]	ARRAYEXPRESS,ENSG
ENSDARG00000101274	43.3904	3.8965	2.54561	1.53067	0.12585	0.247969	0.605603	ENSDARG00000101274	ENSDARG00000101274	si:dkey-16p6.4	si:dkey-16p6.4 [Source:ZFIN;Acc:ZDB-GENE-110913-5]	ARRAYEXPRESS,ENSG
ENSDARG00000105393	29.35	3.89583	1.96571	1.98189	0.047491	0.117627	0.929491	ENSDARG00000105393	ENSDARG00000105393	zgc:112234	zgc:112234 [Source:NCBI gene;Acc:554097]	ARRAYEXPRESS,ENSG
ENSDARG00000076969	99.3546	3.89466	1.16815	3.33405	0.000855921	0.00438668	2.35786	ENSDARG00000076969	ENSDARG00000076969	ftr22	finTRIM family, member 22 [Source:ZFIN;Acc:ZDB-GENE-070912-321]	ARRAYEXPRESS,ENSG
ENSDARG00000010276	186.505	3.88979	0.927117	4.19558	2.72E-05	0.00022255	3.65257	ENSDARG00000010276	ENSDARG00000010276	ptgs2b	prostaglandin-endoperoxide synthase 2b [Source:ZFIN;Acc:ZDB-GENE-041014-323]	ARRAYEXPRESS,ENSG
ENSDARG00000096576	33.5601	3.87953	1.27133	3.05156	0.00227658	0.0100317	1.99862	ENSDARG00000096576	ENSDARG00000096576	si:ch211-286b5.6	si:ch211-286b5.6 [Source:ZFIN;Acc:ZDB-GENE-121214-216]	ARRAYEXPRESS,ENSG
ENSDARG00000090946	59.375	3.87111	1.12276	3.44783	0.000565103	0.00306756	2.51321	ENSDARG00000090946	ENSDARG00000090946	si:zfos-364h11.2	si:zfos-364h11.2 [Source:ZFIN;Acc:ZDB-GENE-120703-46]	ARRAYEXPRESS,ENSG
ENSDARG00000076554	368.712	3.8656	0.726038	5.32424	1.01E-07	1.43E-06	5.84466	ENSDARG00000076554	ENSDARG00000076554	cdkn1a	cyclin-dependent kinase inhibitor 1A [Source:ZFIN;Acc:ZDB-GENE-070705-7]	ARRAYEXPRESS,ENSG
ENSDARG00000094578	149.191	3.86264	0.751683	5.13865	2.77E-07	3.61E-06	5.44249	ENSDARG00000094578	ENSDARG00000094578	epsti1	epithelial stromal interaction 1 [Source:ZFIN;Acc:ZDB-GENE-081104-172]	ARRAYEXPRESS,ENSG
ENSDARG00000088283	173.973	3.85942	0.710807	5.42963	5.65E-08	8.35E-07	6.07831	ENSDARG00000088283	ENSDARG00000088283	si:ch73-248e21.5	si:ch73-248e21.5 [Source:ZFIN;Acc:ZDB-GENE-120215-255]	ARRAYEXPRESS,ENSG
ENSDARG00000074765	242.345	3.85767	0.69707	5.53412	3.13E-08	4.91E-07	6.30892	ENSDARG00000074765	ENSDARG00000074765	mhc1zja	major histocompatibility complex class I ZJA [Source:ZFIN;Acc:ZDB-GENE-130206-11]	ARRAYEXPRESS,ENSG
ENSDARG00000092894	120	3.85505	1.08178	3.56362	0.000365775	0.00210792	2.67615	ENSDARG00000092894	ENSDARG00000092894	si:ch211-114l13.9	si:ch211-114l13.9 [Source:ZFIN;Acc:ZDB-GENE-070424-116]	ARRAYEXPRESS,ENSG
ENSDARG00000040465	471.574	3.83797	0.497188	7.71935	1.17E-14	4.81E-13	12.3179	ENSDARG00000040465	ENSDARG00000040465	irf2	interferon regulatory factor 2 [Source:ZFIN;Acc:ZDB-GENE-041212-38]	ARRAYEXPRESS,ENSG
ENSDARG00000021859	1689.07	3.83064	0.356123	10.7565	5.52E-27	8.12E-25	24.0904	ENSDARG00000021859	ENSDARG00000021859	erap1b	endoplasmic reticulum aminopeptidase 1b [Source:ZFIN;Acc:ZDB-GENE-040426-934]	ARRAYEXPRESS,ENSG
ENSDARG00000102468	809.579	3.82886	0.43794	8.74288	2.27E-18	1.49E-16	15.8268	ENSDARG00000102468	ENSDARG00000102468	si:dkey-71l4.5	si:dkey-71l4.5 [Source:ZFIN;Acc:ZDB-GENE-120703-15]	ARRAYEXPRESS,ENSG
ENSDARG00000099949	68.631	3.82862	0.931419	4.11052	3.95E-05	0.000310069	3.50854	ENSDARG00000099949	ENSDARG00000099949	FP236551.1	nan	ARRAYEXPRESS,ENSG
ENSDARG00000091926	135.892	3.82629	0.92213	4.14941	3.33E-05	0.00026664	3.57407	ENSDARG00000091926	ENSDARG00000091926	casp22	caspase 22, apoptosis-related cysteine peptidase [Source:ZFIN;Acc:ZDB-GENE-060526-186]	ARRAYEXPRESS,ENSG
ENSDARG00000040319	85.6454	3.8145	0.84757	4.50051	6.78E-06	6.43E-05	4.19179	ENSDARG00000040319	ENSDARG00000040319	CABZ01041494.1	C5a anaphylatoxin chemotactic receptor [Source:NCBI gene;Acc:100000959]	ARRAYEXPRESS,ENSG
ENSDARG00000036787	327.591	3.81154	0.610619	6.24209	4.32E-10	9.18E-09	8.03716	ENSDARG00000036787	ENSDARG00000036787	tap2a	transporter associated with antigen processing, subunit type a [Source:ZFIN;Acc:ZDB-GENE-030616-245]	ARRAYEXPRESS,ENSG
ENSDARG00000100582	34.3329	3.78749	1.76873	2.14136	0.0322454	0.0871562	1.0597	ENSDARG00000100582	ENSDARG00000100582	si:ch211-195b11.3	si:ch211-195b11.3 [Source:ZFIN;Acc:ZDB-GENE-141222-6]	ARRAYEXPRESS,ENSG
ENSDARG00000094878	81.3958	3.78583	5.27194	0.71811	0.47269	0.626853	0.202835	ENSDARG00000094878	ENSDARG00000094878	si:dkey-84o3.6	si:dkey-84o3.6 [Source:ZFIN;Acc:ZDB-GENE-091112-23]	ARRAYEXPRESS,ENSG
ENSDARG00000033160	817.122	3.77951	0.518453	7.28997	3.10E-13	1.06E-11	10.9747	ENSDARG00000033160	ENSDARG00000033160	nr1d1	nuclear receptor subfamily 1, group d, member 1 [Source:ZFIN;Acc:ZDB-GENE-050105-1]	ARRAYEXPRESS,ENSG
ENSDARG00000100887	195.781	3.77252	0.60982	6.18628	6.16E-10	1.27E-08	7.8962	ENSDARG00000100887	ENSDARG00000100887	si:dkey-11f4.20	si:dkey-11f4.20 [Source:ZFIN;Acc:ZDB-GENE-070912-359]	ARRAYEXPRESS,ENSG
ENSDARG00000079826	51.0201	3.77189	1.1274	3.34565	0.0008209	0.00422492	2.37418	ENSDARG00000079826	ENSDARG00000079826	gpr174	G protein-coupled receptor 174 [Source:ZFIN;Acc:ZDB-GENE-100930-1]	ARRAYEXPRESS,ENSG
ENSDARG00000104440	36.2023	3.76826	1.28793	2.92584	0.00343533	0.0141066	1.85058	ENSDARG00000104440	ENSDARG00000104440	cdh30	cadherin 30 [Source:ZFIN;Acc:ZDB-GENE-110406-4]	ARRAYEXPRESS,ENSG
ENSDARG00000044755	40.1264	3.76368	1.43919	2.61513	0.00891932	0.0312592	1.50502	ENSDARG00000044755	ENSDARG00000044755	GCNT4	si:dkeyp-87d8.8 [Source:ZFIN;Acc:ZDB-GENE-041111-161]	ARRAYEXPRESS,ENSG
ENSDARG00000101169	582.74	3.74728	0.547743	6.84132	7.85E-12	2.17E-10	9.66354	ENSDARG00000101169	ENSDARG00000101169	grap2b	GRB2 related adaptor protein 2b [Source:ZFIN;Acc:ZDB-GENE-040426-1485]	ARRAYEXPRESS,ENSG
ENSDARG00000103456	31.384	3.73629	1.9858	1.8815	0.0599034	0.14087	0.851181	ENSDARG00000103456	ENSDARG00000103456	cyp2aa11	cytochrome P450, family 2, subfamily AA, polypeptide 11 [Source:ZFIN;Acc:ZDB-GENE-110114-3]	ARRAYEXPRESS,ENSG
ENSDARG00000087706	116.706	3.7304	0.751417	4.96449	6.89E-07	8.14E-06	5.08938	ENSDARG00000087706	ENSDARG00000087706	dicp3.3	diverse immunoglobulin domain-containing protein 3.3 [Source:ZFIN;Acc:ZDB-GENE-120306-20]	ARRAYEXPRESS,ENSG
ENSDARG00000071377	79.2736	3.72638	1.11372	3.34589	0.000820176	0.00422342	2.37434	ENSDARG00000071377	ENSDARG00000071377	hsd11b1la	Danio rerio Hydroxysteroid 11-beta-dehydrogenase 1-like protein-like (LOC100006793), mRNA. [Source:RefSeq mRNA;Acc:NM_001105607]	ARRAYEXPRESS,ENSG
ENSDARG00000062467	102.992	3.7213	1.14514	3.24965	0.00115547	0.00566179	2.24705	ENSDARG00000062467	ENSDARG00000062467	stra6l	STRA6-like [Source:ZFIN;Acc:ZDB-GENE-070410-116]	ARRAYEXPRESS,ENSG
ENSDARG00000078363	68.1637	3.71337	0.962431	3.85832	0.000114169	0.000777654	3.10921	ENSDARG00000078363	ENSDARG00000078363	mcoln3a	mucolipin 3a [Source:ZFIN;Acc:ZDB-GENE-121116-4]	ARRAYEXPRESS,ENSG
ENSDARG00000069945	134.486	3.70928	0.851921	4.35402	1.34E-05	0.000117344	3.93054	ENSDARG00000069945	ENSDARG00000069945	p2ry12	purinergic receptor P2Y12 [Source:ZFIN;Acc:ZDB-GENE-110208-4]	ARRAYEXPRESS,ENSG
ENSDARG00000096669	335.369	3.70894	0.539292	6.87743	6.09E-12	1.70E-10	9.76955	ENSDARG00000096669	ENSDARG00000096669	si:ch73-301j1.1	si:ch73-301j1.1 [Source:ZFIN;Acc:ZDB-GENE-121214-288]	ARRAYEXPRESS,ENSG
ENSDARG00000086449	93.7618	3.701	0.876725	4.22139	2.43E-05	0.000201136	3.69651	ENSDARG00000086449	ENSDARG00000086449	znf1055	zinc finger protein 1055 [Source:ZFIN;Acc:ZDB-GENE-110913-80]	ARRAYEXPRESS,ENSG
ENSDARG00000089821	116.787	3.69843	0.852132	4.34021	1.42E-05	0.000123965	3.9067	ENSDARG00000089821	ENSDARG00000089821	si:dkey-9k7.3	si:dkey-9k7.3 [Source:ZFIN;Acc:ZDB-GENE-160728-12]	ARRAYEXPRESS,ENSG
ENSDARG00000076848	616.829	3.69649	0.629288	5.87409	4.25E-09	7.62E-08	7.11805	ENSDARG00000076848	ENSDARG00000076848	zgc:112492	zgc:112492 [Source:ZFIN;Acc:ZDB-GENE-050417-143]	ARRAYEXPRESS,ENSG
ENSDARG00000086897	155.742	3.68908	0.9065	4.06959	4.71E-05	0.000361916	3.44139	ENSDARG00000086897	ENSDARG00000086897	si:dkey-7i4.1	si:dkey-7i4.1 [Source:ZFIN;Acc:ZDB-GENE-081028-64]	ARRAYEXPRESS,ENSG
ENSDARG00000075045	298.697	3.68777	0.89877	4.10312	4.08E-05	0.000318746	3.49656	ENSDARG00000075045	ENSDARG00000075045	cxcl18b	chemokine (C-X-C motif) ligand 18b [Source:ZFIN;Acc:ZDB-GENE-090313-165]	ARRAYEXPRESS,ENSG
ENSDARG00000079269	61.8913	3.68679	1.00534	3.66721	0.000245216	0.00149237	2.82612	ENSDARG00000079269	ENSDARG00000079269	CR589947.1	nan	ARRAYEXPRESS,ENSG
ENSDARG00000100334	81.0223	3.68559	1.02164	3.60751	0.000309147	0.00181859	2.74027	ENSDARG00000100334	ENSDARG00000100334	lat	linker for activation of T cells [Source:ZFIN;Acc:ZDB-GENE-181226-1]	ARRAYEXPRESS,ENSG
ENSDARG00000090890	517.927	3.67327	0.593592	6.1882	6.09E-10	1.26E-08	7.89963	ENSDARG00000090890	ENSDARG00000090890	cmklr1	chemokine-like receptor 1 [Source:ZFIN;Acc:ZDB-GENE-060526-126]	ARRAYEXPRESS,ENSG
ENSDARG00000090882	1276.94	3.65804	0.989542	3.6967	0.000218421	0.00135376	2.86846	ENSDARG00000090882	ENSDARG00000090882	si:rp71-36a1.5	si:rp71-36a1.5 [Source:ZFIN;Acc:ZDB-GENE-091204-428]	ARRAYEXPRESS,ENSG
ENSDARG00000094175	149.167	3.65295	0.661706	5.5205	3.38E-08	5.27E-07	6.27819	ENSDARG00000094175	ENSDARG00000094175	znf1027	zinc finger protein 1027 [Source:ZFIN;Acc:ZDB-GENE-110913-160]	ARRAYEXPRESS,ENSG
ENSDARG00000095533	115.302	3.64685	0.981842	3.71429	0.000203773	0.0012792	2.89306	ENSDARG00000095533	ENSDARG00000095533	si:ch211-198c19.3	si:ch211-198c19.3 [Source:ZFIN;Acc:ZDB-GENE-100922-226]	ARRAYEXPRESS,ENSG
ENSDARG00000054616	120.199	3.64426	0.781734	4.66176	3.14E-06	3.22E-05	4.49214	ENSDARG00000054616	ENSDARG00000054616	cldni	claudin i [Source:ZFIN;Acc:ZDB-GENE-010328-9]	ARRAYEXPRESS,ENSG
ENSDARG00000023082	37.3106	3.64343	1.20039	3.03521	0.0024037	0.0105215	1.97792	ENSDARG00000023082	ENSDARG00000023082	krt1-19d	keratin, type 1, gene 19d [Source:ZFIN;Acc:ZDB-GENE-060316-1]	ARRAYEXPRESS,ENSG
ENSDARG00000114026	85.988	3.64106	0.888326	4.09879	4.15E-05	0.000323481	3.49015	ENSDARG00000114026	ENSDARG00000114026	CABZ01099833.1	mitogen-activated protein kinase kinase kinase kinase 5-like [Source:NCBI gene;Acc:101883459]	ARRAYEXPRESS,ENSG
ENSDARG00000053005	71.1966	3.63882	0.912142	3.98932	6.63E-05	0.00048755	3.31198	ENSDARG00000053005	ENSDARG00000053005	cd22	cd22 molecule [Source:ZFIN;Acc:ZDB-GENE-050522-521]	ARRAYEXPRESS,ENSG
ENSDARG00000097635	71.1751	3.63678	0.971958	3.74171	0.000182775	0.00116573	2.9334	ENSDARG00000097635	ENSDARG00000097635	wu:fb18f06	wu:fb18f06 [Source:ZFIN;Acc:ZDB-GENE-030131-261]	ARRAYEXPRESS,ENSG
ENSDARG00000105589	89.9882	3.63649	0.975146	3.72918	0.000192106	0.00121625	2.91498	ENSDARG00000105589	ENSDARG00000105589	CT030144.2	E3 ubiquitin-protein ligase TRIM39-like [Source:NCBI gene;Acc:100535633]	ARRAYEXPRESS,ENSG
ENSDARG00000057787	388.72	3.63538	0.605333	6.0056	1.91E-09	3.60E-08	7.4437	ENSDARG00000057787	ENSDARG00000057787	itgae.2	integrin, alpha E, tandem duplicate 2 [Source:ZFIN;Acc:ZDB-GENE-130530-671]	ARRAYEXPRESS,ENSG
ENSDARG00000010619	76.5503	3.63164	0.984631	3.68832	0.000225735	0.00139237	2.85625	ENSDARG00000010619	ENSDARG00000010619	themis	thymocyte selection associated [Source:NCBI gene;Acc:555433]	ARRAYEXPRESS,ENSG
ENSDARG00000019861	273.488	3.62588	0.621441	5.83463	5.39E-09	9.50E-08	7.02228	ENSDARG00000019861	ENSDARG00000019861	fgl2a	fibrinogen-like 2a [Source:ZFIN;Acc:ZDB-GENE-030131-9506]	ARRAYEXPRESS,ENSG
ENSDARG00000095325	148.491	3.62244	0.730353	4.95985	7.05E-07	8.32E-06	5.07988	ENSDARG00000095325	ENSDARG00000095325	si:dkey-49n23.3	si:dkey-49n23.3 [Source:ZFIN;Acc:ZDB-GENE-050208-799]	ARRAYEXPRESS,ENSG
ENSDARG00000058094	2429.63	3.62181	0.468167	7.73616	1.02E-14	4.27E-13	12.3696	ENSDARG00000058094	ENSDARG00000058094	ciarta	circadian associated repressor of transcription a [Source:ZFIN;Acc:ZDB-GENE-030131-7016]	ARRAYEXPRESS,ENSG
ENSDARG00000103265	98.6691	3.61957	0.786642	4.6013	4.20E-06	4.18E-05	4.37882	ENSDARG00000103265	ENSDARG00000103265	si:ch211-223g7.2	si:ch211-223g7.2 [Source:ZFIN;Acc:ZDB-GENE-050420-153]	ARRAYEXPRESS,ENSG
ENSDARG00000104956	44.5603	3.6041	1.28625	2.80201	0.00507847	0.0195592	1.70865	ENSDARG00000104956	ENSDARG00000104956	si:dkey-165o8.2	si:dkey-165o8.2 [Source:ZFIN;Acc:ZDB-GENE-131122-2]	ARRAYEXPRESS,ENSG
ENSDARG00000099825	106.383	3.59318	0.932975	3.85131	0.000117488	0.000797482	3.09828	ENSDARG00000099825	ENSDARG00000099825	zgc:174944	zgc:174944 [Source:ZFIN;Acc:ZDB-GENE-080207-2]	ARRAYEXPRESS,ENSG
ENSDARG00000101356	78.0671	3.59112	1.05082	3.41745	0.000632102	0.00337963	2.47113	ENSDARG00000101356	ENSDARG00000101356	CABZ01044156.1	nan	ARRAYEXPRESS,ENSG
ENSDARG00000098745	80.1033	3.58977	0.863853	4.15553	3.25E-05	0.000260021	3.58499	ENSDARG00000098745	ENSDARG00000098745	tfec	transcription factor EC [Source:ZFIN;Acc:ZDB-GENE-041210-21]	ARRAYEXPRESS,ENSG
ENSDARG00000007783	48.1386	3.58899	1.28029	2.80325	0.00505902	0.019492	1.71014	ENSDARG00000007783	ENSDARG00000007783	blk	BLK proto-oncogene, Src family tyrosine kinase [Source:ZFIN;Acc:ZDB-GENE-040724-106]	ARRAYEXPRESS,ENSG
ENSDARG00000077309	65.5721	3.58682	1.38404	2.59156	0.00955422	0.0330633	1.48065	ENSDARG00000077309	ENSDARG00000077309	si:ch211-209f23.6	si:ch211-209f23.6 [Source:ZFIN;Acc:ZDB-GENE-141211-79]	ARRAYEXPRESS,ENSG
ENSDARG00000101675	396.727	3.58147	0.644811	5.55429	2.79E-08	4.42E-07	6.35458	ENSDARG00000101675	ENSDARG00000101675	zgc:123107	zgc:123107 [Source:ZFIN;Acc:ZDB-GENE-051113-192]	ARRAYEXPRESS,ENSG
ENSDARG00000102929	54.7193	3.58125	1.27347	2.8122	0.00492044	0.0190412	1.72031	ENSDARG00000102929	ENSDARG00000102929	C7H19orf12	zgc:101715 [Source:ZFIN;Acc:ZDB-GENE-040912-59]	ARRAYEXPRESS,ENSG
ENSDARG00000095106	67.8309	3.5748	1.21273	2.94773	0.00320119	0.0133187	1.87554	ENSDARG00000095106	ENSDARG00000095106	si:dkey-28k24.2	si:dkey-28k24.2 [Source:ZFIN;Acc:ZDB-GENE-121213-4]	ARRAYEXPRESS,ENSG
ENSDARG00000098881	314.259	3.57006	1.0044	3.55443	0.000378798	0.00216964	2.66361	ENSDARG00000098881	ENSDARG00000098881	si:dkey-238i5.3	si:dkey-238i5.3 [Source:ZFIN;Acc:ZDB-GENE-141222-86]	ARRAYEXPRESS,ENSG
ENSDARG00000078781	131.603	3.56712	0.879805	4.05444	5.03E-05	0.000383619	3.4161	ENSDARG00000078781	ENSDARG00000078781	si:ch211-161c3.6	si:ch211-161c3.6 [Source:ZFIN;Acc:ZDB-GENE-131126-51]	ARRAYEXPRESS,ENSG
ENSDARG00000110229	30.8533	3.56647	1.32335	2.69502	0.00703842	0.0256613	1.59072	ENSDARG00000110229	ENSDARG00000110229	zgc:173702	zgc:173702 [Source:ZFIN;Acc:ZDB-GENE-080208-3]	ARRAYEXPRESS,ENSG
ENSDARG00000022841	144.294	3.56519	0.770696	4.62594	3.73E-06	3.76E-05	4.42481	ENSDARG00000022841	ENSDARG00000022841	ptk2ba	protein tyrosine kinase 2 beta, a [Source:ZFIN;Acc:ZDB-GENE-080207-1]	ARRAYEXPRESS,ENSG
ENSDARG00000102211	34.5873	3.55889	1.97229	1.80444	0.0711622	0.160586	0.794292	ENSDARG00000102211	ENSDARG00000102211	csf3a	colony stimulating factor 3 (granulocyte) a [Source:ZFIN;Acc:ZDB-GENE-091229-1]	ARRAYEXPRESS,ENSG
ENSDARG00000088402	32.1681	3.55564	1.30498	2.72468	0.00643646	0.0237907	1.62359	ENSDARG00000088402	ENSDARG00000088402	rubcnl	rubicon like autophagy enhancer [Source:ZFIN;Acc:ZDB-GENE-070912-256]	ARRAYEXPRESS,ENSG
ENSDARG00000090156	37.0437	3.55275	1.34106	2.64922	0.00806789	0.0287339	1.54161	ENSDARG00000090156	ENSDARG00000090156	pttg1ipa	PTTG1 interacting protein a [Source:ZFIN;Acc:ZDB-GENE-030131-505]	ARRAYEXPRESS,ENSG
ENSDARG00000004753	142.173	3.55022	0.816598	4.34758	1.38E-05	0.00012041	3.91934	ENSDARG00000004753	ENSDARG00000004753	mylkb	myosin light chain kinase b [Source:ZFIN;Acc:ZDB-GENE-041111-150]	ARRAYEXPRESS,ENSG
ENSDARG00000043154	4884.02	3.54983	0.653679	5.43054	5.62E-08	8.33E-07	6.07935	ENSDARG00000043154	ENSDARG00000043154	ucp2	uncoupling protein 2 [Source:NCBI gene;Acc:555812]	ARRAYEXPRESS,ENSG
ENSDARG00000102638	143.704	3.54617	0.704984	5.03015	4.90E-07	6.04E-06	5.21896	ENSDARG00000102638	ENSDARG00000102638	si:rp71-7l19.2	si:rp71-7l19.2 [Source:ZFIN;Acc:ZDB-GENE-081103-31]	ARRAYEXPRESS,ENSG
ENSDARG00000004954	2247.71	3.54454	0.522157	6.78826	1.13E-11	3.09E-10	9.51004	ENSDARG00000004954	ENSDARG00000004954	grna	granulin a [Source:ZFIN;Acc:ZDB-GENE-030131-8434]	ARRAYEXPRESS,ENSG
ENSDARG00000053535	120.005	3.54436	0.906056	3.91186	9.16E-05	0.000645682	3.18998	ENSDARG00000053535	ENSDARG00000053535	lmo7b	LIM domain 7b [Source:ZFIN;Acc:ZDB-GENE-060825-242]	ARRAYEXPRESS,ENSG
ENSDARG00000036308	246.395	3.53984	0.731773	4.83734	1.32E-06	1.46E-05	4.83565	ENSDARG00000036308	ENSDARG00000036308	nod1	nucleotide-binding oligomerization domain containing 1 [Source:ZFIN;Acc:ZDB-GENE-071116-9]	ARRAYEXPRESS,ENSG
ENSDARG00000020133	675.987	3.53343	0.443075	7.9748	1.53E-15	7.03E-14	13.153	ENSDARG00000020133	ENSDARG00000020133	jdp2b	Jun dimerization protein 2b [Source:NCBI gene;Acc:436766]	ARRAYEXPRESS,ENSG
ENSDARG00000093412	276.555	3.53124	0.588594	5.99945	1.98E-09	3.72E-08	7.42946	ENSDARG00000093412	ENSDARG00000093412	sertad2a	SERTA domain containing 2a [Source:ZFIN;Acc:ZDB-GENE-050309-236]	ARRAYEXPRESS,ENSG
ENSDARG00000093484	1214.56	3.52958	0.656166	5.3791	7.49E-08	1.08E-06	5.96658	ENSDARG00000093484	ENSDARG00000093484	si:dkey-95p16.2	si:dkey-95p16.2 [Source:ZFIN;Acc:ZDB-GENE-081105-65]	ARRAYEXPRESS,ENSG
ENSDARG00000070578	81.8915	3.5226	0.923802	3.81315	0.000137208	0.000908303	3.04177	ENSDARG00000070578	ENSDARG00000070578	edn2	endothelin 2 [Source:ZFIN;Acc:ZDB-GENE-060503-774]	ARRAYEXPRESS,ENSG
ENSDARG00000056407	996.032	3.5181	0.571168	6.15949	7.30E-10	1.48E-08	7.82974	ENSDARG00000056407	ENSDARG00000056407	irf8	interferon regulatory factor 8 [Source:ZFIN;Acc:ZDB-GENE-040718-367]	ARRAYEXPRESS,ENSG
ENSDARG00000058673	32.7475	3.51764	1.902	1.84944	0.0643938	0.149062	0.826632	ENSDARG00000058673	ENSDARG00000058673	nkl.1	NK-lysin tandem duplicate 1 [Source:ZFIN;Acc:ZDB-GENE-131121-525]	ARRAYEXPRESS,ENSG
ENSDARG00000079133	152.436	3.51688	0.812638	4.32773	1.51E-05	0.000130557	3.8842	ENSDARG00000079133	ENSDARG00000079133	si:dkey-10c21.1	si:dkey-10c21.1 [Source:ZFIN;Acc:ZDB-GENE-081104-302]	ARRAYEXPRESS,ENSG
ENSDARG00000087195	170.662	3.51501	0.707118	4.97089	6.66E-07	7.93E-06	5.10073	ENSDARG00000087195	ENSDARG00000087195	rorc	RAR-related orphan receptor C [Source:ZFIN;Acc:ZDB-GENE-110411-42]	ARRAYEXPRESS,ENSG
ENSDARG00000075626	212.351	3.51481	0.62438	5.62928	1.81E-08	2.94E-07	6.53165	ENSDARG00000075626	ENSDARG00000075626	zgc:172090	zgc:172090 [Source:ZFIN;Acc:ZDB-GENE-080204-40]	ARRAYEXPRESS,ENSG
ENSDARG00000105557	59.2467	3.51383	1.02222	3.43745	0.000587219	0.00317264	2.49858	ENSDARG00000105557	ENSDARG00000105557	BX511061.1	uncharacterized LOC101885004 [Source:NCBI gene;Acc:101885004]	ARRAYEXPRESS,ENSG
ENSDARG00000099899	59.3312	3.51159	1.35738	2.58703	0.00968072	0.0334064	1.47617	ENSDARG00000099899	ENSDARG00000099899	si:dkeyp-51g9.4	si:dkeyp-51g9.4 [Source:ZFIN;Acc:ZDB-GENE-160628-1]	ARRAYEXPRESS,ENSG
ENSDARG00000089362	263.187	3.50334	0.791682	4.42519	9.64E-06	8.83E-05	4.05404	ENSDARG00000089362	ENSDARG00000089362	grn1	granulin 1 [Source:ZFIN;Acc:ZDB-GENE-060103-1]	ARRAYEXPRESS,ENSG
ENSDARG00000055831	157.445	3.50281	0.915706	3.82526	0.000130634	0.00087158	3.05969	ENSDARG00000055831	ENSDARG00000055831	si:dkey-182g1.6	si:dkey-182g1.6 [Source:ZFIN;Acc:ZDB-GENE-100922-82]	ARRAYEXPRESS,ENSG
ENSDARG00000086847	468.846	3.4981	0.811849	4.30881	1.64E-05	0.00014099	3.85081	ENSDARG00000086847	ENSDARG00000086847	irgq1	immunity-related GTPase family, q1 [Source:ZFIN;Acc:ZDB-GENE-051212-3]	ARRAYEXPRESS,ENSG
ENSDARG00000112027	78.2625	3.49765	0.89146	3.92351	8.73E-05	0.000621044	3.20688	ENSDARG00000112027	ENSDARG00000112027	si:ch211-76m11.3	si:ch211-76m11.3 [Source:ZFIN;Acc:ZDB-GENE-041210-276]	ARRAYEXPRESS,ENSG
ENSDARG00000070542	965.834	3.49282	0.383569	9.10613	8.54E-20	6.49E-18	17.1878	ENSDARG00000070542	ENSDARG00000070542	mafbb	v-maf avian musculoaponeurotic fibrosarcoma oncogene homolog Bb [Source:ZFIN;Acc:ZDB-GENE-010605-4]	ARRAYEXPRESS,ENSG
ENSDARG00000100223	97.3323	3.4874	0.850699	4.09945	4.14E-05	0.000322691	3.49121	ENSDARG00000100223	ENSDARG00000100223	gpa33a	glycoprotein A33 (transmembrane), paralog a [Source:ZFIN;Acc:ZDB-GENE-080229-4]	ARRAYEXPRESS,ENSG
ENSDARG00000073876	54.0392	3.48378	1.0517	3.31253	0.000924552	0.00468315	2.32946	ENSDARG00000073876	ENSDARG00000073876	si:ch1073-165f9.2	si:ch1073-165f9.2 [Source:ZFIN;Acc:ZDB-GENE-141216-228]	ARRAYEXPRESS,ENSG
ENSDARG00000074732	45.8802	3.4824	1.10518	3.15099	0.00162718	0.00755308	2.12188	ENSDARG00000074732	ENSDARG00000074732	BX682234.1	C-type lectin domain family 12 member B-like [Source:NCBI gene;Acc:101882781]	ARRAYEXPRESS,ENSG
ENSDARG00000036104	131.799	3.47228	1.02422	3.39016	0.000698516	0.00367836	2.43435	ENSDARG00000036104	ENSDARG00000036104	myo1g	myosin IG [Source:ZFIN;Acc:ZDB-GENE-060503-562]	ARRAYEXPRESS,ENSG
ENSDARG00000037155	35.613	3.47104	1.33583	2.59841	0.00936562	0.0325085	1.488	ENSDARG00000037155	ENSDARG00000037155	si:dkey-78k11.9	si:dkey-78k11.9 [Source:ZFIN;Acc:ZDB-GENE-060503-929]	ARRAYEXPRESS,ENSG
ENSDARG00000045530	208.616	3.46948	0.796047	4.35838	1.31E-05	0.000115601	3.93704	ENSDARG00000045530	ENSDARG00000045530	si:ch211-244b2.4	si:ch211-244b2.4 [Source:ZFIN;Acc:ZDB-GENE-030131-8699]	ARRAYEXPRESS,ENSG
ENSDARG00000038990	535.32	3.46906	0.576333	6.01921	1.75E-09	3.33E-08	7.47756	ENSDARG00000038990	ENSDARG00000038990	wnt3	wingless-type MMTV integration site family, member 3 [Source:ZFIN;Acc:ZDB-GENE-081003-1]	ARRAYEXPRESS,ENSG
ENSDARG00000093131	167.697	3.46862	0.695371	4.98816	6.10E-07	7.32E-06	5.13549	ENSDARG00000093131	ENSDARG00000093131	si:ch211-57f7.7	si:ch211-57f7.7 [Source:ZFIN;Acc:ZDB-GENE-090313-119]	ARRAYEXPRESS,ENSG
ENSDARG00000100383	232.836	3.46745	0.619258	5.59936	2.15E-08	3.46E-07	6.46092	ENSDARG00000100383	ENSDARG00000100383	il10ra	interleukin 10 receptor, alpha [Source:ZFIN;Acc:ZDB-GENE-070905-4]	ARRAYEXPRESS,ENSG
ENSDARG00000075229	47.8591	3.46448	1.16273	2.97961	0.00288614	0.0122398	1.91223	ENSDARG00000075229	ENSDARG00000075229	slc46a2	solute carrier family 46 member 2 [Source:ZFIN;Acc:ZDB-GENE-170126-3]	ARRAYEXPRESS,ENSG
ENSDARG00000102332	511.499	3.46405	0.468776	7.38957	1.47E-13	5.19E-12	11.2848	ENSDARG00000102332	ENSDARG00000102332	spint1a	serine peptidase inhibitor, Kunitz type 1 a [Source:ZFIN;Acc:ZDB-GENE-040426-2169]	ARRAYEXPRESS,ENSG
ENSDARG00000098570	38.0896	3.46379	1.96741	1.76058	0.0783093	0.173309	0.761179	ENSDARG00000098570	ENSDARG00000098570	si:ch211-8c17.2	si:ch211-8c17.2 [Source:ZFIN;Acc:ZDB-GENE-091204-254]	ARRAYEXPRESS,ENSG
ENSDARG00000094345	60.0263	3.46355	0.978974	3.53794	0.000403268	0.00229356	2.63949	ENSDARG00000094345	ENSDARG00000094345	si:dkey-261l7.2	si:dkey-261l7.2 [Source:ZFIN;Acc:ZDB-GENE-090313-288]	ARRAYEXPRESS,ENSG
ENSDARG00000099465	8039.63	3.46155	0.367359	9.42281	4.39E-21	3.87E-19	18.4123	ENSDARG00000099465	ENSDARG00000099465	rnf213a	Danio rerio ring finger protein 213a (rnf213a), mRNA. [Source:RefSeq mRNA;Acc:NM_001353835]	ARRAYEXPRESS,ENSG
ENSDARG00000015752	211.005	3.45916	0.63705	5.42997	5.64E-08	8.34E-07	6.07883	ENSDARG00000015752	ENSDARG00000015752	zap70	zeta chain of T cell receptor associated protein kinase 70 [Source:ZFIN;Acc:ZDB-GENE-050522-257]	ARRAYEXPRESS,ENSG
ENSDARG00000018757	62.6464	3.45524	1.18137	2.92476	0.00344722	0.0141406	1.84953	ENSDARG00000018757	ENSDARG00000018757	klf5l	Kruppel-like factor 5 like [Source:ZFIN;Acc:ZDB-GENE-060312-34]	ARRAYEXPRESS,ENSG
ENSDARG00000101863	87.3778	3.45202	1.76403	1.95689	0.05036	0.123197	0.909401	ENSDARG00000101863	ENSDARG00000101863	CR382337.3	nan	ARRAYEXPRESS,ENSG
ENSDARG00000045413	58.0211	3.445	0.985369	3.49615	0.000472019	0.00262499	2.58087	ENSDARG00000045413	ENSDARG00000045413	gcm2	glial cells missing transcription factor 2 [Source:ZFIN;Acc:ZDB-GENE-050127-1]	ARRAYEXPRESS,ENSG
ENSDARG00000091993	64.5739	3.44465	0.943545	3.65075	0.000261472	0.00158097	2.80108	ENSDARG00000091993	ENSDARG00000091993	dicp1.1	diverse immunoglobulin domain-containing protein 1.1 [Source:ZFIN;Acc:ZDB-GENE-120305-1]	ARRAYEXPRESS,ENSG
ENSDARG00000030703	1376.86	3.44452	0.473304	7.27761	3.40E-13	1.15E-11	10.9393	ENSDARG00000030703	ENSDARG00000030703	otx2a	orthodenticle homeobox 2a [Source:NCBI gene;Acc:30462]	ARRAYEXPRESS,ENSG
ENSDARG00000002165	1700.36	3.44206	0.56317	6.11194	9.84E-10	1.96E-08	7.70774	ENSDARG00000002165	ENSDARG00000002165	psme1	proteasome activator subunit 1 [Source:ZFIN;Acc:ZDB-GENE-991110-17]	ARRAYEXPRESS,ENSG
ENSDARG00000076320	28.9684	3.44145	1.55336	2.21549	0.0267265	0.0753808	1.12274	ENSDARG00000076320	ENSDARG00000076320	ano9a	anoctamin 9a [Source:ZFIN;Acc:ZDB-GENE-071004-46]	ARRAYEXPRESS,ENSG
ENSDARG00000052121	200.987	3.43777	0.607307	5.66067	1.51E-08	2.51E-07	6.60033	ENSDARG00000052121	ENSDARG00000052121	rag2	recombination activating gene 2 [Source:NCBI gene;Acc:30658]	ARRAYEXPRESS,ENSG
ENSDARG00000091499	55.8418	3.43628	1.41904	2.42155	0.0154544	0.048861	1.31104	ENSDARG00000091499	ENSDARG00000091499	zmp:0000001020	zmp:0000001020 [Source:ZFIN;Acc:ZDB-GENE-130530-1023]	ARRAYEXPRESS,ENSG
ENSDARG00000088745	128.247	3.43491	0.910885	3.77096	0.000162618	0.00105193	2.97801	ENSDARG00000088745	ENSDARG00000088745	MFAP4	zgc:173915 [Source:ZFIN;Acc:ZDB-GENE-071004-112]	ARRAYEXPRESS,ENSG
ENSDARG00000025903	2745.05	3.43297	0.428281	8.01569	1.10E-15	5.21E-14	13.2832	ENSDARG00000025903	ENSDARG00000025903	lgals9l1	lectin, galactoside-binding, soluble, 9 (galectin 9)-like 1 [Source:ZFIN;Acc:ZDB-GENE-030131-9543]	ARRAYEXPRESS,ENSG
ENSDARG00000071657	72.5352	3.43144	0.892437	3.84502	0.000120542	0.000815944	3.08834	ENSDARG00000071657	ENSDARG00000071657	si:dkey-19a16.4	si:dkey-19a16.4 [Source:ZFIN;Acc:ZDB-GENE-050208-652]	ARRAYEXPRESS,ENSG
ENSDARG00000094606	168.265	3.43083	0.802153	4.27702	1.89E-05	0.000160373	3.79487	ENSDARG00000094606	ENSDARG00000094606	si:zfos-364h11.2	si:zfos-364h11.2 [Source:ZFIN;Acc:ZDB-GENE-120703-46]	ARRAYEXPRESS,ENSG
ENSDARG00000040528	14319.7	3.4285	0.428915	7.99342	1.31E-15	6.11E-14	13.214	ENSDARG00000040528	ENSDARG00000040528	lgals3bpb	lectin, galactoside-binding, soluble, 3 binding protein b [Source:NCBI gene;Acc:405809]	ARRAYEXPRESS,ENSG
ENSDARG00000000656	596.434	3.4275	0.506952	6.761	1.37E-11	3.69E-10	9.43297	ENSDARG00000000656	ENSDARG00000000656	psmb9a	proteasome 20S subunit beta 9a [Source:ZFIN;Acc:ZDB-GENE-990415-140]	ARRAYEXPRESS,ENSG
ENSDARG00000003219	118.299	3.42697	0.798042	4.29422	1.75E-05	0.000149539	3.82525	ENSDARG00000003219	ENSDARG00000003219	bin2a	bridging integrator 2a [Source:ZFIN;Acc:ZDB-GENE-041114-126]	ARRAYEXPRESS,ENSG
ENSDARG00000087736	102.312	3.42567	0.954742	3.58806	0.000333143	0.0019388	2.71247	ENSDARG00000087736	ENSDARG00000087736	si:dkey-118k5.3	si:dkey-118k5.3 [Source:ZFIN;Acc:ZDB-GENE-121214-294]	ARRAYEXPRESS,ENSG
ENSDARG00000109864	51.2558	3.41907	1.82106	1.87751	0.0604483	0.141964	0.847822	ENSDARG00000109864	ENSDARG00000109864	znf995	zinc finger protein 995 [Source:ZFIN;Acc:ZDB-GENE-080215-13]	ARRAYEXPRESS,ENSG
ENSDARG00000095345	39.9939	3.41395	2.41443	1.41398	0.157369	0.290672	0.536597	ENSDARG00000095345	ENSDARG00000095345	ftr09	finTRIM family, member 9 [Source:ZFIN;Acc:ZDB-GENE-070912-223]	ARRAYEXPRESS,ENSG
ENSDARG00000003395	151.48	3.41132	1.0099	3.37786	0.00073051	0.00382724	2.41711	ENSDARG00000003395	ENSDARG00000003395	col4a3	collagen, type IV, alpha 3 [Source:ZFIN;Acc:ZDB-GENE-070802-4]	ARRAYEXPRESS,ENSG
ENSDARG00000087767	175.589	3.40398	3.34643	1.0172	0.309059	0.469864	0.328028	ENSDARG00000087767	ENSDARG00000087767	CABZ01074298.1	uncharacterized LOC100334396 [Source:NCBI gene;Acc:100334396]	ARRAYEXPRESS,ENSG
ENSDARG00000115405	124.895	3.40388	1.30382	2.61069	0.00903597	0.0315666	1.50077	ENSDARG00000115405	ENSDARG00000115405	hbbe1.2	hemoglobin beta embryonic-1.2 [Source:ZFIN;Acc:ZDB-GENE-090501-3]	ARRAYEXPRESS,ENSG
ENSDARG00000100284	31.0673	3.40247	1.3119	2.59354	0.00949926	0.0329139	1.48262	ENSDARG00000100284	ENSDARG00000100284	cd247	CD247 molecule [Source:NCBI gene;Acc:100101654]	ARRAYEXPRESS,ENSG
ENSDARG00000088260	50.7494	3.3971	1.17761	2.88474	0.00391742	0.0157357	1.80311	ENSDARG00000088260	ENSDARG00000088260	gig2p	grass carp reovirus (GCRV)-induced gene 2p [Source:ZFIN;Acc:ZDB-GENE-070705-490]	ARRAYEXPRESS,ENSG
ENSDARG00000095780	45.725	3.39664	1.34667	2.52225	0.0116606	0.0387141	1.41213	ENSDARG00000095780	ENSDARG00000095780	CR854897.2	nan	ARRAYEXPRESS,ENSG
ENSDARG00000104408	161.453	3.39258	0.748763	4.53091	5.87E-06	5.65E-05	4.24795	ENSDARG00000104408	ENSDARG00000104408	zgc:152774	zgc:152774 [Source:ZFIN;Acc:ZDB-GENE-060929-544]	ARRAYEXPRESS,ENSG
ENSDARG00000087016	214.673	3.38856	0.635432	5.33269	9.68E-08	1.37E-06	5.86328	ENSDARG00000087016	ENSDARG00000087016	micall1b.2	MICAL like 1b, duplicate 2 [Source:ZFIN;Acc:ZDB-GENE-100922-171]	ARRAYEXPRESS,ENSG
ENSDARG00000055226	538.252	3.38793	0.511718	6.62069	3.58E-11	9.06E-10	9.04287	ENSDARG00000055226	ENSDARG00000055226	slc7a7	solute carrier family 7 member 7 [Source:ZFIN;Acc:ZDB-GENE-051127-5]	ARRAYEXPRESS,ENSG
ENSDARG00000077120	106.871	3.38084	1.03463	3.26769	0.0010843	0.00535489	2.27125	ENSDARG00000077120	ENSDARG00000077120	arid5a	AT rich interactive domain 5A (MRF1-like) [Source:ZFIN;Acc:ZDB-GENE-100525-3]	ARRAYEXPRESS,ENSG
ENSDARG00000092362	481.504	3.37432	0.804967	4.19187	2.77E-05	0.000225654	3.64656	ENSDARG00000092362	ENSDARG00000092362	hsp70.2	heat shock cognate 70-kd protein, tandem duplicate 2 [Source:ZFIN;Acc:ZDB-GENE-110405-1]	ARRAYEXPRESS,ENSG
ENSDARG00000045011	732.316	3.37145	0.451984	7.45923	8.70E-14	3.15E-12	11.5017	ENSDARG00000045011	ENSDARG00000045011	tapbp.2	TAP binding protein (tapasin), tandem duplicate 2 [Source:ZFIN;Acc:ZDB-GENE-060503-136]	ARRAYEXPRESS,ENSG
ENSDARG00000116524	756.266	3.37082	2.84552	1.18461	0.236173	0.389805	0.409152	ENSDARG00000116524	ENSDARG00000116524	zgc:103700	zgc:103700 [Source:ZFIN;Acc:ZDB-GENE-041010-13]	ARRAYEXPRESS,ENSG
ENSDARG00000075697	150.825	3.37078	0.869401	3.87713	0.000105694	0.000730108	3.13661	ENSDARG00000075697	ENSDARG00000075697	si:ch73-380l3.2	si:ch73-380l3.2 [Source:ZFIN;Acc:ZDB-GENE-080303-1]	ARRAYEXPRESS,ENSG
ENSDARG00000094896	502.758	3.36996	0.716222	4.70519	2.54E-06	2.66E-05	4.57512	ENSDARG00000094896	ENSDARG00000094896	rbm33b	RNA binding motif protein 33b [Source:ZFIN;Acc:ZDB-GENE-060526-276]	ARRAYEXPRESS,ENSG
ENSDARG00000043531	11807.4	3.36291	0.384889	8.73736	2.39E-18	1.55E-16	15.8097	ENSDARG00000043531	ENSDARG00000043531	jun	Jun proto-oncogene, AP-1 transcription factor subunit [Source:ZFIN;Acc:ZDB-GENE-030131-7859]	ARRAYEXPRESS,ENSG
ENSDARG00000099342	42.6667	3.36089	1.18793	2.82919	0.00466661	0.0182098	1.73969	ENSDARG00000099342	ENSDARG00000099342	crfb15	cytokine receptor family member B15 [Source:ZFIN;Acc:ZDB-GENE-071120-6]	ARRAYEXPRESS,ENSG
ENSDARG00000102435	96.8197	3.35762	1.01608	3.30449	0.000951487	0.00479844	2.3189	ENSDARG00000102435	ENSDARG00000102435	plekhf1	pleckstrin homology domain containing, family F (with FYVE domain) member 1 [Source:ZFIN;Acc:ZDB-GENE-040426-1289]	ARRAYEXPRESS,ENSG
ENSDARG00000088631	80.8561	3.34827	0.854917	3.91648	8.98E-05	0.00063679	3.196	ENSDARG00000088631	ENSDARG00000088631	BX000363.1	transcriptional-regulating factor 1-like [Source:NCBI gene;Acc:100535969]	ARRAYEXPRESS,ENSG
ENSDARG00000088000	102.379	3.34265	1.14696	2.91436	0.0035642	0.0145319	1.83768	ENSDARG00000088000	ENSDARG00000088000	znf1057	zinc finger protein 1057 [Source:ZFIN;Acc:ZDB-GENE-131120-158]	ARRAYEXPRESS,ENSG
ENSDARG00000100515	4922.9	3.33813	0.331728	10.0629	8.06E-24	9.11E-22	21.0405	ENSDARG00000100515	ENSDARG00000100515	dusp1	dual specificity phosphatase 1 [Source:ZFIN;Acc:ZDB-GENE-040426-2018]	ARRAYEXPRESS,ENSG
ENSDARG00000003808	116.378	3.3372	0.833245	4.00507	6.20E-05	0.000460858	3.33643	ENSDARG00000003808	ENSDARG00000003808	aqp3a	aquaporin 3a [Source:ZFIN;Acc:ZDB-GENE-040426-2826]	ARRAYEXPRESS,ENSG
ENSDARG00000110032	722.293	3.33286	0.428801	7.77253	7.69E-15	3.27E-13	12.4855	ENSDARG00000110032	ENSDARG00000110032	SAMD5	sterile alpha motif domain containing 5 [Source:HGNC Symbol;Acc:HGNC:21180]	ARRAYEXPRESS,ENSG
ENSDARG00000005481	658.714	3.33152	0.566767	5.87811	4.15E-09	7.46E-08	7.12726	ENSDARG00000005481	ENSDARG00000005481	nfkbiaa	nuclear factor of kappa light polypeptide gene enhancer in B-cells inhibitor, alpha a [Source:ZFIN;Acc:ZDB-GENE-040426-2227]	ARRAYEXPRESS,ENSG
ENSDARG00000039852	467.928	3.33065	1.02562	3.24745	0.00116443	0.00569736	2.24433	ENSDARG00000039852	ENSDARG00000039852	ftr93	finTRIM family, member 93 [Source:ZFIN;Acc:ZDB-GENE-131126-26]	ARRAYEXPRESS,ENSG
ENSDARG00000070480	98.5842	3.33052	1.17398	2.83694	0.00455482	0.0178556	1.74822	ENSDARG00000070480	ENSDARG00000070480	agr2	anterior gradient 2 [Source:NCBI gene;Acc:335616]	ARRAYEXPRESS,ENSG
ENSDARG00000079402	739.603	3.32848	0.485323	6.85827	6.97E-12	1.94E-10	9.7122	ENSDARG00000079402	ENSDARG00000079402	tapbp.1	TAP binding protein (tapasin), tandem duplicate 1 [Source:ZFIN;Acc:ZDB-GENE-010110-2]	ARRAYEXPRESS,ENSG
ENSDARG00000093052	35.5331	3.32414	1.27991	2.59716	0.00939976	0.0326212	1.4865	ENSDARG00000093052	ENSDARG00000093052	c6	complement component 6 [Source:ZFIN;Acc:ZDB-GENE-040426-1358]	ARRAYEXPRESS,ENSG
ENSDARG00000010384	66.319	3.32319	0.941525	3.52958	0.000416222	0.00235695	2.62765	ENSDARG00000010384	ENSDARG00000010384	lpar5a	lysophosphatidic acid receptor 5a [Source:ZFIN;Acc:ZDB-GENE-030131-1193]	ARRAYEXPRESS,ENSG
ENSDARG00000104672	2209.12	3.31684	1.93108	1.71761	0.0858671	0.186012	0.730459	ENSDARG00000104672	ENSDARG00000104672	CABZ01074397.1	NACHT, LRR and PYD domains-containing protein 3-like [Source:NCBI gene;Acc:100535428]	ARRAYEXPRESS,ENSG
ENSDARG00000110961	40.4167	3.31666	1.30674	2.53812	0.0111448	0.037274	1.42859	ENSDARG00000110961	ENSDARG00000110961	zgc:110045	zgc:110045 [Source:ZFIN;Acc:ZDB-GENE-050706-149]	ARRAYEXPRESS,ENSG
ENSDARG00000098741	92.5749	3.30923	1.76765	1.8721	0.0611926	0.143384	0.843498	ENSDARG00000098741	ENSDARG00000098741	CT737182.1	nan	ARRAYEXPRESS,ENSG
ENSDARG00000062319	36.5744	3.30869	1.3027	2.53987	0.0110894	0.0371396	1.43016	ENSDARG00000062319	ENSDARG00000062319	si:dkey-103g5.3	si:dkey-103g5.3 [Source:ZFIN;Acc:ZDB-GENE-131127-337]	ARRAYEXPRESS,ENSG
ENSDARG00000093932	620.884	3.30754	1.0014	3.30291	0.000956857	0.00482055	2.3169	ENSDARG00000093932	ENSDARG00000093932	ftr04	finTRIM family, member 4 [Source:ZFIN;Acc:ZDB-GENE-070912-226]	ARRAYEXPRESS,ENSG
ENSDARG00000033144	1235.04	3.30651	0.476914	6.93314	4.12E-12	1.19E-10	9.92445	ENSDARG00000033144	ENSDARG00000033144	psme2	proteasome activator subunit 2 [Source:ZFIN;Acc:ZDB-GENE-991110-16]	ARRAYEXPRESS,ENSG
ENSDARG00000098706	154.958	3.29899	1.37844	2.39327	0.016699	0.0519223	1.28465	ENSDARG00000098706	ENSDARG00000098706	si:ch73-236c18.7	si:ch73-236c18.7 [Source:ZFIN;Acc:ZDB-GENE-121214-3]	ARRAYEXPRESS,ENSG
ENSDARG00000089933	241.187	3.29497	0.857445	3.84278	0.00012165	0.000822308	3.08497	ENSDARG00000089933	ENSDARG00000089933	rasal3	RAS protein activator like 3 [Source:ZFIN;Acc:ZDB-GENE-101130-3]	ARRAYEXPRESS,ENSG
ENSDARG00000043475	594.031	3.29239	0.725786	4.53631	5.72E-06	5.53E-05	4.25727	ENSDARG00000043475	ENSDARG00000043475	ENSDARG00000043475	si:ch211-122h15.4 [Source:ZFIN;Acc:ZDB-GENE-121214-340]	ARRAYEXPRESS,ENSG
ENSDARG00000055955	210.146	3.29041	0.616597	5.33639	9.48E-08	1.34E-06	5.8729	ENSDARG00000055955	ENSDARG00000055955	lcp2a	lymphocyte cytosolic protein 2a [Source:ZFIN;Acc:ZDB-GENE-041114-97]	ARRAYEXPRESS,ENSG
ENSDARG00000070317	440.011	3.28724	0.778998	4.21983	2.44E-05	0.000202357	3.69388	ENSDARG00000070317	ENSDARG00000070317	irge4	immunity-related GTPase family, e4 [Source:ZFIN;Acc:ZDB-GENE-051212-2]	ARRAYEXPRESS,ENSG
ENSDARG00000113458	385.399	3.28572	0.569859	5.76584	8.13E-09	1.40E-07	6.85387	ENSDARG00000113458	ENSDARG00000113458	CABZ01058333.1	E3 ubiquitin-protein ligase rnf213-alpha-like [Source:NCBI gene;Acc:100535316]	ARRAYEXPRESS,ENSG
ENSDARG00000033355	159.977	3.2855	1.34421	2.44419	0.0145176	0.0463642	1.33382	ENSDARG00000033355	ENSDARG00000033355	zgc:101699	zgc:101699 [Source:NCBI gene;Acc:492789]	ARRAYEXPRESS,ENSG
ENSDARG00000068219	104.402	3.28311	0.938563	3.49802	0.000468725	0.00261038	2.5833	ENSDARG00000068219	ENSDARG00000068219	b3gnt2l	UDP-GlcNAc:betaGal beta-1,3-N-acetylglucosaminyltransferase 2, like [Source:ZFIN;Acc:ZDB-GENE-061207-60]	ARRAYEXPRESS,ENSG
ENSDARG00000101334	2637.54	3.28253	0.398285	8.24167	1.70E-16	8.80E-15	14.0555	ENSDARG00000101334	ENSDARG00000101334	ctsc	cathepsin C [Source:ZFIN;Acc:ZDB-GENE-030619-9]	ARRAYEXPRESS,ENSG
ENSDARG00000079614	47.6558	3.28129	1.38041	2.37703	0.0174525	0.0538709	1.26865	ENSDARG00000079614	ENSDARG00000079614	ftr34	finTRIM family, member 34 [Source:ZFIN;Acc:ZDB-GENE-070912-110]	ARRAYEXPRESS,ENSG
ENSDARG00000008165	73.6152	3.27789	0.951234	3.44593	0.000569093	0.00308751	2.51039	ENSDARG00000008165	ENSDARG00000008165	caspa	caspase a [Source:ZFIN;Acc:ZDB-GENE-000616-3]	ARRAYEXPRESS,ENSG
ENSDARG00000007823	2435.93	3.27555	0.34346	9.53694	1.47E-21	1.38E-19	18.8601	ENSDARG00000007823	ENSDARG00000007823	atf3	activating transcription factor 3 [Source:ZFIN;Acc:ZDB-GENE-040426-728]	ARRAYEXPRESS,ENSG
ENSDARG00000088908	591.256	3.27054	0.672289	4.86478	1.15E-06	1.29E-05	4.88941	ENSDARG00000088908	ENSDARG00000088908	CU570691.1	nan	ARRAYEXPRESS,ENSG
ENSDARG00000078349	69.9941	3.26966	1.31888	2.47912	0.0131708	0.0427974	1.36858	ENSDARG00000078349	ENSDARG00000078349	zmp:0000000845	zmp:0000000845 [Source:ZFIN;Acc:ZDB-GENE-130530-848]	ARRAYEXPRESS,ENSG
ENSDARG00000102583	213.391	3.2683	0.717252	4.55669	5.20E-06	5.08E-05	4.29414	ENSDARG00000102583	ENSDARG00000102583	il4r.1	interleukin 4 receptor, tandem duplicate 1 [Source:ZFIN;Acc:ZDB-GENE-050227-5]	ARRAYEXPRESS,ENSG
ENSDARG00000104120	417.44	3.26509	0.60332	5.41187	6.24E-08	9.13E-07	6.03953	ENSDARG00000104120	ENSDARG00000104120	LO018260.1	nan	ARRAYEXPRESS,ENSG
ENSDARG00000099690	198.624	3.26002	0.642779	5.07176	3.94E-07	4.96E-06	5.30452	ENSDARG00000099690	ENSDARG00000099690	vaspa	vasodilator stimulated phosphoprotein a [Source:ZFIN;Acc:ZDB-GENE-070424-68]	ARRAYEXPRESS,ENSG
ENSDARG00000071173	51.057	3.25715	1.94472	1.67487	0.0939595	0.199863	0.699268	ENSDARG00000071173	ENSDARG00000071173	slc12a10.2	solute carrier family 12 member 10, tandem duplicate 2 [Source:ZFIN;Acc:ZDB-GENE-060503-425]	ARRAYEXPRESS,ENSG
ENSDARG00000076819	44.0609	3.25607	1.22455	2.65899	0.0078375	0.0280822	1.55157	ENSDARG00000076819	ENSDARG00000076819	nlrc8	NLR family CARD domain containing 8 [Source:ZFIN;Acc:ZDB-GENE-070912-363]	ARRAYEXPRESS,ENSG
ENSDARG00000062009	37.1971	3.25447	1.33987	2.42894	0.0151429	0.0480236	1.31855	ENSDARG00000062009	ENSDARG00000062009	gpr18	G protein-coupled receptor 18 [Source:ZFIN;Acc:ZDB-GENE-070912-159]	ARRAYEXPRESS,ENSG
ENSDARG00000101791	3872.75	3.25054	0.344662	9.43111	4.06E-21	3.62E-19	18.4413	ENSDARG00000101791	ENSDARG00000101791	kyat3	kynurenine aminotransferase 3 [Source:NCBI gene;Acc:393315]	ARRAYEXPRESS,ENSG
ENSDARG00000099980	229.464	3.24542	0.627543	5.17164	2.32E-07	3.09E-06	5.51004	ENSDARG00000099980	ENSDARG00000099980	bpifcl	BPI fold containing family C, like [Source:ZFIN;Acc:ZDB-GENE-070912-360]	ARRAYEXPRESS,ENSG
ENSDARG00000053620	46.7309	3.23453	2.25546	1.43409	0.151547	0.282791	0.548534	ENSDARG00000053620	ENSDARG00000053620	ebi3	Epstein-Barr virus induced 3 [Source:ZFIN;Acc:ZDB-GENE-070912-615]	ARRAYEXPRESS,ENSG
ENSDARG00000005894	45.2572	3.23409	1.53643	2.10494	0.0352969	0.0936426	1.02853	ENSDARG00000005894	ENSDARG00000005894	slc7a9	solute carrier family 7 member 9 [Source:ZFIN;Acc:ZDB-GENE-080116-2]	ARRAYEXPRESS,ENSG
ENSDARG00000045708	269.191	3.23379	0.556618	5.80972	6.26E-09	1.10E-07	6.95861	ENSDARG00000045708	ENSDARG00000045708	adm2a	adrenomedullin 2a [Source:ZFIN;Acc:ZDB-GENE-041210-100]	ARRAYEXPRESS,ENSG
ENSDARG00000095796	36.9165	3.2327	1.2312	2.62564	0.00864861	0.0304799	1.51599	ENSDARG00000095796	ENSDARG00000095796	si:dkey-87o1.2	si:dkey-87o1.2 [Source:ZFIN;Acc:ZDB-GENE-110411-217]	ARRAYEXPRESS,ENSG
ENSDARG00000055160	32.5162	3.22704	1.76741	1.82585	0.0678724	0.155057	0.809507	ENSDARG00000055160	ENSDARG00000055160	chadla	chondroadherin-like a [Source:ZFIN;Acc:ZDB-GENE-121205-4]	ARRAYEXPRESS,ENSG
ENSDARG00000019763	89.8678	3.22697	0.915415	3.52514	0.000423255	0.00238915	2.62176	ENSDARG00000019763	ENSDARG00000019763	acp5a	acid phosphatase 5a, tartrate resistant [Source:ZFIN;Acc:ZDB-GENE-040426-2864]	ARRAYEXPRESS,ENSG
ENSDARG00000055359	795.316	3.22455	0.51839	6.22032	4.96E-10	1.04E-08	7.98297	ENSDARG00000055359	ENSDARG00000055359	sp100.1	SP110 nuclear body protein, tandem duplicate 1 [Source:ZFIN;Acc:ZDB-GENE-141212-239]	ARRAYEXPRESS,ENSG
ENSDARG00000101126	532.353	3.22404	0.456107	7.0686	1.57E-12	4.79E-11	10.3197	ENSDARG00000101126	ENSDARG00000101126	atad5b	ATPase family AAA domain containing 5b [Source:ZFIN;Acc:ZDB-GENE-030131-338]	ARRAYEXPRESS,ENSG
ENSDARG00000042725	1687.49	3.22394	0.50428	6.39315	1.62E-10	3.69E-09	8.43297	ENSDARG00000042725	ENSDARG00000042725	cebpb	CCAAT enhancer binding protein beta [Source:ZFIN;Acc:ZDB-GENE-020111-3]	ARRAYEXPRESS,ENSG
ENSDARG00000090396	106.094	3.22234	1.14519	2.81381	0.00489588	0.0189615	1.72213	ENSDARG00000090396	ENSDARG00000090396	si:cabz01074946.1	si:cabz01074946.1 [Source:ZFIN;Acc:ZDB-GENE-160113-134]	ARRAYEXPRESS,ENSG
ENSDARG00000095026	106.079	3.21256	0.79909	4.02027	5.81E-05	0.00043608	3.36043	ENSDARG00000095026	ENSDARG00000095026	si:dkey-58f10.14	si:dkey-58f10.14 [Source:ZFIN;Acc:ZDB-GENE-060526-316]	ARRAYEXPRESS,ENSG
ENSDARG00000103766	594.539	3.21135	0.455689	7.04723	1.83E-12	5.54E-11	10.2565	ENSDARG00000103766	ENSDARG00000103766	cyp2aa7	cytochrome P450, family 2, subfamily AA, polypeptide 7 [Source:ZFIN;Acc:ZDB-GENE-071004-48]	ARRAYEXPRESS,ENSG
ENSDARG00000030743	122.276	3.2113	0.806086	3.98382	6.78E-05	0.000497293	3.30339	ENSDARG00000030743	ENSDARG00000030743	sptlc3	serine palmitoyltransferase, long chain base subunit 3 [Source:ZFIN;Acc:ZDB-GENE-041210-281]	ARRAYEXPRESS,ENSG
ENSDARG00000099112	1266.74	3.20994	0.452772	7.08952	1.35E-12	4.18E-11	10.3788	ENSDARG00000099112	ENSDARG00000099112	si:dkey-71l4.3	si:dkey-71l4.3 [Source:ZFIN;Acc:ZDB-GENE-120703-25]	ARRAYEXPRESS,ENSG
ENSDARG00000076800	55.4917	3.20677	1.59508	2.01041	0.0443877	0.111594	0.952357	ENSDARG00000076800	ENSDARG00000076800	tnfrsf18	tumor necrosis factor receptor superfamily, member 18 [Source:ZFIN;Acc:ZDB-GENE-101104-7]	ARRAYEXPRESS,ENSG
ENSDARG00000091234	1353.76	3.19946	0.719971	4.44388	8.84E-06	8.15E-05	4.08884	ENSDARG00000091234	ENSDARG00000091234	si:ch73-335l21.4	si:ch73-335l21.4 [Source:ZFIN;Acc:ZDB-GENE-160728-105]	ARRAYEXPRESS,ENSG
ENSDARG00000104501	450.442	3.19895	0.518606	6.16837	6.90E-10	1.40E-08	7.85387	ENSDARG00000104501	ENSDARG00000104501	FP236812.1	histone H2B 1/2 [Source:NCBI gene;Acc:100329560]	ARRAYEXPRESS,ENSG
ENSDARG00000042496	1097.24	3.19827	0.52881	6.04805	1.47E-09	2.83E-08	7.54821	ENSDARG00000042496	ENSDARG00000042496	parp12a	poly (ADP-ribose) polymerase family, member 12a [Source:ZFIN;Acc:ZDB-GENE-050419-6]	ARRAYEXPRESS,ENSG
ENSDARG00000069192	115.957	3.19569	1.11957	2.85441	0.00431173	0.0170353	1.76865	ENSDARG00000069192	ENSDARG00000069192	zgc:163030	zgc:163030 [Source:ZFIN;Acc:ZDB-GENE-060810-77]	ARRAYEXPRESS,ENSG
ENSDARG00000053293	200.402	3.19241	0.677192	4.71419	2.43E-06	2.55E-05	4.59346	ENSDARG00000053293	ENSDARG00000053293	ftr14	finTRIM family, member 14 [Source:ZFIN;Acc:ZDB-GENE-060512-201]	ARRAYEXPRESS,ENSG
ENSDARG00000099544	34.5895	3.19049	1.27874	2.49503	0.0125946	0.0412404	1.38468	ENSDARG00000099544	ENSDARG00000099544	si:dkey-165b20.3	si:dkey-165b20.3 [Source:ZFIN;Acc:ZDB-GENE-110913-172]	ARRAYEXPRESS,ENSG
ENSDARG00000104914	77.2854	3.18676	0.883586	3.60662	0.000310208	0.00182278	2.73927	ENSDARG00000104914	ENSDARG00000104914	muc5f	mucin 5f [Source:ZFIN;Acc:ZDB-GENE-110411-240]	ARRAYEXPRESS,ENSG
ENSDARG00000040474	37.9347	3.18092	1.49932	2.12158	0.0338733	0.0906162	1.04279	ENSDARG00000040474	ENSDARG00000040474	snx10b	sorting nexin 10b [Source:NCBI gene;Acc:569469]	ARRAYEXPRESS,ENSG
ENSDARG00000093964	334.11	3.18043	0.547813	5.80567	6.41E-09	1.12E-07	6.95078	ENSDARG00000093964	ENSDARG00000093964	si:ch211-250k18.6	si:ch211-250k18.6 [Source:ZFIN;Acc:ZDB-GENE-070912-245]	ARRAYEXPRESS,ENSG
ENSDARG00000091058	75.2611	3.1797	0.87515	3.63332	0.000279802	0.00167367	2.77633	ENSDARG00000091058	ENSDARG00000091058	sting1	stimulator of interferon response cGAMP interactor 1 [Source:NCBI gene;Acc:101243556]	ARRAYEXPRESS,ENSG
ENSDARG00000090401	92.86	3.17767	0.8532	3.72441	0.000195772	0.00123532	2.90822	ENSDARG00000090401	ENSDARG00000090401	CABZ01020840.1	apoptosis facilitator Bcl-2-like protein 14 [Source:NCBI gene;Acc:101885512]	ARRAYEXPRESS,ENSG
ENSDARG00000056166	157.852	3.17652	1.05876	3.00022	0.00269786	0.011577	1.9364	ENSDARG00000056166	ENSDARG00000056166	jac2	jacalin 2 [Source:ZFIN;Acc:ZDB-GENE-160114-69]	ARRAYEXPRESS,ENSG
ENSDARG00000077794	118.743	3.17452	1.68111	1.88834	0.0589798	0.139235	0.856253	ENSDARG00000077794	ENSDARG00000077794	CU468012.1	nan	ARRAYEXPRESS,ENSG
ENSDARG00000060435	52.16	3.17214	1.25142	2.53483	0.01125	0.0376002	1.42481	ENSDARG00000060435	ENSDARG00000060435	bnipl	BCL2 interacting protein like [Source:ZFIN;Acc:ZDB-GENE-060503-81]	ARRAYEXPRESS,ENSG
ENSDARG00000076652	49.916	3.16736	1.2078	2.62243	0.00873052	0.0307298	1.51244	ENSDARG00000076652	ENSDARG00000076652	zgc:193807	zgc:193807 [Source:ZFIN;Acc:ZDB-GENE-081022-42]	ARRAYEXPRESS,ENSG
ENSDARG00000095627	299.511	3.1627	0.557108	5.677	1.37E-08	2.29E-07	6.64016	ENSDARG00000095627	ENSDARG00000095627	c1qc	complement component 1, q subcomponent, C chain [Source:ZFIN;Acc:ZDB-GENE-041010-51]	ARRAYEXPRESS,ENSG
ENSDARG00000104197	116.713	3.16111	0.868081	3.6415	0.000271058	0.00163135	2.78745	ENSDARG00000104197	ENSDARG00000104197	ptpn22	protein tyrosine phosphatase non-receptor type 22 [Source:ZFIN;Acc:ZDB-GENE-060503-458]	ARRAYEXPRESS,ENSG
ENSDARG00000113301	72.143	3.16008	1.01275	3.1203	0.00180667	0.00827402	2.08228	ENSDARG00000113301	ENSDARG00000113301	LO018260.3	nan	ARRAYEXPRESS,ENSG
ENSDARG00000002831	157.255	3.1558	1.01212	3.118	0.00182083	0.00833317	2.07919	ENSDARG00000002831	ENSDARG00000002831	col4a4	collagen, type IV, alpha 4 [Source:ZFIN;Acc:ZDB-GENE-101001-1]	ARRAYEXPRESS,ENSG
ENSDARG00000030616	275.746	3.15533	0.721839	4.37124	1.24E-05	0.000109839	3.95924	ENSDARG00000030616	ENSDARG00000030616	nfe2l1a	nuclear factor, erythroid 2-like 1a [Source:ZFIN;Acc:ZDB-GENE-040630-5]	ARRAYEXPRESS,ENSG
ENSDARG00000015623	89.4981	3.14894	0.815728	3.86029	0.000113254	0.000772771	3.11195	ENSDARG00000015623	ENSDARG00000015623	ada2b	adenosine deaminase 2b [Source:ZFIN;Acc:ZDB-GENE-041210-77]	ARRAYEXPRESS,ENSG
ENSDARG00000032631	212.755	3.14734	0.676182	4.65458	3.25E-06	3.32E-05	4.47886	ENSDARG00000032631	ENSDARG00000032631	ltb4r	leukotriene B4 receptor [Source:ZFIN;Acc:ZDB-GENE-070705-164]	ARRAYEXPRESS,ENSG
ENSDARG00000105161	68.8376	3.14708	1.47605	2.1321	0.032999	0.0887512	1.05183	ENSDARG00000105161	ENSDARG00000105161	si:ch211-238e22.8	si:ch211-238e22.8 [Source:ZFIN;Acc:ZDB-GENE-050419-231]	ARRAYEXPRESS,ENSG
ENSDARG00000103003	135.571	3.14484	0.685659	4.5866	4.51E-06	4.46E-05	4.35067	ENSDARG00000103003	ENSDARG00000103003	si:dkey-211i20.2	si:dkey-211i20.2 [Source:ZFIN;Acc:ZDB-GENE-081027-6]	ARRAYEXPRESS,ENSG
ENSDARG00000071083	76.3975	3.14395	1.30369	2.41158	0.0158837	0.0499356	1.30159	ENSDARG00000071083	ENSDARG00000071083	si:dkeyp-34c12.1	si:dkeyp-34c12.1 [Source:ZFIN;Acc:ZDB-GENE-030131-5347]	ARRAYEXPRESS,ENSG
ENSDARG00000033042	470.93	3.14186	0.499891	6.28508	3.28E-10	7.08E-09	8.14997	ENSDARG00000033042	ENSDARG00000033042	ptprja	protein tyrosine phosphatase receptor type Ja [Source:ZFIN;Acc:ZDB-GENE-030131-8301]	ARRAYEXPRESS,ENSG
ENSDARG00000059774	81.8101	3.1391	1.0432	3.0091	0.00262027	0.0113036	1.94678	ENSDARG00000059774	ENSDARG00000059774	dub	duboraya [Source:ZFIN;Acc:ZDB-GENE-060825-81]	ARRAYEXPRESS,ENSG
ENSDARG00000070378	36.7986	3.13901	1.76015	1.78337	0.0745259	0.166577	0.778384	ENSDARG00000070378	ENSDARG00000070378	ccl35.2	chemokine (C-C motif) ligand 35, duplicate 2 [Source:ZFIN;Acc:ZDB-GENE-140718-1]	ARRAYEXPRESS,ENSG
ENSDARG00000019742	35.9749	3.13826	1.33766	2.34608	0.0189723	0.0574138	1.24098	ENSDARG00000019742	ENSDARG00000019742	tlr4ba	toll-like receptor 4b, duplicate a [Source:ZFIN;Acc:ZDB-GENE-040219-8]	ARRAYEXPRESS,ENSG
ENSDARG00000075926	44.1255	3.13154	1.17395	2.66753	0.00764107	0.0274893	1.56084	ENSDARG00000075926	ENSDARG00000075926	igfn1.2	immunoglobulin like and fibronectin type III domain containing 1, tandem duplicate 2 [Source:ZFIN;Acc:ZDB-GENE-130530-789]	ARRAYEXPRESS,ENSG
ENSDARG00000092274	170.117	3.12879	0.918058	3.40805	0.000654284	0.00347824	2.45864	ENSDARG00000092274	ENSDARG00000092274	si:dkey-3k20.1	si:dkey-3k20.1 [Source:ZFIN;Acc:ZDB-GENE-050208-745]	ARRAYEXPRESS,ENSG
ENSDARG00000079766	776.008	3.12727	0.476863	6.55801	5.45E-11	1.35E-09	8.86967	ENSDARG00000079766	ENSDARG00000079766	tap1	transporter 1, ATP-binding cassette, sub-family B (MDR/TAP) [Source:ZFIN;Acc:ZDB-GENE-050517-43]	ARRAYEXPRESS,ENSG
ENSDARG00000101656	42.6436	3.12679	1.95216	1.60171	0.10922	0.223716	0.650303	ENSDARG00000101656	ENSDARG00000101656	BX323882.1	butyrophilin subfamily 2 member A2-like [Source:NCBI gene;Acc:563995]	ARRAYEXPRESS,ENSG
ENSDARG00000045190	242.516	3.11828	1.1303	2.75881	0.00580117	0.0217803	1.66194	ENSDARG00000045190	ENSDARG00000045190	ch25h	cholesterol 25-hydroxylase [Source:NCBI gene;Acc:494109]	ARRAYEXPRESS,ENSG
ENSDARG00000000887	55.219	3.11782	1.42634	2.18589	0.0288234	0.0798281	1.09784	ENSDARG00000000887	ENSDARG00000000887	zgc:56699	zgc:56699 [Source:ZFIN;Acc:ZDB-GENE-040426-2099]	ARRAYEXPRESS,ENSG
ENSDARG00000002336	5801.38	3.11553	0.412735	7.5485	4.40E-14	1.67E-12	11.7773	ENSDARG00000002336	ENSDARG00000002336	dlc	deltaC [Source:NCBI gene;Acc:30120]	ARRAYEXPRESS,ENSG
ENSDARG00000098337	48.834	3.11136	1.21927	2.55181	0.0107163	0.0361535	1.44185	ENSDARG00000098337	ENSDARG00000098337	CR381673.1	nan	ARRAYEXPRESS,ENSG
ENSDARG00000093651	27.6274	3.10698	1.51133	2.0558	0.0398019	0.102803	0.987994	ENSDARG00000093651	ENSDARG00000093651	ftr25	finTRIM family, member 25 [Source:ZFIN;Acc:ZDB-GENE-070912-323]	ARRAYEXPRESS,ENSG
ENSDARG00000098610	499.907	3.10666	0.53516	5.80511	6.43E-09	1.13E-07	6.94692	ENSDARG00000098610	ENSDARG00000098610	si:ch211-207e19.2	si:ch211-207e19.2 [Source:ZFIN;Acc:ZDB-GENE-041210-227]	ARRAYEXPRESS,ENSG
ENSDARG00000101728	107.493	3.10301	1.79079	1.73276	0.083138	0.181486	0.741156	ENSDARG00000101728	ENSDARG00000101728	si:dkeyp-80d11.12	si:dkeyp-80d11.12 [Source:ZFIN;Acc:ZDB-GENE-070424-273]	ARRAYEXPRESS,ENSG
ENSDARG00000102540	365.118	3.10104	0.632492	4.90288	9.44E-07	1.09E-05	4.96257	ENSDARG00000102540	ENSDARG00000102540	CR450832.1	sb:cb449 [Source:NCBI gene;Acc:100151018]	ARRAYEXPRESS,ENSG
ENSDARG00000078970	36.1835	3.09735	1.18243	2.61947	0.00880668	0.0309533	1.50929	ENSDARG00000078970	ENSDARG00000078970	il7r	interleukin 7 receptor [Source:ZFIN;Acc:ZDB-GENE-080110-7]	ARRAYEXPRESS,ENSG
ENSDARG00000087751	88.9054	3.09538	1.28511	2.40865	0.0160114	0.0502401	1.29895	ENSDARG00000087751	ENSDARG00000087751	CR382337.1	nan	ARRAYEXPRESS,ENSG
ENSDARG00000090844	204.318	3.08418	0.603576	5.10984	3.22E-07	4.16E-06	5.38091	ENSDARG00000090844	ENSDARG00000090844	CABZ01054965.1	interleukin-1 receptor type 1-like [Source:NCBI gene;Acc:799279]	ARRAYEXPRESS,ENSG
ENSDARG00000098108	2138.5	3.08331	0.560817	5.49789	3.84E-08	5.89E-07	6.22988	ENSDARG00000098108	ENSDARG00000098108	dusp2	dual specificity phosphatase 2 [Source:ZFIN;Acc:ZDB-GENE-040801-188]	ARRAYEXPRESS,ENSG
ENSDARG00000104626	29.1346	3.08264	1.31698	2.34069	0.0192482	0.0581448	1.23549	ENSDARG00000104626	ENSDARG00000104626	si:ch73-236c18.8	si:ch73-236c18.8 [Source:ZFIN;Acc:ZDB-GENE-121214-113]	ARRAYEXPRESS,ENSG
ENSDARG00000018553	699.942	3.07943	0.408037	7.54694	4.46E-14	1.68E-12	11.7747	ENSDARG00000018553	ENSDARG00000018553	ifih1	interferon induced with helicase C domain 1 [Source:ZFIN;Acc:ZDB-GENE-081104-438]	ARRAYEXPRESS,ENSG
ENSDARG00000113363	30.6101	3.07652	1.27596	2.41115	0.0159023	0.049978	1.30122	ENSDARG00000113363	ENSDARG00000113363	CU571384.1	nan	ARRAYEXPRESS,ENSG
ENSDARG00000103829	32.2006	3.0696	2.76454	1.11035	0.26685	0.424899	0.371714	ENSDARG00000103829	ENSDARG00000103829	si:ch73-236c18.2	si:ch73-236c18.2 [Source:ZFIN;Acc:ZDB-GENE-121214-2]	ARRAYEXPRESS,ENSG
ENSDARG00000044318	342.567	3.06956	0.96378	3.18491	0.00144797	0.00683318	2.16538	ENSDARG00000044318	ENSDARG00000044318	itgb7	integrin, beta 7 [Source:ZFIN;Acc:ZDB-GENE-100728-2]	ARRAYEXPRESS,ENSG
ENSDARG00000059001	612.126	3.06878	0.660836	4.64379	3.42E-06	3.47E-05	4.45967	ENSDARG00000059001	ENSDARG00000059001	pim2	Pim-2 proto-oncogene, serine/threonine kinase [Source:NCBI gene;Acc:58054]	ARRAYEXPRESS,ENSG
ENSDARG00000092228	696.505	3.06828	0.492933	6.22454	4.83E-10	1.02E-08	7.9914	ENSDARG00000092228	ENSDARG00000092228	si:dkey-27p18.3	si:dkey-27p18.3 [Source:ZFIN;Acc:ZDB-GENE-060526-287]	ARRAYEXPRESS,ENSG
ENSDARG00000055713	365.863	3.06733	0.605655	5.06448	4.10E-07	5.13E-06	5.28988	ENSDARG00000055713	ENSDARG00000055713	fmnl1a	formin-like 1a [Source:ZFIN;Acc:ZDB-GENE-120215-83]	ARRAYEXPRESS,ENSG
ENSDARG00000012981	39.9806	3.06648	1.19115	2.57439	0.0100417	0.0342888	1.46485	ENSDARG00000012981	ENSDARG00000012981	osbpl7	oxysterol binding protein-like 7 [Source:ZFIN;Acc:ZDB-GENE-041010-212]	ARRAYEXPRESS,ENSG
ENSDARG00000042850	55.3863	3.06463	1.0395	2.94816	0.00319669	0.0133032	1.87604	ENSDARG00000042850	ENSDARG00000042850	nphs2	NPHS2 stomatin family member, podocin [Source:ZFIN;Acc:ZDB-GENE-051102-2]	ARRAYEXPRESS,ENSG
ENSDARG00000058180	115.823	3.0544	0.934613	3.26809	0.00108276	0.00534867	2.27175	ENSDARG00000058180	ENSDARG00000058180	exoc3l4	exocyst complex component 3-like 4 [Source:ZFIN;Acc:ZDB-GENE-081028-71]	ARRAYEXPRESS,ENSG
ENSDARG00000045070	67.0379	3.0534	0.942109	3.24103	0.00119098	0.00581128	2.23573	ENSDARG00000045070	ENSDARG00000045070	itgb3b	integrin beta 3b [Source:ZFIN;Acc:ZDB-GENE-071207-2]	ARRAYEXPRESS,ENSG
ENSDARG00000059399	30.2672	3.05314	1.30939	2.33173	0.0197151	0.0591907	1.22775	ENSDARG00000059399	ENSDARG00000059399	si:ch211-160o17.6	si:ch211-160o17.6 [Source:ZFIN;Acc:ZDB-GENE-141215-39]	ARRAYEXPRESS,ENSG
ENSDARG00000016730	200.112	3.04943	0.640727	4.75932	1.94E-06	2.09E-05	4.67985	ENSDARG00000016730	ENSDARG00000016730	rfxank	regulatory factor X-associated ankyrin-containing protein [Source:ZFIN;Acc:ZDB-GENE-050208-596]	ARRAYEXPRESS,ENSG
ENSDARG00000041980	72.5531	3.04826	1.07993	2.82264	0.00476301	0.0185379	1.73194	ENSDARG00000041980	ENSDARG00000041980	calhm6	calcium homeostasis modulator family member 6 [Source:ZFIN;Acc:ZDB-GENE-061201-60]	ARRAYEXPRESS,ENSG
ENSDARG00000097952	28.9318	3.0474	1.5735	1.9367	0.0527817	0.127703	0.893798	ENSDARG00000097952	ENSDARG00000097952	si:ch211-284e13.14	si:ch211-284e13.14 [Source:ZFIN;Acc:ZDB-GENE-131127-582]	ARRAYEXPRESS,ENSG
ENSDARG00000074283	382.269	3.04707	0.602225	5.05968	4.20E-07	5.24E-06	5.28067	ENSDARG00000074283	ENSDARG00000074283	inpp5d	inositol polyphosphate-5-phosphatase D [Source:ZFIN;Acc:ZDB-GENE-100922-30]	ARRAYEXPRESS,ENSG
ENSDARG00000068621	3493.98	3.04512	0.882556	3.45034	0.000559879	0.00304175	2.51688	ENSDARG00000068621	ENSDARG00000068621	si:ch211-181d7.3	si:ch211-181d7.3 [Source:ZFIN;Acc:ZDB-GENE-121214-30]	ARRAYEXPRESS,ENSG
ENSDARG00000102986	1401.25	3.04424	0.48423	6.28676	3.24E-10	7.02E-09	8.15366	ENSDARG00000102986	ENSDARG00000102986	csf1ra	colony stimulating factor 1 receptor, a [Source:NCBI gene;Acc:64274]	ARRAYEXPRESS,ENSG
ENSDARG00000031683	12357	3.04378	0.787707	3.8641	0.0001115	0.000762662	3.11767	ENSDARG00000031683	ENSDARG00000031683	fosab	v-fos FBJ murine osteosarcoma viral oncogene homolog Ab [Source:ZFIN;Acc:ZDB-GENE-031222-4]	ARRAYEXPRESS,ENSG
ENSDARG00000016065	454.83	3.03712	0.533723	5.69043	1.27E-08	2.13E-07	6.67162	ENSDARG00000016065	ENSDARG00000016065	tlr3	toll-like receptor 3 [Source:ZFIN;Acc:ZDB-GENE-040219-7]	ARRAYEXPRESS,ENSG
ENSDARG00000079537	71.5669	3.03271	0.894294	3.39118	0.000695926	0.0036667	2.43572	ENSDARG00000079537	ENSDARG00000079537	ftr13	finTRIM family, member 13 [Source:ZFIN;Acc:ZDB-GENE-070912-395]	ARRAYEXPRESS,ENSG
ENSDARG00000101948	116.969	3.03074	0.777236	3.89938	9.64E-05	0.000675249	3.17054	ENSDARG00000101948	ENSDARG00000101948	si:ch211-223g7.6	si:ch211-223g7.6 [Source:ZFIN;Acc:ZDB-GENE-050420-222]	ARRAYEXPRESS,ENSG
ENSDARG00000115038	136.477	3.02876	0.72248	4.19217	2.76E-05	0.000225444	3.64696	ENSDARG00000115038	ENSDARG00000115038	si:dkey-4c23.5	si:dkey-4c23.5 [Source:ZFIN;Acc:ZDB-GENE-050208-349]	ARRAYEXPRESS,ENSG
ENSDARG00000103720	2856.69	3.02849	0.465917	6.50007	8.03E-11	1.93E-09	8.71444	ENSDARG00000103720	ENSDARG00000103720	zgc:162730	zgc:162730 [Source:ZFIN;Acc:ZDB-GENE-030131-6366]	ARRAYEXPRESS,ENSG
ENSDARG00000076574	310.964	3.02273	0.608361	4.96864	6.74E-07	8.01E-06	5.09637	ENSDARG00000076574	ENSDARG00000076574	si:ch73-160i9.3	si:ch73-160i9.3 [Source:ZFIN;Acc:ZDB-GENE-141212-252]	ARRAYEXPRESS,ENSG
ENSDARG00000075164	353.781	3.02064	0.645573	4.67901	2.88E-06	2.98E-05	4.52578	ENSDARG00000075164	ENSDARG00000075164	mylk5	myosin, light chain kinase 5 [Source:ZFIN;Acc:ZDB-GENE-050309-74]	ARRAYEXPRESS,ENSG
ENSDARG00000042988	328.608	3.02043	0.673453	4.48499	7.29E-06	6.87E-05	4.16304	ENSDARG00000042988	ENSDARG00000042988	slc24a2	solute carrier family 24 member 2 [Source:ZFIN;Acc:ZDB-GENE-060825-277]	ARRAYEXPRESS,ENSG
ENSDARG00000068858	115.438	3.01939	1.12308	2.6885	0.00717736	0.0260852	1.58361	ENSDARG00000068858	ENSDARG00000068858	il2rga	interleukin 2 receptor, gamma a [Source:ZFIN;Acc:ZDB-GENE-080402-1]	ARRAYEXPRESS,ENSG
ENSDARG00000104893	217.895	3.01923	0.797203	3.78728	0.000152308	0.000992796	3.00314	ENSDARG00000104893	ENSDARG00000104893	si:ch211-207e19.2	si:ch211-207e19.2 [Source:ZFIN;Acc:ZDB-GENE-041210-227]	ARRAYEXPRESS,ENSG
ENSDARG00000075397	304.027	3.01186	0.549693	5.47917	4.27E-08	6.49E-07	6.18776	ENSDARG00000075397	ENSDARG00000075397	cipca	CLOCK-interacting pacemaker a [Source:ZFIN;Acc:ZDB-GENE-120928-5]	ARRAYEXPRESS,ENSG
ENSDARG00000100460	38.9864	3.00996	1.30175	2.31224	0.0207643	0.0618185	1.20888	ENSDARG00000100460	ENSDARG00000100460	si:dkey-217g21.3	si:dkey-217g21.3 [Source:ZFIN;Acc:ZDB-GENE-110913-15]	ARRAYEXPRESS,ENSG
ENSDARG00000095032	125.688	3.00961	0.743822	4.04614	5.21E-05	0.000395777	3.40255	ENSDARG00000095032	ENSDARG00000095032	ftr33	finTRIM family, member 33 [Source:ZFIN;Acc:ZDB-GENE-070912-109]	ARRAYEXPRESS,ENSG
ENSDARG00000095615	33.4792	3.00851	1.57649	1.90836	0.0563447	0.134443	0.871462	ENSDARG00000095615	ENSDARG00000095615	si:dkeyp-86h10.3	si:dkeyp-86h10.3 [Source:ZFIN;Acc:ZDB-GENE-100922-65]	ARRAYEXPRESS,ENSG
ENSDARG00000079031	1567.99	3.00638	0.639305	4.70257	2.57E-06	2.69E-05	4.57025	ENSDARG00000079031	ENSDARG00000079031	si:ch211-22d5.2	si:ch211-22d5.2 [Source:ZFIN;Acc:ZDB-GENE-091204-283]	ARRAYEXPRESS,ENSG
ENSDARG00000102258	90.9649	3.00625	0.85236	3.52698	0.000420331	0.00237814	2.62376	ENSDARG00000102258	ENSDARG00000102258	si:dkey-1b17.1	si:dkey-1b17.1 [Source:ZFIN;Acc:ZDB-GENE-050208-688]	ARRAYEXPRESS,ENSG
ENSDARG00000068453	190.344	3.00528	0.753921	3.9862	6.71E-05	0.000492687	3.30743	ENSDARG00000068453	ENSDARG00000068453	CABZ01112732.1	tripartite motif-containing protein 14-like [Source:NCBI gene;Acc:100329480]	ARRAYEXPRESS,ENSG
ENSDARG00000033735	284.427	3.00346	0.551985	5.44119	5.29E-08	7.87E-07	6.10403	ENSDARG00000033735	ENSDARG00000033735	ncf1	neutrophil cytosolic factor 1 [Source:ZFIN;Acc:ZDB-GENE-031006-6]	ARRAYEXPRESS,ENSG
ENSDARG00000104890	239.131	3.00192	0.600048	5.00279	5.65E-07	6.85E-06	5.16431	ENSDARG00000104890	ENSDARG00000104890	si:ch211-76m11.3	si:ch211-76m11.3 [Source:ZFIN;Acc:ZDB-GENE-041210-276]	ARRAYEXPRESS,ENSG
ENSDARG00000079267	273.36	2.99937	0.7547	3.97425	7.06E-05	0.000515187	3.28804	ENSDARG00000079267	ENSDARG00000079267	fermt3a	fermitin family member 3a [Source:ZFIN;Acc:ZDB-GENE-081031-46]	ARRAYEXPRESS,ENSG
ENSDARG00000070669	399.343	2.99905	0.656889	4.56554	4.98E-06	4.89E-05	4.31069	ENSDARG00000070669	ENSDARG00000070669	cxcr3.3	chemokine (C-X-C motif) receptor 3, tandem duplicate 3 [Source:ZFIN;Acc:ZDB-GENE-100922-34]	ARRAYEXPRESS,ENSG
ENSDARG00000102762	222.883	2.9953	0.661263	4.52967	5.91E-06	5.68E-05	4.24565	ENSDARG00000102762	ENSDARG00000102762	pik3r5	phosphoinositide-3-kinase, regulatory subunit 5 [Source:ZFIN;Acc:ZDB-GENE-030131-2308]	ARRAYEXPRESS,ENSG
ENSDARG00000053462	44.1893	2.98213	1.30509	2.28499	0.0223132	0.0653532	1.18473	ENSDARG00000053462	ENSDARG00000053462	c3a.5	complement component c3a, duplicate 5 [Source:ZFIN;Acc:ZDB-GENE-090311-30]	ARRAYEXPRESS,ENSG
ENSDARG00000102228	122.176	2.98199	0.917691	3.24945	0.00115629	0.00566179	2.24705	ENSDARG00000102228	ENSDARG00000102228	si:dkey-171c9.3	si:dkey-171c9.3 [Source:ZFIN;Acc:ZDB-GENE-141216-372]	ARRAYEXPRESS,ENSG
ENSDARG00000079412	127.288	2.97977	1.07822	2.76359	0.00571691	0.021526	1.66704	ENSDARG00000079412	ENSDARG00000079412	ftr02	finTRIM family, member 2 [Source:ZFIN;Acc:ZDB-GENE-070424-5]	ARRAYEXPRESS,ENSG
ENSDARG00000100265	71.9626	2.97914	0.907615	3.28238	0.00102936	0.00512503	2.2903	ENSDARG00000100265	ENSDARG00000100265	rhcgb	Rh family, C glycoprotein b [Source:NCBI gene;Acc:792274]	ARRAYEXPRESS,ENSG
ENSDARG00000103276	124.246	2.97573	0.73032	4.07455	4.61E-05	0.000354704	3.45013	ENSDARG00000103276	ENSDARG00000103276	fcer1g	Fc fragment of IgE, high affinity I, receptor for; gamma polypeptide [Source:ZFIN;Acc:ZDB-GENE-061130-3]	ARRAYEXPRESS,ENSG
ENSDARG00000094820	132.83	2.97503	0.891411	3.33743	0.00084556	0.00433813	2.3627	ENSDARG00000094820	ENSDARG00000094820	si:dkey-58f10.4	si:dkey-58f10.4 [Source:ZFIN;Acc:ZDB-GENE-060526-318]	ARRAYEXPRESS,ENSG
ENSDARG00000068148	29.2423	2.97389	1.58901	1.87153	0.0612717	0.143465	0.843254	ENSDARG00000068148	ENSDARG00000068148	arrdc1a	arrestin domain containing 1a [Source:ZFIN;Acc:ZDB-GENE-030925-15]	ARRAYEXPRESS,ENSG
ENSDARG00000015149	130.514	2.97353	0.843247	3.52629	0.000421422	0.00238185	2.62309	ENSDARG00000015149	ENSDARG00000015149	wasa	WASP actin nucleation promoting factor a [Source:ZFIN;Acc:ZDB-GENE-081104-419]	ARRAYEXPRESS,ENSG
ENSDARG00000104742	70.465	2.97059	0.975364	3.04562	0.00232199	0.0101969	1.99153	ENSDARG00000104742	ENSDARG00000104742	hnf4b	hepatic nuclear factor 4, beta [Source:ZFIN;Acc:ZDB-GENE-030131-2730]	ARRAYEXPRESS,ENSG
ENSDARG00000101034	120.558	2.96944	0.757255	3.92133	8.81E-05	0.000626475	3.2031	ENSDARG00000101034	ENSDARG00000101034	ENSDARG00000101034	si:dkey-206d17.12 [Source:ZFIN;Acc:ZDB-GENE-081031-82]	ARRAYEXPRESS,ENSG
ENSDARG00000068784	507.027	2.96884	0.516794	5.74473	9.21E-09	1.57E-07	6.8041	ENSDARG00000068784	ENSDARG00000068784	vsir	V-set immunoregulatory receptor [Source:ZFIN;Acc:ZDB-GENE-060929-716]	ARRAYEXPRESS,ENSG
ENSDARG00000071437	1108.66	2.9687	0.460172	6.45128	1.11E-10	2.59E-09	8.5867	ENSDARG00000071437	ENSDARG00000071437	ptprc	protein tyrosine phosphatase receptor type C [Source:ZFIN;Acc:ZDB-GENE-050208-585]	ARRAYEXPRESS,ENSG
ENSDARG00000054827	87.5395	2.96488	0.948041	3.12738	0.00176373	0.00809839	2.0916	ENSDARG00000054827	ENSDARG00000054827	ssuh2.4	ssu-2 homolog, tandem duplicate 4 [Source:ZFIN;Acc:ZDB-GENE-070424-72]	ARRAYEXPRESS,ENSG
ENSDARG00000021924	1007.75	2.96425	0.4049	7.32095	2.46E-13	8.49E-12	11.0711	ENSDARG00000021924	ENSDARG00000021924	hsp70.3	heat shock cognate 70-kd protein, tandem duplicate 3 [Source:ZFIN;Acc:ZDB-GENE-110713-1]	ARRAYEXPRESS,ENSG
ENSDARG00000041394	769.424	2.96219	0.419711	7.05767	1.69E-12	5.17E-11	10.2865	ENSDARG00000041394	ENSDARG00000041394	dnajb1b	DnaJ heat shock protein family (Hsp40) member B1b [Source:ZFIN;Acc:ZDB-GENE-030131-5455]	ARRAYEXPRESS,ENSG
ENSDARG00000098803	74.2347	2.96015	0.869366	3.40496	0.000661748	0.00351601	2.45395	ENSDARG00000098803	ENSDARG00000098803	cyp2aa4	cytochrome P450, family 2, subfamily AA, polypeptide 4 [Source:ZFIN;Acc:ZDB-GENE-040625-72]	ARRAYEXPRESS,ENSG
ENSDARG00000098677	306.394	2.95637	0.613092	4.82207	1.42E-06	1.57E-05	4.8041	ENSDARG00000098677	ENSDARG00000098677	zgc:174180	zgc:174180 [Source:ZFIN;Acc:ZDB-GENE-080206-1]	ARRAYEXPRESS,ENSG
ENSDARG00000100161	130.804	2.95555	0.741119	3.98795	6.66E-05	0.000489619	3.31014	ENSDARG00000100161	ENSDARG00000100161	CR382337.2	butyrophilin-like protein 2 [Source:NCBI gene;Acc:110437796]	ARRAYEXPRESS,ENSG
ENSDARG00000041959	608.62	2.95416	0.510981	5.78136	7.41E-09	1.29E-07	6.88941	ENSDARG00000041959	ENSDARG00000041959	cxcr4b	chemokine (C-X-C motif), receptor 4b [Source:ZFIN;Acc:ZDB-GENE-010614-1]	ARRAYEXPRESS,ENSG
ENSDARG00000111518	90.3072	2.95015	0.895899	3.29295	0.000991424	0.0049729	2.30339	ENSDARG00000111518	ENSDARG00000111518	si:dkey-16p6.1	si:dkey-16p6.1 [Source:ZFIN;Acc:ZDB-GENE-081103-43]	ARRAYEXPRESS,ENSG
ENSDARG00000051861	57.5089	2.94965	0.984967	2.99467	0.00274746	0.0117563	1.92973	ENSDARG00000051861	ENSDARG00000051861	pkp3a	plakophilin 3a [Source:ZFIN;Acc:ZDB-GENE-060512-114]	ARRAYEXPRESS,ENSG
ENSDARG00000036943	31.3741	2.94934	1.33862	2.20327	0.0275756	0.0772934	1.11186	ENSDARG00000036943	ENSDARG00000036943	golph3l	golgi phosphoprotein 3-like [Source:ZFIN;Acc:ZDB-GENE-051113-168]	ARRAYEXPRESS,ENSG
ENSDARG00000114977	53.0143	2.94845	1.33723	2.20489	0.0274618	0.0771061	1.11291	ENSDARG00000114977	ENSDARG00000114977	CT025651.1	protein NLRC3 [Source:NCBI gene;Acc:799502]	ARRAYEXPRESS,ENSG
ENSDARG00000067916	563.275	2.94224	0.651227	4.51799	6.24E-06	5.97E-05	4.22403	ENSDARG00000067916	ENSDARG00000067916	lyn	LYN proto-oncogene, Src family tyrosine kinase [Source:ZFIN;Acc:ZDB-GENE-040912-7]	ARRAYEXPRESS,ENSG
ENSDARG00000010572	2004.81	2.93981	0.414965	7.08448	1.40E-12	4.32E-11	10.3645	ENSDARG00000010572	ENSDARG00000010572	slc25a25a	solute carrier family 25 member 25a [Source:NCBI gene;Acc:406541]	ARRAYEXPRESS,ENSG
ENSDARG00000078249	140.248	2.93877	0.793362	3.7042	0.000212062	0.00132189	2.87881	ENSDARG00000078249	ENSDARG00000078249	unc13d	unc-13 homolog D (C. elegans) [Source:ZFIN;Acc:ZDB-GENE-110411-188]	ARRAYEXPRESS,ENSG
ENSDARG00000094579	47.4363	2.93832	1.45522	2.01916	0.0434707	0.109896	0.95902	ENSDARG00000094579	ENSDARG00000094579	b4galnt2.1	beta-1,4-N-acetyl-galactosaminyl transferase 2, tandem duplicate 1 [Source:ZFIN;Acc:ZDB-GENE-030131-9081]	ARRAYEXPRESS,ENSG
ENSDARG00000113431	50.2498	2.93497	1.12147	2.61706	0.00886899	0.0311107	1.50709	ENSDARG00000113431	ENSDARG00000113431	si:ch211-276i6.1	si:ch211-276i6.1 [Source:ZFIN;Acc:ZDB-GENE-081103-1]	ARRAYEXPRESS,ENSG
ENSDARG00000067672	263.66	2.93334	0.539389	5.43827	5.38E-08	8.00E-07	6.09691	ENSDARG00000067672	ENSDARG00000067672	card9	caspase recruitment domain family, member 9 [Source:ZFIN;Acc:ZDB-GENE-060531-94]	ARRAYEXPRESS,ENSG
ENSDARG00000102156	33.8688	2.93158	1.24059	2.36305	0.0181254	0.0554055	1.25645	ENSDARG00000102156	ENSDARG00000102156	si:dkey-264f17.4	si:dkey-264f17.4 [Source:ZFIN;Acc:ZDB-GENE-110913-112]	ARRAYEXPRESS,ENSG
ENSDARG00000068288	60.3758	2.93023	1.04871	2.79412	0.00520409	0.0199369	1.70034	ENSDARG00000068288	ENSDARG00000068288	lamc2	laminin, gamma 2 [Source:ZFIN;Acc:ZDB-GENE-110222-3]	ARRAYEXPRESS,ENSG
ENSDARG00000003203	29.0542	2.92623	1.86495	1.56906	0.116633	0.235094	0.628758	ENSDARG00000003203	ENSDARG00000003203	rhcga	Rh family, C glycoprotein a [Source:ZFIN;Acc:ZDB-GENE-070424-81]	ARRAYEXPRESS,ENSG
ENSDARG00000019808	47.3343	2.92584	1.24471	2.35062	0.0187424	0.0568732	1.24509	ENSDARG00000019808	ENSDARG00000019808	evpla	envoplakin a [Source:ZFIN;Acc:ZDB-GENE-030829-19]	ARRAYEXPRESS,ENSG
ENSDARG00000101388	131.292	2.92022	0.876805	3.33052	0.000866826	0.00443095	2.3535	ENSDARG00000101388	ENSDARG00000101388	si:ch211-171l17.14	si:ch211-171l17.14 [Source:ZFIN;Acc:ZDB-GENE-070912-153]	ARRAYEXPRESS,ENSG
ENSDARG00000113826	159.371	2.91845	0.650054	4.48955	7.14E-06	6.74E-05	4.17134	ENSDARG00000113826	ENSDARG00000113826	si:ch211-223k15.1	si:ch211-223k15.1 [Source:ZFIN;Acc:ZDB-GENE-141215-3]	ARRAYEXPRESS,ENSG
ENSDARG00000021849	328.435	2.91774	0.571211	5.10799	3.26E-07	4.20E-06	5.37675	ENSDARG00000021849	ENSDARG00000021849	si:dkey-256h2.1	si:dkey-256h2.1 [Source:ZFIN;Acc:ZDB-GENE-030131-9466]	ARRAYEXPRESS,ENSG
ENSDARG00000089936	36.3794	2.91733	1.28135	2.27676	0.0228007	0.0665292	1.17699	ENSDARG00000089936	ENSDARG00000089936	selenow2b	selenoprotein W, 2b [Source:ZFIN;Acc:ZDB-GENE-030428-2]	ARRAYEXPRESS,ENSG
ENSDARG00000069168	346.504	2.91576	0.657576	4.4341	9.25E-06	8.49E-05	4.07109	ENSDARG00000069168	ENSDARG00000069168	si:dkey-73n10.1	si:dkey-73n10.1 [Source:ZFIN;Acc:ZDB-GENE-030131-9311]	ARRAYEXPRESS,ENSG
ENSDARG00000078620	154.364	2.9129	0.766265	3.80143	0.000143866	0.000945336	3.02441	ENSDARG00000078620	ENSDARG00000078620	si:dkey-156m2.3	si:dkey-156m2.3 [Source:ZFIN;Acc:ZDB-GENE-121213-8]	ARRAYEXPRESS,ENSG
ENSDARG00000067797	486.656	2.91204	0.580374	5.01752	5.23E-07	6.38E-06	5.19518	ENSDARG00000067797	ENSDARG00000067797	spi1a	Spi-1 proto-oncogene a [Source:ZFIN;Acc:ZDB-GENE-060825-351]	ARRAYEXPRESS,ENSG
ENSDARG00000054447	364.223	2.90884	0.624948	4.65453	3.25E-06	3.32E-05	4.47886	ENSDARG00000054447	ENSDARG00000054447	slc29a1b	solute carrier family 29 member 1b [Source:ZFIN;Acc:ZDB-GENE-130415-4]	ARRAYEXPRESS,ENSG
ENSDARG00000044485	383.174	2.90591	0.541972	5.36173	8.24E-08	1.18E-06	5.92812	ENSDARG00000044485	ENSDARG00000044485	sall4	spalt-like transcription factor 4 [Source:ZFIN;Acc:ZDB-GENE-060328-2]	ARRAYEXPRESS,ENSG
ENSDARG00000042525	2313.48	2.90315	0.4722	6.14813	7.84E-10	1.58E-08	7.80134	ENSDARG00000042525	ENSDARG00000042525	ebf2	EBF transcription factor 2 [Source:NCBI gene;Acc:30692]	ARRAYEXPRESS,ENSG
ENSDARG00000034063	133.259	2.90138	0.700508	4.14182	3.45E-05	0.000274272	3.56182	ENSDARG00000034063	ENSDARG00000034063	unm_sa911	un-named sa911 [Source:ZFIN;Acc:ZDB-GENE-120727-3]	ARRAYEXPRESS,ENSG
ENSDARG00000111190	49.9179	2.90103	1.50209	1.93133	0.0534424	0.128982	0.88947	ENSDARG00000111190	ENSDARG00000111190	CR450686.5	nan	ARRAYEXPRESS,ENSG
ENSDARG00000104134	33.482	2.89618	2.39659	1.20846	0.226872	0.378547	0.421881	ENSDARG00000104134	ENSDARG00000104134	BX323793.1	1-phosphatidylinositol phosphodiesterase-like [Source:NCBI gene;Acc:100331378]	ARRAYEXPRESS,ENSG
ENSDARG00000067751	331.014	2.89193	0.576033	5.02042	5.16E-07	6.30E-06	5.20066	ENSDARG00000067751	ENSDARG00000067751	si:rp71-68n21.9	si:rp71-68n21.9 [Source:ZFIN;Acc:ZDB-GENE-081105-100]	ARRAYEXPRESS,ENSG
ENSDARG00000103143	96.7486	2.89093	0.88587	3.26339	0.0011009	0.00542454	2.26564	ENSDARG00000103143	ENSDARG00000103143	si:dkey-19c16.12	si:dkey-19c16.12 [Source:ZFIN;Acc:ZDB-GENE-120703-20]	ARRAYEXPRESS,ENSG
ENSDARG00000089570	33.1782	2.88541	1.27416	2.26456	0.0235395	0.0682405	1.16596	ENSDARG00000089570	ENSDARG00000089570	ccdc169	coiled-coil domain containing 169 [Source:ZFIN;Acc:ZDB-GENE-091204-29]	ARRAYEXPRESS,ENSG
ENSDARG00000058038	962.936	2.87994	0.542519	5.30846	1.11E-07	1.55E-06	5.80967	ENSDARG00000058038	ENSDARG00000058038	eml3	EMAP like 3 [Source:ZFIN;Acc:ZDB-GENE-110304-3]	ARRAYEXPRESS,ENSG
ENSDARG00000041220	117.457	2.87791	0.716019	4.01932	5.84E-05	0.000437346	3.35917	ENSDARG00000041220	ENSDARG00000041220	ftr53	finTRIM family, member 53 [Source:ZFIN;Acc:ZDB-GENE-030616-515]	ARRAYEXPRESS,ENSG
ENSDARG00000068851	47.5619	2.87527	1.12922	2.54625	0.0108886	0.0365995	1.43653	ENSDARG00000068851	ENSDARG00000068851	rnf183	ring finger protein 183 [Source:ZFIN;Acc:ZDB-GENE-060929-1090]	ARRAYEXPRESS,ENSG
ENSDARG00000104825	37.3806	2.87381	1.29518	2.21885	0.026497	0.0748438	1.12584	ENSDARG00000104825	ENSDARG00000104825	trim35-7	tripartite motif containing 35-7 [Source:ZFIN;Acc:ZDB-GENE-050522-333]	ARRAYEXPRESS,ENSG
ENSDARG00000103924	245.665	2.86867	0.657004	4.3663	1.26E-05	0.000112047	3.9506	ENSDARG00000103924	ENSDARG00000103924	zgc:154055	zgc:154055 [Source:ZFIN;Acc:ZDB-GENE-060929-612]	ARRAYEXPRESS,ENSG
ENSDARG00000099674	57.62	2.86838	1.12292	2.55439	0.0106375	0.0359589	1.44419	ENSDARG00000099674	ENSDARG00000099674	dicp3.1	diverse immunoglobulin domain-containing protein 3.1 [Source:ZFIN;Acc:ZDB-GENE-120306-18]	ARRAYEXPRESS,ENSG
ENSDARG00000101517	57.9583	2.86783	1.1097	2.58433	0.00975681	0.0335979	1.47369	ENSDARG00000101517	ENSDARG00000101517	CT583728.4	nan	ARRAYEXPRESS,ENSG
ENSDARG00000099860	50.5413	2.8649	1.0637	2.69334	0.0070741	0.0257626	1.58901	ENSDARG00000099860	ENSDARG00000099860	pkmb	pyruvate kinase M1/2b [Source:ZFIN;Acc:ZDB-GENE-040801-230]	ARRAYEXPRESS,ENSG
ENSDARG00000116052	188.436	2.86325	0.864391	3.31245	0.000924827	0.00468333	2.32945	ENSDARG00000116052	ENSDARG00000116052	il4r.2	interleukin 4 receptor, tandem duplicate 2 [Source:ZFIN;Acc:ZDB-GENE-140107-1]	ARRAYEXPRESS,ENSG
ENSDARG00000089724	55.4888	2.8611	0.993206	2.88068	0.00396824	0.0159072	1.79841	ENSDARG00000089724	ENSDARG00000089724	cyldb	cylindromatosis (turban tumor syndrome), b [Source:ZFIN;Acc:ZDB-GENE-100208-1]	ARRAYEXPRESS,ENSG
ENSDARG00000062442	311.132	2.85498	2.42415	1.17772	0.238907	0.393254	0.405327	ENSDARG00000062442	ENSDARG00000062442	msrb1b	methionine sulfoxide reductase B1b [Source:ZFIN;Acc:ZDB-GENE-040912-88]	ARRAYEXPRESS,ENSG
ENSDARG00000005913	50.8769	2.85305	1.02699	2.77807	0.00546822	0.0207495	1.68299	ENSDARG00000005913	ENSDARG00000005913	tgm1l3	transglutaminase 1 like 3 [Source:ZFIN;Acc:ZDB-GENE-120718-1]	ARRAYEXPRESS,ENSG
ENSDARG00000098540	945.427	2.85138	0.428887	6.64833	2.96E-11	7.63E-10	9.11748	ENSDARG00000098540	ENSDARG00000098540	zc3h7ba	zinc finger CCCH-type containing 7Ba [Source:ZFIN;Acc:ZDB-GENE-030131-4512]	ARRAYEXPRESS,ENSG
ENSDARG00000114812	52.1921	2.85043	1.03716	2.7483	0.0059905	0.022358	1.65057	ENSDARG00000114812	ENSDARG00000114812	BX294661.2	nan	ARRAYEXPRESS,ENSG
ENSDARG00000088301	80.3128	2.8497	1.06783	2.66867	0.00761513	0.027401	1.56223	ENSDARG00000088301	ENSDARG00000088301	si:dkey-254e13.6	si:dkey-254e13.6 [Source:ZFIN;Acc:ZDB-GENE-070705-420]	ARRAYEXPRESS,ENSG
ENSDARG00000098901	40.7307	2.84919	1.17864	2.41736	0.0156334	0.0493073	1.30709	ENSDARG00000098901	ENSDARG00000098901	CABZ01002768.1	nan	ARRAYEXPRESS,ENSG
ENSDARG00000023026	510.25	2.83695	0.468171	6.05965	1.36E-09	2.66E-08	7.57512	ENSDARG00000023026	ENSDARG00000023026	pkp2	plakophilin 2 [Source:ZFIN;Acc:ZDB-GENE-041210-167]	ARRAYEXPRESS,ENSG
ENSDARG00000070121	42.7488	2.83682	1.36017	2.08564	0.0370114	0.0970712	1.01291	ENSDARG00000070121	ENSDARG00000070121	rhoh	ras homolog family member H [Source:ZFIN;Acc:ZDB-GENE-060228-7]	ARRAYEXPRESS,ENSG
ENSDARG00000096715	220.092	2.83167	0.590411	4.79609	1.62E-06	1.77E-05	4.75203	ENSDARG00000096715	ENSDARG00000096715	si:dkeyp-104f11.9	si:dkeyp-104f11.9 [Source:ZFIN;Acc:ZDB-GENE-130603-41]	ARRAYEXPRESS,ENSG
ENSDARG00000069958	110.633	2.82735	0.79983	3.53494	0.000407871	0.00231636	2.63519	ENSDARG00000069958	ENSDARG00000069958	sh2b3	SH2B adaptor protein 3 [Source:ZFIN;Acc:ZDB-GENE-041210-359]	ARRAYEXPRESS,ENSG
ENSDARG00000096331	146.654	2.82685	0.727179	3.88742	0.000101314	0.000704079	3.15238	ENSDARG00000096331	ENSDARG00000096331	si:ch73-248e21.7	si:ch73-248e21.7 [Source:ZFIN;Acc:ZDB-GENE-120215-231]	ARRAYEXPRESS,ENSG
ENSDARG00000040608	40.7444	2.82557	1.11347	2.53763	0.0111606	0.0373202	1.42806	ENSDARG00000040608	ENSDARG00000040608	gcnt7	glucosaminyl (N-acetyl) transferase family member 7 [Source:ZFIN;Acc:ZDB-GENE-120919-3]	ARRAYEXPRESS,ENSG
ENSDARG00000097414	375.729	2.82397	0.655805	4.30611	1.66E-05	0.00014247	3.84628	ENSDARG00000097414	ENSDARG00000097414	si:ch211-106e7.2	si:ch211-106e7.2 [Source:ZFIN;Acc:ZDB-GENE-031116-72]	ARRAYEXPRESS,ENSG
ENSDARG00000060622	66.117	2.82354	1.07996	2.61449	0.00893612	0.0313012	1.50444	ENSDARG00000060622	ENSDARG00000060622	si:ch73-14h1.2	si:ch73-14h1.2 [Source:ZFIN;Acc:ZDB-GENE-070912-263]	ARRAYEXPRESS,ENSG
ENSDARG00000094400	28.0332	2.82274	1.64818	1.71264	0.0867779	0.187569	0.726838	ENSDARG00000094400	ENSDARG00000094400	si:dkey-199f5.6	si:dkey-199f5.6 [Source:ZFIN;Acc:ZDB-GENE-100922-107]	ARRAYEXPRESS,ENSG
ENSDARG00000090851	154.07	2.81467	0.761654	3.69548	0.000219473	0.00135941	2.86665	ENSDARG00000090851	ENSDARG00000090851	ciita	class II, major histocompatibility complex, transactivator [Source:ZFIN;Acc:ZDB-GENE-071116-6]	ARRAYEXPRESS,ENSG
ENSDARG00000012341	54.3035	2.81381	1.24039	2.26848	0.0233001	0.0676869	1.1695	ENSDARG00000012341	ENSDARG00000012341	capn9	calpain 9 [Source:ZFIN;Acc:ZDB-GENE-010724-2]	ARRAYEXPRESS,ENSG
ENSDARG00000100087	71.7344	2.81306	1.07472	2.61749	0.00885793	0.0310775	1.50755	ENSDARG00000100087	ENSDARG00000100087	evx1	even-skipped homeobox 1 [Source:ZFIN;Acc:ZDB-GENE-980526-364]	ARRAYEXPRESS,ENSG
ENSDARG00000102215	46.9378	2.80741	1.95635	1.43502	0.15128	0.282437	0.549079	ENSDARG00000102215	ENSDARG00000102215	si:ch211-227e10.6	si:ch211-227e10.6 [Source:ZFIN;Acc:ZDB-GENE-050420-355]	ARRAYEXPRESS,ENSG
ENSDARG00000002909	47.7868	2.8053	1.26272	2.22163	0.0263081	0.0744014	1.12842	ENSDARG00000002909	ENSDARG00000002909	tjp3	tight junction protein 3 [Source:ZFIN;Acc:ZDB-GENE-030828-10]	ARRAYEXPRESS,ENSG
ENSDARG00000039577	31.2508	2.80432	1.33737	2.09689	0.036003	0.0951671	1.02151	ENSDARG00000039577	ENSDARG00000039577	ptk2bb	protein tyrosine kinase 2 beta, b [Source:ZFIN;Acc:ZDB-GENE-020507-1]	ARRAYEXPRESS,ENSG
ENSDARG00000099006	240.155	2.80276	0.634318	4.41854	9.94E-06	9.06E-05	4.04287	ENSDARG00000099006	ENSDARG00000099006	CABZ01029938.1	NACHT, LRR and PYD domains-containing protein 12 [Source:NCBI gene;Acc:568664]	ARRAYEXPRESS,ENSG
ENSDARG00000104770	844.896	2.79878	0.413526	6.7681	1.30E-11	3.53E-10	9.45223	ENSDARG00000104770	ENSDARG00000104770	CABZ01072815.1	nan	ARRAYEXPRESS,ENSG
ENSDARG00000101556	524.547	2.7963	0.513528	5.44526	5.17E-08	7.71E-07	6.11295	ENSDARG00000101556	ENSDARG00000101556	si:ch1073-475a24.1	si:ch1073-475a24.1 [Source:ZFIN;Acc:ZDB-GENE-141216-92]	ARRAYEXPRESS,ENSG
ENSDARG00000074378	3138.11	2.79441	0.552141	5.06105	4.17E-07	5.22E-06	5.28233	ENSDARG00000074378	ENSDARG00000074378	junba	JunB proto-oncogene, AP-1 transcription factor subunit a [Source:ZFIN;Acc:ZDB-GENE-040426-2172]	ARRAYEXPRESS,ENSG
ENSDARG00000094098	43.2793	2.79438	1.62084	1.72403	0.0847024	0.184183	0.73475	ENSDARG00000094098	ENSDARG00000094098	si:ch211-278p9.3	si:ch211-278p9.3 [Source:ZFIN;Acc:ZDB-GENE-081028-38]	ARRAYEXPRESS,ENSG
ENSDARG00000102992	45.9538	2.79179	1.33643	2.089	0.0367081	0.0965479	1.01526	ENSDARG00000102992	ENSDARG00000102992	btr20	bloodthirsty-related gene family, member 20 [Source:ZFIN;Acc:ZDB-GENE-060421-3419]	ARRAYEXPRESS,ENSG
ENSDARG00000040251	1008.91	2.79139	0.475912	5.86536	4.48E-09	8.01E-08	7.09637	ENSDARG00000040251	ENSDARG00000040251	ctsk	cathepsin K [Source:ZFIN;Acc:ZDB-GENE-001205-4]	ARRAYEXPRESS,ENSG
ENSDARG00000071636	100.749	2.78877	1.00737	2.76836	0.00563389	0.021279	1.67205	ENSDARG00000071636	ENSDARG00000071636	BX511034.2	novel protein similar to vertebrate amiloride-sensitive cation channel 2 neuronal (ACCN2) [Source:NCBI gene;Acc:100151078]	ARRAYEXPRESS,ENSG
ENSDARG00000018303	1951.02	2.78745	0.50292	5.54253	2.98E-08	4.68E-07	6.32975	ENSDARG00000018303	ENSDARG00000018303	etv4	ETS variant transcription factor 4 [Source:NCBI gene;Acc:30700]	ARRAYEXPRESS,ENSG
ENSDARG00000098177	467.283	2.78575	0.473608	5.88196	4.05E-09	7.30E-08	7.13668	ENSDARG00000098177	ENSDARG00000098177	si:dkey-28i19.3	si:dkey-28i19.3 [Source:ZFIN;Acc:ZDB-GENE-110913-17]	ARRAYEXPRESS,ENSG
ENSDARG00000053666	633.236	2.78455	0.504903	5.51503	3.49E-08	5.43E-07	6.2652	ENSDARG00000053666	ENSDARG00000053666	myb	v-myb avian myeloblastosis viral oncogene homolog [Source:ZFIN;Acc:ZDB-GENE-991110-14]	ARRAYEXPRESS,ENSG
ENSDARG00000078387	76.4489	2.78127	0.948557	2.93211	0.00336668	0.013886	1.85742	ENSDARG00000078387	ENSDARG00000078387	si:dkey-92i15.4	si:dkey-92i15.4 [Source:ZFIN;Acc:ZDB-GENE-030131-8422]	ARRAYEXPRESS,ENSG
ENSDARG00000102389	46.5841	2.78003	1.29052	2.15419	0.0312251	0.0850809	1.07017	ENSDARG00000102389	ENSDARG00000102389	ved	ventrally expressed dharma/bozozok antagonist [Source:ZFIN;Acc:ZDB-GENE-030813-1]	ARRAYEXPRESS,ENSG
ENSDARG00000091026	176.956	2.77959	0.887075	3.13343	0.00172774	0.00796195	2.09898	ENSDARG00000091026	ENSDARG00000091026	si:ch211-218h8.1	si:ch211-218h8.1 [Source:ZFIN;Acc:ZDB-GENE-081103-16]	ARRAYEXPRESS,ENSG
ENSDARG00000001782	75.0002	2.77735	1.0244	2.71119	0.00670425	0.0246129	1.60884	ENSDARG00000001782	ENSDARG00000001782	prkacba	protein kinase, cAMP-dependent, catalytic, beta a [Source:ZFIN;Acc:ZDB-GENE-040426-1351]	ARRAYEXPRESS,ENSG
ENSDARG00000055290	1862.86	2.77053	0.435099	6.36758	1.92E-10	4.32E-09	8.36452	ENSDARG00000055290	ENSDARG00000055290	mpeg1.1	macrophage expressed 1, tandem duplicate 1 [Source:ZFIN;Acc:ZDB-GENE-030131-7347]	ARRAYEXPRESS,ENSG
ENSDARG00000071036	109.597	2.77036	1.03178	2.68502	0.0072525	0.0263093	1.57989	ENSDARG00000071036	ENSDARG00000071036	si:dkey-286j15.3	si:dkey-286j15.3 [Source:ZFIN;Acc:ZDB-GENE-060503-635]	ARRAYEXPRESS,ENSG
ENSDARG00000054837	28.3384	2.76655	1.38094	2.00338	0.0451369	0.112968	0.947045	ENSDARG00000054837	ENSDARG00000054837	zgc:136870	zgc:136870 [Source:ZFIN;Acc:ZDB-GENE-060312-1]	ARRAYEXPRESS,ENSG
ENSDARG00000062049	373.966	2.7655	0.50682	5.45658	4.85E-08	7.29E-07	6.13727	ENSDARG00000062049	ENSDARG00000062049	arhgap45b	Rho GTPase activating protein 45b [Source:ZFIN;Acc:ZDB-GENE-071213-2]	ARRAYEXPRESS,ENSG
ENSDARG00000091836	574.144	2.76151	0.541767	5.09724	3.45E-07	4.42E-06	5.35458	ENSDARG00000091836	ENSDARG00000091836	casp7	caspase 7, apoptosis-related cysteine peptidase [Source:ZFIN;Acc:ZDB-GENE-050522-506]	ARRAYEXPRESS,ENSG
ENSDARG00000100927	89.7996	2.76101	0.821805	3.35969	0.000780314	0.00404158	2.39345	ENSDARG00000100927	ENSDARG00000100927	nfatc2a	nuclear factor of activated T cells 2a [Source:ZFIN;Acc:ZDB-GENE-120913-4]	ARRAYEXPRESS,ENSG
ENSDARG00000111633	104.853	2.7578	5.27006	0.523296	0.600768	0.734292	0.134131	ENSDARG00000111633	ENSDARG00000111633	HTRA2	zgc:174193 [Source:ZFIN;Acc:ZDB-GENE-080215-8]	ARRAYEXPRESS,ENSG
ENSDARG00000088408	76.7331	2.75762	1.1363	2.42685	0.0152307	0.0482631	1.31639	ENSDARG00000088408	ENSDARG00000088408	si:ch211-171h4.7	si:ch211-171h4.7 [Source:ZFIN;Acc:ZDB-GENE-120215-25]	ARRAYEXPRESS,ENSG
ENSDARG00000099026	99.1046	2.75751	0.828737	3.32736	0.000876716	0.00447799	2.34892	ENSDARG00000099026	ENSDARG00000099026	si:dkey-185m8.2	si:dkey-185m8.2 [Source:ZFIN;Acc:ZDB-GENE-160114-60]	ARRAYEXPRESS,ENSG
ENSDARG00000010791	10837	2.75549	0.42289	6.51585	7.23E-11	1.75E-09	8.75696	ENSDARG00000010791	ENSDARG00000010791	dla	deltaA [Source:NCBI gene;Acc:30131]	ARRAYEXPRESS,ENSG
ENSDARG00000001909	100.587	2.75491	0.815006	3.38023	0.000724243	0.00380461	2.41969	ENSDARG00000001909	ENSDARG00000001909	vill	villin-like [Source:ZFIN;Acc:ZDB-GENE-081222-1]	ARRAYEXPRESS,ENSG
ENSDARG00000105438	46.7912	2.75282	1.09393	2.51646	0.0118542	0.0392569	1.40608	ENSDARG00000105438	ENSDARG00000105438	si:ch1073-220m6.1	si:ch1073-220m6.1 [Source:ZFIN;Acc:ZDB-GENE-160113-85]	ARRAYEXPRESS,ENSG
ENSDARG00000078519	43.0276	2.75214	1.21879	2.2581	0.0239396	0.0691643	1.16012	ENSDARG00000078519	ENSDARG00000078519	si:ch73-256j6.4	si:ch73-256j6.4 [Source:ZFIN;Acc:ZDB-GENE-030131-3779]	ARRAYEXPRESS,ENSG
ENSDARG00000075121	1068.21	2.75212	0.540038	5.09616	3.47E-07	4.44E-06	5.35262	ENSDARG00000075121	ENSDARG00000075121	hbegfa	heparin-binding EGF-like growth factor a [Source:ZFIN;Acc:ZDB-GENE-080204-119]	ARRAYEXPRESS,ENSG
ENSDARG00000103314	32.7497	2.75204	1.41537	1.94439	0.0518483	0.125928	0.899876	ENSDARG00000103314	ENSDARG00000103314	si:dkey-84h14.1	si:dkey-84h14.1 [Source:ZFIN;Acc:ZDB-GENE-110913-51]	ARRAYEXPRESS,ENSG
ENSDARG00000034988	109.539	2.75101	0.94954	2.89721	0.00376504	0.0152118	1.81782	ENSDARG00000034988	ENSDARG00000034988	asb4	ankyrin repeat and SOCS box containing 4 [Source:ZFIN;Acc:ZDB-GENE-050417-100]	ARRAYEXPRESS,ENSG
ENSDARG00000044612	139.45	2.74671	0.741662	3.70346	0.000212683	0.00132533	2.87767	ENSDARG00000044612	ENSDARG00000044612	c1qb	complement component 1, q subcomponent, B chain [Source:ZFIN;Acc:ZDB-GENE-040801-223]	ARRAYEXPRESS,ENSG
ENSDARG00000088961	60.741	2.74621	1.14977	2.38849	0.0169177	0.0524688	1.2801	ENSDARG00000088961	ENSDARG00000088961	si:dkey-16p19.5	si:dkey-16p19.5 [Source:ZFIN;Acc:ZDB-GENE-120709-69]	ARRAYEXPRESS,ENSG
ENSDARG00000068732	4292.83	2.74612	0.408687	6.71938	1.83E-11	4.84E-10	9.31515	ENSDARG00000068732	ENSDARG00000068732	spry4	sprouty homolog 4 (Drosophila) [Source:ZFIN;Acc:ZDB-GENE-010803-2]	ARRAYEXPRESS,ENSG
ENSDARG00000074846	435.735	2.74551	0.53664	5.11611	3.12E-07	4.04E-06	5.39362	ENSDARG00000074846	ENSDARG00000074846	si:dkeyp-68b7.12	si:dkeyp-68b7.12 [Source:ZFIN;Acc:ZDB-GENE-141212-333]	ARRAYEXPRESS,ENSG
ENSDARG00000056026	61.418	2.73796	1.02008	2.68406	0.00727338	0.0263606	1.57904	ENSDARG00000056026	ENSDARG00000056026	tprg1	tumor protein p63 regulated 1 [Source:ZFIN;Acc:ZDB-GENE-070410-113]	ARRAYEXPRESS,ENSG
ENSDARG00000095065	40.6421	2.73751	1.21068	2.26114	0.0237506	0.0687402	1.16279	ENSDARG00000095065	ENSDARG00000095065	si:ch211-113e8.9	si:ch211-113e8.9 [Source:ZFIN;Acc:ZDB-GENE-090313-14]	ARRAYEXPRESS,ENSG
ENSDARG00000092872	46.8654	2.73695	1.05583	2.59223	0.00953553	0.0330169	1.48126	ENSDARG00000092872	ENSDARG00000092872	upk3b	uroplakin 3b [Source:ZFIN;Acc:ZDB-GENE-060526-348]	ARRAYEXPRESS,ENSG
ENSDARG00000058045	124.63	2.73689	0.836449	3.27203	0.00106778	0.00528132	2.27726	ENSDARG00000058045	ENSDARG00000058045	tlr21	toll-like receptor 21 [Source:ZFIN;Acc:ZDB-GENE-040220-4]	ARRAYEXPRESS,ENSG
ENSDARG00000105039	40.6976	2.73659	1.27755	2.14205	0.0321893	0.0870647	1.06016	ENSDARG00000105039	ENSDARG00000105039	phka1b	phosphorylase kinase, alpha 1b (muscle) [Source:ZFIN;Acc:ZDB-GENE-091204-81]	ARRAYEXPRESS,ENSG
ENSDARG00000101775	366.286	2.73295	0.713514	3.83027	0.000128002	0.000856063	3.06749	ENSDARG00000101775	ENSDARG00000101775	zgc:172014	zgc:172014 [Source:ZFIN;Acc:ZDB-GENE-080215-22]	ARRAYEXPRESS,ENSG
ENSDARG00000036968	83.7693	2.72961	0.974822	2.80011	0.00510849	0.0196594	1.70643	ENSDARG00000036968	ENSDARG00000036968	si:ch1073-416d2.3	si:ch1073-416d2.3 [Source:ZFIN;Acc:ZDB-GENE-131127-199]	ARRAYEXPRESS,ENSG
ENSDARG00000060113	1633.49	2.72746	0.473086	5.76525	8.15E-09	1.41E-07	6.85078	ENSDARG00000060113	ENSDARG00000060113	znf395a	zinc finger protein 395a [Source:ZFIN;Acc:ZDB-GENE-061215-52]	ARRAYEXPRESS,ENSG
ENSDARG00000040178	828.415	2.72691	0.508118	5.36668	8.02E-08	1.15E-06	5.9393	ENSDARG00000040178	ENSDARG00000040178	havcr1	hepatitis A virus cellular receptor 1 [Source:ZFIN;Acc:ZDB-GENE-040718-131]	ARRAYEXPRESS,ENSG
ENSDARG00000101245	67.9871	2.72188	1.36376	1.99587	0.0459484	0.114648	0.940634	ENSDARG00000101245	ENSDARG00000101245	znf1063	zinc finger protein 1063 [Source:ZFIN;Acc:ZDB-GENE-110914-144]	ARRAYEXPRESS,ENSG
ENSDARG00000045959	150.903	2.71955	0.717265	3.79156	0.000149707	0.000977471	3.0099	ENSDARG00000045959	ENSDARG00000045959	csf3r	colony stimulating factor 3 receptor (granulocyte) [Source:ZFIN;Acc:ZDB-GENE-080104-4]	ARRAYEXPRESS,ENSG
ENSDARG00000105091	85.318	2.7184	0.884906	3.07196	0.00212657	0.00949015	2.02273	ENSDARG00000105091	ENSDARG00000105091	zgc:174944	zgc:174944 [Source:ZFIN;Acc:ZDB-GENE-080207-2]	ARRAYEXPRESS,ENSG
ENSDARG00000044276	53.3715	2.71745	1.20402	2.25698	0.0240095	0.0693253	1.15911	ENSDARG00000044276	ENSDARG00000044276	spp1	secreted phosphoprotein 1 [Source:ZFIN;Acc:ZDB-GENE-050706-97]	ARRAYEXPRESS,ENSG
ENSDARG00000022614	311.246	2.71617	2.6024	1.04372	0.296615	0.456648	0.340419	ENSDARG00000022614	ENSDARG00000022614	ddx43	DEAD (Asp-Glu-Ala-Asp) box polypeptide 43 [Source:ZFIN;Acc:ZDB-GENE-080204-77]	ARRAYEXPRESS,ENSG
ENSDARG00000068233	365.076	2.70831	0.666983	4.06054	4.90E-05	0.000374613	3.42642	ENSDARG00000068233	ENSDARG00000068233	zgc:64051	zgc:64051 [Source:ZFIN;Acc:ZDB-GENE-040426-1349]	ARRAYEXPRESS,ENSG
ENSDARG00000101719	1179.71	2.70663	0.398219	6.79685	1.07E-11	2.92E-10	9.53462	ENSDARG00000101719	ENSDARG00000101719	pargl	poly (ADP-ribose) glycohydrolase, like [Source:ZFIN;Acc:ZDB-GENE-090313-286]	ARRAYEXPRESS,ENSG
ENSDARG00000115425	502.405	2.70524	0.785213	3.44523	0.000570581	0.00309387	2.5095	ENSDARG00000115425	ENSDARG00000115425	CABZ01038524.1	nan	ARRAYEXPRESS,ENSG
ENSDARG00000087390	283.817	2.70443	1.27428	2.12232	0.0338111	0.0904994	1.04335	ENSDARG00000087390	ENSDARG00000087390	hbbe1.3	hemoglobin, beta embryonic 1.3 [Source:ZFIN;Acc:ZDB-GENE-131120-128]	ARRAYEXPRESS,ENSG
ENSDARG00000099829	84.6306	2.70226	0.87421	3.09109	0.00199423	0.00898989	2.04625	ENSDARG00000099829	ENSDARG00000099829	BX927336.2	nan	ARRAYEXPRESS,ENSG
ENSDARG00000098490	31.9803	2.69945	1.30228	2.07287	0.0381845	0.09952	1.00209	ENSDARG00000098490	ENSDARG00000098490	CABZ01118270.1	nan	ARRAYEXPRESS,ENSG
ENSDARG00000114166	186.105	2.69295	0.784855	3.43114	0.00060105	0.00323931	2.48955	ENSDARG00000114166	ENSDARG00000114166	CABZ01002349.1	nan	ARRAYEXPRESS,ENSG
ENSDARG00000102737	149.759	2.68555	0.694317	3.86791	0.000109774	0.000752803	3.12332	ENSDARG00000102737	ENSDARG00000102737	CABZ01060490.1	nan	ARRAYEXPRESS,ENSG
ENSDARG00000055723	642.89	2.68144	0.686236	3.90746	9.33E-05	0.000654773	3.18391	ENSDARG00000055723	ENSDARG00000055723	hsp70l	heat shock cognate 70-kd protein, like [Source:ZFIN;Acc:ZDB-GENE-050321-1]	ARRAYEXPRESS,ENSG
ENSDARG00000032077	93.2522	2.67359	0.829123	3.2246	0.00126147	0.00610946	2.214	ENSDARG00000032077	ENSDARG00000032077	BX323082.1	major facilitator superfamily domain containing 12b [Source:NCBI gene;Acc:564425]	ARRAYEXPRESS,ENSG
ENSDARG00000060246	4031.49	2.67312	0.58497	4.56967	4.88E-06	4.80E-05	4.31876	ENSDARG00000060246	ENSDARG00000060246	slc16a6b	solute carrier family 16 member 6b [Source:ZFIN;Acc:ZDB-GENE-110208-3]	ARRAYEXPRESS,ENSG
ENSDARG00000101653	108.7	2.67251	0.832648	3.20966	0.00132894	0.00637462	2.19555	ENSDARG00000101653	ENSDARG00000101653	zgc:110171	zgc:110171 [Source:ZFIN;Acc:ZDB-GENE-050417-391]	ARRAYEXPRESS,ENSG
ENSDARG00000078119	83.876	2.67111	1.01985	2.61913	0.00881538	0.0309727	1.50902	ENSDARG00000078119	ENSDARG00000078119	sh3bp1	SH3-domain binding protein 1 [Source:ZFIN;Acc:ZDB-GENE-121128-2]	ARRAYEXPRESS,ENSG
ENSDARG00000058413	157.996	2.66693	0.791877	3.36786	0.000757553	0.00393831	2.40469	ENSDARG00000058413	ENSDARG00000058413	rnaset2l	ribonuclease T2, like [Source:ZFIN;Acc:ZDB-GENE-090819-2]	ARRAYEXPRESS,ENSG
ENSDARG00000112132	144.26	2.66213	0.985904	2.70019	0.00692992	0.0253414	1.59617	ENSDARG00000112132	ENSDARG00000112132	BX470182.1	nan	ARRAYEXPRESS,ENSG
ENSDARG00000094489	225.004	2.6614	0.952733	2.79344	0.00521512	0.0199596	1.69985	ENSDARG00000094489	ENSDARG00000094489	si:dkey-58f10.6	si:dkey-58f10.6 [Source:ZFIN;Acc:ZDB-GENE-060526-320]	ARRAYEXPRESS,ENSG
ENSDARG00000028389	208.93	2.65826	0.847871	3.13522	0.00171725	0.00792033	2.10126	ENSDARG00000028389	ENSDARG00000028389	rab44	RAB44, member RAS oncogene family [Source:ZFIN;Acc:ZDB-GENE-040724-117]	ARRAYEXPRESS,ENSG
ENSDARG00000019949	1001.46	2.65786	0.484006	5.49137	3.99E-08	6.10E-07	6.21467	ENSDARG00000019949	ENSDARG00000019949	serpinh1b	serpin peptidase inhibitor, clade H (heat shock protein 47), member 1b [Source:ZFIN;Acc:ZDB-GENE-990415-93]	ARRAYEXPRESS,ENSG
ENSDARG00000098012	804.619	2.65755	0.484945	5.48011	4.25E-08	6.46E-07	6.18977	ENSDARG00000098012	ENSDARG00000098012	itgae.1	integrin, alpha E, tandem duplicate 1 [Source:ZFIN;Acc:ZDB-GENE-131121-125]	ARRAYEXPRESS,ENSG
ENSDARG00000105355	31.6192	2.65511	1.62721	1.6317	0.102744	0.21387	0.66985	ENSDARG00000105355	ENSDARG00000105355	zgc:154164	zgc:154164 [Source:ZFIN;Acc:ZDB-GENE-060929-1050]	ARRAYEXPRESS,ENSG
ENSDARG00000078065	108.85	2.6505	0.901389	2.94047	0.00327717	0.0135816	1.86705	ENSDARG00000078065	ENSDARG00000078065	ftr05	finTRIM family, member 5 [Source:ZFIN;Acc:ZDB-GENE-070912-227]	ARRAYEXPRESS,ENSG
ENSDARG00000054543	389.621	2.64841	0.507132	5.22233	1.77E-07	2.40E-06	5.61979	ENSDARG00000054543	ENSDARG00000054543	samsn1a	SAM domain, SH3 domain and nuclear localisation signals 1a [Source:ZFIN;Acc:ZDB-GENE-030131-8639]	ARRAYEXPRESS,ENSG
ENSDARG00000101777	584.02	2.64584	0.578287	4.57531	4.76E-06	4.68E-05	4.32975	ENSDARG00000101777	ENSDARG00000101777	pdlim5a	PDZ and LIM domain 5a [Source:NCBI gene;Acc:436927]	ARRAYEXPRESS,ENSG
ENSDARG00000086892	2011.16	2.64216	0.54641	4.83548	1.33E-06	1.47E-05	4.83268	ENSDARG00000086892	ENSDARG00000086892	erfl1	Ets2 repressor factor like 1 [Source:ZFIN;Acc:ZDB-GENE-090529-3]	ARRAYEXPRESS,ENSG
ENSDARG00000086218	93.566	2.63914	0.840321	3.14064	0.00168582	0.00779375	2.10825	ENSDARG00000086218	ENSDARG00000086218	nkd3	NKD inhibitor of WNT signaling pathway 3 [Source:ZFIN;Acc:ZDB-GENE-060503-63]	ARRAYEXPRESS,ENSG
ENSDARG00000000212	43.7357	2.6384	1.17519	2.24508	0.0247631	0.0709352	1.14914	ENSDARG00000000212	ENSDARG00000000212	krt97	keratin 97 [Source:ZFIN;Acc:ZDB-GENE-040718-78]	ARRAYEXPRESS,ENSG
ENSDARG00000100599	64.7129	2.63496	0.934463	2.81976	0.00480603	0.0186904	1.72838	ENSDARG00000100599	ENSDARG00000100599	c1s	complement component 1, s subcomponent [Source:ZFIN;Acc:ZDB-GENE-030131-1232]	ARRAYEXPRESS,ENSG
ENSDARG00000096210	254.065	2.63431	0.687069	3.83413	0.000126012	0.00084579	3.07274	ENSDARG00000096210	ENSDARG00000096210	znf1050	zinc finger protein 1050 [Source:ZFIN;Acc:ZDB-GENE-110913-27]	ARRAYEXPRESS,ENSG
ENSDARG00000089227	711.503	2.63202	0.46764	5.62831	1.82E-08	2.96E-07	6.52871	ENSDARG00000089227	ENSDARG00000089227	si:ch211-91p5.3	si:ch211-91p5.3 [Source:ZFIN;Acc:ZDB-GENE-131119-65]	ARRAYEXPRESS,ENSG
ENSDARG00000100794	42.9164	2.62952	1.32654	1.98224	0.0474527	0.117576	0.929682	ENSDARG00000100794	ENSDARG00000100794	mmp13b	matrix metallopeptidase 13b [Source:ZFIN;Acc:ZDB-GENE-030131-6152]	ARRAYEXPRESS,ENSG
ENSDARG00000094236	37.0772	2.62897	1.83313	1.43415	0.15153	0.282791	0.548534	ENSDARG00000094236	ENSDARG00000094236	si:dkey-112g5.15	si:dkey-112g5.15 [Source:ZFIN;Acc:ZDB-GENE-081028-43]	ARRAYEXPRESS,ENSG
ENSDARG00000042793	816.452	2.62728	0.411478	6.38498	1.71E-10	3.89E-09	8.41005	ENSDARG00000042793	ENSDARG00000042793	tpp1	tripeptidyl peptidase I [Source:NCBI gene;Acc:798347]	ARRAYEXPRESS,ENSG
ENSDARG00000010252	201.395	2.62309	0.67936	3.86112	0.000112867	0.000770399	3.11328	ENSDARG00000010252	ENSDARG00000010252	jak3	Janus kinase 3 (a protein tyrosine kinase, leukocyte) [Source:ZFIN;Acc:ZDB-GENE-070725-4]	ARRAYEXPRESS,ENSG
ENSDARG00000036942	172.553	2.61942	0.802838	3.26271	0.00110354	0.0054362	2.2647	ENSDARG00000036942	ENSDARG00000036942	gpd1c	glycerol-3-phosphate dehydrogenase 1c [Source:ZFIN;Acc:ZDB-GENE-040426-2576]	ARRAYEXPRESS,ENSG
ENSDARG00000020759	627.995	2.61758	0.512533	5.10714	3.27E-07	4.22E-06	5.37469	ENSDARG00000020759	ENSDARG00000020759	elf1	E74-like ETS transcription factor 1 [Source:ZFIN;Acc:ZDB-GENE-980526-335]	ARRAYEXPRESS,ENSG
ENSDARG00000061600	2219.35	2.6168	0.523451	4.99913	5.76E-07	6.95E-06	5.15802	ENSDARG00000061600	ENSDARG00000061600	cemip2	cell migration inducing hyaluronidase 2 [Source:NCBI gene;Acc:566851]	ARRAYEXPRESS,ENSG
ENSDARG00000036816	5203.59	2.61513	0.424874	6.15507	7.50E-10	1.52E-08	7.81816	ENSDARG00000036816	ENSDARG00000036816	pou2f2a	POU class 2 homeobox 2a [Source:ZFIN;Acc:ZDB-GENE-060310-2]	ARRAYEXPRESS,ENSG
ENSDARG00000053027	93.8245	2.6145	0.827298	3.16029	0.00157612	0.00734923	2.13376	ENSDARG00000053027	ENSDARG00000053027	si:dkey-33i11.1	si:dkey-33i11.1 [Source:ZFIN;Acc:ZDB-GENE-030131-4630]	ARRAYEXPRESS,ENSG
ENSDARG00000000767	464.714	2.60973	0.534243	4.88491	1.03E-06	1.18E-05	4.92812	ENSDARG00000000767	ENSDARG00000000767	spi1b	Spi-1 proto-oncogene b [Source:ZFIN;Acc:ZDB-GENE-980526-164]	ARRAYEXPRESS,ENSG
ENSDARG00000089079	202.204	2.60916	1.14985	2.26913	0.0232602	0.0676214	1.16992	ENSDARG00000089079	ENSDARG00000089079	si:ch211-214b16.3	si:ch211-214b16.3 [Source:ZFIN;Acc:ZDB-GENE-081105-50]	ARRAYEXPRESS,ENSG
ENSDARG00000041339	90.7437	2.60262	0.802081	3.24483	0.00117522	0.00574585	2.24065	ENSDARG00000041339	ENSDARG00000041339	zgc:92380	zgc:92380 [Source:ZFIN;Acc:ZDB-GENE-040801-221]	ARRAYEXPRESS,ENSG
ENSDARG00000058853	3766.32	2.60195	0.364734	7.13382	9.76E-13	3.13E-11	10.5045	ENSDARG00000058853	ENSDARG00000058853	sash1b	SAM and SH3 domain containing 1b [Source:ZFIN;Acc:ZDB-GENE-110228-1]	ARRAYEXPRESS,ENSG
ENSDARG00000078101	143.89	2.60181	0.656007	3.96613	7.30E-05	0.000530279	3.2755	ENSDARG00000078101	ENSDARG00000078101	nlrc9	NLR family CARD domain containing 9 [Source:ZFIN;Acc:ZDB-GENE-070912-362]	ARRAYEXPRESS,ENSG
ENSDARG00000077810	2092.74	2.59685	0.462023	5.62061	1.90E-08	3.09E-07	6.51004	ENSDARG00000077810	ENSDARG00000077810	otud4	OTU deubiquitinase 4 [Source:ZFIN;Acc:ZDB-GENE-030131-5338]	ARRAYEXPRESS,ENSG
ENSDARG00000042561	37.178	2.59209	1.2034	2.15397	0.0312427	0.085117	1.06998	ENSDARG00000042561	ENSDARG00000042561	lpar2b	lysophosphatidic acid receptor 2b [Source:ZFIN;Acc:ZDB-GENE-051120-99]	ARRAYEXPRESS,ENSG
ENSDARG00000055276	484.1	2.59181	0.489406	5.29584	1.18E-07	1.65E-06	5.78252	ENSDARG00000055276	ENSDARG00000055276	rel	v-rel avian reticuloendotheliosis viral oncogene homolog [Source:ZFIN;Acc:ZDB-GENE-040718-255]	ARRAYEXPRESS,ENSG
ENSDARG00000094996	86.4613	2.58968	1.04165	2.48614	0.0129139	0.0420974	1.37574	ENSDARG00000094996	ENSDARG00000094996	sult1st9	sulfotransferase family 1, cytosolic sulfotransferase 9 [Source:ZFIN;Acc:ZDB-GENE-081105-79]	ARRAYEXPRESS,ENSG
ENSDARG00000040277	80.84	2.58799	0.831783	3.11138	0.00186217	0.00849651	2.07076	ENSDARG00000040277	ENSDARG00000040277	fbxo32	F-box protein 32 [Source:ZFIN;Acc:ZDB-GENE-040426-1040]	ARRAYEXPRESS,ENSG
ENSDARG00000091003	207.745	2.58428	0.648251	3.98655	6.70E-05	0.000492157	3.3079	ENSDARG00000091003	ENSDARG00000091003	il34	interleukin 34 [Source:ZFIN;Acc:ZDB-GENE-050419-150]	ARRAYEXPRESS,ENSG
ENSDARG00000101043	149.564	2.58392	0.667636	3.87025	0.000108725	0.000746556	3.12694	ENSDARG00000101043	ENSDARG00000101043	ppl	periplakin [Source:ZFIN;Acc:ZDB-GENE-041008-196]	ARRAYEXPRESS,ENSG
ENSDARG00000068729	656.757	2.58299	0.431721	5.98302	2.19E-09	4.10E-08	7.38722	ENSDARG00000068729	ENSDARG00000068729	eif2ak2	eukaryotic translation initiation factor 2-alpha kinase 2 [Source:ZFIN;Acc:ZDB-GENE-080422-1]	ARRAYEXPRESS,ENSG
ENSDARG00000103470	125.266	2.58095	0.705314	3.65928	0.000252921	0.00153496	2.8139	ENSDARG00000103470	ENSDARG00000103470	polm	polymerase (DNA directed), mu [Source:ZFIN;Acc:ZDB-GENE-040426-911]	ARRAYEXPRESS,ENSG
ENSDARG00000116832	96.7519	2.58086	1.24963	2.0653	0.0388945	0.10094	0.995938	ENSDARG00000116832	ENSDARG00000116832	CR749164.1	nan	ARRAYEXPRESS,ENSG
ENSDARG00000012499	4716.69	2.58065	0.340891	7.57032	3.72E-14	1.42E-12	11.8477	ENSDARG00000012499	ENSDARG00000012499	per1b	period circadian clock 1b [Source:ZFIN;Acc:ZDB-GENE-040419-1]	ARRAYEXPRESS,ENSG
ENSDARG00000110290	44.1398	2.57597	1.22317	2.10598	0.0352061	0.093424	1.02954	ENSDARG00000110290	ENSDARG00000110290	BX005380.1	nan	ARRAYEXPRESS,ENSG
ENSDARG00000099195	3034.37	2.57429	0.662524	3.88557	0.000102089	0.000709213	3.14922	ENSDARG00000099195	ENSDARG00000099195	ier2a	immediate early response 2a [Source:NCBI gene;Acc:797137]	ARRAYEXPRESS,ENSG
ENSDARG00000040076	199.356	2.5702	0.818661	3.13951	0.0016923	0.00782002	2.10679	ENSDARG00000040076	ENSDARG00000040076	pycard	PYD and CARD domain containing [Source:NCBI gene;Acc:57923]	ARRAYEXPRESS,ENSG
ENSDARG00000010437	236.221	2.5634	0.611713	4.19053	2.78E-05	0.000226608	3.64472	ENSDARG00000010437	ENSDARG00000010437	tent5c	terminal nucleotidyltransferase 5C [Source:NCBI gene;Acc:327154]	ARRAYEXPRESS,ENSG
ENSDARG00000100829	1568.88	2.56225	0.352784	7.26295	3.79E-13	1.27E-11	10.8962	ENSDARG00000100829	ENSDARG00000100829	pcdh1g32	protocadherin 1 gamma 32 [Source:ZFIN;Acc:ZDB-GENE-050609-25]	ARRAYEXPRESS,ENSG
ENSDARG00000026990	79.8544	2.55862	0.929498	2.75269	0.00591085	0.0221156	1.6553	ENSDARG00000026990	ENSDARG00000026990	klhl6	kelch-like family member 6 [Source:ZFIN;Acc:ZDB-GENE-030616-325]	ARRAYEXPRESS,ENSG
ENSDARG00000037121	968.521	2.55714	0.572391	4.46747	7.92E-06	7.40E-05	4.13077	ENSDARG00000037121	ENSDARG00000037121	mat2ab	methionine adenosyltransferase II, alpha b [Source:ZFIN;Acc:ZDB-GENE-050327-6]	ARRAYEXPRESS,ENSG
ENSDARG00000104643	36.5969	2.55245	1.50153	1.6999	0.0891501	0.191785	0.717186	ENSDARG00000104643	ENSDARG00000104643	tuba7l	tubulin, alpha 7 like [Source:ZFIN;Acc:ZDB-GENE-040704-78]	ARRAYEXPRESS,ENSG
ENSDARG00000096278	135.947	2.55188	0.706039	3.61436	0.000301093	0.00178194	2.74911	ENSDARG00000096278	ENSDARG00000096278	nkd3	NKD inhibitor of WNT signaling pathway 3 [Source:ZFIN;Acc:ZDB-GENE-060503-63]	ARRAYEXPRESS,ENSG
ENSDARG00000105266	85.1522	2.54945	0.979	2.60414	0.00921049	0.0320669	1.49394	ENSDARG00000105266	ENSDARG00000105266	si:dkey-16p6.1	si:dkey-16p6.1 [Source:ZFIN;Acc:ZDB-GENE-081103-43]	ARRAYEXPRESS,ENSG
ENSDARG00000104412	101.678	2.54865	0.930291	2.73963	0.00615093	0.0228868	1.64042	ENSDARG00000104412	ENSDARG00000104412	si:dkey-72l17.5	si:dkey-72l17.5 [Source:ZFIN;Acc:ZDB-GENE-070424-250]	ARRAYEXPRESS,ENSG
ENSDARG00000091727	87.7729	2.5467	0.893756	2.84943	0.00437975	0.0172775	1.76252	ENSDARG00000091727	ENSDARG00000091727	CABZ01061592.1	E3 ubiquitin-protein ligase RNF14-like [Source:NCBI gene;Acc:558876]	ARRAYEXPRESS,ENSG
ENSDARG00000090901	427.363	2.54663	0.61268	4.15655	3.23E-05	0.00025919	3.58638	ENSDARG00000090901	ENSDARG00000090901	si:ch211-256e16.11	si:ch211-256e16.11 [Source:ZFIN;Acc:ZDB-GENE-131127-41]	ARRAYEXPRESS,ENSG
ENSDARG00000035514	163.104	2.54484	0.626412	4.06257	4.85E-05	0.000371661	3.42985	ENSDARG00000035514	ENSDARG00000035514	adam28	ADAM metallopeptidase domain 28 [Source:ZFIN;Acc:ZDB-GENE-060929-532]	ARRAYEXPRESS,ENSG
ENSDARG00000093074	72.8203	2.54303	0.970995	2.619	0.00881879	0.0309761	1.50897	ENSDARG00000093074	ENSDARG00000093074	si:ch211-139g16.8	si:ch211-139g16.8 [Source:ZFIN;Acc:ZDB-GENE-100922-126]	ARRAYEXPRESS,ENSG
ENSDARG00000102180	557.422	2.54295	0.490889	5.1803	2.22E-07	2.97E-06	5.52724	ENSDARG00000102180	ENSDARG00000102180	shroom3	shroom family member 3 [Source:ZFIN;Acc:ZDB-GENE-120817-1]	ARRAYEXPRESS,ENSG
ENSDARG00000102927	47.4851	2.5415	1.63992	1.54977	0.121198	0.241137	0.617736	ENSDARG00000102927	ENSDARG00000102927	si:dkey-156k2.4	si:dkey-156k2.4 [Source:ZFIN;Acc:ZDB-GENE-110913-8]	ARRAYEXPRESS,ENSG
ENSDARG00000013153	166.397	2.53612	0.617771	4.10527	4.04E-05	0.000316564	3.49954	ENSDARG00000013153	ENSDARG00000013153	dennd3b	DENN/MADD domain containing 3b [Source:ZFIN;Acc:ZDB-GENE-091230-7]	ARRAYEXPRESS,ENSG
ENSDARG00000077107	233.148	2.53457	0.566546	4.47372	7.69E-06	7.20E-05	4.14267	ENSDARG00000077107	ENSDARG00000077107	oafb	OAF homolog b (Drosophila) [Source:ZFIN;Acc:ZDB-GENE-121017-2]	ARRAYEXPRESS,ENSG
ENSDARG00000103841	256.7	2.53039	3.83216	0.660304	0.509059	0.658069	0.181729	ENSDARG00000103841	ENSDARG00000103841	CU024870.2	nan	ARRAYEXPRESS,ENSG
ENSDARG00000094771	106.358	2.52986	0.95665	2.64449	0.00818132	0.0290637	1.53665	ENSDARG00000094771	ENSDARG00000094771	si:dkey-280e8.1	si:dkey-280e8.1 [Source:ZFIN;Acc:ZDB-GENE-070705-454]	ARRAYEXPRESS,ENSG
ENSDARG00000101609	29.1941	2.52458	1.47263	1.71433	0.0864678	0.187065	0.728009	ENSDARG00000101609	ENSDARG00000101609	si:dkey-109a10.2	si:dkey-109a10.2 [Source:ZFIN;Acc:ZDB-GENE-141212-404]	ARRAYEXPRESS,ENSG
ENSDARG00000052157	84.3575	2.52456	0.854526	2.95434	0.00313338	0.0131144	1.88225	ENSDARG00000052157	ENSDARG00000052157	il12rb2	interleukin 12 receptor, beta 2a [Source:ZFIN;Acc:ZDB-GENE-080107-3]	ARRAYEXPRESS,ENSG
ENSDARG00000104592	62.279	2.5234	0.956323	2.63865	0.00832364	0.0294515	1.53089	ENSDARG00000104592	ENSDARG00000104592	zgc:171601	zgc:171601 [Source:ZFIN;Acc:ZDB-GENE-080220-33]	ARRAYEXPRESS,ENSG
ENSDARG00000069627	212.624	2.52284	1.01168	2.49371	0.0126414	0.0413662	1.38335	ENSDARG00000069627	ENSDARG00000069627	si:ch211-255g12.8	si:ch211-255g12.8 [Source:ZFIN;Acc:ZDB-GENE-081104-39]	ARRAYEXPRESS,ENSG
ENSDARG00000058791	29.7358	2.5216	2.1704	1.16181	0.245311	0.400523	0.397372	ENSDARG00000058791	ENSDARG00000058791	zgc:171887	zgc:171887 [Source:ZFIN;Acc:ZDB-GENE-080220-39]	ARRAYEXPRESS,ENSG
ENSDARG00000079808	94.0041	2.51886	0.828338	3.04086	0.00235903	0.0103364	1.98563	ENSDARG00000079808	ENSDARG00000079808	si:ch73-208g10.1	si:ch73-208g10.1 [Source:ZFIN;Acc:ZDB-GENE-040108-6]	ARRAYEXPRESS,ENSG
ENSDARG00000077918	36.1816	2.51843	1.23294	2.04263	0.0410891	0.105296	0.97759	ENSDARG00000077918	ENSDARG00000077918	dnase2b	deoxyribonuclease II beta [Source:ZFIN;Acc:ZDB-GENE-090824-2]	ARRAYEXPRESS,ENSG
ENSDARG00000092947	110.652	2.51364	0.735513	3.41753	0.000631915	0.00337955	2.47114	ENSDARG00000092947	ENSDARG00000092947	cyt1	type I cytokeratin, enveloping layer [Source:ZFIN;Acc:ZDB-GENE-991008-6]	ARRAYEXPRESS,ENSG
ENSDARG00000098477	118.104	2.51355	0.823697	3.05154	0.00227667	0.0100317	1.99862	ENSDARG00000098477	ENSDARG00000098477	tec	tec protein tyrosine kinase [Source:ZFIN;Acc:ZDB-GENE-030131-7499]	ARRAYEXPRESS,ENSG
ENSDARG00000104687	2335.7	2.50829	0.633844	3.95727	7.58E-05	0.000547448	3.26166	ENSDARG00000104687	ENSDARG00000104687	slc16a9b	solute carrier family 16 member 9b [Source:ZFIN;Acc:ZDB-GENE-040801-69]	ARRAYEXPRESS,ENSG
ENSDARG00000052057	299.214	2.50798	0.514077	4.87861	1.07E-06	1.21E-05	4.91721	ENSDARG00000052057	ENSDARG00000052057	pcolceb	procollagen C-endopeptidase enhancer b [Source:ZFIN;Acc:ZDB-GENE-080722-44]	ARRAYEXPRESS,ENSG
ENSDARG00000098029	30.8847	2.50705	1.42692	1.75697	0.0789234	0.174372	0.758523	ENSDARG00000098029	ENSDARG00000098029	si:ch211-129o18.4	si:ch211-129o18.4 [Source:ZFIN;Acc:ZDB-GENE-090313-22]	ARRAYEXPRESS,ENSG
ENSDARG00000054340	152.384	2.50643	0.806412	3.10812	0.00188282	0.00857671	2.06668	ENSDARG00000054340	ENSDARG00000054340	sla1a	Src like adaptor 1a [Source:ZFIN;Acc:ZDB-GENE-050904-3]	ARRAYEXPRESS,ENSG
ENSDARG00000071261	54.0001	2.50567	1.24507	2.01248	0.0441691	0.111188	0.953942	ENSDARG00000071261	ENSDARG00000071261	zmp:0000001139	zmp:0000001139 [Source:ZFIN;Acc:ZDB-GENE-140106-99]	ARRAYEXPRESS,ENSG
ENSDARG00000004232	5931.6	2.50372	0.454978	5.50295	3.73E-08	5.76E-07	6.23958	ENSDARG00000004232	ENSDARG00000004232	dlb	deltaB [Source:NCBI gene;Acc:30141]	ARRAYEXPRESS,ENSG
ENSDARG00000010192	1120.53	2.50007	0.39713	6.29534	3.07E-10	6.67E-09	8.17587	ENSDARG00000010192	ENSDARG00000010192	pax3a	paired box 3a [Source:ZFIN;Acc:ZDB-GENE-980526-52]	ARRAYEXPRESS,ENSG
ENSDARG00000044441	54.3518	2.49662	0.986357	2.53116	0.0113687	0.0379287	1.42103	ENSDARG00000044441	ENSDARG00000044441	MYO7B	si:ch73-194h10.2 [Source:ZFIN;Acc:ZDB-GENE-100921-21]	ARRAYEXPRESS,ENSG
ENSDARG00000044694	454.573	2.49495	0.70324	3.54779	0.000388475	0.00221782	2.65407	ENSDARG00000044694	ENSDARG00000044694	fybb	FYN binding protein b [Source:ZFIN;Acc:ZDB-GENE-091204-85]	ARRAYEXPRESS,ENSG
ENSDARG00000061480	75.3099	2.49176	0.996054	2.50163	0.0123624	0.0405989	1.39149	ENSDARG00000061480	ENSDARG00000061480	si:ch211-132b12.1	si:ch211-132b12.1 [Source:ZFIN;Acc:ZDB-GENE-050420-315]	ARRAYEXPRESS,ENSG
ENSDARG00000032769	452.728	2.49142	0.471051	5.28907	1.23E-07	1.71E-06	5.767	ENSDARG00000032769	ENSDARG00000032769	slc38a9	solute carrier family 38 member 9 [Source:NCBI gene;Acc:562137]	ARRAYEXPRESS,ENSG
ENSDARG00000008861	3564.63	2.48689	0.624385	3.98295	6.81E-05	0.000498365	3.30245	ENSDARG00000008861	ENSDARG00000008861	tfap2e	transcription factor AP-2 epsilon [Source:NCBI gene;Acc:393794]	ARRAYEXPRESS,ENSG
ENSDARG00000116994	67.3074	2.4858	0.967639	2.56893	0.0102012	0.0347181	1.45944	ENSDARG00000116994	ENSDARG00000116994	CABZ01109480.1	nan	ARRAYEXPRESS,ENSG
ENSDARG00000101030	748.196	2.48391	0.441201	5.62988	1.80E-08	2.94E-07	6.53165	ENSDARG00000101030	ENSDARG00000101030	si:ch73-158p21.3	si:ch73-158p21.3 [Source:ZFIN;Acc:ZDB-GENE-030131-4747]	ARRAYEXPRESS,ENSG
ENSDARG00000100565	40.0884	2.48328	1.53572	1.61701	0.105876	0.218621	0.660309	ENSDARG00000100565	ENSDARG00000100565	CR556708.1	nan	ARRAYEXPRESS,ENSG
ENSDARG00000101828	768.503	2.4826	0.425182	5.83891	5.25E-09	9.27E-08	7.03292	ENSDARG00000101828	ENSDARG00000101828	si:dkey-16p6.1	si:dkey-16p6.1 [Source:ZFIN;Acc:ZDB-GENE-081103-43]	ARRAYEXPRESS,ENSG
ENSDARG00000077029	2665.93	2.48225	0.497393	4.99053	6.02E-07	7.24E-06	5.14026	ENSDARG00000077029	ENSDARG00000077029	bub1	BUB1 mitotic checkpoint serine/threonine kinase [Source:ZFIN;Acc:ZDB-GENE-081104-75]	ARRAYEXPRESS,ENSG
ENSDARG00000027744	3927.73	2.48185	0.535477	4.63484	3.57E-06	3.61E-05	4.44249	ENSDARG00000027744	ENSDARG00000027744	gadd45ba	growth arrest and DNA-damage-inducible, beta a [Source:ZFIN;Acc:ZDB-GENE-040426-1971]	ARRAYEXPRESS,ENSG
ENSDARG00000103316	8307	2.47812	0.357115	6.93928	3.94E-12	1.15E-10	9.9393	ENSDARG00000103316	ENSDARG00000103316	si:ch211-212k18.5	si:ch211-212k18.5 [Source:ZFIN;Acc:ZDB-GENE-030131-379]	ARRAYEXPRESS,ENSG
ENSDARG00000099476	1380.94	2.47664	0.555247	4.46043	8.18E-06	7.62E-05	4.11805	ENSDARG00000099476	ENSDARG00000099476	zgc:174863	zgc:174863 [Source:ZFIN;Acc:ZDB-GENE-080204-87]	ARRAYEXPRESS,ENSG
ENSDARG00000010519	6120.58	2.47435	0.368058	6.72274	1.78E-11	4.76E-10	9.32239	ENSDARG00000010519	ENSDARG00000010519	per3	period circadian clock 3 [Source:ZFIN;Acc:ZDB-GENE-000804-1]	ARRAYEXPRESS,ENSG
ENSDARG00000016200	4184.06	2.4724	0.364745	6.77843	1.21E-11	3.30E-10	9.48149	ENSDARG00000016200	ENSDARG00000016200	trib3	tribbles pseudokinase 3 [Source:ZFIN;Acc:ZDB-GENE-040426-2609]	ARRAYEXPRESS,ENSG
ENSDARG00000098776	181.93	2.47127	0.638437	3.87081	0.000108472	0.000745345	3.12764	ENSDARG00000098776	ENSDARG00000098776	BX640547.2	nan	ARRAYEXPRESS,ENSG
ENSDARG00000100890	45.7	2.47025	1.12631	2.19322	0.0282917	0.0787714	1.10363	ENSDARG00000100890	ENSDARG00000100890	si:zfos-1069f5.1	si:zfos-1069f5.1 [Source:ZFIN;Acc:ZDB-GENE-141215-70]	ARRAYEXPRESS,ENSG
ENSDARG00000035185	36.5964	2.47001	1.24332	1.98662	0.0469645	0.116774	0.932655	ENSDARG00000035185	ENSDARG00000035185	fzd9a	frizzled class receptor 9a [Source:ZFIN;Acc:ZDB-GENE-060531-77]	ARRAYEXPRESS,ENSG
ENSDARG00000037359	40.4417	2.46993	1.18518	2.08402	0.0371585	0.0973786	1.01154	ENSDARG00000037359	ENSDARG00000037359	si:ch1073-272o11.3	si:ch1073-272o11.3 [Source:ZFIN;Acc:ZDB-GENE-121214-325]	ARRAYEXPRESS,ENSG
ENSDARG00000061120	573.015	2.46742	0.520191	4.7433	2.10E-06	2.25E-05	4.64782	ENSDARG00000061120	ENSDARG00000061120	slc43a2b	solute carrier family 43 member 2b [Source:ZFIN;Acc:ZDB-GENE-041212-6]	ARRAYEXPRESS,ENSG
ENSDARG00000041041	282.623	2.46686	0.707926	3.48463	0.00049282	0.00272824	2.56412	ENSDARG00000041041	ENSDARG00000041041	cxcr3.2	chemokine (C-X-C motif) receptor 3, tandem duplicate 2 [Source:NCBI gene;Acc:791973]	ARRAYEXPRESS,ENSG
ENSDARG00000016674	44.6176	2.46495	1.10753	2.22562	0.0260395	0.0737977	1.13196	ENSDARG00000016674	ENSDARG00000016674	FP102888.1	tripartite motif containing 35-4 [Source:NCBI gene;Acc:100006932]	ARRAYEXPRESS,ENSG
ENSDARG00000093418	37.4467	2.46253	1.25142	1.96779	0.0490918	0.12084	0.917788	ENSDARG00000093418	ENSDARG00000093418	si:dkey-216e24.9	si:dkey-216e24.9 [Source:ZFIN;Acc:ZDB-GENE-070912-441]	ARRAYEXPRESS,ENSG
ENSDARG00000015164	6846.95	2.46056	0.370953	6.63309	3.29E-11	8.43E-10	9.07417	ENSDARG00000015164	ENSDARG00000015164	mknk2b	MAPK interacting serine/threonine kinase 2b [Source:ZFIN;Acc:ZDB-GENE-030829-2]	ARRAYEXPRESS,ENSG
ENSDARG00000099574	121.619	2.46056	0.769209	3.19882	0.00137993	0.00656919	2.18249	ENSDARG00000099574	ENSDARG00000099574	CABZ01030017.2	nan	ARRAYEXPRESS,ENSG
ENSDARG00000077009	205.016	2.45982	0.679925	3.61778	0.000297143	0.00176283	2.75379	ENSDARG00000077009	ENSDARG00000077009	wdfy4	WDFY family member 4 [Source:ZFIN;Acc:ZDB-GENE-090313-322]	ARRAYEXPRESS,ENSG
ENSDARG00000102118	1371.64	2.45944	0.4078	6.03099	1.63E-09	3.12E-08	7.50585	ENSDARG00000102118	ENSDARG00000102118	slf1	SMC5-SMC6 complex localization factor 1 [Source:ZFIN;Acc:ZDB-GENE-141216-402]	ARRAYEXPRESS,ENSG
ENSDARG00000087518	623.692	2.45742	0.654595	3.7541	0.000173963	0.00111535	2.95259	ENSDARG00000087518	ENSDARG00000087518	si:dkey-261p22.1	si:dkey-261p22.1 [Source:ZFIN;Acc:ZDB-GENE-081103-60]	ARRAYEXPRESS,ENSG
ENSDARG00000061101	27.6943	2.4525	1.51965	1.61386	0.106558	0.219681	0.658207	ENSDARG00000061101	ENSDARG00000061101	snx19a	sorting nexin 19a [Source:ZFIN;Acc:ZDB-GENE-060526-204]	ARRAYEXPRESS,ENSG
ENSDARG00000104034	585.094	2.45195	0.469943	5.21754	1.81E-07	2.46E-06	5.60906	ENSDARG00000104034	ENSDARG00000104034	arid3b	AT rich interactive domain 3B (BRIGHT-like) [Source:ZFIN;Acc:ZDB-GENE-070209-182]	ARRAYEXPRESS,ENSG
ENSDARG00000088881	60.1838	2.45185	1.02534	2.39126	0.0167907	0.0521299	1.28291	ENSDARG00000088881	ENSDARG00000088881	si:dkeyp-69b9.3	si:dkeyp-69b9.3 [Source:ZFIN;Acc:ZDB-GENE-100922-275]	ARRAYEXPRESS,ENSG
ENSDARG00000038868	4503.62	2.45011	0.418176	5.85903	4.66E-09	8.30E-08	7.08092	ENSDARG00000038868	ENSDARG00000038868	en2b	engrailed homeobox 2b [Source:NCBI gene;Acc:30238]	ARRAYEXPRESS,ENSG
ENSDARG00000086393	2321.55	2.44973	0.467824	5.23644	1.64E-07	2.23E-06	5.6517	ENSDARG00000086393	ENSDARG00000086393	dbx1a	developing brain homeobox 1a [Source:NCBI gene;Acc:30394]	ARRAYEXPRESS,ENSG
ENSDARG00000024540	1020.51	2.44867	0.570264	4.29393	1.76E-05	0.000149669	3.82487	ENSDARG00000024540	ENSDARG00000024540	tspan36	tetraspanin 36 [Source:NCBI gene;Acc:437021]	ARRAYEXPRESS,ENSG
ENSDARG00000058322	2503.47	2.44548	0.452188	5.4081	6.37E-08	9.29E-07	6.03198	ENSDARG00000058322	ENSDARG00000058322	enc3	ectodermal-neural cortex 3 [Source:ZFIN;Acc:ZDB-GENE-030131-5742]	ARRAYEXPRESS,ENSG
ENSDARG00000017354	1750.1	2.44512	0.388175	6.29901	3.00E-10	6.53E-09	8.18509	ENSDARG00000017354	ENSDARG00000017354	epha2a	eph receptor A2 a [Source:ZFIN;Acc:ZDB-GENE-990415-63]	ARRAYEXPRESS,ENSG
ENSDARG00000055120	6967.38	2.44496	0.352326	6.93948	3.94E-12	1.15E-10	9.9393	ENSDARG00000055120	ENSDARG00000055120	ctsba	cathepsin Ba [Source:ZFIN;Acc:ZDB-GENE-040426-2650]	ARRAYEXPRESS,ENSG
ENSDARG00000016505	163.121	2.44384	0.852092	2.86805	0.00413017	0.0164819	1.78299	ENSDARG00000016505	ENSDARG00000016505	apbb1ip	amyloid beta (A4) precursor protein-binding, family B, member 1 interacting protein [Source:NCBI gene;Acc:393607]	ARRAYEXPRESS,ENSG
ENSDARG00000089582	110.743	2.44367	1.06031	2.30468	0.0211844	0.0628489	1.2017	ENSDARG00000089582	ENSDARG00000089582	si:dkey-265e15.2	si:dkey-265e15.2 [Source:ZFIN;Acc:ZDB-GENE-081103-3]	ARRAYEXPRESS,ENSG
ENSDARG00000089404	56.153	2.44236	1.01416	2.40826	0.0160289	0.0502788	1.29861	ENSDARG00000089404	ENSDARG00000089404	si:dkey-24p1.7	si:dkey-24p1.7 [Source:ZFIN;Acc:ZDB-GENE-121214-215]	ARRAYEXPRESS,ENSG
ENSDARG00000093508	305.706	2.44165	1.06124	2.30075	0.0214058	0.0633325	1.19837	ENSDARG00000093508	ENSDARG00000093508	BX005399.1	E3 ubiquitin-protein ligase RBBP6 [Source:NCBI gene;Acc:100329825]	ARRAYEXPRESS,ENSG
ENSDARG00000070581	150.461	2.44084	0.761337	3.20599	0.00134598	0.00644052	2.19108	ENSDARG00000070581	ENSDARG00000070581	ggact.1	gamma-glutamylamine cyclotransferase, tandem duplicate 1 [Source:NCBI gene;Acc:777609]	ARRAYEXPRESS,ENSG
ENSDARG00000102008	48.9684	2.43998	1.36624	1.7859	0.0741154	0.166008	0.77987	ENSDARG00000102008	ENSDARG00000102008	si:dkey-72l17.6	si:dkey-72l17.6 [Source:ZFIN;Acc:ZDB-GENE-110913-49]	ARRAYEXPRESS,ENSG
ENSDARG00000078245	143.232	2.43919	0.659963	3.69595	0.000219063	0.0013573	2.86732	ENSDARG00000078245	ENSDARG00000078245	gal3st1b	galactose-3-O-sulfotransferase 1b [Source:ZFIN;Acc:ZDB-GENE-091117-38]	ARRAYEXPRESS,ENSG
ENSDARG00000088805	8249.06	2.43621	0.390291	6.24205	4.32E-10	9.18E-09	8.03716	ENSDARG00000088805	ENSDARG00000088805	nes	nestin [Source:NCBI gene;Acc:100150939]	ARRAYEXPRESS,ENSG
ENSDARG00000010756	410.59	2.43486	0.472778	5.15011	2.60E-07	3.43E-06	5.46471	ENSDARG00000010756	ENSDARG00000010756	nod2	nucleotide-binding oligomerization domain containing 2 [Source:ZFIN;Acc:ZDB-GENE-061108-4]	ARRAYEXPRESS,ENSG
ENSDARG00000109697	158.657	2.43414	0.803698	3.02867	0.00245631	0.0107241	1.96964	ENSDARG00000109697	ENSDARG00000109697	znf1025	zinc finger protein 1025 [Source:ZFIN;Acc:ZDB-GENE-110913-117]	ARRAYEXPRESS,ENSG
ENSDARG00000026599	6217.56	2.43345	0.529788	4.59326	4.36E-06	4.32E-05	4.36452	ENSDARG00000026599	ENSDARG00000026599	en2a	engrailed homeobox 2a [Source:NCBI gene;Acc:30243]	ARRAYEXPRESS,ENSG
ENSDARG00000103231	219.408	2.43316	0.609226	3.99385	6.50E-05	0.000479283	3.31941	ENSDARG00000103231	ENSDARG00000103231	si:ch211-199i15.5	si:ch211-199i15.5 [Source:ZFIN;Acc:ZDB-GENE-130603-58]	ARRAYEXPRESS,ENSG
ENSDARG00000098761	172.871	2.43155	0.83752	2.90327	0.00369284	0.0149628	1.82499	ENSDARG00000098761	ENSDARG00000098761	rgs2	regulator of G protein signaling 2 [Source:ZFIN;Acc:ZDB-GENE-040718-410]	ARRAYEXPRESS,ENSG
ENSDARG00000097564	154.85	2.42913	0.774537	3.13624	0.00171128	0.00789656	2.10256	ENSDARG00000097564	ENSDARG00000097564	si:ch73-190f9.4	si:ch73-190f9.4 [Source:ZFIN;Acc:ZDB-GENE-131122-94]	ARRAYEXPRESS,ENSG
ENSDARG00000025949	270.385	2.42333	0.595066	4.07237	4.65E-05	0.000357762	3.44641	ENSDARG00000025949	ENSDARG00000025949	irak1	interleukin-1 receptor-associated kinase 1 [Source:ZFIN;Acc:ZDB-GENE-071116-5]	ARRAYEXPRESS,ENSG
ENSDARG00000020219	2525.56	2.42097	0.462843	5.23065	1.69E-07	2.30E-06	5.63827	ENSDARG00000020219	ENSDARG00000020219	dld	deltaD [Source:NCBI gene;Acc:30138]	ARRAYEXPRESS,ENSG
ENSDARG00000103399	185.218	2.41717	0.79041	3.05812	0.0022273	0.00985865	2.00618	ENSDARG00000103399	ENSDARG00000103399	SLC44A2	solute carrier family 44 member 2 [Source:HGNC Symbol;Acc:HGNC:17292]	ARRAYEXPRESS,ENSG
ENSDARG00000091712	109.104	2.41664	0.95402	2.53311	0.0113055	0.037755	1.42303	ENSDARG00000091712	ENSDARG00000091712	si:dkey-238d18.5	si:dkey-238d18.5 [Source:ZFIN;Acc:ZDB-GENE-131121-374]	ARRAYEXPRESS,ENSG
ENSDARG00000093354	283.451	2.41517	0.553542	4.36312	1.28E-05	0.000113326	3.94567	ENSDARG00000093354	ENSDARG00000093354	si:ch211-57i17.2	si:ch211-57i17.2 [Source:ZFIN;Acc:ZDB-GENE-041014-258]	ARRAYEXPRESS,ENSG
ENSDARG00000095969	37.4978	2.41369	1.3031	1.85227	0.0639869	0.148349	0.828716	ENSDARG00000095969	ENSDARG00000095969	si:ch73-106g13.1	si:ch73-106g13.1 [Source:ZFIN;Acc:ZDB-GENE-110408-58]	ARRAYEXPRESS,ENSG
ENSDARG00000086166	33.0492	2.41286	1.54838	1.55831	0.119159	0.238562	0.622398	ENSDARG00000086166	ENSDARG00000086166	si:ch211-286b5.9	si:ch211-286b5.9 [Source:ZFIN;Acc:ZDB-GENE-121214-63]	ARRAYEXPRESS,ENSG
ENSDARG00000069453	391.756	2.41232	0.807684	2.98671	0.00281994	0.0120034	1.9207	ENSDARG00000069453	ENSDARG00000069453	zgc:113314	zgc:113314 [Source:ZFIN;Acc:ZDB-GENE-050913-19]	ARRAYEXPRESS,ENSG
ENSDARG00000101938	92.1788	2.41146	0.81682	2.95225	0.00315465	0.0131811	1.88005	ENSDARG00000101938	ENSDARG00000101938	CABZ01060492.1	nan	ARRAYEXPRESS,ENSG
ENSDARG00000086856	1243.09	2.40962	0.620347	3.88431	0.000102619	0.000712138	3.14744	ENSDARG00000086856	ENSDARG00000086856	stk35	serine/threonine kinase 35 [Source:ZFIN;Acc:ZDB-GENE-061103-553]	ARRAYEXPRESS,ENSG
ENSDARG00000096217	285.785	2.40925	1.05581	2.2819	0.0224952	0.0657732	1.18195	ENSDARG00000096217	ENSDARG00000096217	si:dkey-51d8.9	si:dkey-51d8.9 [Source:ZFIN;Acc:ZDB-GENE-110914-66]	ARRAYEXPRESS,ENSG
ENSDARG00000036028	6525.27	2.40825	0.516202	4.66532	3.08E-06	3.17E-05	4.49894	ENSDARG00000036028	ENSDARG00000036028	arrdc3b	arrestin domain containing 3b [Source:ZFIN;Acc:ZDB-GENE-040912-182]	ARRAYEXPRESS,ENSG
ENSDARG00000069961	241.995	2.40725	0.5911	4.07249	4.65E-05	0.000357725	3.44645	ENSDARG00000069961	ENSDARG00000069961	il21r.1	interleukin 21 receptor, tandem duplicate 1 [Source:ZFIN;Acc:ZDB-GENE-080108-6]	ARRAYEXPRESS,ENSG
ENSDARG00000062959	348.163	2.40034	0.587216	4.08766	4.36E-05	0.000338047	3.47102	ENSDARG00000062959	ENSDARG00000062959	zgc:158785	zgc:158785 [Source:ZFIN;Acc:ZDB-GENE-070112-1712]	ARRAYEXPRESS,ENSG
ENSDARG00000036628	3218.01	2.40002	0.519157	4.62293	3.78E-06	3.81E-05	4.41908	ENSDARG00000036628	ENSDARG00000036628	cd74b	CD74 molecule, major histocompatibility complex, class II invariant chain b [Source:ZFIN;Acc:ZDB-GENE-990910-10]	ARRAYEXPRESS,ENSG
ENSDARG00000088040	1297.55	2.39998	0.420795	5.70345	1.17E-08	1.98E-07	6.70333	ENSDARG00000088040	ENSDARG00000088040	si:dkeyp-27c8.2	si:dkeyp-27c8.2 [Source:ZFIN;Acc:ZDB-GENE-090311-51]	ARRAYEXPRESS,ENSG
ENSDARG00000010317	71.0285	2.39947	0.902212	2.65954	0.00782477	0.0280572	1.55196	ENSDARG00000010317	ENSDARG00000010317	gpr183a	G protein-coupled receptor 183a [Source:NCBI gene;Acc:556770]	ARRAYEXPRESS,ENSG
ENSDARG00000070618	36.9997	2.39599	1.17078	2.04649	0.0407079	0.104579	0.980558	ENSDARG00000070618	ENSDARG00000070618	tatdn2	TatD DNase domain containing 2 [Source:ZFIN;Acc:ZDB-GENE-081022-51]	ARRAYEXPRESS,ENSG
ENSDARG00000103057	26337.5	2.392	0.582031	4.10974	3.96E-05	0.000310866	3.50743	ENSDARG00000103057	ENSDARG00000103057	zfhx3	zinc finger homeobox 3 [Source:ZFIN;Acc:ZDB-GENE-030131-7577]	ARRAYEXPRESS,ENSG
ENSDARG00000055966	924.839	2.39189	0.490541	4.87603	1.08E-06	1.22E-05	4.91364	ENSDARG00000055966	ENSDARG00000055966	cflara	CASP8 and FADD-like apoptosis regulator a [Source:ZFIN;Acc:ZDB-GENE-030826-3]	ARRAYEXPRESS,ENSG
ENSDARG00000073944	16299.2	2.3893	0.430198	5.55396	2.79E-08	4.42E-07	6.35458	ENSDARG00000073944	ENSDARG00000073944	si:ch73-386h18.1	si:ch73-386h18.1 [Source:ZFIN;Acc:ZDB-GENE-050309-237]	ARRAYEXPRESS,ENSG
ENSDARG00000098189	190.078	2.38877	0.797387	2.99575	0.00273771	0.0117248	1.93089	ENSDARG00000098189	ENSDARG00000098189	si:dkey-16p6.1	si:dkey-16p6.1 [Source:ZFIN;Acc:ZDB-GENE-081103-43]	ARRAYEXPRESS,ENSG
ENSDARG00000068398	51.4882	2.38754	1.4096	1.69377	0.090309	0.193924	0.712369	ENSDARG00000068398	ENSDARG00000068398	cep126	centrosomal protein 126 [Source:ZFIN;Acc:ZDB-GENE-050419-24]	ARRAYEXPRESS,ENSG
ENSDARG00000041108	1094.5	2.38649	0.470356	5.0738	3.90E-07	4.92E-06	5.30803	ENSDARG00000041108	ENSDARG00000041108	ctsh	cathepsin H [Source:ZFIN;Acc:ZDB-GENE-030131-3539]	ARRAYEXPRESS,ENSG
ENSDARG00000098099	274.639	2.38608	0.762918	3.12757	0.00176256	0.00809492	2.09179	ENSDARG00000098099	ENSDARG00000098099	zgc:64065	zgc:64065 [Source:ZFIN;Acc:ZDB-GENE-040426-1355]	ARRAYEXPRESS,ENSG
ENSDARG00000112878	74.454	2.38601	1.18651	2.01095	0.0443304	0.111494	0.95275	ENSDARG00000112878	ENSDARG00000112878	znf1101	zinc finger protein 1101 [Source:ZFIN;Acc:ZDB-GENE-110914-1]	ARRAYEXPRESS,ENSG
ENSDARG00000031894	9464.25	2.3855	0.647936	3.68169	0.000231691	0.00142291	2.84682	ENSDARG00000031894	ENSDARG00000031894	lef1	lymphoid enhancer-binding factor 1 [Source:ZFIN;Acc:ZDB-GENE-990714-26]	ARRAYEXPRESS,ENSG
ENSDARG00000097680	130.845	2.38252	0.919777	2.59032	0.00958861	0.0331626	1.47935	ENSDARG00000097680	ENSDARG00000097680	si:ch211-241f5.3	si:ch211-241f5.3 [Source:ZFIN;Acc:ZDB-GENE-131127-563]	ARRAYEXPRESS,ENSG
ENSDARG00000067711	160.683	2.38167	0.669888	3.55532	0.000377517	0.00216601	2.66434	ENSDARG00000067711	ENSDARG00000067711	parvg	parvin, gamma [Source:ZFIN;Acc:ZDB-GENE-070410-67]	ARRAYEXPRESS,ENSG
ENSDARG00000016541	115.006	2.38118	0.8186	2.90884	0.00362774	0.0147349	1.83165	ENSDARG00000016541	ENSDARG00000016541	sash3	SAM and SH3 domain containing 3 [Source:ZFIN;Acc:ZDB-GENE-130411-1]	ARRAYEXPRESS,ENSG
ENSDARG00000006266	6684.35	2.3808	0.320649	7.42494	1.13E-13	4.05E-12	11.3925	ENSDARG00000006266	ENSDARG00000006266	stat1a	signal transducer and activator of transcription 1a [Source:ZFIN;Acc:ZDB-GENE-980526-499]	ARRAYEXPRESS,ENSG
ENSDARG00000056832	221.9	2.37893	0.665499	3.57466	0.000350678	0.00203171	2.69214	ENSDARG00000056832	ENSDARG00000056832	exo1	exonuclease 1 [Source:NCBI gene;Acc:406778]	ARRAYEXPRESS,ENSG
ENSDARG00000105507	27.4548	2.37722	1.45393	1.63503	0.102042	0.212795	0.672038	ENSDARG00000105507	ENSDARG00000105507	zgc:112234	zgc:112234 [Source:NCBI gene;Acc:554097]	ARRAYEXPRESS,ENSG
ENSDARG00000056874	454.255	2.37551	0.618625	3.83998	0.000123043	0.000829996	3.08092	ENSDARG00000056874	ENSDARG00000056874	lygl1	lysozyme g-like 1 [Source:ZFIN;Acc:ZDB-GENE-040718-461]	ARRAYEXPRESS,ENSG
ENSDARG00000041724	170.293	2.37517	0.718521	3.30563	0.000947623	0.00478266	2.32033	ENSDARG00000041724	ENSDARG00000041724	glipr2	GLI pathogenesis-related 2 [Source:ZFIN;Acc:ZDB-GENE-030131-4424]	ARRAYEXPRESS,ENSG
ENSDARG00000073901	41.2408	2.37051	1.44987	1.63498	0.102053	0.212795	0.672038	ENSDARG00000073901	ENSDARG00000073901	CABZ01046997.1	nan	ARRAYEXPRESS,ENSG
ENSDARG00000036830	939.895	2.36955	0.598916	3.9564	7.61E-05	0.00054907	3.26037	ENSDARG00000036830	ENSDARG00000036830	krt91	keratin 91 [Source:ZFIN;Acc:ZDB-GENE-040801-181]	ARRAYEXPRESS,ENSG
ENSDARG00000099509	30.9456	2.36878	1.76278	1.34378	0.17902	0.319519	0.495503	ENSDARG00000099509	ENSDARG00000099509	btr23	bloodthirsty-related gene family, member 23 [Source:ZFIN;Acc:ZDB-GENE-070705-375]	ARRAYEXPRESS,ENSG
ENSDARG00000067723	182.894	2.36481	0.643332	3.67588	0.000237035	0.00145071	2.83842	ENSDARG00000067723	ENSDARG00000067723	tank	TRAF family member-associated NFKB activator [Source:ZFIN;Acc:ZDB-GENE-060929-308]	ARRAYEXPRESS,ENSG
ENSDARG00000100341	44.583	2.36392	1.60555	1.47235	0.140927	0.268488	0.571075	ENSDARG00000100341	ENSDARG00000100341	si:ch211-196h24.2	si:ch211-196h24.2 [Source:ZFIN;Acc:ZDB-GENE-081103-20]	ARRAYEXPRESS,ENSG
ENSDARG00000105424	471.467	2.36235	0.511201	4.62118	3.82E-06	3.83E-05	4.4168	ENSDARG00000105424	ENSDARG00000105424	si:rp71-46j2.7	si:rp71-46j2.7 [Source:ZFIN;Acc:ZDB-GENE-160113-120]	ARRAYEXPRESS,ENSG
ENSDARG00000090473	55.4684	2.36234	1.06437	2.21947	0.0264545	0.0747396	1.12645	ENSDARG00000090473	ENSDARG00000090473	si:ch211-269k10.5	si:ch211-269k10.5 [Source:ZFIN;Acc:ZDB-GENE-131121-638]	ARRAYEXPRESS,ENSG
ENSDARG00000077415	85.5568	2.36232	0.811201	2.91212	0.00358984	0.0146212	1.83502	ENSDARG00000077415	ENSDARG00000077415	zmp:0000001175	zmp:0000001175 [Source:ZFIN;Acc:ZDB-GENE-140106-135]	ARRAYEXPRESS,ENSG
ENSDARG00000114935	152.102	2.36061	0.906009	2.60551	0.0091738	0.0319733	1.49521	ENSDARG00000114935	ENSDARG00000114935	si:dkeyp-53e4.4	si:dkeyp-53e4.4 [Source:ZFIN;Acc:ZDB-GENE-110913-37]	ARRAYEXPRESS,ENSG
ENSDARG00000029036	208.231	2.35945	0.706254	3.3408	0.000835373	0.00428924	2.36762	ENSDARG00000029036	ENSDARG00000029036	rab32a	RAB32a, member RAS oncogene family [Source:ZFIN;Acc:ZDB-GENE-031006-10]	ARRAYEXPRESS,ENSG
ENSDARG00000088689	1112.65	2.35921	0.539435	4.37349	1.22E-05	0.000108911	3.96293	ENSDARG00000088689	ENSDARG00000088689	si:ch211-201o1.1	si:ch211-201o1.1 [Source:ZFIN;Acc:ZDB-GENE-120709-60]	ARRAYEXPRESS,ENSG
ENSDARG00000007018	36.3997	2.35881	1.29218	1.82545	0.0679337	0.155124	0.809321	ENSDARG00000007018	ENSDARG00000007018	ms4a17a.6	membrane-spanning 4-domains, subfamily A, member 17A.6 [Source:ZFIN;Acc:ZDB-GENE-070209-265]	ARRAYEXPRESS,ENSG
ENSDARG00000099432	49.6044	2.35806	1.0609	2.22269	0.0262366	0.0742314	1.12941	ENSDARG00000099432	ENSDARG00000099432	si:ch211-246b8.1	si:ch211-246b8.1 [Source:ZFIN;Acc:ZDB-GENE-070705-136]	ARRAYEXPRESS,ENSG
ENSDARG00000109366	33.9643	2.35528	1.34597	1.74988	0.0801384	0.176478	0.75331	ENSDARG00000109366	ENSDARG00000109366	zgc:173720	zgc:173720 [Source:ZFIN;Acc:ZDB-GENE-080218-21]	ARRAYEXPRESS,ENSG
ENSDARG00000099327	79.6328	2.3546	0.99818	2.3589	0.0183293	0.0558714	1.25281	ENSDARG00000099327	ENSDARG00000099327	zgc:174944	zgc:174944 [Source:ZFIN;Acc:ZDB-GENE-080207-2]	ARRAYEXPRESS,ENSG
ENSDARG00000012729	683.979	2.35306	0.731283	3.21772	0.00129213	0.00622096	2.20614	ENSDARG00000012729	ENSDARG00000012729	hcls1	hematopoietic cell-specific Lyn substrate 1 [Source:ZFIN;Acc:ZDB-GENE-030131-7191]	ARRAYEXPRESS,ENSG
ENSDARG00000077130	151.478	2.35256	0.652182	3.60722	0.000309499	0.00182011	2.7399	ENSDARG00000077130	ENSDARG00000077130	bcl10	BCL10 immune signaling adaptor [Source:ZFIN;Acc:ZDB-GENE-100219-2]	ARRAYEXPRESS,ENSG
ENSDARG00000097082	875.682	2.35206	0.536064	4.38764	1.15E-05	0.000102765	3.98815	ENSDARG00000097082	ENSDARG00000097082	im:7152348	im:7152348 [Source:ZFIN;Acc:ZDB-GENE-041111-308]	ARRAYEXPRESS,ENSG
ENSDARG00000025428	2229.3	2.351	0.842185	2.79155	0.00524562	0.0200567	1.69774	ENSDARG00000025428	ENSDARG00000025428	socs3a	suppressor of cytokine signaling 3a [Source:ZFIN;Acc:ZDB-GENE-030131-7349]	ARRAYEXPRESS,ENSG
ENSDARG00000058229	68.9822	2.34861	0.936943	2.50667	0.0121873	0.0401423	1.3964	ENSDARG00000058229	ENSDARG00000058229	acot11a	acyl-CoA thioesterase 11a [Source:ZFIN;Acc:ZDB-GENE-050522-538]	ARRAYEXPRESS,ENSG
ENSDARG00000104396	4914.6	2.34568	0.402409	5.82909	5.57E-09	9.80E-08	7.00877	ENSDARG00000104396	ENSDARG00000104396	trim25	tripartite motif containing 25 [Source:ZFIN;Acc:ZDB-GENE-040426-797]	ARRAYEXPRESS,ENSG
ENSDARG00000100518	171.754	2.34471	0.638685	3.67114	0.000241466	0.00147368	2.8316	ENSDARG00000100518	ENSDARG00000100518	CR387919.1	zmp:0000000660 [Source:NCBI gene;Acc:559690]	ARRAYEXPRESS,ENSG
ENSDARG00000086703	66.3789	2.34153	1.30642	1.79233	0.0730796	0.164227	0.784555	ENSDARG00000086703	ENSDARG00000086703	si:dkey-126g1.7	si:dkey-126g1.7 [Source:ZFIN;Acc:ZDB-GENE-090313-181]	ARRAYEXPRESS,ENSG
ENSDARG00000054753	164.862	2.33978	0.713417	3.27969	0.00103923	0.00516759	2.28671	ENSDARG00000054753	ENSDARG00000054753	col10a1a	collagen, type X, alpha 1a [Source:ZFIN;Acc:ZDB-GENE-030131-8373]	ARRAYEXPRESS,ENSG
ENSDARG00000075542	23218.1	2.33925	0.529584	4.41714	1.00E-05	9.11E-05	4.04048	ENSDARG00000075542	ENSDARG00000075542	zfhx4	zinc finger homeobox 4 [Source:ZFIN;Acc:ZDB-GENE-070530-3]	ARRAYEXPRESS,ENSG
ENSDARG00000076386	441.044	2.33805	0.785343	2.97711	0.00290978	0.012324	1.90925	ENSDARG00000076386	ENSDARG00000076386	epdl1	ependymin-like 1 [Source:ZFIN;Acc:ZDB-GENE-090710-3]	ARRAYEXPRESS,ENSG
ENSDARG00000044685	69.9087	2.33303	1.16038	2.01057	0.0443708	0.111566	0.952467	ENSDARG00000044685	ENSDARG00000044685	nr0b2a	nuclear receptor subfamily 0, group B, member 2a [Source:ZFIN;Acc:ZDB-GENE-080403-1]	ARRAYEXPRESS,ENSG
ENSDARG00000080016	75.2792	2.33302	0.891155	2.61797	0.00884539	0.0310391	1.50809	ENSDARG00000080016	ENSDARG00000080016	si:cabz01032454.3	si:cabz01032454.3 [Source:ZFIN;Acc:ZDB-GENE-161017-73]	ARRAYEXPRESS,ENSG
ENSDARG00000116618	457.029	2.33179	0.838237	2.78178	0.0054061	0.0205657	1.68686	ENSDARG00000116618	ENSDARG00000116618	si:ch73-27e22.8	si:ch73-27e22.8 [Source:ZFIN;Acc:ZDB-GENE-100917-4]	ARRAYEXPRESS,ENSG
ENSDARG00000070140	91.608	2.32446	1.03343	2.24925	0.0244964	0.0703479	1.15275	ENSDARG00000070140	ENSDARG00000070140	RETSAT	zgc:154169 [Source:ZFIN;Acc:ZDB-GENE-061110-141]	ARRAYEXPRESS,ENSG
ENSDARG00000070914	10678.5	2.32393	0.421568	5.51258	3.54E-08	5.50E-07	6.25964	ENSDARG00000070914	ENSDARG00000070914	dusp6	dual specificity phosphatase 6 [Source:ZFIN;Acc:ZDB-GENE-030613-1]	ARRAYEXPRESS,ENSG
ENSDARG00000116047	154.883	2.32347	0.63165	3.67842	0.000234687	0.00143905	2.84192	ENSDARG00000116047	ENSDARG00000116047	CU459094.3	nan	ARRAYEXPRESS,ENSG
ENSDARG00000087599	10644.3	2.32184	0.532895	4.35703	1.32E-05	0.000116052	3.93535	ENSDARG00000087599	ENSDARG00000087599	ENSDARG00000087599	si:dkey-237h12.3 [Source:ZFIN;Acc:ZDB-GENE-081027-3]	ARRAYEXPRESS,ENSG
ENSDARG00000017565	113.975	2.31697	1.55591	1.48914	0.136451	0.262323	0.581163	ENSDARG00000017565	ENSDARG00000017565	itk	IL2 inducible T cell kinase [Source:ZFIN;Acc:ZDB-GENE-990415-261]	ARRAYEXPRESS,ENSG
ENSDARG00000099580	54.8147	2.31375	1.06927	2.16385	0.0304757	0.0833995	1.07884	ENSDARG00000099580	ENSDARG00000099580	CR762480.1	nan	ARRAYEXPRESS,ENSG
ENSDARG00000053232	85.1817	2.31265	0.905751	2.55329	0.0106711	0.0360412	1.4432	ENSDARG00000053232	ENSDARG00000053232	itgb1b.1	integrin, beta 1b.1 [Source:ZFIN;Acc:ZDB-GENE-060803-3]	ARRAYEXPRESS,ENSG
ENSDARG00000102750	151.392	2.31147	1.13922	2.02899	0.0424591	0.107786	0.967438	ENSDARG00000102750	ENSDARG00000102750	cdh1	cadherin 1, type 1, E-cadherin (epithelial) [Source:ZFIN;Acc:ZDB-GENE-010606-1]	ARRAYEXPRESS,ENSG
ENSDARG00000020298	7866.03	2.30973	0.609492	3.78961	0.000150887	0.000984519	3.00678	ENSDARG00000020298	ENSDARG00000020298	btg2	B-cell translocation gene 2 [Source:ZFIN;Acc:ZDB-GENE-000210-15]	ARRAYEXPRESS,ENSG
ENSDARG00000101986	169.543	2.30794	0.766356	3.01158	0.00259891	0.0112418	1.94917	ENSDARG00000101986	ENSDARG00000101986	irf6	interferon regulatory factor 6 [Source:ZFIN;Acc:ZDB-GENE-040426-1137]	ARRAYEXPRESS,ENSG
ENSDARG00000025174	86.399	2.30787	0.827924	2.78754	0.00531096	0.0202709	1.69313	ENSDARG00000025174	ENSDARG00000025174	zgc:103482	zgc:103482 [Source:ZFIN;Acc:ZDB-GENE-041010-115]	ARRAYEXPRESS,ENSG
ENSDARG00000077523	2382.64	2.3064	0.353796	6.51899	7.08E-11	1.72E-09	8.76447	ENSDARG00000077523	ENSDARG00000077523	tdrd7b	Danio rerio tudor domain containing 7 b (tdrd7b), mRNA. [Source:RefSeq mRNA;Acc:NM_001353929]	ARRAYEXPRESS,ENSG
ENSDARG00000104980	132.975	2.30611	0.757487	3.04442	0.00233131	0.0102287	1.99018	ENSDARG00000104980	ENSDARG00000104980	PPEF2	protein phosphatase with EF-hand domain 2a [Source:NCBI gene;Acc:100537120]	ARRAYEXPRESS,ENSG
ENSDARG00000100339	45.1895	2.30483	1.4168	1.62678	0.103783	0.215268	0.667021	ENSDARG00000100339	ENSDARG00000100339	arf4b	ADP-ribosylation factor 4b [Source:ZFIN;Acc:ZDB-GENE-050417-205]	ARRAYEXPRESS,ENSG
ENSDARG00000092596	52.0048	2.30369	1.08272	2.12768	0.0333633	0.0895585	1.04789	ENSDARG00000092596	ENSDARG00000092596	si:dkeyp-44d3.1	si:dkeyp-44d3.1 [Source:ZFIN;Acc:ZDB-GENE-120709-22]	ARRAYEXPRESS,ENSG
ENSDARG00000027222	2319.46	2.30359	0.442382	5.20724	1.92E-07	2.58E-06	5.58838	ENSDARG00000027222	ENSDARG00000027222	adgrg1	adhesion G protein-coupled receptor G1 [Source:ZFIN;Acc:ZDB-GENE-030131-3671]	ARRAYEXPRESS,ENSG
ENSDARG00000092476	35.8932	2.30247	1.19552	1.92592	0.0541146	0.130235	0.885273	ENSDARG00000092476	ENSDARG00000092476	si:rp71-1f1.4	si:rp71-1f1.4 [Source:ZFIN;Acc:ZDB-GENE-040724-93]	ARRAYEXPRESS,ENSG
ENSDARG00000102455	195.085	2.29545	0.836236	2.74497	0.00605158	0.0225644	1.64658	ENSDARG00000102455	ENSDARG00000102455	znf1133	zinc finger protein 1133 [Source:ZFIN;Acc:ZDB-GENE-110913-178]	ARRAYEXPRESS,ENSG
ENSDARG00000103554	7921.34	2.29528	0.344848	6.65592	2.82E-11	7.29E-10	9.13727	ENSDARG00000103554	ENSDARG00000103554	notch1a	notch receptor 1a [Source:NCBI gene;Acc:30718]	ARRAYEXPRESS,ENSG
ENSDARG00000113599	837.479	2.2951	0.578896	3.96462	7.35E-05	0.000532671	3.27354	ENSDARG00000113599	ENSDARG00000113599	hbbe1.1	hemoglobin beta embryonic-1.1 [Source:ZFIN;Acc:ZDB-GENE-030616-7]	ARRAYEXPRESS,ENSG
ENSDARG00000079862	98.8317	2.29268	0.813256	2.81914	0.00481526	0.0187114	1.72789	ENSDARG00000079862	ENSDARG00000079862	kl	klotho [Source:ZFIN;Acc:ZDB-GENE-110221-1]	ARRAYEXPRESS,ENSG
ENSDARG00000077473	3709.48	2.29267	0.384318	5.96555	2.44E-09	4.52E-08	7.34486	ENSDARG00000077473	ENSDARG00000077473	mych	myelocytomatosis oncogene homolog [Source:ZFIN;Acc:ZDB-GENE-030219-51]	ARRAYEXPRESS,ENSG
ENSDARG00000054610	1463.61	2.29245	0.566161	4.04911	5.14E-05	0.000390941	3.40789	ENSDARG00000054610	ENSDARG00000054610	coro1a	coronin, actin binding protein, 1A [Source:ZFIN;Acc:ZDB-GENE-030131-9512]	ARRAYEXPRESS,ENSG
ENSDARG00000104502	140.855	2.29131	0.756704	3.02801	0.0024617	0.0107429	1.96888	ENSDARG00000104502	ENSDARG00000104502	si:ch211-266c8.1	si:ch211-266c8.1 [Source:ZFIN;Acc:ZDB-GENE-070424-173]	ARRAYEXPRESS,ENSG
ENSDARG00000037383	175.062	2.29129	0.884671	2.58999	0.00959777	0.0331796	1.47913	ENSDARG00000037383	ENSDARG00000037383	pax5	paired box 5 [Source:ZFIN;Acc:ZDB-GENE-001030-2]	ARRAYEXPRESS,ENSG
ENSDARG00000075265	42.3341	2.29042	1.26909	1.80477	0.0711113	0.160543	0.79441	ENSDARG00000075265	ENSDARG00000075265	plaua	plasminogen activator, urokinase a [Source:ZFIN;Acc:ZDB-GENE-090313-278]	ARRAYEXPRESS,ENSG
ENSDARG00000095968	29.8515	2.29035	2.89223	0.791898	0.42842	0.5867	0.231584	ENSDARG00000095968	ENSDARG00000095968	erlin2	ER lipid raft associated 2 [Source:ZFIN;Acc:ZDB-GENE-090505-4]	ARRAYEXPRESS,ENSG
ENSDARG00000095864	63.5591	2.28916	0.912397	2.50895	0.0121089	0.0399312	1.39869	ENSDARG00000095864	ENSDARG00000095864	ftr59	finTRIM family, member 59 [Source:ZFIN;Acc:ZDB-GENE-090508-4]	ARRAYEXPRESS,ENSG
ENSDARG00000079029	1218.35	2.28857	0.379001	6.03842	1.56E-09	2.99E-08	7.52433	ENSDARG00000079029	ENSDARG00000079029	dhx32b	DEAH (Asp-Glu-Ala-His) box polypeptide 32b [Source:ZFIN;Acc:ZDB-GENE-130613-5]	ARRAYEXPRESS,ENSG
ENSDARG00000076620	141.554	2.28664	0.763615	2.99449	0.00274902	0.0117604	1.92958	ENSDARG00000076620	ENSDARG00000076620	abhd8b	abhydrolase domain containing 8b [Source:ZFIN;Acc:ZDB-GENE-130530-805]	ARRAYEXPRESS,ENSG
ENSDARG00000099364	638.818	2.28598	0.597695	3.82466	0.00013095	0.00087309	3.05894	ENSDARG00000099364	ENSDARG00000099364	BX511034.5	nan	ARRAYEXPRESS,ENSG
ENSDARG00000104773	9757.82	2.28502	0.629435	3.63027	0.000283124	0.00169037	2.77202	ENSDARG00000104773	ENSDARG00000104773	junbb	JunB proto-oncogene, AP-1 transcription factor subunit b [Source:ZFIN;Acc:ZDB-GENE-040426-2666]	ARRAYEXPRESS,ENSG
ENSDARG00000071025	187.229	2.28279	0.597327	3.82167	0.000132551	0.000881775	3.05464	ENSDARG00000071025	ENSDARG00000071025	dytn	dystrotelin [Source:NCBI gene;Acc:563097]	ARRAYEXPRESS,ENSG
ENSDARG00000102912	30.427	2.28201	1.41284	1.6152	0.106268	0.219268	0.659024	ENSDARG00000102912	ENSDARG00000102912	gpr184	G protein-coupled receptor 184 [Source:ZFIN;Acc:ZDB-GENE-060929-1218]	ARRAYEXPRESS,ENSG
ENSDARG00000091821	184.487	2.27841	0.670723	3.39694	0.00068144	0.00360691	2.44287	ENSDARG00000091821	ENSDARG00000091821	smc6	structural maintenance of chromosomes 6 [Source:ZFIN;Acc:ZDB-GENE-110303-1]	ARRAYEXPRESS,ENSG
ENSDARG00000092989	44.1014	2.27549	1.11473	2.04129	0.0412218	0.105524	0.97665	ENSDARG00000092989	ENSDARG00000092989	si:ch211-161n3.3	si:ch211-161n3.3 [Source:ZFIN;Acc:ZDB-GENE-041210-102]	ARRAYEXPRESS,ENSG
ENSDARG00000070931	38.1577	2.27545	1.38434	1.64371	0.100236	0.209901	0.677986	ENSDARG00000070931	ENSDARG00000070931	si:ch211-232m10.6	si:ch211-232m10.6 [Source:ZFIN;Acc:ZDB-GENE-060503-879]	ARRAYEXPRESS,ENSG
ENSDARG00000094012	109.144	2.27374	0.812256	2.79929	0.00512149	0.0196906	1.70574	ENSDARG00000094012	ENSDARG00000094012	si:dkey-192g7.3	si:dkey-192g7.3 [Source:ZFIN;Acc:ZDB-GENE-070912-411]	ARRAYEXPRESS,ENSG
ENSDARG00000089892	43.1116	2.27368	1.09975	2.06746	0.038691	0.100612	0.99735	ENSDARG00000089892	ENSDARG00000089892	cd44b	CD44 molecule (Indian blood group) b [Source:ZFIN;Acc:ZDB-GENE-110429-2]	ARRAYEXPRESS,ENSG
ENSDARG00000026979	27.5727	2.27335	1.6855	1.34877	0.177411	0.317314	0.498511	ENSDARG00000026979	ENSDARG00000026979	krt1-c5	keratin, type 1, gene c5 [Source:ZFIN;Acc:ZDB-GENE-060316-3]	ARRAYEXPRESS,ENSG
ENSDARG00000094081	27.8985	2.27296	1.32175	1.71965	0.0854954	0.185453	0.731765	ENSDARG00000094081	ENSDARG00000094081	BX323880.1	nan	ARRAYEXPRESS,ENSG
ENSDARG00000109729	158.637	2.2707	1.20698	1.88131	0.0599298	0.140898	0.851094	ENSDARG00000109729	ENSDARG00000109729	CABZ01073197.1	nan	ARRAYEXPRESS,ENSG
ENSDARG00000094485	148.224	2.26753	0.704529	3.2185	0.00128862	0.00620984	2.20692	ENSDARG00000094485	ENSDARG00000094485	si:dkey-27h10.2	si:dkey-27h10.2 [Source:ZFIN;Acc:ZDB-GENE-090313-296]	ARRAYEXPRESS,ENSG
ENSDARG00000088640	109.216	2.2674	0.813967	2.78562	0.00534259	0.0203558	1.69131	ENSDARG00000088640	ENSDARG00000088640	znf1115	zinc finger protein 1115 [Source:ZFIN;Acc:ZDB-GENE-131119-74]	ARRAYEXPRESS,ENSG
ENSDARG00000086017	49.9618	2.26654	1.14144	1.98568	0.0470691	0.116877	0.932269	ENSDARG00000086017	ENSDARG00000086017	zgc:153681	zgc:153681 [Source:ZFIN;Acc:ZDB-GENE-060825-299]	ARRAYEXPRESS,ENSG
ENSDARG00000094469	185.788	2.26406	0.655777	3.45249	0.000555444	0.00301933	2.52009	ENSDARG00000094469	ENSDARG00000094469	wu:fc63a07	wu:fc63a07 [Source:ZFIN;Acc:ZDB-GENE-030131-3985]	ARRAYEXPRESS,ENSG
ENSDARG00000008247	2218.75	2.263	0.357657	6.32728	2.50E-10	5.49E-09	8.26043	ENSDARG00000008247	ENSDARG00000008247	vezf1a	vascular endothelial zinc finger 1a [Source:ZFIN;Acc:ZDB-GENE-040108-4]	ARRAYEXPRESS,ENSG
ENSDARG00000077249	233.562	2.26177	0.781489	2.89419	0.00380142	0.0153391	1.8142	ENSDARG00000077249	ENSDARG00000077249	gmip	GEM interacting protein [Source:ZFIN;Acc:ZDB-GENE-130530-823]	ARRAYEXPRESS,ENSG
ENSDARG00000012467	37.1808	2.26011	1.17047	1.93095	0.0534897	0.129033	0.889299	ENSDARG00000012467	ENSDARG00000012467	spint1b	serine peptidase inhibitor, Kunitz type 1 b [Source:ZFIN;Acc:ZDB-GENE-071218-1]	ARRAYEXPRESS,ENSG
ENSDARG00000078503	83.6075	2.25949	0.890026	2.53868	0.0111273	0.0372409	1.42898	ENSDARG00000078503	ENSDARG00000078503	si:dkey-76b14.2	si:dkey-76b14.2 [Source:ZFIN;Acc:ZDB-GENE-090313-329]	ARRAYEXPRESS,ENSG
ENSDARG00000090427	145.036	2.25875	0.72269	3.12547	0.0017752	0.00814534	2.08909	ENSDARG00000090427	ENSDARG00000090427	si:dkey-246i14.3	si:dkey-246i14.3 [Source:ZFIN;Acc:ZDB-GENE-100922-64]	ARRAYEXPRESS,ENSG
ENSDARG00000095013	52.3696	2.25738	1.14844	1.9656	0.0493452	0.121281	0.916208	ENSDARG00000095013	ENSDARG00000095013	si:dkey-240n22.3	si:dkey-240n22.3 [Source:ZFIN;Acc:ZDB-GENE-070705-409]	ARRAYEXPRESS,ENSG
ENSDARG00000095120	33.7614	2.25441	2.09777	1.07467	0.282522	0.441592	0.354979	ENSDARG00000095120	ENSDARG00000095120	CU207311.2	nan	ARRAYEXPRESS,ENSG
ENSDARG00000102555	65.8157	2.25207	1.07684	2.09138	0.0364941	0.0961014	1.01727	ENSDARG00000102555	ENSDARG00000102555	si:dkey-33i11.9	si:dkey-33i11.9 [Source:ZFIN;Acc:ZDB-GENE-060503-262]	ARRAYEXPRESS,ENSG
ENSDARG00000025076	371.197	2.24802	0.591375	3.80134	0.000143917	0.00094535	3.02441	ENSDARG00000025076	ENSDARG00000025076	marveld2a	MARVEL domain containing 2a [Source:ZFIN;Acc:ZDB-GENE-050411-59]	ARRAYEXPRESS,ENSG
ENSDARG00000017240	80.2456	2.24798	1.11783	2.01102	0.0443235	0.111491	0.952762	ENSDARG00000017240	ENSDARG00000017240	traf5	Tnf receptor-associated factor 5 [Source:ZFIN;Acc:ZDB-GENE-071120-3]	ARRAYEXPRESS,ENSG
ENSDARG00000090387	419.735	2.24629	0.629012	3.57113	0.000355439	0.00205503	2.68718	ENSDARG00000090387	ENSDARG00000090387	onecut2	one cut homeobox 2 [Source:ZFIN;Acc:ZDB-GENE-120215-73]	ARRAYEXPRESS,ENSG
ENSDARG00000073718	380.601	2.24592	0.628592	3.57294	0.000352991	0.00204329	2.68967	ENSDARG00000073718	ENSDARG00000073718	si:ch73-233k15.2	si:ch73-233k15.2 [Source:ZFIN;Acc:ZDB-GENE-120215-22]	ARRAYEXPRESS,ENSG
ENSDARG00000088870	239.951	2.24489	0.609294	3.68441	0.000229231	0.00141002	2.85077	ENSDARG00000088870	ENSDARG00000088870	si:ch211-22k7.9	si:ch211-22k7.9 [Source:ZFIN;Acc:ZDB-GENE-070424-160]	ARRAYEXPRESS,ENSG
ENSDARG00000038672	300.799	2.2423	0.512826	4.37244	1.23E-05	0.000109289	3.96142	ENSDARG00000038672	ENSDARG00000038672	tcf7	transcription factor 7 [Source:ZFIN;Acc:ZDB-GENE-050222-4]	ARRAYEXPRESS,ENSG
ENSDARG00000088347	528.343	2.24	0.491274	4.55958	5.13E-06	5.02E-05	4.2993	ENSDARG00000088347	ENSDARG00000088347	sp1	sp1 transcription factor [Source:ZFIN;Acc:ZDB-GENE-030131-2829]	ARRAYEXPRESS,ENSG
ENSDARG00000070546	40.3151	2.23965	1.15272	1.94293	0.0520244	0.126309	0.898565	ENSDARG00000070546	ENSDARG00000070546	msgn1	mesogenin 1 [Source:NCBI gene;Acc:360135]	ARRAYEXPRESS,ENSG
ENSDARG00000038557	536.757	2.23931	0.49041	4.56619	4.97E-06	4.88E-05	4.31158	ENSDARG00000038557	ENSDARG00000038557	anks3	ankyrin repeat and sterile alpha motif domain containing 3 [Source:ZFIN;Acc:ZDB-GENE-080204-51]	ARRAYEXPRESS,ENSG
ENSDARG00000030512	297.4	2.23879	0.512386	4.36935	1.25E-05	0.000110746	3.95567	ENSDARG00000030512	ENSDARG00000030512	tsnaxip1	translin-associated factor X interacting protein 1 [Source:ZFIN;Acc:ZDB-GENE-070424-39]	ARRAYEXPRESS,ENSG
ENSDARG00000094779	39.4856	2.23776	1.17827	1.89919	0.0575399	0.136694	0.86425	ENSDARG00000094779	ENSDARG00000094779	si:dkey-192d15.1	si:dkey-192d15.1 [Source:ZFIN;Acc:ZDB-GENE-040724-101]	ARRAYEXPRESS,ENSG
ENSDARG00000078221	84.0074	2.23775	0.848009	2.63883	0.00831937	0.0294515	1.53089	ENSDARG00000078221	ENSDARG00000078221	si:ch211-204d2.4	si:ch211-204d2.4 [Source:ZFIN;Acc:ZDB-GENE-081105-163]	ARRAYEXPRESS,ENSG
ENSDARG00000040812	143.642	2.23705	0.730447	3.06257	0.00219445	0.00973749	2.01155	ENSDARG00000040812	ENSDARG00000040812	ncf4	neutrophil cytosolic factor 4 [Source:ZFIN;Acc:ZDB-GENE-041124-1]	ARRAYEXPRESS,ENSG
ENSDARG00000035519	13454.2	2.23555	0.546719	4.08902	4.33E-05	0.000336201	3.4734	ENSDARG00000035519	ENSDARG00000035519	histh1l	histone H1 like [Source:ZFIN;Acc:ZDB-GENE-050417-145]	ARRAYEXPRESS,ENSG
ENSDARG00000006112	108.547	2.23544	0.821544	2.72102	0.00650811	0.0239965	1.61985	ENSDARG00000006112	ENSDARG00000006112	myof	myoferlin [Source:ZFIN;Acc:ZDB-GENE-040426-1138]	ARRAYEXPRESS,ENSG
ENSDARG00000105263	34.7238	2.23499	1.22806	1.81994	0.0687674	0.156498	0.80549	ENSDARG00000105263	ENSDARG00000105263	ccl36.1	chemokine (C-C motif) ligand 36, duplicate 1 [Source:ZFIN;Acc:ZDB-GENE-140718-2]	ARRAYEXPRESS,ENSG
ENSDARG00000087306	511.58	2.23479	0.885067	2.52499	0.01157	0.0384656	1.41493	ENSDARG00000087306	ENSDARG00000087306	CABZ01038521.1	nan	ARRAYEXPRESS,ENSG
ENSDARG00000095521	58.2884	2.23463	1.1423	1.95625	0.0504358	0.123325	0.908947	ENSDARG00000095521	ENSDARG00000095521	znf1090	zinc finger protein 1090 [Source:ZFIN;Acc:ZDB-GENE-110914-10]	ARRAYEXPRESS,ENSG
ENSDARG00000052511	32.4923	2.2343	1.43625	1.55564	0.119793	0.239424	0.620833	ENSDARG00000052511	ENSDARG00000052511	lin28b	lin-28 homolog B (C. elegans) [Source:ZFIN;Acc:ZDB-GENE-140811-1]	ARRAYEXPRESS,ENSG
ENSDARG00000001549	707.926	2.23287	0.685405	3.25774	0.00112304	0.00551971	2.25808	ENSDARG00000001549	ENSDARG00000001549	sp3a	sp3a transcription factor [Source:ZFIN;Acc:ZDB-GENE-070410-111]	ARRAYEXPRESS,ENSG
ENSDARG00000045481	263.343	2.22743	0.645465	3.4509	0.000558725	0.00303632	2.51765	ENSDARG00000045481	ENSDARG00000045481	gsap	gamma-secretase activating protein [Source:ZFIN;Acc:ZDB-GENE-041210-216]	ARRAYEXPRESS,ENSG
ENSDARG00000100378	32.4156	2.2265	1.39036	1.60139	0.10929	0.223779	0.65018	ENSDARG00000100378	ENSDARG00000100378	si:dkey-83h2.3	si:dkey-83h2.3 [Source:ZFIN;Acc:ZDB-GENE-131121-488]	ARRAYEXPRESS,ENSG
ENSDARG00000079522	35.7013	2.22599	1.25086	1.77957	0.0751462	0.167723	0.775407	ENSDARG00000079522	ENSDARG00000079522	si:ch211-184m13.4	si:ch211-184m13.4 [Source:ZFIN;Acc:ZDB-GENE-070912-160]	ARRAYEXPRESS,ENSG
ENSDARG00000031698	44.7772	2.2256	1.12277	1.98224	0.047452	0.117576	0.929682	ENSDARG00000031698	ENSDARG00000031698	mylk2	myosin light chain kinase 2 [Source:ZFIN;Acc:ZDB-GENE-080616-2]	ARRAYEXPRESS,ENSG
ENSDARG00000043081	1775.31	2.22552	0.489289	4.54848	5.40E-06	5.25E-05	4.27984	ENSDARG00000043081	ENSDARG00000043081	ctsz	cathepsin Z [Source:ZFIN;Acc:ZDB-GENE-041010-139]	ARRAYEXPRESS,ENSG
ENSDARG00000074802	137.34	2.22259	0.716761	3.10088	0.00192946	0.00875039	2.05797	ENSDARG00000074802	ENSDARG00000074802	cflarb	CASP8 and FADD-like apoptosis regulator b [Source:ZFIN;Acc:ZDB-GENE-091204-464]	ARRAYEXPRESS,ENSG
ENSDARG00000104166	265.421	2.22211	0.533251	4.1671	3.08E-05	0.00024881	3.60413	ENSDARG00000104166	ENSDARG00000104166	si:ch211-232d10.1	si:ch211-232d10.1 [Source:ZFIN;Acc:ZDB-GENE-081103-11]	ARRAYEXPRESS,ENSG
ENSDARG00000076189	214.68	2.22094	0.601948	3.68959	0.000224614	0.00138686	2.85797	ENSDARG00000076189	ENSDARG00000076189	ccdc88b	coiled-coil domain containing 88B [Source:ZFIN;Acc:ZDB-GENE-080303-31]	ARRAYEXPRESS,ENSG
ENSDARG00000098720	88.3815	2.2205	0.836802	2.65356	0.00796482	0.0284341	1.54616	ENSDARG00000098720	ENSDARG00000098720	LPL	lipoprotein lipase-like [Source:NCBI gene;Acc:101884800]	ARRAYEXPRESS,ENSG
ENSDARG00000058939	33.977	2.22023	1.31062	1.69403	0.0902604	0.193896	0.712432	ENSDARG00000058939	ENSDARG00000058939	b4galnt3b	beta-1,4-N-acetyl-galactosaminyl transferase 3b [Source:ZFIN;Acc:ZDB-GENE-030131-8615]	ARRAYEXPRESS,ENSG
ENSDARG00000092759	75.5639	2.2165	1.04298	2.12516	0.0335731	0.089998	1.04577	ENSDARG00000092759	ENSDARG00000092759	si:dkey-61p9.9	si:dkey-61p9.9 [Source:ZFIN;Acc:ZDB-GENE-041210-240]	ARRAYEXPRESS,ENSG
ENSDARG00000003757	1107.15	2.21637	0.524453	4.22605	2.38E-05	0.000197603	3.70421	ENSDARG00000003757	ENSDARG00000003757	cnpy1	canopy FGF signaling regulator 1 [Source:NCBI gene;Acc:402819]	ARRAYEXPRESS,ENSG
ENSDARG00000116221	51.2429	2.21423	1.48915	1.48691	0.13704	0.263301	0.579548	ENSDARG00000116221	ENSDARG00000116221	LO018205.2	nan	ARRAYEXPRESS,ENSG
ENSDARG00000036462	79.7704	2.21169	0.843275	2.62273	0.00872279	0.0307137	1.51267	ENSDARG00000036462	ENSDARG00000036462	rab11fip1b	RAB11 family interacting protein 1 (class I) b [Source:ZFIN;Acc:ZDB-GENE-091204-322]	ARRAYEXPRESS,ENSG
ENSDARG00000077138	1238.37	2.2113	0.685168	3.22738	0.00124931	0.00605898	2.2176	ENSDARG00000077138	ENSDARG00000077138	zgc:195173	zgc:195173 [Source:ZFIN;Acc:ZDB-GENE-081022-190]	ARRAYEXPRESS,ENSG
ENSDARG00000091660	40.6533	2.21025	1.61478	1.36876	0.171074	0.308691	0.510476	ENSDARG00000091660	ENSDARG00000091660	fgfbp1b	fibroblast growth factor binding protein 1b [Source:ZFIN;Acc:ZDB-GENE-081106-1]	ARRAYEXPRESS,ENSG
ENSDARG00000022466	478.776	2.20703	0.447464	4.93231	8.13E-07	9.46E-06	5.02411	ENSDARG00000022466	ENSDARG00000022466	clcn5b	chloride channel, voltage-sensitive 5b [Source:ZFIN;Acc:ZDB-GENE-110407-11]	ARRAYEXPRESS,ENSG
ENSDARG00000105588	46.0763	2.20602	1.08765	2.02825	0.0425345	0.107949	0.966781	ENSDARG00000105588	ENSDARG00000105588	CU464087.1	nan	ARRAYEXPRESS,ENSG
ENSDARG00000075748	1045.77	2.20388	0.433544	5.08339	3.71E-07	4.71E-06	5.32698	ENSDARG00000075748	ENSDARG00000075748	ENSDARG00000075748	zgc:172352 [Source:ZFIN;Acc:ZDB-GENE-080204-117]	ARRAYEXPRESS,ENSG
ENSDARG00000057323	2016.46	2.19855	0.554723	3.96333	7.39E-05	0.000534952	3.27169	ENSDARG00000057323	ENSDARG00000057323	e2f8	E2F transcription factor 8 [Source:NCBI gene;Acc:565952]	ARRAYEXPRESS,ENSG
ENSDARG00000075433	134.412	2.19655	0.850679	2.58211	0.0098199	0.0337437	1.47181	ENSDARG00000075433	ENSDARG00000075433	myom2a	myomesin 2a [Source:ZFIN;Acc:ZDB-GENE-030131-6201]	ARRAYEXPRESS,ENSG
ENSDARG00000093618	324.863	2.19645	0.715966	3.06782	0.00215627	0.00960735	2.0174	ENSDARG00000093618	ENSDARG00000093618	si:dkey-45h7.1	si:dkey-45h7.1 [Source:ZFIN;Acc:ZDB-GENE-050420-369]	ARRAYEXPRESS,ENSG
ENSDARG00000079105	2288.78	2.19642	0.741441	2.96236	0.00305291	0.0128163	1.89224	ENSDARG00000079105	ENSDARG00000079105	mhc2dab	major histocompatibility complex class II DAB gene [Source:ZFIN;Acc:ZDB-GENE-980526-200]	ARRAYEXPRESS,ENSG
ENSDARG00000098928	204.95	2.19451	0.62685	3.50085	0.00046377	0.00258869	2.58692	ENSDARG00000098928	ENSDARG00000098928	si:ch211-196h24.1	si:ch211-196h24.1 [Source:ZFIN;Acc:ZDB-GENE-081103-12]	ARRAYEXPRESS,ENSG
ENSDARG00000042627	3113.06	2.19082	0.338986	6.46287	1.03E-10	2.41E-09	8.61798	ENSDARG00000042627	ENSDARG00000042627	nhsl1b	NHS-like 1b [Source:ZFIN;Acc:ZDB-GENE-040910-1]	ARRAYEXPRESS,ENSG
ENSDARG00000090392	162.514	2.19026	0.757823	2.89019	0.00385004	0.0155129	1.80931	ENSDARG00000090392	ENSDARG00000090392	si:dkey-71l4.2	si:dkey-71l4.2 [Source:ZFIN;Acc:ZDB-GENE-120709-24]	ARRAYEXPRESS,ENSG
ENSDARG00000031372	3485.05	2.18901	0.414658	5.27908	1.30E-07	1.80E-06	5.74473	ENSDARG00000031372	ENSDARG00000031372	efna2a	ephrin-A2a [Source:NCBI gene;Acc:30218]	ARRAYEXPRESS,ENSG
ENSDARG00000088069	117.74	2.18833	0.860264	2.54379	0.0109656	0.0368068	1.43407	ENSDARG00000088069	ENSDARG00000088069	CR759879.1	interferon-induced protein with tetratricopeptide repeats 5 [Source:NCBI gene;Acc:572297]	ARRAYEXPRESS,ENSG
ENSDARG00000087863	32.2688	2.18789	1.354	1.61586	0.106124	0.219017	0.659522	ENSDARG00000087863	ENSDARG00000087863	cd44a	CD44 molecule (Indian blood group) a [Source:ZFIN;Acc:ZDB-GENE-110429-1]	ARRAYEXPRESS,ENSG
ENSDARG00000070012	1075.68	2.1872	0.423543	5.16407	2.42E-07	3.20E-06	5.49485	ENSDARG00000070012	ENSDARG00000070012	sesn2	sestrin 2 [Source:ZFIN;Acc:ZDB-GENE-070108-1]	ARRAYEXPRESS,ENSG
ENSDARG00000100061	537.647	2.18676	0.482379	4.53329	5.81E-06	5.60E-05	4.25181	ENSDARG00000100061	ENSDARG00000100061	si:dkey-16p6.1	si:dkey-16p6.1 [Source:ZFIN;Acc:ZDB-GENE-081103-43]	ARRAYEXPRESS,ENSG
ENSDARG00000089296	125.039	2.18545	0.746025	2.92946	0.00339553	0.0139813	1.85445	ENSDARG00000089296	ENSDARG00000089296	si:dkey-240n22.6	si:dkey-240n22.6 [Source:ZFIN;Acc:ZDB-GENE-070705-411]	ARRAYEXPRESS,ENSG
ENSDARG00000093699	62.2286	2.18362	0.993453	2.19801	0.0279483	0.078057	1.10759	ENSDARG00000093699	ENSDARG00000093699	si:ch73-27e22.4	si:ch73-27e22.4 [Source:ZFIN;Acc:ZDB-GENE-070705-232]	ARRAYEXPRESS,ENSG
ENSDARG00000043781	1649.95	2.18273	0.492227	4.4344	9.23E-06	8.48E-05	4.0716	ENSDARG00000043781	ENSDARG00000043781	psmb10	proteasome 20S subunit beta 10 [Source:ZFIN;Acc:ZDB-GENE-040718-278]	ARRAYEXPRESS,ENSG
ENSDARG00000103618	249.135	2.18003	0.870296	2.50492	0.0122478	0.0402939	1.39476	ENSDARG00000103618	ENSDARG00000103618	btr18	bloodthirsty-related gene family, member 18 [Source:ZFIN;Acc:ZDB-GENE-080213-2]	ARRAYEXPRESS,ENSG
ENSDARG00000100899	43.1326	2.17995	1.0908	1.99849	0.0456636	0.114054	0.942889	ENSDARG00000100899	ENSDARG00000100899	si:ch211-241b2.5	si:ch211-241b2.5 [Source:ZFIN;Acc:ZDB-GENE-081104-192]	ARRAYEXPRESS,ENSG
ENSDARG00000116378	57.6595	2.17901	1.17854	1.84892	0.0644698	0.149168	0.826326	ENSDARG00000116378	ENSDARG00000116378	ms4a17a.17	membrane-spanning 4-domains, subfamily A, member 17A.17 [Source:ZFIN;Acc:ZDB-GENE-070424-27]	ARRAYEXPRESS,ENSG
ENSDARG00000018492	4308.35	2.17693	0.355455	6.12435	9.11E-10	1.83E-08	7.73755	ENSDARG00000018492	ENSDARG00000018492	znf503	zinc finger protein 503 [Source:NCBI gene;Acc:324913]	ARRAYEXPRESS,ENSG
ENSDARG00000105175	298.757	2.17522	0.530311	4.10179	4.10E-05	0.000320081	3.49474	ENSDARG00000105175	ENSDARG00000105175	CR547131.1	nan	ARRAYEXPRESS,ENSG
ENSDARG00000093761	604.535	2.17509	0.682293	3.18791	0.00143306	0.00677918	2.16882	ENSDARG00000093761	ENSDARG00000093761	si:ch211-250k18.7	si:ch211-250k18.7 [Source:ZFIN;Acc:ZDB-GENE-070912-246]	ARRAYEXPRESS,ENSG
ENSDARG00000079972	40.0057	2.17329	1.12842	1.92595	0.0541101	0.130235	0.885273	ENSDARG00000079972	ENSDARG00000079972	nfatc2b	nuclear factor of activated T cells 2b [Source:ZFIN;Acc:ZDB-GENE-120913-5]	ARRAYEXPRESS,ENSG
ENSDARG00000070818	2421.78	2.17172	0.54441	3.98913	6.63E-05	0.000487571	3.31196	ENSDARG00000070818	ENSDARG00000070818	pax7b	paired box 7b [Source:ZFIN;Acc:ZDB-GENE-080917-54]	ARRAYEXPRESS,ENSG
ENSDARG00000014047	76.5268	2.17027	0.838331	2.5888	0.00963103	0.0332702	1.47794	ENSDARG00000014047	ENSDARG00000014047	cldn7b	claudin 7b [Source:NCBI gene;Acc:60635]	ARRAYEXPRESS,ENSG
ENSDARG00000074071	156.428	2.16969	1.22839	1.76628	0.0773481	0.171629	0.765409	ENSDARG00000074071	ENSDARG00000074071	mrnip	MRN complex interacting protein [Source:NCBI gene;Acc:641417]	ARRAYEXPRESS,ENSG
ENSDARG00000099313	759.957	2.1694	0.456115	4.75627	1.97E-06	2.12E-05	4.67366	ENSDARG00000099313	ENSDARG00000099313	naga	N-acetylgalactosaminidase, alpha [Source:ZFIN;Acc:ZDB-GENE-051113-256]	ARRAYEXPRESS,ENSG
ENSDARG00000094518	49.326	2.16851	1.13115	1.91708	0.0552272	0.132322	0.878367	ENSDARG00000094518	ENSDARG00000094518	si:ch211-125e6.8	si:ch211-125e6.8 [Source:ZFIN;Acc:ZDB-GENE-070912-42]	ARRAYEXPRESS,ENSG
ENSDARG00000116117	63.5889	2.16619	1.10023	1.96885	0.0489707	0.120588	0.918696	ENSDARG00000116117	ENSDARG00000116117	si:dkey-40n15.1	si:dkey-40n15.1 [Source:ZFIN;Acc:ZDB-GENE-110914-64]	ARRAYEXPRESS,ENSG
ENSDARG00000092407	83.531	2.16441	0.864919	2.50244	0.0123341	0.0405302	1.39222	ENSDARG00000092407	ENSDARG00000092407	zmp:0000001316	zmp:0000001316 [Source:ZFIN;Acc:ZDB-GENE-140106-276]	ARRAYEXPRESS,ENSG
ENSDARG00000092080	75.3817	2.16213	0.856852	2.52334	0.0116247	0.0386148	1.41325	ENSDARG00000092080	ENSDARG00000092080	znf1044	zinc finger protein 1044 [Source:ZFIN;Acc:ZDB-GENE-110914-55]	ARRAYEXPRESS,ENSG
ENSDARG00000013681	4778.97	2.16107	0.349232	6.18808	6.09E-10	1.26E-08	7.89963	ENSDARG00000013681	ENSDARG00000013681	si:dkey-42i9.6	si:dkey-42i9.6 [Source:ZFIN;Acc:ZDB-GENE-030131-6596]	ARRAYEXPRESS,ENSG
ENSDARG00000100199	79.5329	2.15949	1.07619	2.0066	0.0447924	0.112395	0.949252	ENSDARG00000100199	ENSDARG00000100199	si:ch1073-185p12.2	si:ch1073-185p12.2 [Source:ZFIN;Acc:ZDB-GENE-110411-196]	ARRAYEXPRESS,ENSG
ENSDARG00000036848	1038.26	2.15857	0.539858	3.99841	6.38E-05	0.000472174	3.3259	ENSDARG00000036848	ENSDARG00000036848	slc43a2a	solute carrier family 43 member 2a [Source:ZFIN;Acc:ZDB-GENE-040426-964]	ARRAYEXPRESS,ENSG
ENSDARG00000042577	31.6454	2.1585	1.3217	1.63312	0.102443	0.213359	0.670889	ENSDARG00000042577	ENSDARG00000042577	batf3	basic leucine zipper transcription factor, ATF-like 3 [Source:ZFIN;Acc:ZDB-GENE-041014-356]	ARRAYEXPRESS,ENSG
ENSDARG00000095268	2770.71	2.15762	0.439109	4.91364	8.94E-07	1.03E-05	4.98716	ENSDARG00000095268	ENSDARG00000095268	si:dkey-261h17.1	si:dkey-261h17.1 [Source:ZFIN;Acc:ZDB-GENE-030829-14]	ARRAYEXPRESS,ENSG
ENSDARG00000094316	560.804	2.15647	0.478668	4.50514	6.63E-06	6.31E-05	4.19997	ENSDARG00000094316	ENSDARG00000094316	si:rp71-80o10.4	si:rp71-80o10.4 [Source:ZFIN;Acc:ZDB-GENE-090313-413]	ARRAYEXPRESS,ENSG
ENSDARG00000077414	141.591	2.15623	0.694768	3.10353	0.00191228	0.00869065	2.06095	ENSDARG00000077414	ENSDARG00000077414	zgc:194312	zgc:194312 [Source:ZFIN;Acc:ZDB-GENE-081022-102]	ARRAYEXPRESS,ENSG
ENSDARG00000062349	107.487	2.15596	0.829706	2.59847	0.00936415	0.0325085	1.488	ENSDARG00000062349	ENSDARG00000062349	arhgap15	Rho GTPase activating protein 15 [Source:ZFIN;Acc:ZDB-GENE-070912-314]	ARRAYEXPRESS,ENSG
ENSDARG00000017834	430.371	2.15584	0.561507	3.83938	0.000123343	0.000831737	3.08001	ENSDARG00000017834	ENSDARG00000017834	micall2b	mical-like 2b [Source:ZFIN;Acc:ZDB-GENE-030131-5803]	ARRAYEXPRESS,ENSG
ENSDARG00000040266	2358.54	2.15474	0.362269	5.9479	2.72E-09	5.01E-08	7.30016	ENSDARG00000040266	ENSDARG00000040266	sox19b	SRY-box transcription factor 19b [Source:NCBI gene;Acc:64812]	ARRAYEXPRESS,ENSG
ENSDARG00000034975	113.124	2.15334	0.794392	2.71068	0.00671452	0.024646	1.60825	ENSDARG00000034975	ENSDARG00000034975	gpr157	G protein-coupled receptor 157 [Source:ZFIN;Acc:ZDB-GENE-050809-126]	ARRAYEXPRESS,ENSG
ENSDARG00000092687	687.845	2.15326	0.663922	3.24324	0.0011818	0.00577366	2.23855	ENSDARG00000092687	ENSDARG00000092687	si:ch211-130h14.6	si:ch211-130h14.6 [Source:ZFIN;Acc:ZDB-GENE-081028-41]	ARRAYEXPRESS,ENSG
ENSDARG00000061303	71.4743	2.15142	1.22565	1.75534	0.0792019	0.174801	0.757455	ENSDARG00000061303	ENSDARG00000061303	oca2	oculocutaneous albinism II [Source:ZFIN;Acc:ZDB-GENE-070718-4]	ARRAYEXPRESS,ENSG
ENSDARG00000042221	921.004	2.14801	0.693226	3.09858	0.00194451	0.0087962	2.05571	ENSDARG00000042221	ENSDARG00000042221	mthfd1l	methylenetetrahydrofolate dehydrogenase (NADP+ dependent) 1 like [Source:ZFIN;Acc:ZDB-GENE-041001-133]	ARRAYEXPRESS,ENSG
ENSDARG00000101655	55.4916	2.14717	0.965899	2.22298	0.0262172	0.0741872	1.12967	ENSDARG00000101655	ENSDARG00000101655	sstr5	somatostatin receptor 5 [Source:ZFIN;Acc:ZDB-GENE-040426-2502]	ARRAYEXPRESS,ENSG
ENSDARG00000092033	503.764	2.14651	0.458231	4.68435	2.81E-06	2.91E-05	4.53611	ENSDARG00000092033	ENSDARG00000092033	si:dkey-239h2.3	si:dkey-239h2.3 [Source:ZFIN;Acc:ZDB-GENE-081104-383]	ARRAYEXPRESS,ENSG
ENSDARG00000028731	103.64	2.14637	1.11665	1.92215	0.0545863	0.131176	0.882145	ENSDARG00000028731	ENSDARG00000028731	stat4	signal transducer and activator of transcription 4 [Source:ZFIN;Acc:ZDB-GENE-030616-264]	ARRAYEXPRESS,ENSG
ENSDARG00000097964	53.555	2.14349	1.35307	1.58417	0.113156	0.229818	0.638616	ENSDARG00000097964	ENSDARG00000097964	arhgef33	Rho guanine nucleotide exchange factor (GEF) 33 [Source:ZFIN;Acc:ZDB-GENE-131121-574]	ARRAYEXPRESS,ENSG
ENSDARG00000098774	112.414	2.14224	0.823122	2.60258	0.00925247	0.0321901	1.49228	ENSDARG00000098774	ENSDARG00000098774	si:zfos-741a10.3	si:zfos-741a10.3 [Source:ZFIN;Acc:ZDB-GENE-141216-452]	ARRAYEXPRESS,ENSG
ENSDARG00000070502	92.7332	2.14063	1.00451	2.13101	0.0330882	0.0889544	1.05083	ENSDARG00000070502	ENSDARG00000070502	si:dkey-31e10.5	si:dkey-31e10.5 [Source:ZFIN;Acc:ZDB-GENE-121214-76]	ARRAYEXPRESS,ENSG
ENSDARG00000110365	269.718	2.1395	3.67208	0.58264	0.560136	0.700107	0.154836	ENSDARG00000110365	ENSDARG00000110365	BX005399.4	E3 ubiquitin-protein ligase RBBP6-like [Source:NCBI gene;Acc:100006401]	ARRAYEXPRESS,ENSG
ENSDARG00000078234	306.164	2.13822	0.595109	3.59299	0.000326904	0.00190868	2.71927	ENSDARG00000078234	ENSDARG00000078234	nlrc7	NLR family CARD domain containing 7 [Source:ZFIN;Acc:ZDB-GENE-070912-478]	ARRAYEXPRESS,ENSG
ENSDARG00000078118	4118.24	2.13804	0.376667	5.67622	1.38E-08	2.30E-07	6.63827	ENSDARG00000078118	ENSDARG00000078118	sinhcafl	SIN3-HDAC complex associated factor, like [Source:ZFIN;Acc:ZDB-GENE-031114-2]	ARRAYEXPRESS,ENSG
ENSDARG00000057062	202.73	2.13772	0.615849	3.47117	0.000518196	0.00284136	2.54647	ENSDARG00000057062	ENSDARG00000057062	si:dkey-157g16.6	si:dkey-157g16.6 [Source:ZFIN;Acc:ZDB-GENE-090313-189]	ARRAYEXPRESS,ENSG
ENSDARG00000103230	131.091	2.13652	0.689257	3.09974	0.00193689	0.00876785	2.05711	ENSDARG00000103230	ENSDARG00000103230	CABZ01079302.1	nan	ARRAYEXPRESS,ENSG
ENSDARG00000028159	850.238	2.13558	0.455234	4.69117	2.72E-06	2.83E-05	4.54821	ENSDARG00000028159	ENSDARG00000028159	tead1a	TEA domain family member 1a [Source:ZFIN;Acc:ZDB-GENE-040426-2101]	ARRAYEXPRESS,ENSG
ENSDARG00000088245	1908.43	2.13381	0.749328	2.84764	0.00440449	0.0173603	1.76044	ENSDARG00000088245	ENSDARG00000088245	si:dkey-16p6.1	si:dkey-16p6.1 [Source:ZFIN;Acc:ZDB-GENE-081103-43]	ARRAYEXPRESS,ENSG
ENSDARG00000061544	1012.11	2.13322	0.43162	4.94237	7.72E-07	9.02E-06	5.04479	ENSDARG00000061544	ENSDARG00000061544	ano6	anoctamin 6 [Source:ZFIN;Acc:ZDB-GENE-081104-64]	ARRAYEXPRESS,ENSG
ENSDARG00000088836	70.3662	2.12952	1.60457	1.32716	0.184456	0.326513	0.4861	ENSDARG00000088836	ENSDARG00000088836	si:ch211-76m11.5	si:ch211-76m11.5 [Source:ZFIN;Acc:ZDB-GENE-041210-278]	ARRAYEXPRESS,ENSG
ENSDARG00000069356	13072.2	2.12903	0.508846	4.18404	2.86E-05	0.000232307	3.63394	ENSDARG00000069356	ENSDARG00000069356	adgrl2a	adhesion G protein-coupled receptor L2a [Source:ZFIN;Acc:ZDB-GENE-000607-49]	ARRAYEXPRESS,ENSG
ENSDARG00000104968	195.869	2.12749	0.640889	3.3196	0.000901477	0.00458648	2.33852	ENSDARG00000104968	ENSDARG00000104968	si:ch211-227e10.1	si:ch211-227e10.1 [Source:ZFIN;Acc:ZDB-GENE-050420-221]	ARRAYEXPRESS,ENSG
ENSDARG00000100649	61.9395	2.12733	1.00121	2.12475	0.0336075	0.090078	1.04538	ENSDARG00000100649	ENSDARG00000100649	tlr1	toll-like receptor 1 [Source:ZFIN;Acc:ZDB-GENE-040220-1]	ARRAYEXPRESS,ENSG
ENSDARG00000093402	894.566	2.127	0.590609	3.60137	0.000316541	0.00185482	2.7317	ENSDARG00000093402	ENSDARG00000093402	si:dkey-286j17.4	si:dkey-286j17.4 [Source:ZFIN;Acc:ZDB-GENE-130530-2]	ARRAYEXPRESS,ENSG
ENSDARG00000098618	503.712	2.12638	0.477428	4.45382	8.44E-06	7.82E-05	4.10679	ENSDARG00000098618	ENSDARG00000098618	erap2	endoplasmic reticulum aminopeptidase 2 [Source:ZFIN;Acc:ZDB-GENE-080402-6]	ARRAYEXPRESS,ENSG
ENSDARG00000088672	198.018	2.12614	0.686963	3.09499	0.00196823	0.00888294	2.05144	ENSDARG00000088672	ENSDARG00000088672	zmp:0000000936	zmp:0000000936 [Source:ZFIN;Acc:ZDB-GENE-130530-939]	ARRAYEXPRESS,ENSG
ENSDARG00000104217	2159.89	2.12316	0.524049	4.05145	5.09E-05	0.000387961	3.41121	ENSDARG00000104217	ENSDARG00000104217	gpc2	glypican 2 [Source:ZFIN;Acc:ZDB-GENE-050302-31]	ARRAYEXPRESS,ENSG
ENSDARG00000086362	738.26	2.12247	0.671523	3.16068	0.00157401	0.00734397	2.13407	ENSDARG00000086362	ENSDARG00000086362	pou6f2	POU class 6 homeobox 2 [Source:ZFIN;Acc:ZDB-GENE-091118-71]	ARRAYEXPRESS,ENSG
ENSDARG00000037943	67.5978	2.12118	0.968406	2.19038	0.0284969	0.079148	1.10156	ENSDARG00000037943	ENSDARG00000037943	cpt1cb	carnitine palmitoyltransferase 1Cb [Source:ZFIN;Acc:ZDB-GENE-050417-155]	ARRAYEXPRESS,ENSG
ENSDARG00000088861	172.758	2.12089	0.666927	3.18009	0.00147229	0.00692788	2.1594	ENSDARG00000088861	ENSDARG00000088861	znf1021	zinc finger protein 1021 [Source:ZFIN;Acc:ZDB-GENE-110913-143]	ARRAYEXPRESS,ENSG
ENSDARG00000079387	397.363	2.12061	0.755949	2.80523	0.00502805	0.019388	1.71247	ENSDARG00000079387	ENSDARG00000079387	si:ch211-102c2.4	si:ch211-102c2.4 [Source:ZFIN;Acc:ZDB-GENE-030131-8862]	ARRAYEXPRESS,ENSG
ENSDARG00000036722	30.2138	2.12032	1.33776	1.58498	0.112971	0.229583	0.639059	ENSDARG00000036722	ENSDARG00000036722	slc9a3.2	solute carrier family 9 member A3, tandem duplicate 2 [Source:ZFIN;Acc:ZDB-GENE-060503-640]	ARRAYEXPRESS,ENSG
ENSDARG00000040503	2259.7	2.12012	0.471827	4.49344	7.01E-06	6.64E-05	4.17783	ENSDARG00000040503	ENSDARG00000040503	sb:cb81	sb:cb81 [Source:ZFIN;Acc:ZDB-GENE-030131-9939]	ARRAYEXPRESS,ENSG
ENSDARG00000115153	78.5812	2.11957	1.18212	1.79303	0.0729677	0.164014	0.78512	ENSDARG00000115153	ENSDARG00000115153	LO018020.2	uncharacterized LOC795264 [Source:NCBI gene;Acc:795264]	ARRAYEXPRESS,ENSG
ENSDARG00000102432	58.3039	2.11792	1.95881	1.08123	0.279596	0.438491	0.35804	ENSDARG00000102432	ENSDARG00000102432	si:dkey-261j11.3	si:dkey-261j11.3 [Source:ZFIN;Acc:ZDB-GENE-131122-1]	ARRAYEXPRESS,ENSG
ENSDARG00000020028	61.419	2.11737	0.941334	2.24933	0.0244917	0.0703479	1.15275	ENSDARG00000020028	ENSDARG00000020028	cps1	carbamoyl-phosphate synthase 1, mitochondrial [Source:ZFIN;Acc:ZDB-GENE-081105-17]	ARRAYEXPRESS,ENSG
ENSDARG00000104361	5623.96	2.11718	0.604279	3.50365	0.000458923	0.00256603	2.59074	ENSDARG00000104361	ENSDARG00000104361	barhl2	BarH-like homeobox 2 [Source:ZFIN;Acc:ZDB-GENE-050913-153]	ARRAYEXPRESS,ENSG
ENSDARG00000037421	26742.2	2.11664	0.787057	2.6893	0.00716014	0.026042	1.58433	ENSDARG00000037421	ENSDARG00000037421	egr1	early growth response 1 [Source:NCBI gene;Acc:30498]	ARRAYEXPRESS,ENSG
ENSDARG00000095132	152.49	2.11657	0.653778	3.23744	0.00120607	0.00587143	2.23126	ENSDARG00000095132	ENSDARG00000095132	si:ch211-227e10.6	si:ch211-227e10.6 [Source:ZFIN;Acc:ZDB-GENE-050420-355]	ARRAYEXPRESS,ENSG
ENSDARG00000089701	269.695	2.11624	0.592744	3.57024	0.000356654	0.00206083	2.68596	ENSDARG00000089701	ENSDARG00000089701	trabd2a	TraB domain containing 2A [Source:NCBI gene;Acc:564021]	ARRAYEXPRESS,ENSG
ENSDARG00000102600	40.4799	2.11538	1.31504	1.60861	0.107702	0.221362	0.654897	ENSDARG00000102600	ENSDARG00000102600	CABZ01003344.1	gastrula zinc finger protein XlCGF8.2DB-like [Source:NCBI gene;Acc:108182686]	ARRAYEXPRESS,ENSG
ENSDARG00000105644	142.709	2.11527	0.809126	2.61426	0.00894205	0.0313164	1.50423	ENSDARG00000105644	ENSDARG00000105644	zgc:172079	zgc:172079 [Source:ZFIN;Acc:ZDB-GENE-080204-103]	ARRAYEXPRESS,ENSG
ENSDARG00000079373	67.4811	2.11512	0.891422	2.37275	0.0176564	0.0543116	1.26511	ENSDARG00000079373	ENSDARG00000079373	fosl1b	FOS-like antigen 1b [Source:ZFIN;Acc:ZDB-GENE-091204-259]	ARRAYEXPRESS,ENSG
ENSDARG00000060962	321.844	2.11471	0.85313	2.47876	0.0131839	0.04282	1.36835	ENSDARG00000060962	ENSDARG00000060962	btr04	bloodthirsty-related gene family, member 4 [Source:ZFIN;Acc:ZDB-GENE-060825-109]	ARRAYEXPRESS,ENSG
ENSDARG00000087084	61.9667	2.11413	1.2023	1.75841	0.0786779	0.174007	0.759434	ENSDARG00000087084	ENSDARG00000087084	hcar1-4	hydroxycarboxylic acid receptor 1-4 [Source:ZFIN;Acc:ZDB-GENE-111111-10]	ARRAYEXPRESS,ENSG
ENSDARG00000005559	3512.1	2.11385	0.449797	4.69956	2.61E-06	2.72E-05	4.56543	ENSDARG00000005559	ENSDARG00000005559	pou4f1	POU class 4 homeobox 1 [Source:ZFIN;Acc:ZDB-GENE-000523-2]	ARRAYEXPRESS,ENSG
ENSDARG00000028396	7232.6	2.11201	1.6833	1.25468	0.209594	0.357282	0.446989	ENSDARG00000028396	ENSDARG00000028396	fkbp5	FKBP prolyl isomerase 5 [Source:ZFIN;Acc:ZDB-GENE-030616-630]	ARRAYEXPRESS,ENSG
ENSDARG00000040072	1677.9	2.1109	0.399617	5.2823	1.28E-07	1.77E-06	5.75203	ENSDARG00000040072	ENSDARG00000040072	scpep1	serine carboxypeptidase 1 [Source:ZFIN;Acc:ZDB-GENE-040426-890]	ARRAYEXPRESS,ENSG
ENSDARG00000026820	1150.21	2.11077	0.566777	3.72416	0.000195964	0.00123595	2.908	ENSDARG00000026820	ENSDARG00000026820	gucy2d	guanylate cyclase 2D, retinal [Source:ZFIN;Acc:ZDB-GENE-011128-9]	ARRAYEXPRESS,ENSG
ENSDARG00000095695	246.026	2.11068	0.561578	3.75848	0.00017095	0.00109819	2.95932	ENSDARG00000095695	ENSDARG00000095695	ms4a17a.10	membrane-spanning 4-domains, subfamily A, member 17A.10 [Source:ZFIN;Acc:ZDB-GENE-080829-3]	ARRAYEXPRESS,ENSG
ENSDARG00000011785	184.308	2.11014	0.890612	2.36931	0.0178211	0.0547337	1.26175	ENSDARG00000011785	ENSDARG00000011785	tbx6	T-box transcription factor 6 [Source:NCBI gene;Acc:192294]	ARRAYEXPRESS,ENSG
ENSDARG00000078859	271.04	2.10853	0.860831	2.44941	0.014309	0.0458403	1.33875	ENSDARG00000078859	ENSDARG00000078859	g0s2	G0/G1 switch 2 [Source:ZFIN;Acc:ZDB-GENE-081022-103]	ARRAYEXPRESS,ENSG
ENSDARG00000100743	109.247	2.10846	0.87501	2.40965	0.015968	0.0501281	1.29992	ENSDARG00000100743	ENSDARG00000100743	si:dkey-190j3.4	si:dkey-190j3.4 [Source:ZFIN;Acc:ZDB-GENE-070424-218]	ARRAYEXPRESS,ENSG
ENSDARG00000006137	32.7013	2.10693	1.43514	1.4681	0.142076	0.269978	0.568672	ENSDARG00000006137	ENSDARG00000006137	star	steroidogenic acute regulatory protein [Source:NCBI gene;Acc:63999]	ARRAYEXPRESS,ENSG
ENSDARG00000055395	79.0593	2.10647	0.869709	2.42205	0.0154334	0.0488184	1.31142	ENSDARG00000055395	ENSDARG00000055395	foxq1b	forkhead box Q1b [Source:ZFIN;Acc:ZDB-GENE-040426-2090]	ARRAYEXPRESS,ENSG
ENSDARG00000101807	28.452	2.10559	1.33625	1.57574	0.115085	0.232671	0.633259	ENSDARG00000101807	ENSDARG00000101807	si:ch211-120c15.3	si:ch211-120c15.3 [Source:ZFIN;Acc:ZDB-GENE-110913-99]	ARRAYEXPRESS,ENSG
ENSDARG00000104415	95.9395	2.10324	0.778616	2.70126	0.00690775	0.025284	1.59715	ENSDARG00000104415	ENSDARG00000104415	si:ch73-236c18.6	si:ch73-236c18.6 [Source:ZFIN;Acc:ZDB-GENE-121213-9]	ARRAYEXPRESS,ENSG
ENSDARG00000059906	3097.2	2.10263	0.49928	4.21133	2.54E-05	0.000209424	3.67897	ENSDARG00000059906	ENSDARG00000059906	sdc4	syndecan 4 [Source:ZFIN;Acc:ZDB-GENE-061111-1]	ARRAYEXPRESS,ENSG
ENSDARG00000110878	241.738	2.09546	0.608423	3.44409	0.000572995	0.00310279	2.50825	ENSDARG00000110878	ENSDARG00000110878	si:dkey-28k24.2	si:dkey-28k24.2 [Source:ZFIN;Acc:ZDB-GENE-121213-4]	ARRAYEXPRESS,ENSG
ENSDARG00000069014	816.838	2.09522	0.484897	4.32097	1.55E-05	0.00013403	3.8728	ENSDARG00000069014	ENSDARG00000069014	nphp4	nephronophthisis 4 [Source:ZFIN;Acc:ZDB-GENE-060503-715]	ARRAYEXPRESS,ENSG
ENSDARG00000086933	29.909	2.09498	1.59374	1.3145	0.188677	0.332263	0.478519	ENSDARG00000086933	ENSDARG00000086933	tnni3k	TNNI3 interacting kinase [Source:ZFIN;Acc:ZDB-GENE-081104-399]	ARRAYEXPRESS,ENSG
ENSDARG00000098834	15034.9	2.094	0.411496	5.08875	3.60E-07	4.59E-06	5.33819	ENSDARG00000098834	ENSDARG00000098834	sox4b	SRY-box transcription factor 4b [Source:ZFIN;Acc:ZDB-GENE-040426-1274]	ARRAYEXPRESS,ENSG
ENSDARG00000026350	257.197	2.09384	0.903664	2.31706	0.0205004	0.0611351	1.21371	ENSDARG00000026350	ENSDARG00000026350	wasb	WASP actin nucleation promoting factor b [Source:ZFIN;Acc:ZDB-GENE-030131-7098]	ARRAYEXPRESS,ENSG
ENSDARG00000096095	31.0944	2.09138	1.45449	1.43787	0.15047	0.281413	0.550655	ENSDARG00000096095	ENSDARG00000096095	buc	bucky ball [Source:ZFIN;Acc:ZDB-GENE-070117-694]	ARRAYEXPRESS,ENSG
ENSDARG00000071491	84.4947	2.09039	1.07266	1.94879	0.051321	0.125001	0.903086	ENSDARG00000071491	ENSDARG00000071491	nrros	negative regulator of reactive oxygen species [Source:NCBI gene;Acc:445318]	ARRAYEXPRESS,ENSG
ENSDARG00000020079	843.727	2.09006	0.502688	4.15777	3.21E-05	0.000258122	3.58817	ENSDARG00000020079	ENSDARG00000020079	neil3	nei-like DNA glycosylase 3 [Source:ZFIN;Acc:ZDB-GENE-041114-18]	ARRAYEXPRESS,ENSG
ENSDARG00000095578	236.768	2.08799	0.698563	2.98898	0.00279912	0.0119329	1.92325	ENSDARG00000095578	ENSDARG00000095578	si:dkey-222h21.7	si:dkey-222h21.7 [Source:ZFIN;Acc:ZDB-GENE-081031-33]	ARRAYEXPRESS,ENSG
ENSDARG00000079347	411.275	2.08622	0.459368	4.5415	5.59E-06	5.41E-05	4.2668	ENSDARG00000079347	ENSDARG00000079347	zgc:194659	zgc:194659 [Source:ZFIN;Acc:ZDB-GENE-081022-139]	ARRAYEXPRESS,ENSG
ENSDARG00000101790	249.082	2.0849	0.639257	3.26144	0.00110848	0.0054578	2.26298	ENSDARG00000101790	ENSDARG00000101790	si:ch73-299h12.3	si:ch73-299h12.3 [Source:ZFIN;Acc:ZDB-GENE-081031-93]	ARRAYEXPRESS,ENSG
ENSDARG00000090366	111.794	2.08294	0.980706	2.12392	0.033677	0.0902368	1.04462	ENSDARG00000090366	ENSDARG00000090366	znf1065	zinc finger protein 1065 [Source:ZFIN;Acc:ZDB-GENE-071004-94]	ARRAYEXPRESS,ENSG
ENSDARG00000077217	51.2345	2.08257	1.29132	1.61274	0.106801	0.219995	0.657586	ENSDARG00000077217	ENSDARG00000077217	zgc:162184	zgc:162184 [Source:ZFIN;Acc:ZDB-GENE-070424-83]	ARRAYEXPRESS,ENSG
ENSDARG00000114865	5838.67	2.08253	0.341316	6.10147	1.05E-09	2.09E-08	7.67985	ENSDARG00000114865	ENSDARG00000114865	BX005399.11	E3 ubiquitin-protein ligase RBBP6-like [Source:NCBI gene;Acc:100535555]	ARRAYEXPRESS,ENSG
ENSDARG00000038541	122.431	2.08193	0.86254	2.41372	0.0157905	0.0497066	1.30359	ENSDARG00000038541	ENSDARG00000038541	ccr12a	chemokine (C-C motif) receptor 12a [Source:ZFIN;Acc:ZDB-GENE-060503-97]	ARRAYEXPRESS,ENSG
ENSDARG00000102230	28.0524	2.08188	1.50111	1.3869	0.165473	0.301424	0.520823	ENSDARG00000102230	ENSDARG00000102230	si:ch211-8c17.3	si:ch211-8c17.3 [Source:ZFIN;Acc:ZDB-GENE-091204-353]	ARRAYEXPRESS,ENSG
ENSDARG00000090153	241.833	2.07434	0.657226	3.15621	0.00159834	0.00743686	2.12861	ENSDARG00000090153	ENSDARG00000090153	cyldl	cylindromatosis (turban tumor syndrome), like [Source:ZFIN;Acc:ZDB-GENE-131127-190]	ARRAYEXPRESS,ENSG
ENSDARG00000068199	351.182	2.07429	0.597413	3.47213	0.000516352	0.00283283	2.54778	ENSDARG00000068199	ENSDARG00000068199	pld3	phospholipase D family, member 3 [Source:ZFIN;Acc:ZDB-GENE-050419-212]	ARRAYEXPRESS,ENSG
ENSDARG00000068993	704.421	2.07386	0.60511	3.42724	0.000609741	0.00327891	2.48427	ENSDARG00000068993	ENSDARG00000068993	zgc:153631	zgc:153631 [Source:ZFIN;Acc:ZDB-GENE-060825-208]	ARRAYEXPRESS,ENSG
ENSDARG00000102575	114.973	2.07288	0.977237	2.12116	0.0339082	0.0906974	1.04241	ENSDARG00000102575	ENSDARG00000102575	si:ch211-106j21.2	si:ch211-106j21.2 [Source:ZFIN;Acc:ZDB-GENE-081103-42]	ARRAYEXPRESS,ENSG
ENSDARG00000051854	835.698	2.07044	0.569563	3.63513	0.000277842	0.00166297	2.77912	ENSDARG00000051854	ENSDARG00000051854	cdt1	chromatin licensing and DNA replication factor 1 [Source:ZFIN;Acc:ZDB-GENE-070111-1]	ARRAYEXPRESS,ENSG
ENSDARG00000038822	1171.45	2.06869	0.616882	3.35347	0.00079806	0.00412376	2.38471	ENSDARG00000038822	ENSDARG00000038822	mrc1b	mannose receptor, C type 1b [Source:ZFIN;Acc:ZDB-GENE-070705-13]	ARRAYEXPRESS,ENSG
ENSDARG00000068892	48.9178	2.06579	1.08829	1.89819	0.0576708	0.136872	0.863686	ENSDARG00000068892	ENSDARG00000068892	sostdc1a	sclerostin domain containing 1a [Source:ZFIN;Acc:ZDB-GENE-050417-64]	ARRAYEXPRESS,ENSG
ENSDARG00000009839	634.696	2.0636	0.412179	5.00656	5.54E-07	6.72E-06	5.17263	ENSDARG00000009839	ENSDARG00000009839	fam117bb	family with sequence similarity 117 member Bb [Source:ZFIN;Acc:ZDB-GENE-070912-554]	ARRAYEXPRESS,ENSG
ENSDARG00000076733	206.991	2.06331	0.591669	3.48727	0.000487971	0.00270446	2.56792	ENSDARG00000076733	ENSDARG00000076733	bard1	BRCA1 associated RING domain 1 [Source:ZFIN;Acc:ZDB-GENE-030131-5883]	ARRAYEXPRESS,ENSG
ENSDARG00000005586	1781.04	2.06086	0.728422	2.82922	0.00466623	0.0182098	1.73969	ENSDARG00000005586	ENSDARG00000005586	zbtb20	zinc finger and BTB domain containing 20 [Source:ZFIN;Acc:ZDB-GENE-070112-1992]	ARRAYEXPRESS,ENSG
ENSDARG00000054755	79.8496	2.06052	0.870284	2.36764	0.0179019	0.0548939	1.26048	ENSDARG00000054755	ENSDARG00000054755	alox5ap	arachidonate 5-lipoxygenase-activating protein [Source:ZFIN;Acc:ZDB-GENE-030131-9322]	ARRAYEXPRESS,ENSG
ENSDARG00000055232	171.049	2.06051	0.644649	3.19633	0.00139189	0.0066154	2.17944	ENSDARG00000055232	ENSDARG00000055232	fancc	FA complementation group C [Source:ZFIN;Acc:ZDB-GENE-060510-2]	ARRAYEXPRESS,ENSG
ENSDARG00000018650	82.9008	2.06024	0.910988	2.26155	0.0237254	0.0686979	1.16306	ENSDARG00000018650	ENSDARG00000018650	gtpbp3	GTP binding protein 3, mitochondrial [Source:NCBI gene;Acc:553807]	ARRAYEXPRESS,ENSG
ENSDARG00000111462	151.587	2.06018	0.830926	2.47939	0.0131609	0.0427724	1.36884	ENSDARG00000111462	ENSDARG00000111462	BX005361.2	E3 ubiquitin-protein ligase RBBP6-like [Source:NCBI gene;Acc:101885891]	ARRAYEXPRESS,ENSG
ENSDARG00000075664	174.633	2.05912	0.720691	2.85715	0.00427462	0.0169373	1.77116	ENSDARG00000075664	ENSDARG00000075664	si:ch1073-429i10.1	si:ch1073-429i10.1 [Source:ZFIN;Acc:ZDB-GENE-120215-259]	ARRAYEXPRESS,ENSG
ENSDARG00000105023	64.6546	2.05875	1.00295	2.0527	0.0401014	0.103372	0.985597	ENSDARG00000105023	ENSDARG00000105023	selplg	selectin P ligand [Source:ZFIN;Acc:ZDB-GENE-120410-1]	ARRAYEXPRESS,ENSG
ENSDARG00000076657	250.864	2.05866	0.628253	3.2768	0.0010499	0.00521401	2.28283	ENSDARG00000076657	ENSDARG00000076657	plagl2	pleiomorphic adenoma gene-like 2 [Source:ZFIN;Acc:ZDB-GENE-020806-1]	ARRAYEXPRESS,ENSG
ENSDARG00000110722	666.085	2.05852	0.420006	4.90116	9.53E-07	1.09E-05	4.96257	ENSDARG00000110722	ENSDARG00000110722	BX247865.2	nan	ARRAYEXPRESS,ENSG
ENSDARG00000116086	488.542	2.0581	0.51008	4.03486	5.46E-05	0.000413035	3.38401	ENSDARG00000116086	ENSDARG00000116086	si:dkey-193i10.4	si:dkey-193i10.4 [Source:ZFIN;Acc:ZDB-GENE-070705-343]	ARRAYEXPRESS,ENSG
ENSDARG00000009942	1474.43	2.0551	0.493327	4.1658	3.10E-05	0.000249921	3.6022	ENSDARG00000009942	ENSDARG00000009942	cdc6	cell division cycle 6 homolog (S. cerevisiae) [Source:ZFIN;Acc:ZDB-GENE-050506-131]	ARRAYEXPRESS,ENSG
ENSDARG00000062055	4033.02	2.05448	0.454454	4.52076	6.16E-06	5.90E-05	4.22915	ENSDARG00000062055	ENSDARG00000062055	rnf38	ring finger protein 38 [Source:ZFIN;Acc:ZDB-GENE-030131-8693]	ARRAYEXPRESS,ENSG
ENSDARG00000093872	178.712	2.05437	0.849788	2.41751	0.0156272	0.0493035	1.30712	ENSDARG00000093872	ENSDARG00000093872	CU137716.1	uncharacterized LOC101882212 [Source:NCBI gene;Acc:101882212]	ARRAYEXPRESS,ENSG
ENSDARG00000017687	360.392	2.05426	0.609444	3.37071	0.000749745	0.00390811	2.40803	ENSDARG00000017687	ENSDARG00000017687	dnajc5gb	DnaJ (Hsp40) homolog, subfamily C, member 5 gamma b [Source:ZFIN;Acc:ZDB-GENE-040426-1238]	ARRAYEXPRESS,ENSG
ENSDARG00000035308	707.556	2.0539	0.61099	3.36159	0.000774944	0.0040191	2.39587	ENSDARG00000035308	ENSDARG00000035308	grb10b	growth factor receptor-bound protein 10b [Source:ZFIN;Acc:ZDB-GENE-091020-12]	ARRAYEXPRESS,ENSG
ENSDARG00000039133	114.782	2.05304	0.723229	2.83871	0.00452966	0.017782	1.75002	ENSDARG00000039133	ENSDARG00000039133	lamb4	laminin, beta 4 [Source:NCBI gene;Acc:286831]	ARRAYEXPRESS,ENSG
ENSDARG00000111789	112.659	2.05281	0.852463	2.4081	0.016036	0.0502849	1.29856	ENSDARG00000111789	ENSDARG00000111789	BX571665.1	nan	ARRAYEXPRESS,ENSG
ENSDARG00000092423	60.8889	2.05213	1.96336	1.04521	0.295925	0.455998	0.341037	ENSDARG00000092423	ENSDARG00000092423	cxcl11.5	chemokine (C-X-C motif) ligand 11, duplicate 5 [Source:ZFIN;Acc:ZDB-GENE-060526-77]	ARRAYEXPRESS,ENSG
ENSDARG00000098515	1396.39	2.0516	0.544664	3.76673	0.0001654	0.00106605	2.97222	ENSDARG00000098515	ENSDARG00000098515	si:dkey-16p6.1	si:dkey-16p6.1 [Source:ZFIN;Acc:ZDB-GENE-081103-43]	ARRAYEXPRESS,ENSG
ENSDARG00000112136	49.4537	2.05099	1.09693	1.86975	0.0615182	0.14394	0.841818	ENSDARG00000112136	ENSDARG00000112136	CABZ01079748.1	nan	ARRAYEXPRESS,ENSG
ENSDARG00000021443	2960.73	2.05084	0.404219	5.07358	3.90E-07	4.93E-06	5.30715	ENSDARG00000021443	ENSDARG00000021443	zfp36l1b	zinc finger protein 36, C3H type-like 1b [Source:ZFIN;Acc:ZDB-GENE-030131-2391]	ARRAYEXPRESS,ENSG
ENSDARG00000099155	58.6108	2.05029	0.956585	2.14334	0.0320857	0.0868595	1.06118	ENSDARG00000099155	ENSDARG00000099155	tpst2	tyrosylprotein sulfotransferase 2 [Source:ZFIN;Acc:ZDB-GENE-040426-1400]	ARRAYEXPRESS,ENSG
ENSDARG00000002509	43.4252	2.04989	1.10657	1.85248	0.0639571	0.148314	0.828817	ENSDARG00000002509	ENSDARG00000002509	zgc:153911	zgc:153911 [Source:ZFIN;Acc:ZDB-GENE-061013-174]	ARRAYEXPRESS,ENSG
ENSDARG00000075248	42.1584	2.04924	1.14049	1.7968	0.0723675	0.162983	0.787857	ENSDARG00000075248	ENSDARG00000075248	zgc:172133	zgc:172133 [Source:ZFIN;Acc:ZDB-GENE-080204-48]	ARRAYEXPRESS,ENSG
ENSDARG00000092671	174.382	2.04863	0.650441	3.14961	0.00163491	0.00758353	2.12013	ENSDARG00000092671	ENSDARG00000092671	pard3ba	par-3 family cell polarity regulator beta a [Source:ZFIN;Acc:ZDB-GENE-080225-12]	ARRAYEXPRESS,ENSG
ENSDARG00000009881	5743	2.04798	0.390538	5.24399	1.57E-07	2.15E-06	5.66756	ENSDARG00000009881	ENSDARG00000009881	ier5	immediate early response 5 [Source:ZFIN;Acc:ZDB-GENE-030616-127]	ARRAYEXPRESS,ENSG
ENSDARG00000100434	37.814	2.04679	1.62156	1.26224	0.206864	0.353894	0.451127	ENSDARG00000100434	ENSDARG00000100434	znf1091	zinc finger protein 1091 [Source:ZFIN;Acc:ZDB-GENE-110913-111]	ARRAYEXPRESS,ENSG
ENSDARG00000061096	207.544	2.04645	0.676961	3.023	0.00250283	0.010898	1.96265	ENSDARG00000061096	ENSDARG00000061096	dapk2a	death-associated protein kinase 2a [Source:ZFIN;Acc:ZDB-GENE-080402-8]	ARRAYEXPRESS,ENSG
ENSDARG00000105551	122.258	2.04496	0.720219	2.83936	0.00452048	0.0177531	1.75072	ENSDARG00000105551	ENSDARG00000105551	si:cabz01101003.1	si:cabz01101003.1 [Source:ZFIN;Acc:ZDB-GENE-160728-148]	ARRAYEXPRESS,ENSG
ENSDARG00000103441	30.7037	2.04459	2.15949	0.94679	0.343746	0.506139	0.29573	ENSDARG00000103441	ENSDARG00000103441	znf1060	zinc finger protein 1060 [Source:ZFIN;Acc:ZDB-GENE-141211-13]	ARRAYEXPRESS,ENSG
ENSDARG00000042835	2788.6	2.04424	0.466089	4.38594	1.15E-05	0.000103523	3.98496	ENSDARG00000042835	ENSDARG00000042835	tfdp2	transcription factor Dp-2 [Source:ZFIN;Acc:ZDB-GENE-030219-104]	ARRAYEXPRESS,ENSG
ENSDARG00000076534	32.7243	2.04352	1.26232	1.61886	0.105478	0.217984	0.661576	ENSDARG00000076534	ENSDARG00000076534	si:ch211-14a17.10	si:ch211-14a17.10 [Source:ZFIN;Acc:ZDB-GENE-030616-581]	ARRAYEXPRESS,ENSG
ENSDARG00000056762	523.32	2.04308	0.502877	4.06279	4.85E-05	0.00037156	3.42997	ENSDARG00000056762	ENSDARG00000056762	zgc:172079	zgc:172079 [Source:ZFIN;Acc:ZDB-GENE-080204-103]	ARRAYEXPRESS,ENSG
ENSDARG00000061717	59.6576	2.04228	1.00934	2.02339	0.0430328	0.109002	0.962568	ENSDARG00000061717	ENSDARG00000061717	cytip	cytohesin 1 interacting protein [Source:ZFIN;Acc:ZDB-GENE-140106-76]	ARRAYEXPRESS,ENSG
ENSDARG00000101754	67.6815	2.04089	0.908448	2.24657	0.0246675	0.0707133	1.1505	ENSDARG00000101754	ENSDARG00000101754	BX664622.1	nan	ARRAYEXPRESS,ENSG
ENSDARG00000031954	193.66	2.03885	0.746713	2.73043	0.00632512	0.0234412	1.63002	ENSDARG00000031954	ENSDARG00000031954	rbck1	RanBP-type and C3HC4-type zinc finger containing 1 [Source:ZFIN;Acc:ZDB-GENE-040704-3]	ARRAYEXPRESS,ENSG
ENSDARG00000097615	870.738	2.03847	0.71135	2.86563	0.00416178	0.0165843	1.7803	ENSDARG00000097615	ENSDARG00000097615	si:ch211-108d22.2	si:ch211-108d22.2 [Source:ZFIN;Acc:ZDB-GENE-131127-97]	ARRAYEXPRESS,ENSG
ENSDARG00000015829	1476.79	2.03699	0.528282	3.85588	0.000115315	0.00078437	3.10548	ENSDARG00000015829	ENSDARG00000015829	mov10a	Mov10 RISC complex RNA helicase a [Source:ZFIN;Acc:ZDB-GENE-091230-8]	ARRAYEXPRESS,ENSG
ENSDARG00000090783	68.1927	2.03535	0.889165	2.28906	0.0220757	0.0648825	1.18787	ENSDARG00000090783	ENSDARG00000090783	mfap4	microfibril associated protein 4 [Source:ZFIN;Acc:ZDB-GENE-040426-2246]	ARRAYEXPRESS,ENSG
ENSDARG00000074254	177.801	2.03339	0.639017	3.18206	0.00146234	0.00688935	2.16182	ENSDARG00000074254	ENSDARG00000074254	abcb6b	ATP-binding cassette, sub-family B (MDR/TAP), member 6b [Source:ZFIN;Acc:ZDB-GENE-070912-584]	ARRAYEXPRESS,ENSG
ENSDARG00000009779	3309.67	2.03336	0.328157	6.1963	5.78E-10	1.20E-08	7.92082	ENSDARG00000009779	ENSDARG00000009779	mcl1a	MCL1 apoptosis regulator, BCL2 family member a [Source:ZFIN;Acc:ZDB-GENE-000511-7]	ARRAYEXPRESS,ENSG
ENSDARG00000074441	160.974	2.03149	0.686367	2.95977	0.00307871	0.0129191	1.88877	ENSDARG00000074441	ENSDARG00000074441	gp1bb	glycoprotein Ib platelet subunit beta [Source:ZFIN;Acc:ZDB-GENE-081104-406]	ARRAYEXPRESS,ENSG
ENSDARG00000077852	3630.26	2.02918	0.448377	4.5256	6.02E-06	5.77E-05	4.23882	ENSDARG00000077852	ENSDARG00000077852	samd11	sterile alpha motif domain containing 11 [Source:ZFIN;Acc:ZDB-GENE-060428-2]	ARRAYEXPRESS,ENSG
ENSDARG00000020976	629.545	2.02912	0.516304	3.9301	8.49E-05	0.000606035	3.2175	ENSDARG00000020976	ENSDARG00000020976	ubald1b	UBA-like domain containing 1b [Source:ZFIN;Acc:ZDB-GENE-050522-446]	ARRAYEXPRESS,ENSG
ENSDARG00000105442	124.226	2.02895	0.779919	2.60149	0.00928205	0.03227	1.4912	ENSDARG00000105442	ENSDARG00000105442	LOXL4	si:cabz01100188.1 [Source:ZFIN;Acc:ZDB-GENE-160114-30]	ARRAYEXPRESS,ENSG
ENSDARG00000088423	106.782	2.02773	1.47509	1.37465	0.16924	0.306259	0.513912	ENSDARG00000088423	ENSDARG00000088423	si:ch211-66k16.28	si:ch211-66k16.28 [Source:ZFIN;Acc:ZDB-GENE-120709-59]	ARRAYEXPRESS,ENSG
ENSDARG00000077410	372.313	2.02725	0.774062	2.61897	0.00881952	0.0309761	1.50897	ENSDARG00000077410	ENSDARG00000077410	myo9b	myosin IXb [Source:ZFIN;Acc:ZDB-GENE-030131-938]	ARRAYEXPRESS,ENSG
ENSDARG00000015657	123.634	2.02707	1.3403	1.5124	0.130432	0.254052	0.595078	ENSDARG00000015657	ENSDARG00000015657	zgc:77112	zgc:77112 [Source:ZFIN;Acc:ZDB-GENE-040426-2219]	ARRAYEXPRESS,ENSG
ENSDARG00000016156	2387.74	2.02654	0.436281	4.64503	3.40E-06	3.46E-05	4.46092	ENSDARG00000016156	ENSDARG00000016156	fam53b	family with sequence similarity 53 member B [Source:NCBI gene;Acc:406586]	ARRAYEXPRESS,ENSG
ENSDARG00000004634	1925.52	2.02491	0.472852	4.28233	1.85E-05	0.000157006	3.80408	ENSDARG00000004634	ENSDARG00000004634	osbp	oxysterol binding protein [Source:ZFIN;Acc:ZDB-GENE-090312-18]	ARRAYEXPRESS,ENSG
ENSDARG00000067958	42.6685	2.02245	1.38192	1.4635	0.14333	0.271699	0.565912	ENSDARG00000067958	ENSDARG00000067958	sh3gl1a	SH3-domain GRB2-like 1a [Source:ZFIN;Acc:ZDB-GENE-030131-4524]	ARRAYEXPRESS,ENSG
ENSDARG00000015123	219.946	2.01997	0.827203	2.44193	0.014609	0.0465866	1.33174	ENSDARG00000015123	ENSDARG00000015123	dnase1l4.1	deoxyribonuclease 1 like 4, tandem duplicate 1 [Source:ZFIN;Acc:ZDB-GENE-040808-35]	ARRAYEXPRESS,ENSG
ENSDARG00000043518	99.1924	2.01542	1.06885	1.88559	0.05935	0.139889	0.854217	ENSDARG00000043518	ENSDARG00000043518	si:dkey-239i20.2	si:dkey-239i20.2 [Source:ZFIN;Acc:ZDB-GENE-041001-98]	ARRAYEXPRESS,ENSG
ENSDARG00000023369	178.383	2.01517	0.650223	3.0992	0.00194042	0.00877975	2.05652	ENSDARG00000023369	ENSDARG00000023369	mxd	myxovirus (influenza virus) resistance D [Source:ZFIN;Acc:ZDB-GENE-030721-8]	ARRAYEXPRESS,ENSG
ENSDARG00000058753	89.4091	2.01494	1.12252	1.79502	0.0726509	0.163452	0.78661	ENSDARG00000058753	ENSDARG00000058753	si:ch73-213k20.5	si:ch73-213k20.5 [Source:ZFIN;Acc:ZDB-GENE-120727-11]	ARRAYEXPRESS,ENSG
ENSDARG00000100398	1312.89	2.0136	0.653968	3.07905	0.00207661	0.00930974	2.03106	ENSDARG00000100398	ENSDARG00000100398	pax7a	paired box 7a [Source:ZFIN;Acc:ZDB-GENE-990415-201]	ARRAYEXPRESS,ENSG
ENSDARG00000043814	53.0879	2.01357	0.99126	2.03132	0.0422221	0.107431	0.96887	ENSDARG00000043814	ENSDARG00000043814	st6galnac1.1	ST6 (alpha-N-acetyl-neuraminyl-2,3-beta-galactosyl-1,3)-N-acetylgalactosaminide alpha-2,6-sialyltransferase 1, tandem duplicate 1 [Source:ZFIN;Acc:ZDB-GENE-041014-160]	ARRAYEXPRESS,ENSG
ENSDARG00000013024	657.463	2.0134	0.438148	4.59526	4.32E-06	4.29E-05	4.36754	ENSDARG00000013024	ENSDARG00000013024	erap1a	endoplasmic reticulum aminopeptidase 1a [Source:ZFIN;Acc:ZDB-GENE-091113-7]	ARRAYEXPRESS,ENSG
ENSDARG00000058647	647.526	2.01325	0.696028	2.89248	0.00382208	0.0154066	1.81229	ENSDARG00000058647	ENSDARG00000058647	hck	HCK proto-oncogene, Src family tyrosine kinase [Source:ZFIN;Acc:ZDB-GENE-090313-72]	ARRAYEXPRESS,ENSG
ENSDARG00000042232	871.214	2.01161	0.490257	4.10318	4.08E-05	0.000318746	3.49656	ENSDARG00000042232	ENSDARG00000042232	specc1lb	sperm antigen with calponin homology and coiled-coil domains 1-like b [Source:ZFIN;Acc:ZDB-GENE-090423-1]	ARRAYEXPRESS,ENSG
ENSDARG00000107053	542.229	2.01143	0.505009	3.98297	6.81E-05	0.000498365	3.30245	ENSDARG00000107053	ENSDARG00000107053	CR848788.2	nan	ARRAYEXPRESS,ENSG
ENSDARG00000101071	255.636	2.01074	0.734338	2.73817	0.00617827	0.0229667	1.6389	ENSDARG00000101071	ENSDARG00000101071	si:dkeyp-80d11.14	si:dkeyp-80d11.14 [Source:ZFIN;Acc:ZDB-GENE-110914-120]	ARRAYEXPRESS,ENSG
ENSDARG00000033446	812.843	2.00999	0.412506	4.87263	1.10E-06	1.24E-05	4.90658	ENSDARG00000033446	ENSDARG00000033446	tap2t	transporter associated with antigen processing, subunit type t, teleost specific [Source:ZFIN;Acc:ZDB-GENE-130531-48]	ARRAYEXPRESS,ENSG
ENSDARG00000070453	2219.17	2.00994	0.402042	4.99933	5.75E-07	6.95E-06	5.15802	ENSDARG00000070453	ENSDARG00000070453	gch1	GTP cyclohydrolase 1 [Source:ZFIN;Acc:ZDB-GENE-070720-5]	ARRAYEXPRESS,ENSG
ENSDARG00000101785	297.632	2.00113	0.722086	2.77132	0.005583	0.0211113	1.67549	ENSDARG00000101785	ENSDARG00000101785	laptm5	lysosomal protein transmembrane 5 [Source:ZFIN;Acc:ZDB-GENE-170303-1]	ARRAYEXPRESS,ENSG
ENSDARG00000053301	4945.33	2.00101	0.335496	5.96433	2.46E-09	4.55E-08	7.34199	ENSDARG00000053301	ENSDARG00000053301	insm1b	insulinoma-associated 1b [Source:NCBI gene;Acc:323882]	ARRAYEXPRESS,ENSG
ENSDARG00000093612	608.542	1.99921	0.986526	2.02651	0.0427121	0.108316	0.965309	ENSDARG00000093612	ENSDARG00000093612	si:dkey-92i17.2	si:dkey-92i17.2 [Source:ZFIN;Acc:ZDB-GENE-030131-6759]	ARRAYEXPRESS,ENSG
ENSDARG00000039850	335.058	1.99887	0.516904	3.86701	0.00011018	0.00075522	3.12193	ENSDARG00000039850	ENSDARG00000039850	dusp22b	dual specificity phosphatase 22b [Source:NCBI gene;Acc:100002272]	ARRAYEXPRESS,ENSG
ENSDARG00000062187	890.784	1.99857	0.560619	3.56493	0.000363959	0.0020987	2.67805	ENSDARG00000062187	ENSDARG00000062187	kif14	kinesin family member 14 [Source:ZFIN;Acc:ZDB-GENE-030131-5759]	ARRAYEXPRESS,ENSG
ENSDARG00000068865	32.8621	1.99797	1.62503	1.2295	0.218884	0.368776	0.433237	ENSDARG00000068865	ENSDARG00000068865	si:dkey-61p9.7	si:dkey-61p9.7 [Source:ZFIN;Acc:ZDB-GENE-041210-241]	ARRAYEXPRESS,ENSG
ENSDARG00000003820	5097.87	1.99765	0.42585	4.69097	2.72E-06	2.83E-05	4.54821	ENSDARG00000003820	ENSDARG00000003820	nr1d2a	nuclear receptor subfamily 1, group D, member 2a [Source:ZFIN;Acc:ZDB-GENE-040504-1]	ARRAYEXPRESS,ENSG
ENSDARG00000004937	1024.59	1.99617	0.624378	3.19706	0.00138838	0.00660137	2.18037	ENSDARG00000004937	ENSDARG00000004937	skp2	S-phase kinase-associated protein 2, E3 ubiquitin protein ligase [Source:ZFIN;Acc:ZDB-GENE-030219-158]	ARRAYEXPRESS,ENSG
ENSDARG00000041505	1429.83	1.99444	0.517198	3.85624	0.000115144	0.000783477	3.10597	ENSDARG00000041505	ENSDARG00000041505	itm2bb	integral membrane protein 2Bb [Source:ZFIN;Acc:ZDB-GENE-040426-2139]	ARRAYEXPRESS,ENSG
ENSDARG00000106062	708.296	1.99404	0.482745	4.13063	3.62E-05	0.000286576	3.54276	ENSDARG00000106062	ENSDARG00000106062	fzd1	frizzled class receptor 1 [Source:ZFIN;Acc:ZDB-GENE-990415-219]	ARRAYEXPRESS,ENSG
ENSDARG00000093405	55.3364	1.99304	1.07527	1.85353	0.0638065	0.148036	0.829633	ENSDARG00000093405	ENSDARG00000093405	casp6a	caspase 6, apoptosis-related cysteine peptidase a [Source:ZFIN;Acc:ZDB-GENE-030825-4]	ARRAYEXPRESS,ENSG
ENSDARG00000039217	534.087	1.99144	0.652105	3.05386	0.00225916	0.00997604	2.00104	ENSDARG00000039217	ENSDARG00000039217	orc1	origin recognition complex, subunit 1 [Source:ZFIN;Acc:ZDB-GENE-030131-6960]	ARRAYEXPRESS,ENSG
ENSDARG00000104047	99.7599	1.99071	0.794557	2.50543	0.0122301	0.0402561	1.39517	ENSDARG00000104047	ENSDARG00000104047	si:ch211-262i1.3	si:ch211-262i1.3 [Source:ZFIN;Acc:ZDB-GENE-141222-7]	ARRAYEXPRESS,ENSG
ENSDARG00000089129	61.4582	1.98975	0.962447	2.06739	0.0386979	0.100617	0.997331	ENSDARG00000089129	ENSDARG00000089129	baxa	BCL2 associated X, apoptosis regulator a [Source:ZFIN;Acc:ZDB-GENE-000511-6]	ARRAYEXPRESS,ENSG
ENSDARG00000103636	236.469	1.9887	0.782611	2.54111	0.01105	0.0370316	1.43143	ENSDARG00000103636	ENSDARG00000103636	zgc:174703	zgc:174703 [Source:ZFIN;Acc:ZDB-GENE-080208-4]	ARRAYEXPRESS,ENSG
ENSDARG00000006052	118.987	1.9887	3.52896	0.563536	0.57307	0.711134	0.148049	ENSDARG00000006052	ENSDARG00000006052	malt2	MALT paracaspase 2 [Source:ZFIN;Acc:ZDB-GENE-020801-2]	ARRAYEXPRESS,ENSG
ENSDARG00000093424	183.957	1.98613	0.704647	2.81861	0.0048232	0.0187311	1.72744	ENSDARG00000093424	ENSDARG00000093424	znf1135	zinc finger protein 1135 [Source:ZFIN;Acc:ZDB-GENE-110913-151]	ARRAYEXPRESS,ENSG
ENSDARG00000054968	704.165	1.9849	0.513957	3.862	0.000112462	0.000768436	3.11439	ENSDARG00000054968	ENSDARG00000054968	cd40	CD40 molecule, TNF receptor superfamily member 5 [Source:ZFIN;Acc:ZDB-GENE-090313-95]	ARRAYEXPRESS,ENSG
ENSDARG00000100968	753.009	1.98399	0.486874	4.07496	4.60E-05	0.000354223	3.45072	ENSDARG00000100968	ENSDARG00000100968	si:ch211-1a19.3	si:ch211-1a19.3 [Source:ZFIN;Acc:ZDB-GENE-141216-322]	ARRAYEXPRESS,ENSG
ENSDARG00000040059	1634.64	1.9831	0.366045	5.41764	6.04E-08	8.87E-07	6.05208	ENSDARG00000040059	ENSDARG00000040059	gbp	glycogen synthase kinase binding protein [Source:ZFIN;Acc:ZDB-GENE-990714-7]	ARRAYEXPRESS,ENSG
ENSDARG00000079530	350.446	1.98259	0.477017	4.15623	3.24E-05	0.000259442	3.58596	ENSDARG00000079530	ENSDARG00000079530	si:dkey-17m8.1	si:dkey-17m8.1 [Source:ZFIN;Acc:ZDB-GENE-110411-225]	ARRAYEXPRESS,ENSG
ENSDARG00000099002	97.4673	1.98014	0.954017	2.07558	0.0379324	0.0990346	1.00421	ENSDARG00000099002	ENSDARG00000099002	creb5a	cAMP responsive element binding protein 5a [Source:ZFIN;Acc:ZDB-GENE-120827-2]	ARRAYEXPRESS,ENSG
ENSDARG00000014673	990.017	1.98004	0.460805	4.29691	1.73E-05	0.000147863	3.83014	ENSDARG00000014673	ENSDARG00000014673	fzd9b	frizzled class receptor 9b [Source:ZFIN;Acc:ZDB-GENE-000906-4]	ARRAYEXPRESS,ENSG
ENSDARG00000004415	25173.9	1.97961	0.737314	2.68489	0.0072554	0.026315	1.5798	ENSDARG00000004415	ENSDARG00000004415	tcf7l2	transcription factor 7 like 2 [Source:ZFIN;Acc:ZDB-GENE-991110-8]	ARRAYEXPRESS,ENSG
ENSDARG00000094366	92.818	1.97895	0.875139	2.2613	0.0237408	0.0687273	1.16287	ENSDARG00000094366	ENSDARG00000094366	si:dkey-260g12.1	si:dkey-260g12.1 [Source:ZFIN;Acc:ZDB-GENE-100922-284]	ARRAYEXPRESS,ENSG
ENSDARG00000058381	28.1013	1.97851	1.34549	1.47048	0.141431	0.269171	0.569971	ENSDARG00000058381	ENSDARG00000058381	zgc:171775	zgc:171775 [Source:ZFIN;Acc:ZDB-GENE-030131-4309]	ARRAYEXPRESS,ENSG
ENSDARG00000039131	107.666	1.9785	1.34002	1.47648	0.139816	0.26693	0.573603	ENSDARG00000039131	ENSDARG00000039131	atp1a1a.3	ATPase Na+/K+ transporting subunit alpha 1a, tandem duplicate 3 [Source:ZFIN;Acc:ZDB-GENE-001212-3]	ARRAYEXPRESS,ENSG
ENSDARG00000089837	80.7825	1.97752	0.938335	2.10748	0.0350764	0.0931716	1.03072	ENSDARG00000089837	ENSDARG00000089837	slc35d2	solute carrier family 35 member D2 [Source:ZFIN;Acc:ZDB-GENE-080125-1]	ARRAYEXPRESS,ENSG
ENSDARG00000029609	243.916	1.97751	0.561249	3.52342	0.000426021	0.0024013	2.61955	ENSDARG00000029609	ENSDARG00000029609	macrod1	mono-ADP ribosylhydrolase 1 [Source:ZFIN;Acc:ZDB-GENE-040912-100]	ARRAYEXPRESS,ENSG
ENSDARG00000010408	1900.95	1.97342	0.386878	5.1009	3.38E-07	4.34E-06	5.36251	ENSDARG00000010408	ENSDARG00000010408	igsf9b	immunoglobulin superfamily, member 9b [Source:ZFIN;Acc:ZDB-GENE-060810-28]	ARRAYEXPRESS,ENSG
ENSDARG00000114306	31.7368	1.97176	1.39835	1.41006	0.158521	0.292262	0.534228	ENSDARG00000114306	ENSDARG00000114306	BX248108.1	multidrug and toxin extrusion protein 1-like [Source:NCBI gene;Acc:560089]	ARRAYEXPRESS,ENSG
ENSDARG00000009087	7642.42	1.97161	0.5289	3.72776	0.000193189	0.00122099	2.91329	ENSDARG00000009087	ENSDARG00000009087	cd74a	CD74 molecule, major histocompatibility complex, class II invariant chain a [Source:ZFIN;Acc:ZDB-GENE-000901-1]	ARRAYEXPRESS,ENSG
ENSDARG00000097639	374.828	1.97106	0.526671	3.74249	0.000182206	0.00116324	2.93433	ENSDARG00000097639	ENSDARG00000097639	si:ch73-265h17.4	si:ch73-265h17.4 [Source:ZFIN;Acc:ZDB-GENE-131121-594]	ARRAYEXPRESS,ENSG
ENSDARG00000058372	293.783	1.9702	0.658962	2.98986	0.00279107	0.0119167	1.92384	ENSDARG00000058372	ENSDARG00000058372	mcph1	microcephalin 1 [Source:ZFIN;Acc:ZDB-GENE-060421-6122]	ARRAYEXPRESS,ENSG
ENSDARG00000056045	395.692	1.9663	0.75228	2.61378	0.00895461	0.0313492	1.50377	ENSDARG00000056045	ENSDARG00000056045	si:ch73-139e5.4	si:ch73-139e5.4 [Source:ZFIN;Acc:ZDB-GENE-130531-31]	ARRAYEXPRESS,ENSG
ENSDARG00000079252	199.789	1.96629	0.608524	3.23124	0.00123255	0.00599164	2.22245	ENSDARG00000079252	ENSDARG00000079252	fam117ab	family with sequence similarity 117 member Ab [Source:ZFIN;Acc:ZDB-GENE-080515-7]	ARRAYEXPRESS,ENSG
ENSDARG00000074060	1270.28	1.96613	0.422716	4.65118	3.30E-06	3.37E-05	4.47237	ENSDARG00000074060	ENSDARG00000074060	map3k14a	mitogen-activated protein kinase kinase kinase 14a [Source:ZFIN;Acc:ZDB-GENE-120215-80]	ARRAYEXPRESS,ENSG
ENSDARG00000094025	191.033	1.96565	0.638908	3.07658	0.00209392	0.00937228	2.02815	ENSDARG00000094025	ENSDARG00000094025	si:dkey-237j10.2	si:dkey-237j10.2 [Source:ZFIN;Acc:ZDB-GENE-100922-206]	ARRAYEXPRESS,ENSG
ENSDARG00000103716	90.0678	1.9653	1.88067	1.045	0.296025	0.45608	0.340959	ENSDARG00000103716	ENSDARG00000103716	si:busm1-194e12.11	si:busm1-194e12.11 [Source:ZFIN;Acc:ZDB-GENE-030616-318]	ARRAYEXPRESS,ENSG
ENSDARG00000015016	5634.27	1.96382	0.514973	3.81345	0.000137041	0.000907505	3.04215	ENSDARG00000015016	ENSDARG00000015016	kif26ab	kinesin family member 26Ab [Source:ZFIN;Acc:ZDB-GENE-100716-6]	ARRAYEXPRESS,ENSG
ENSDARG00000063313	166.996	1.96356	0.6372	3.08155	0.00205923	0.00923607	2.03451	ENSDARG00000063313	ENSDARG00000063313	plbd1	phospholipase B domain containing 1 [Source:ZFIN;Acc:ZDB-GENE-050411-22]	ARRAYEXPRESS,ENSG
ENSDARG00000075100	4540.39	1.9617	0.514739	3.81105	0.000138375	0.000914485	3.03882	ENSDARG00000075100	ENSDARG00000075100	neo1b	neogenin 1b [Source:ZFIN;Acc:ZDB-GENE-131121-320]	ARRAYEXPRESS,ENSG
ENSDARG00000004301	279.431	1.96139	0.727999	2.69422	0.0070553	0.0257037	1.59	ENSDARG00000004301	ENSDARG00000004301	rhogb	ras homolog family member Gb [Source:ZFIN;Acc:ZDB-GENE-030131-8877]	ARRAYEXPRESS,ENSG
ENSDARG00000038010	445.67	1.95755	0.619352	3.16063	0.00157427	0.00734397	2.13407	ENSDARG00000038010	ENSDARG00000038010	rac2	Rac family small GTPase 2 [Source:ZFIN;Acc:ZDB-GENE-040625-27]	ARRAYEXPRESS,ENSG
ENSDARG00000078533	123.665	1.95617	0.833592	2.34667	0.018942	0.0573525	1.24145	ENSDARG00000078533	ENSDARG00000078533	poc1a	POC1 centriolar protein A [Source:HGNC Symbol;Acc:HGNC:24488]	ARRAYEXPRESS,ENSG
ENSDARG00000101634	275.198	1.95554	0.550139	3.55463	0.000378505	0.00216964	2.66361	ENSDARG00000101634	ENSDARG00000101634	si:ch211-209j12.1	si:ch211-209j12.1 [Source:ZFIN;Acc:ZDB-GENE-120709-44]	ARRAYEXPRESS,ENSG
ENSDARG00000092725	29.6749	1.95479	1.62606	1.20217	0.229299	0.381456	0.418555	ENSDARG00000092725	ENSDARG00000092725	si:dkey-188i13.8	si:dkey-188i13.8 [Source:ZFIN;Acc:ZDB-GENE-090312-93]	ARRAYEXPRESS,ENSG
ENSDARG00000023587	123.383	1.95476	0.735261	2.6586	0.00784668	0.0280997	1.5513	ENSDARG00000023587	ENSDARG00000023587	kcnk5a	potassium channel, subfamily K, member 5a [Source:ZFIN;Acc:ZDB-GENE-051113-112]	ARRAYEXPRESS,ENSG
ENSDARG00000105077	669.012	1.95385	0.535666	3.64753	0.000264778	0.00159602	2.79696	ENSDARG00000105077	ENSDARG00000105077	hdhd5	haloacid dehalogenase like hydrolase domain containing 5 [Source:ZFIN;Acc:ZDB-GENE-080220-59]	ARRAYEXPRESS,ENSG
ENSDARG00000069733	599.315	1.95363	0.477025	4.09545	4.21E-05	0.000327523	3.48476	ENSDARG00000069733	ENSDARG00000069733	mavs	mitochondrial antiviral signaling protein [Source:ZFIN;Acc:ZDB-GENE-070112-1402]	ARRAYEXPRESS,ENSG
ENSDARG00000058325	378.761	1.95294	0.541236	3.60829	0.000308221	0.00181478	2.74118	ENSDARG00000058325	ENSDARG00000058325	casp8	caspase 8, apoptosis-related cysteine peptidase [Source:ZFIN;Acc:ZDB-GENE-000713-1]	ARRAYEXPRESS,ENSG
ENSDARG00000069194	59.742	1.95193	1.11153	1.75608	0.0790744	0.174627	0.757889	ENSDARG00000069194	ENSDARG00000069194	mycbpap	mycbp associated protein [Source:ZFIN;Acc:ZDB-GENE-080923-1]	ARRAYEXPRESS,ENSG
ENSDARG00000110787	187.605	1.95141	0.704937	2.76821	0.00563647	0.0212805	1.67202	ENSDARG00000110787	ENSDARG00000110787	znf1102	zinc finger protein 1102 [Source:ZFIN;Acc:ZDB-GENE-071004-71]	ARRAYEXPRESS,ENSG
ENSDARG00000100947	69.8581	1.94919	0.949794	2.05223	0.0401477	0.103478	0.985154	ENSDARG00000100947	ENSDARG00000100947	mafk	v-maf avian musculoaponeurotic fibrosarcoma oncogene homolog K [Source:ZFIN;Acc:ZDB-GENE-040624-9]	ARRAYEXPRESS,ENSG
ENSDARG00000015033	90.3812	1.94796	0.917919	2.12215	0.0338255	0.0905132	1.04329	ENSDARG00000015033	ENSDARG00000015033	slc23a1	solute carrier family 23 member 1 [Source:ZFIN;Acc:ZDB-GENE-080804-2]	ARRAYEXPRESS,ENSG
ENSDARG00000016457	1314.38	1.94726	0.369117	5.27544	1.32E-07	1.83E-06	5.73755	ENSDARG00000016457	ENSDARG00000016457	irf9	interferon regulatory factor 9 [Source:ZFIN;Acc:ZDB-GENE-040912-165]	ARRAYEXPRESS,ENSG
ENSDARG00000007329	29.1828	1.94581	1.44155	1.3498	0.17708	0.316911	0.499063	ENSDARG00000007329	ENSDARG00000007329	tbx16	T-box transcription factor 16 [Source:ZFIN;Acc:ZDB-GENE-990615-5]	ARRAYEXPRESS,ENSG
ENSDARG00000068915	434.975	1.9455	0.849975	2.28889	0.022086	0.0648834	1.18787	ENSDARG00000068915	ENSDARG00000068915	si:ch73-42k18.1	si:ch73-42k18.1 [Source:NCBI gene;Acc:100150220]	ARRAYEXPRESS,ENSG
ENSDARG00000016188	809.124	1.94438	0.468324	4.15178	3.30E-05	0.000264	3.5784	ENSDARG00000016188	ENSDARG00000016188	SBNO2	si:ch73-63e15.2 [Source:ZFIN;Acc:ZDB-GENE-091204-463]	ARRAYEXPRESS,ENSG
ENSDARG00000112632	121.858	1.94346	0.913317	2.12792	0.0333441	0.0895192	1.04808	ENSDARG00000112632	ENSDARG00000112632	si:ch211-106j21.6	si:ch211-106j21.6 [Source:ZFIN;Acc:ZDB-GENE-081103-22]	ARRAYEXPRESS,ENSG
ENSDARG00000067673	2281.76	1.94176	0.401441	4.83698	1.32E-06	1.47E-05	4.83268	ENSDARG00000067673	ENSDARG00000067673	snapc4	small nuclear RNA activating complex, polypeptide 4 [Source:ZFIN;Acc:ZDB-GENE-030131-5794]	ARRAYEXPRESS,ENSG
ENSDARG00000007885	199.877	1.94157	0.593085	3.27367	0.0010616	0.00525781	2.27919	ENSDARG00000007885	ENSDARG00000007885	fancl	FA complementation group L [Source:ZFIN;Acc:ZDB-GENE-040426-1045]	ARRAYEXPRESS,ENSG
ENSDARG00000052496	295.602	1.94019	0.668448	2.90253	0.00370165	0.0149923	1.82413	ENSDARG00000052496	ENSDARG00000052496	arhgap45a	Rho GTPase activating protein 45a [Source:ZFIN;Acc:ZDB-GENE-140106-47]	ARRAYEXPRESS,ENSG
ENSDARG00000099470	82.8789	1.93987	1.02758	1.8878	0.0590528	0.139356	0.855873	ENSDARG00000099470	ENSDARG00000099470	muc5.3	mucin 5.3 [Source:ZFIN;Acc:ZDB-GENE-040426-1562]	ARRAYEXPRESS,ENSG
ENSDARG00000093521	86.5779	1.938	1.167	1.66066	0.0967815	0.204421	0.689474	ENSDARG00000093521	ENSDARG00000093521	b3gnt3.3	UDP-GlcNAc:betaGal beta-1,3-N-acetylglucosaminyltransferase 3, tandem duplicate 3 [Source:ZFIN;Acc:ZDB-GENE-081105-12]	ARRAYEXPRESS,ENSG
ENSDARG00000076638	3047.12	1.93702	0.398198	4.86447	1.15E-06	1.29E-05	4.88941	ENSDARG00000076638	ENSDARG00000076638	FO082781.1	mex-3 RNA binding family member A [Source:NCBI gene;Acc:100332760]	ARRAYEXPRESS,ENSG
ENSDARG00000073673	816.982	1.93681	0.418505	4.62792	3.69E-06	3.73E-05	4.42829	ENSDARG00000073673	ENSDARG00000073673	adgra3	adhesion G protein-coupled receptor A3 [Source:HGNC Symbol;Acc:HGNC:13839]	ARRAYEXPRESS,ENSG
ENSDARG00000021982	37.3439	1.93047	1.18629	1.62732	0.103669	0.215109	0.667342	ENSDARG00000021982	ENSDARG00000021982	sh3bp2	SH3-domain binding protein 2 [Source:ZFIN;Acc:ZDB-GENE-091204-268]	ARRAYEXPRESS,ENSG
ENSDARG00000087832	35.2063	1.92969	1.61409	1.19553	0.231882	0.384378	0.415241	ENSDARG00000087832	ENSDARG00000087832	bcl3	BCL3 transcription coactivator [Source:ZFIN;Acc:ZDB-GENE-061013-1]	ARRAYEXPRESS,ENSG
ENSDARG00000055300	891.53	1.92936	0.415627	4.64204	3.45E-06	3.50E-05	4.45593	ENSDARG00000055300	ENSDARG00000055300	atxn7l2a	ataxin 7-like 2a [Source:ZFIN;Acc:ZDB-GENE-060519-13]	ARRAYEXPRESS,ENSG
ENSDARG00000074635	6232.97	1.92653	0.410798	4.68973	2.74E-06	2.84E-05	4.54668	ENSDARG00000074635	ENSDARG00000074635	abca1a	ATP-binding cassette, sub-family A (ABC1), member 1A [Source:ZFIN;Acc:ZDB-GENE-031006-12]	ARRAYEXPRESS,ENSG
ENSDARG00000012945	57.3806	1.92562	1.0182	1.89121	0.0585968	0.138498	0.858558	ENSDARG00000012945	ENSDARG00000012945	tnfsf13b	TNF superfamily member 13b [Source:ZFIN;Acc:ZDB-GENE-080204-44]	ARRAYEXPRESS,ENSG
ENSDARG00000097889	409.812	1.92338	0.626712	3.069	0.00214773	0.00957367	2.01892	ENSDARG00000097889	ENSDARG00000097889	si:ch73-265h17.2	si:ch73-265h17.2 [Source:ZFIN;Acc:ZDB-GENE-131120-39]	ARRAYEXPRESS,ENSG
ENSDARG00000099938	74.4136	1.9228	0.945303	2.03406	0.0419458	0.106899	0.971025	ENSDARG00000099938	ENSDARG00000099938	pigrl3.5	polymeric immunoglobulin receptor-like 3.5 [Source:ZFIN;Acc:ZDB-GENE-150409-6]	ARRAYEXPRESS,ENSG
ENSDARG00000040910	48.1047	1.92228	1.30812	1.4695	0.141697	0.269598	0.569283	ENSDARG00000040910	ENSDARG00000040910	ildr1b	immunoglobulin-like domain containing receptor 1b [Source:ZFIN;Acc:ZDB-GENE-040912-72]	ARRAYEXPRESS,ENSG
ENSDARG00000099444	86.8678	1.92189	0.892055	2.15445	0.0312051	0.0850384	1.07038	ENSDARG00000099444	ENSDARG00000099444	znf1122	zinc finger protein 1122 [Source:ZFIN;Acc:ZDB-GENE-141211-60]	ARRAYEXPRESS,ENSG
ENSDARG00000053713	3260.2	1.92092	0.339634	5.65585	1.55E-08	2.58E-07	6.58838	ENSDARG00000053713	ENSDARG00000053713	ccdc88c	coiled-coil domain containing 88C [Source:ZFIN;Acc:ZDB-GENE-100419-3]	ARRAYEXPRESS,ENSG
ENSDARG00000017984	99.0734	1.92063	0.942047	2.03878	0.0414716	0.105967	0.974828	ENSDARG00000017984	ENSDARG00000017984	zgc:172106	zgc:172106 [Source:ZFIN;Acc:ZDB-GENE-080204-42]	ARRAYEXPRESS,ENSG
ENSDARG00000023272	2284.29	1.91939	0.712141	2.69523	0.00703392	0.0256497	1.59092	ENSDARG00000023272	ENSDARG00000023272	tfap2d	transcription factor AP-2 delta (activating enhancer binding protein 2 delta) [Source:NCBI gene;Acc:566838]	ARRAYEXPRESS,ENSG
ENSDARG00000113044	110.508	1.91863	1.8043	1.06337	0.287614	0.446895	0.349795	ENSDARG00000113044	ENSDARG00000113044	pimr58	Pim proto-oncogene, serine/threonine kinase, related 58 [Source:ZFIN;Acc:ZDB-GENE-060526-96]	ARRAYEXPRESS,ENSG
ENSDARG00000092169	76.7719	1.9159	0.842865	2.27308	0.0230213	0.0670865	1.17336	ENSDARG00000092169	ENSDARG00000092169	si:dkey-250k15.4	si:dkey-250k15.4 [Source:ZFIN;Acc:ZDB-GENE-100922-254]	ARRAYEXPRESS,ENSG
ENSDARG00000095149	31.7937	1.91531	1.29162	1.48288	0.138107	0.264779	0.577116	ENSDARG00000095149	ENSDARG00000095149	znf1062	zinc finger protein 1062 [Source:ZFIN;Acc:ZDB-GENE-120709-37]	ARRAYEXPRESS,ENSG
ENSDARG00000018121	618.646	1.91509	0.548115	3.49397	0.0004759	0.00264356	2.57781	ENSDARG00000018121	ENSDARG00000018121	cenpj	centromere protein J [Source:ZFIN;Acc:ZDB-GENE-030131-6323]	ARRAYEXPRESS,ENSG
ENSDARG00000052039	466.502	1.91128	0.704793	2.71183	0.00669137	0.0245749	1.60951	ENSDARG00000052039	ENSDARG00000052039	caspb	caspase b [Source:ZFIN;Acc:ZDB-GENE-020812-1]	ARRAYEXPRESS,ENSG
ENSDARG00000101816	186.587	1.91097	0.711832	2.68458	0.0072621	0.0263344	1.57948	ENSDARG00000101816	ENSDARG00000101816	col5a3b	collagen, type V, alpha 3b [Source:ZFIN;Acc:ZDB-GENE-110728-4]	ARRAYEXPRESS,ENSG
ENSDARG00000074070	1209.03	1.91035	0.48801	3.91456	9.06E-05	0.00064033	3.1936	ENSDARG00000074070	ENSDARG00000074070	irx5b	iroquois homeobox 5b [Source:ZFIN;Acc:ZDB-GENE-040628-5]	ARRAYEXPRESS,ENSG
ENSDARG00000073675	112.073	1.90973	0.757304	2.52175	0.0116774	0.0387633	1.41158	ENSDARG00000073675	ENSDARG00000073675	tlr8b	toll-like receptor 8b [Source:ZFIN;Acc:ZDB-GENE-040219-12]	ARRAYEXPRESS,ENSG
ENSDARG00000098444	349.205	1.90957	0.773379	2.46913	0.0135443	0.0437708	1.35882	ENSDARG00000098444	ENSDARG00000098444	si:dkey-3h2.4	si:dkey-3h2.4 [Source:ZFIN;Acc:ZDB-GENE-070705-466]	ARRAYEXPRESS,ENSG
ENSDARG00000101112	30.0768	1.90953	1.47985	1.29036	0.196927	0.342046	0.465916	ENSDARG00000101112	ENSDARG00000101112	FO704777.1	dr1-associated corepressor-like [Source:NCBI gene;Acc:100535468]	ARRAYEXPRESS,ENSG
ENSDARG00000098640	152.901	1.90929	0.712587	2.67938	0.00737587	0.0267073	1.57337	ENSDARG00000098640	ENSDARG00000098640	CU984600.3	immunoglobulin superfamily member 3-like [Source:NCBI gene;Acc:100005927]	ARRAYEXPRESS,ENSG
ENSDARG00000068258	1831.07	1.90533	0.405979	4.69318	2.69E-06	2.80E-05	4.55284	ENSDARG00000068258	ENSDARG00000068258	lrch4	leucine-rich repeats and calponin homology (CH) domain containing 4 [Source:ZFIN;Acc:ZDB-GENE-060503-749]	ARRAYEXPRESS,ENSG
ENSDARG00000069114	233.468	1.90472	0.632953	3.00926	0.00261886	0.0113036	1.94678	ENSDARG00000069114	ENSDARG00000069114	unc93b1	unc-93 homolog B1, TLR signaling regulator [Source:ZFIN;Acc:ZDB-GENE-130424-1]	ARRAYEXPRESS,ENSG
ENSDARG00000001498	236.687	1.90398	0.881	2.16116	0.0306831	0.0839083	1.07619	ENSDARG00000001498	ENSDARG00000001498	skap1	src kinase associated phosphoprotein 1 [Source:ZFIN;Acc:ZDB-GENE-090721-1]	ARRAYEXPRESS,ENSG
ENSDARG00000052176	39.6793	1.90391	1.34962	1.4107	0.158333	0.292031	0.53457	ENSDARG00000052176	ENSDARG00000052176	shfl	shiftless antiviral inhibitor of ribosomal frameshifting [Source:NCBI gene;Acc:797287]	ARRAYEXPRESS,ENSG
ENSDARG00000088549	168.448	1.90239	0.676256	2.81312	0.0049064	0.0189976	1.7213	ENSDARG00000088549	ENSDARG00000088549	si:ch1073-390k14.1	si:ch1073-390k14.1 [Source:ZFIN;Acc:ZDB-GENE-141215-14]	ARRAYEXPRESS,ENSG
ENSDARG00000035879	606.975	1.90104	0.449975	4.22477	2.39E-05	0.000198563	3.7021	ENSDARG00000035879	ENSDARG00000035879	fuca1.2	alpha-L-fucosidase 1, tandem duplicate 2 [Source:ZFIN;Acc:ZDB-GENE-040801-78]	ARRAYEXPRESS,ENSG
ENSDARG00000045066	1743.72	1.90092	0.488765	3.88923	0.000100565	0.00070012	3.15483	ENSDARG00000045066	ENSDARG00000045066	entpd1	ectonucleoside triphosphate diphosphohydrolase 1 [Source:ZFIN;Acc:ZDB-GENE-040801-58]	ARRAYEXPRESS,ENSG
ENSDARG00000098529	2056.04	1.90007	0.56287	3.37567	0.000736352	0.00385475	2.414	ENSDARG00000098529	ENSDARG00000098529	ccne2	cyclin E2 [Source:ZFIN;Acc:ZDB-GENE-030131-9689]	ARRAYEXPRESS,ENSG
ENSDARG00000103844	6543.62	1.89908	0.380682	4.98862	6.08E-07	7.30E-06	5.13668	ENSDARG00000103844	ENSDARG00000103844	si:ch211-266c8.1	si:ch211-266c8.1 [Source:ZFIN;Acc:ZDB-GENE-070424-173]	ARRAYEXPRESS,ENSG
ENSDARG00000091972	400.584	1.89688	0.726584	2.61069	0.0090361	0.0315666	1.50077	ENSDARG00000091972	ENSDARG00000091972	si:dkey-58f10.7	si:dkey-58f10.7 [Source:ZFIN;Acc:ZDB-GENE-060526-321]	ARRAYEXPRESS,ENSG
ENSDARG00000037408	67.3616	1.89665	1.03886	1.8257	0.0678962	0.155094	0.809406	ENSDARG00000037408	ENSDARG00000037408	tbc1d10c	TBC1 domain family, member 10C [Source:ZFIN;Acc:ZDB-GENE-130125-1]	ARRAYEXPRESS,ENSG
ENSDARG00000103066	240.319	1.89259	0.720608	2.62637	0.00863002	0.0304363	1.51661	ENSDARG00000103066	ENSDARG00000103066	LSM2	si:ch73-14h10.2 [Source:ZFIN;Acc:ZDB-GENE-141222-67]	ARRAYEXPRESS,ENSG
ENSDARG00000040192	438.289	1.89219	0.794889	2.38045	0.0172917	0.0534591	1.27198	ENSDARG00000040192	ENSDARG00000040192	nenf	neudesin neurotrophic factor [Source:ZFIN;Acc:ZDB-GENE-050320-129]	ARRAYEXPRESS,ENSG
ENSDARG00000059054	707.976	1.89195	0.476526	3.97031	7.18E-05	0.000522621	3.28181	ENSDARG00000059054	ENSDARG00000059054	pdk2b	pyruvate dehydrogenase kinase, isozyme 2b [Source:ZFIN;Acc:ZDB-GENE-040426-939]	ARRAYEXPRESS,ENSG
ENSDARG00000098431	489.051	1.89063	0.560143	3.37527	0.000737442	0.00385736	2.41371	ENSDARG00000098431	ENSDARG00000098431	comp	cartilage oligomeric matrix protein [Source:ZFIN;Acc:ZDB-GENE-060606-1]	ARRAYEXPRESS,ENSG
ENSDARG00000101272	267.232	1.8903	0.896742	2.10796	0.0350345	0.0931235	1.03094	ENSDARG00000101272	ENSDARG00000101272	si:dkey-29j8.1	si:dkey-29j8.1 [Source:ZFIN;Acc:ZDB-GENE-110913-11]	ARRAYEXPRESS,ENSG
ENSDARG00000088999	651.967	1.89006	0.461325	4.09703	4.18E-05	0.000325688	3.4872	ENSDARG00000088999	ENSDARG00000088999	mettl4	methyltransferase like 4 [Source:ZFIN;Acc:ZDB-GENE-130129-2]	ARRAYEXPRESS,ENSG
ENSDARG00000070165	280.603	1.88987	0.58958	3.20546	0.00134846	0.00644767	2.1906	ENSDARG00000070165	ENSDARG00000070165	tnfrsf1b	tumor necrosis factor receptor superfamily, member 1B [Source:ZFIN;Acc:ZDB-GENE-070410-133]	ARRAYEXPRESS,ENSG
ENSDARG00000111026	42.599	1.8887	1.0808	1.74751	0.0805483	0.177161	0.751632	ENSDARG00000111026	ENSDARG00000111026	BX927193.2	nan	ARRAYEXPRESS,ENSG
ENSDARG00000089475	804.081	1.88752	0.784466	2.40613	0.0161227	0.0505074	1.29665	ENSDARG00000089475	ENSDARG00000089475	hbae1.1	hemoglobin, alpha embryonic 1.1 [Source:ZFIN;Acc:ZDB-GENE-980526-80]	ARRAYEXPRESS,ENSG
ENSDARG00000100384	152.073	1.88609	0.786035	2.3995	0.0164174	0.0512097	1.29065	ENSDARG00000100384	ENSDARG00000100384	CT990567.1	nan	ARRAYEXPRESS,ENSG
ENSDARG00000099428	465.752	1.88555	0.568997	3.31381	0.000920346	0.0046679	2.33088	ENSDARG00000099428	ENSDARG00000099428	si:dkey-15h8.17	si:dkey-15h8.17 [Source:ZFIN;Acc:ZDB-GENE-141222-9]	ARRAYEXPRESS,ENSG
ENSDARG00000036864	390.679	1.88404	0.485068	3.88407	0.000102724	0.000712612	3.14715	ENSDARG00000036864	ENSDARG00000036864	slc34a2b	solute carrier family 34 member 2b [Source:ZFIN;Acc:ZDB-GENE-030709-1]	ARRAYEXPRESS,ENSG
ENSDARG00000068168	116.851	1.88394	1.02635	1.83557	0.0664205	0.152651	0.816301	ENSDARG00000068168	ENSDARG00000068168	hes2.2	hes family bHLH transcription factor 2, tandem duplicate 2 [Source:ZFIN;Acc:ZDB-GENE-060825-55]	ARRAYEXPRESS,ENSG
ENSDARG00000004051	33.8472	1.8828	1.35469	1.38984	0.164576	0.300322	0.522413	ENSDARG00000004051	ENSDARG00000004051	CR354540.1	cytochrome P450, family 7, subfamily A, polypeptide 1b [Source:NCBI gene;Acc:559097]	ARRAYEXPRESS,ENSG
ENSDARG00000074345	2234.46	1.88276	2.32293	0.810513	0.417645	0.576875	0.238918	ENSDARG00000074345	ENSDARG00000074345	si:ch211-214b16.4	si:ch211-214b16.4 [Source:ZFIN;Acc:ZDB-GENE-081105-53]	ARRAYEXPRESS,ENSG
ENSDARG00000100925	7377.93	1.88127	0.474816	3.9621	7.43E-05	0.000537121	3.26993	ENSDARG00000100925	ENSDARG00000100925	CU104709.1	nan	ARRAYEXPRESS,ENSG
ENSDARG00000061885	116.225	1.88067	0.923618	2.0362	0.0417306	0.106475	0.972751	ENSDARG00000061885	ENSDARG00000061885	satb2	SATB homeobox 2 [Source:ZFIN;Acc:ZDB-GENE-070912-212]	ARRAYEXPRESS,ENSG
ENSDARG00000020884	802.85	1.88029	0.440173	4.2717	1.94E-05	0.000163964	3.78525	ENSDARG00000020884	ENSDARG00000020884	gli2b	GLI family zinc finger 2b [Source:ZFIN;Acc:ZDB-GENE-050523-1]	ARRAYEXPRESS,ENSG
ENSDARG00000033099	1897.59	1.87818	0.408141	4.60179	4.19E-06	4.17E-05	4.37986	ENSDARG00000033099	ENSDARG00000033099	kif7	kinesin family member 7 [Source:NCBI gene;Acc:544651]	ARRAYEXPRESS,ENSG
ENSDARG00000091111	769.592	1.87773	0.467503	4.01651	5.91E-05	0.000441807	3.35477	ENSDARG00000091111	ENSDARG00000091111	si:ch211-15b10.6	si:ch211-15b10.6 [Source:ZFIN;Acc:ZDB-GENE-160728-113]	ARRAYEXPRESS,ENSG
ENSDARG00000104077	630.913	1.87718	0.624643	3.0052	0.00265409	0.0114243	1.94217	ENSDARG00000104077	ENSDARG00000104077	fcer1gl	Fc receptor, IgE, high affinity I, gamma polypeptide like [Source:ZFIN;Acc:ZDB-GENE-070502-4]	ARRAYEXPRESS,ENSG
ENSDARG00000054373	42.9738	1.87713	1.23975	1.51412	0.129995	0.253546	0.595943	ENSDARG00000054373	ENSDARG00000054373	b3gnt3.2	UDP-GlcNAc:betaGal beta-1,3-N-acetylglucosaminyltransferase 3, tendem duplicate 2 [Source:ZFIN;Acc:ZDB-GENE-081104-528]	ARRAYEXPRESS,ENSG
ENSDARG00000025757	62.9933	1.87283	1.08757	1.72203	0.0850646	0.184806	0.733283	ENSDARG00000025757	ENSDARG00000025757	tspan35	tetraspanin 35 [Source:ZFIN;Acc:ZDB-GENE-040426-1362]	ARRAYEXPRESS,ENSG
ENSDARG00000002601	175.11	1.8711	0.74694	2.50502	0.0122444	0.0402897	1.39481	ENSDARG00000002601	ENSDARG00000002601	irx7	iroquois homeobox 7 [Source:ZFIN;Acc:ZDB-GENE-020103-1]	ARRAYEXPRESS,ENSG
ENSDARG00000107425	53.1336	1.8699	1.11227	1.68116	0.0927319	0.19805	0.703224	ENSDARG00000107425	ENSDARG00000107425	si:dkeyp-35e5.10	si:dkeyp-35e5.10 [Source:ZFIN;Acc:ZDB-GENE-110913-63]	ARRAYEXPRESS,ENSG
ENSDARG00000074337	2482.38	1.86857	0.420005	4.44892	8.63E-06	7.98E-05	4.098	ENSDARG00000074337	ENSDARG00000074337	cbfa2t2	CBFA2/RUNX1 partner transcriptional co-repressor 2 [Source:ZFIN;Acc:ZDB-GENE-070209-1]	ARRAYEXPRESS,ENSG
ENSDARG00000071558	213.139	1.86736	0.656326	2.84517	0.00443872	0.0174776	1.75752	ENSDARG00000071558	ENSDARG00000071558	fblim1	filamin binding LIM protein 1 [Source:ZFIN;Acc:ZDB-GENE-061013-662]	ARRAYEXPRESS,ENSG
ENSDARG00000098196	55.424	1.86436	1.06847	1.7449	0.081003	0.177889	0.749851	ENSDARG00000098196	ENSDARG00000098196	znf1077	zinc finger protein 1077 [Source:ZFIN;Acc:ZDB-GENE-080218-11]	ARRAYEXPRESS,ENSG
ENSDARG00000090444	345.635	1.8639	0.74913	2.48809	0.0128433	0.0419301	1.37747	ENSDARG00000090444	ENSDARG00000090444	ponzr1	plac8 onzin related protein 1 [Source:ZFIN;Acc:ZDB-GENE-070727-1]	ARRAYEXPRESS,ENSG
ENSDARG00000008363	1790.77	1.86287	0.422697	4.4071	1.05E-05	9.48E-05	4.02319	ENSDARG00000008363	ENSDARG00000008363	mcl1b	MCL1 apoptosis regulator, BCL2 family member b [Source:ZFIN;Acc:ZDB-GENE-030825-1]	ARRAYEXPRESS,ENSG
ENSDARG00000100095	112.641	1.86158	0.825823	2.25421	0.0241831	0.0697132	1.15669	ENSDARG00000100095	ENSDARG00000100095	anxa1b	annexin A1b [Source:ZFIN;Acc:ZDB-GENE-030131-6554]	ARRAYEXPRESS,ENSG
ENSDARG00000054302	566.449	1.85987	0.477976	3.89114	9.98E-05	0.000695611	3.15763	ENSDARG00000054302	ENSDARG00000054302	ehd4	EH-domain containing 4 [Source:ZFIN;Acc:ZDB-GENE-060810-22]	ARRAYEXPRESS,ENSG
ENSDARG00000070272	95.1526	1.85799	0.914845	2.03093	0.0422619	0.107504	0.968575	ENSDARG00000070272	ENSDARG00000070272	casp10	caspase 10, apoptosis-related cysteine peptidase [Source:ZFIN;Acc:ZDB-GENE-070608-2]	ARRAYEXPRESS,ENSG
ENSDARG00000033418	2764.74	1.85767	0.485803	3.82391	0.000131351	0.000875466	3.05776	ENSDARG00000033418	ENSDARG00000033418	gpatch1	G patch domain containing 1 [Source:ZFIN;Acc:ZDB-GENE-040914-65]	ARRAYEXPRESS,ENSG
ENSDARG00000070228	1767.47	1.85745	0.37968	4.89216	9.97E-07	1.14E-05	4.9431	ENSDARG00000070228	ENSDARG00000070228	cdk6	cyclin-dependent kinase 6 [Source:ZFIN;Acc:ZDB-GENE-060503-786]	ARRAYEXPRESS,ENSG
ENSDARG00000073756	560.886	1.8573	0.487138	3.81267	0.000137471	0.000909483	3.04121	ENSDARG00000073756	ENSDARG00000073756	slc12a7a	solute carrier family 12 member 7a [Source:ZFIN;Acc:ZDB-GENE-070912-696]	ARRAYEXPRESS,ENSG
ENSDARG00000079488	57.5637	1.85719	1.04589	1.77569	0.0757837	0.16881	0.772603	ENSDARG00000079488	ENSDARG00000079488	zgc:195282	zgc:195282 [Source:ZFIN;Acc:ZDB-GENE-081022-208]	ARRAYEXPRESS,ENSG
ENSDARG00000062374	255.515	1.8571	0.633702	2.93056	0.00338355	0.0139467	1.85553	ENSDARG00000062374	ENSDARG00000062374	leng9	leukocyte receptor cluster (LRC) member 9 [Source:ZFIN;Acc:ZDB-GENE-061013-607]	ARRAYEXPRESS,ENSG
ENSDARG00000102673	107.663	1.85641	0.771205	2.40716	0.0160771	0.0503895	1.29766	ENSDARG00000102673	ENSDARG00000102673	si:dkey-26i24.1	si:dkey-26i24.1 [Source:ZFIN;Acc:ZDB-GENE-110913-88]	ARRAYEXPRESS,ENSG
ENSDARG00000102026	205.559	1.85575	0.575587	3.2241	0.0012637	0.0061172	2.21345	ENSDARG00000102026	ENSDARG00000102026	gpsm2l	G protein signaling modulator 2, like [Source:ZFIN;Acc:ZDB-GENE-041010-223]	ARRAYEXPRESS,ENSG
ENSDARG00000110596	35.6559	1.85493	1.20882	1.5345	0.124906	0.246756	0.607732	ENSDARG00000110596	ENSDARG00000110596	CABZ01079179.1	nan	ARRAYEXPRESS,ENSG
ENSDARG00000053500	258.753	1.85334	0.702213	2.63928	0.00830813	0.0294339	1.53115	ENSDARG00000053500	ENSDARG00000053500	cbsa	cystathionine beta-synthase a [Source:ZFIN;Acc:ZDB-GENE-050417-367]	ARRAYEXPRESS,ENSG
ENSDARG00000058871	241.082	1.8525	0.663076	2.79379	0.00520943	0.0199457	1.70015	ENSDARG00000058871	ENSDARG00000058871	zgc:171857	zgc:171857 [Source:ZFIN;Acc:ZDB-GENE-080305-14]	ARRAYEXPRESS,ENSG
ENSDARG00000090346	83.2979	1.85076	0.937953	1.97319	0.0484735	0.11959	0.922307	ENSDARG00000090346	ENSDARG00000090346	zmp:0000000991	zmp:0000000991 [Source:ZFIN;Acc:ZDB-GENE-130530-994]	ARRAYEXPRESS,ENSG
ENSDARG00000101421	116.7	1.85031	0.894938	2.06752	0.0386847	0.100612	0.99735	ENSDARG00000101421	ENSDARG00000101421	si:dkeyp-80d11.10	si:dkeyp-80d11.10 [Source:ZFIN;Acc:ZDB-GENE-070424-271]	ARRAYEXPRESS,ENSG
ENSDARG00000074335	8784.37	1.8503	0.343583	5.3853	7.23E-08	1.05E-06	5.97881	ENSDARG00000074335	ENSDARG00000074335	boc	BOC cell adhesion associated, oncogene regulated [Source:ZFIN;Acc:ZDB-GENE-030131-6560]	ARRAYEXPRESS,ENSG
ENSDARG00000042727	285.891	1.85014	0.519947	3.55832	0.000373233	0.00214691	2.66819	ENSDARG00000042727	ENSDARG00000042727	exo5	exonuclease 5 [Source:NCBI gene;Acc:641427]	ARRAYEXPRESS,ENSG
ENSDARG00000076466	1419.72	1.84966	0.363523	5.08815	3.62E-07	4.60E-06	5.33724	ENSDARG00000076466	ENSDARG00000076466	maml1	mastermind-like transcriptional coactivator 1 [Source:ZFIN;Acc:ZDB-GENE-100820-2]	ARRAYEXPRESS,ENSG
ENSDARG00000053366	275.972	1.84934	2.65915	0.695461	0.486767	0.639102	0.19443	ENSDARG00000053366	ENSDARG00000053366	ftr12	finTRIM family, member 12 [Source:ZFIN;Acc:ZDB-GENE-070912-196]	ARRAYEXPRESS,ENSG
ENSDARG00000051762	288.125	1.84725	0.636415	2.90259	0.00370096	0.0149923	1.82413	ENSDARG00000051762	ENSDARG00000051762	CABZ01080568.1	nan	ARRAYEXPRESS,ENSG
ENSDARG00000089043	745.19	1.84437	0.490313	3.76161	0.000168823	0.00108596	2.96419	ENSDARG00000089043	ENSDARG00000089043	ptpn6	protein tyrosine phosphatase non-receptor type 6 [Source:ZFIN;Acc:ZDB-GENE-030131-7513]	ARRAYEXPRESS,ENSG
ENSDARG00000105306	279.352	1.84335	0.825799	2.2322	0.0256017	0.0727934	1.13791	ENSDARG00000105306	ENSDARG00000105306	si:dkeyp-44b5.5	si:dkeyp-44b5.5 [Source:ZFIN;Acc:ZDB-GENE-120703-49]	ARRAYEXPRESS,ENSG
ENSDARG00000003200	1507.09	1.84269	0.494846	3.72376	0.000196276	0.0012373	2.90753	ENSDARG00000003200	ENSDARG00000003200	foxm1	forkhead box M1 [Source:ZFIN;Acc:ZDB-GENE-040426-1275]	ARRAYEXPRESS,ENSG
ENSDARG00000114536	49.8267	1.84237	1.29449	1.42324	0.154667	0.286901	0.542269	ENSDARG00000114536	ENSDARG00000114536	si:dkey-149m13.4	si:dkey-149m13.4 [Source:ZFIN;Acc:ZDB-GENE-110914-34]	ARRAYEXPRESS,ENSG
ENSDARG00000077768	277.673	1.84201	0.577885	3.1875	0.0014351	0.00678722	2.16831	ENSDARG00000077768	ENSDARG00000077768	malt1	MALT paracaspase 1 [Source:ZFIN;Acc:ZDB-GENE-070705-156]	ARRAYEXPRESS,ENSG
ENSDARG00000037852	38.8703	1.84192	1.25358	1.46932	0.141746	0.269664	0.569176	ENSDARG00000037852	ENSDARG00000037852	zgc:101663	zgc:101663 [Source:NCBI gene;Acc:492796]	ARRAYEXPRESS,ENSG
ENSDARG00000045842	1593.98	1.84148	0.421874	4.36499	1.27E-05	0.000112565	3.9486	ENSDARG00000045842	ENSDARG00000045842	zgc:113263	zgc:113263 [Source:ZFIN;Acc:ZDB-GENE-050306-34]	ARRAYEXPRESS,ENSG
ENSDARG00000104006	181.734	1.84044	0.624965	2.94487	0.00323087	0.0134136	1.87246	ENSDARG00000104006	ENSDARG00000104006	znf1082	zinc finger protein 1082 [Source:ZFIN;Acc:ZDB-GENE-110913-158]	ARRAYEXPRESS,ENSG
ENSDARG00000075476	85.3614	1.83919	0.98005	1.87663	0.0605695	0.14218	0.847161	ENSDARG00000075476	ENSDARG00000075476	nlrp15	NACHT, LRR and PYD domains-containing protein 15 [Source:ZFIN;Acc:ZDB-GENE-050208-473]	ARRAYEXPRESS,ENSG
ENSDARG00000038133	363.064	1.83831	0.616472	2.98198	0.00286392	0.0121587	1.91511	ENSDARG00000038133	ENSDARG00000038133	zgc:113411	zgc:113411 [Source:ZFIN;Acc:ZDB-GENE-050417-474]	ARRAYEXPRESS,ENSG
ENSDARG00000108038	115.914	1.83584	0.783704	2.34252	0.0191539	0.0578972	1.23734	ENSDARG00000108038	ENSDARG00000108038	CABZ01109481.1	nan	ARRAYEXPRESS,ENSG
ENSDARG00000103984	141.714	1.83549	0.679048	2.70303	0.00687111	0.0251593	1.5993	ENSDARG00000103984	ENSDARG00000103984	cyth4b	cytohesin 4b [Source:ZFIN;Acc:ZDB-GENE-080219-45]	ARRAYEXPRESS,ENSG
ENSDARG00000100461	218.329	1.83537	0.706982	2.59607	0.00942974	0.032702	1.48543	ENSDARG00000100461	ENSDARG00000100461	CABZ01078737.1	interleukin-1 receptor type 2 [Source:NCBI gene;Acc:101882195]	ARRAYEXPRESS,ENSG
ENSDARG00000091640	550.18	1.83194	0.492794	3.71744	0.000201248	0.00126497	2.89792	ENSDARG00000091640	ENSDARG00000091640	si:ch73-352p4.5	si:ch73-352p4.5 [Source:ZFIN;Acc:ZDB-GENE-141219-42]	ARRAYEXPRESS,ENSG
ENSDARG00000071413	1401.43	1.83164	0.477672	3.83451	0.000125817	0.000844917	3.07319	ENSDARG00000071413	ENSDARG00000071413	mier2	mesoderm induction early response 1, family member 2 [Source:ZFIN;Acc:ZDB-GENE-050208-795]	ARRAYEXPRESS,ENSG
ENSDARG00000030133	34.9846	1.83028	1.74895	1.0465	0.29533	0.455405	0.341602	ENSDARG00000030133	ENSDARG00000030133	fkbp6	FKBP prolyl isomerase 6 [Source:ZFIN;Acc:ZDB-GENE-050302-4]	ARRAYEXPRESS,ENSG
ENSDARG00000073900	355.51	1.83016	0.633879	2.88725	0.00388631	0.01563	1.80604	ENSDARG00000073900	ENSDARG00000073900	inka2	inka box actin regulator 2 [Source:ZFIN;Acc:ZDB-GENE-091230-4]	ARRAYEXPRESS,ENSG
ENSDARG00000056374	96.6737	1.8296	0.799568	2.28823	0.022124	0.0649577	1.18737	ENSDARG00000056374	ENSDARG00000056374	noxo1b	NADPH oxidase organizer 1b [Source:ZFIN;Acc:ZDB-GENE-101203-1]	ARRAYEXPRESS,ENSG
ENSDARG00000102316	251.463	1.82914	0.724149	2.52592	0.0115396	0.0383776	1.41592	ENSDARG00000102316	ENSDARG00000102316	si:dkey-237m9.2	si:dkey-237m9.2 [Source:ZFIN;Acc:ZDB-GENE-131119-68]	ARRAYEXPRESS,ENSG
ENSDARG00000109255	165.267	1.82885	0.696227	2.6268	0.00861929	0.030404	1.51707	ENSDARG00000109255	ENSDARG00000109255	si:ch211-234c11.2	si:ch211-234c11.2 [Source:ZFIN;Acc:ZDB-GENE-110914-70]	ARRAYEXPRESS,ENSG
ENSDARG00000076721	81.9515	1.82704	0.9161	1.99437	0.0461121	0.114998	0.939311	ENSDARG00000076721	ENSDARG00000076721	zgc:171686	zgc:171686 [Source:ZFIN;Acc:ZDB-GENE-080220-56]	ARRAYEXPRESS,ENSG
ENSDARG00000101637	11430.8	1.82672	0.390763	4.67476	2.94E-06	3.04E-05	4.51713	ENSDARG00000101637	ENSDARG00000101637	ccnd1	cyclin D1 [Source:NCBI gene;Acc:30222]	ARRAYEXPRESS,ENSG
ENSDARG00000031848	82.3435	1.82572	0.855937	2.13301	0.0329242	0.0885867	1.05263	ENSDARG00000031848	ENSDARG00000031848	pparg	peroxisome proliferator-activated receptor gamma [Source:ZFIN;Acc:ZDB-GENE-990415-213]	ARRAYEXPRESS,ENSG
ENSDARG00000104424	159.725	1.82524	0.890212	2.05034	0.0403309	0.103785	0.983864	ENSDARG00000104424	ENSDARG00000104424	CABZ01009512.2	NACHT, LRR and PYD domains-containing protein 3-like [Source:NCBI gene;Acc:110437804]	ARRAYEXPRESS,ENSG
ENSDARG00000032317	11504	1.825	0.460296	3.96483	7.34E-05	0.00053239	3.27377	ENSDARG00000032317	ENSDARG00000032317	tox	thymocyte selection-associated high mobility group box [Source:ZFIN;Acc:ZDB-GENE-070912-181]	ARRAYEXPRESS,ENSG
ENSDARG00000100793	27.1101	1.82499	1.83032	0.997088	0.318722	0.480515	0.318293	ENSDARG00000100793	ENSDARG00000100793	CR450785.1	nan	ARRAYEXPRESS,ENSG
ENSDARG00000056630	169.26	1.82482	0.87776	2.07895	0.0376221	0.0983955	1.00702	ENSDARG00000056630	ENSDARG00000056630	angptl5	angiopoietin-like 5 [Source:ZFIN;Acc:ZDB-GENE-030131-5054]	ARRAYEXPRESS,ENSG
ENSDARG00000051874	613.92	1.82308	0.502823	3.62568	0.000288198	0.00171706	2.76521	ENSDARG00000051874	ENSDARG00000051874	stra6	stimulated by retinoic acid 6 [Source:NCBI gene;Acc:724007]	ARRAYEXPRESS,ENSG
ENSDARG00000045167	1228.73	1.82221	0.542207	3.36073	0.00077736	0.00402949	2.39475	ENSDARG00000045167	ENSDARG00000045167	dlgap5	discs, large (Drosophila) homolog-associated protein 5 [Source:ZFIN;Acc:ZDB-GENE-040912-160]	ARRAYEXPRESS,ENSG
ENSDARG00000092745	38.1994	1.82192	1.26084	1.445	0.148457	0.27849	0.55519	ENSDARG00000092745	ENSDARG00000092745	ftr37	finTRIM family, member 37 [Source:ZFIN;Acc:ZDB-GENE-070912-486]	ARRAYEXPRESS,ENSG
ENSDARG00000101689	918.112	1.82098	0.467696	3.89352	9.88E-05	0.000690284	3.16097	ENSDARG00000101689	ENSDARG00000101689	si:dkey-16p6.1	si:dkey-16p6.1 [Source:ZFIN;Acc:ZDB-GENE-081103-43]	ARRAYEXPRESS,ENSG
ENSDARG00000094854	200.155	1.81927	0.847829	2.1458	0.0318892	0.0864446	1.06326	ENSDARG00000094854	ENSDARG00000094854	ms4a17a.9	membrane-spanning 4-domains, subfamily A, member 17A.9 [Source:ZFIN;Acc:ZDB-GENE-050320-79]	ARRAYEXPRESS,ENSG
ENSDARG00000008022	968.716	1.81903	0.613679	2.96414	0.0030353	0.0127534	1.89438	ENSDARG00000008022	ENSDARG00000008022	kif18a	kinesin family member 18A [Source:ZFIN;Acc:ZDB-GENE-040426-862]	ARRAYEXPRESS,ENSG
ENSDARG00000031745	2933.38	1.81844	0.564864	3.21926	0.00128523	0.00619839	2.20772	ENSDARG00000031745	ENSDARG00000031745	mhc2a	major histocompatibility complex class II integral membrane alpha chain gene [Source:ZFIN;Acc:ZDB-GENE-990415-150]	ARRAYEXPRESS,ENSG
ENSDARG00000040668	170.678	1.81708	0.712619	2.54987	0.0107764	0.0362965	1.44014	ENSDARG00000040668	ENSDARG00000040668	lrrc51	leucine rich repeat containing 51 [Source:ZFIN;Acc:ZDB-GENE-060929-962]	ARRAYEXPRESS,ENSG
ENSDARG00000089304	44.0067	1.81653	1.28371	1.41506	0.15705	0.290274	0.537192	ENSDARG00000089304	ENSDARG00000089304	si:dkeyp-4f2.1	si:dkeyp-4f2.1 [Source:ZFIN;Acc:ZDB-GENE-081103-33]	ARRAYEXPRESS,ENSG
ENSDARG00000101214	150.203	1.81633	0.667559	2.72085	0.00651141	0.0240007	1.61978	ENSDARG00000101214	ENSDARG00000101214	pkd1l2b	polycystic kidney disease 1 like 2b [Source:ZFIN;Acc:ZDB-GENE-141222-87]	ARRAYEXPRESS,ENSG
ENSDARG00000086576	165.243	1.81595	0.888911	2.04289	0.0410629	0.105253	0.977765	ENSDARG00000086576	ENSDARG00000086576	si:cabz01069012.2	si:cabz01069012.2 [Source:ZFIN;Acc:ZDB-GENE-161017-152]	ARRAYEXPRESS,ENSG
ENSDARG00000106667	30.7947	1.81479	1.43809	1.26194	0.206971	0.353985	0.451015	ENSDARG00000106667	ENSDARG00000106667	znf977	zinc finger protein 977 [Source:ZFIN;Acc:ZDB-GENE-110913-138]	ARRAYEXPRESS,ENSG
ENSDARG00000004840	1526.43	1.81287	0.436142	4.15661	3.23E-05	0.00025919	3.58638	ENSDARG00000004840	ENSDARG00000004840	rassf1	Ras association domain family member 1 [Source:ZFIN;Acc:ZDB-GENE-040912-14]	ARRAYEXPRESS,ENSG
ENSDARG00000002396	365.437	1.81097	0.645252	2.80661	0.00500661	0.0193129	1.71415	ENSDARG00000002396	ENSDARG00000002396	cry-dash	cryptochrome DASH [Source:NCBI gene;Acc:402986]	ARRAYEXPRESS,ENSG
ENSDARG00000053131	162.072	1.81054	0.75675	2.39251	0.0167334	0.0520045	1.28396	ENSDARG00000053131	ENSDARG00000053131	irak3	interleukin-1 receptor-associated kinase 3 [Source:ZFIN;Acc:ZDB-GENE-060503-710]	ARRAYEXPRESS,ENSG
ENSDARG00000089383	101.145	1.81033	0.949255	1.90711	0.0565062	0.134746	0.870484	ENSDARG00000089383	ENSDARG00000089383	il1fma	interleukin-1 family member A [Source:ZFIN;Acc:ZDB-GENE-140106-231]	ARRAYEXPRESS,ENSG
ENSDARG00000115609	254.359	1.80729	0.631904	2.86007	0.00423543	0.0168106	1.77442	ENSDARG00000115609	ENSDARG00000115609	CABZ01099847.1	nan	ARRAYEXPRESS,ENSG
ENSDARG00000098114	2060.95	1.80684	0.479378	3.76913	0.000163817	0.00105759	2.97568	ENSDARG00000098114	ENSDARG00000098114	ctsa	cathepsin A [Source:ZFIN;Acc:ZDB-GENE-030131-537]	ARRAYEXPRESS,ENSG
ENSDARG00000000906	158.984	1.8068	0.705832	2.55982	0.0104728	0.0355311	1.44939	ENSDARG00000000906	ENSDARG00000000906	skap2	src kinase associated phosphoprotein 2 [Source:NCBI gene;Acc:368564]	ARRAYEXPRESS,ENSG
ENSDARG00000008811	527.822	1.80458	0.507153	3.55826	0.000373314	0.00214691	2.66819	ENSDARG00000008811	ENSDARG00000008811	cmtm3	CKLF-like MARVEL transmembrane domain containing 3 [Source:ZFIN;Acc:ZDB-GENE-040801-206]	ARRAYEXPRESS,ENSG
ENSDARG00000012247	154.816	1.80435	0.765168	2.35811	0.0183682	0.055955	1.25216	ENSDARG00000012247	ENSDARG00000012247	def6a	DEF6 guanine nucleotide exchange factor a [Source:NCBI gene;Acc:394015]	ARRAYEXPRESS,ENSG
ENSDARG00000099775	4848.13	1.80432	0.454824	3.96706	7.28E-05	0.000528608	3.27687	ENSDARG00000099775	ENSDARG00000099775	CABZ01074307.1	nan	ARRAYEXPRESS,ENSG
ENSDARG00000103985	305.961	1.80423	0.544337	3.31455	0.000917905	0.00465825	2.33178	ENSDARG00000103985	ENSDARG00000103985	spry1	sprouty homolog 1, antagonist of FGF signaling (Drosophila) [Source:ZFIN;Acc:ZDB-GENE-081215-2]	ARRAYEXPRESS,ENSG
ENSDARG00000070021	27.8809	1.80372	1.45086	1.24321	0.213792	0.362332	0.440893	ENSDARG00000070021	ENSDARG00000070021	cyp3c4	cytochrome P450, family 3, subfamily C, polypeptide 4 [Source:ZFIN;Acc:ZDB-GENE-060929-96]	ARRAYEXPRESS,ENSG
ENSDARG00000027183	1749.21	1.80205	0.36148	4.98519	6.19E-07	7.42E-06	5.1296	ENSDARG00000027183	ENSDARG00000027183	namptb	nicotinamide phosphoribosyltransferase b [Source:ZFIN;Acc:ZDB-GENE-030131-2931]	ARRAYEXPRESS,ENSG
ENSDARG00000071251	215.723	1.8015	0.562782	3.20106	0.00136924	0.00652469	2.18544	ENSDARG00000071251	ENSDARG00000071251	ppp1r18	protein phosphatase 1, regulatory subunit 18 [Source:ZFIN;Acc:ZDB-GENE-060503-350]	ARRAYEXPRESS,ENSG
ENSDARG00000067794	785.959	1.80036	0.474137	3.79713	0.00014638	0.000959599	3.01791	ENSDARG00000067794	ENSDARG00000067794	cabz01076234.2	cabz01076234.2 [Source:ZFIN;Acc:ZDB-GENE-160727-2]	ARRAYEXPRESS,ENSG
ENSDARG00000099124	1514.86	1.79923	0.381173	4.72025	2.36E-06	2.49E-05	4.6038	ENSDARG00000099124	ENSDARG00000099124	f3a	coagulation factor IIIa [Source:ZFIN;Acc:ZDB-GENE-071119-5]	ARRAYEXPRESS,ENSG
ENSDARG00000061714	202.894	1.79854	0.751146	2.3944	0.0166478	0.0518125	1.28557	ENSDARG00000061714	ENSDARG00000061714	si:dkey-45k15.1	si:dkey-45k15.1 [Source:ZFIN;Acc:ZDB-GENE-081107-67]	ARRAYEXPRESS,ENSG
ENSDARG00000099981	267.39	1.79665	0.739583	2.42927	0.0151291	0.0480033	1.31873	ENSDARG00000099981	ENSDARG00000099981	si:ch1073-228h2.2	si:ch1073-228h2.2 [Source:ZFIN;Acc:ZDB-GENE-141216-371]	ARRAYEXPRESS,ENSG
ENSDARG00000043243	46.582	1.79636	1.2924	1.38994	0.164547	0.300296	0.522451	ENSDARG00000043243	ENSDARG00000043243	prkchb	protein kinase C, eta, b [Source:ZFIN;Acc:ZDB-GENE-041001-104]	ARRAYEXPRESS,ENSG
ENSDARG00000099645	300.52	1.79613	0.508628	3.53133	0.00041348	0.00234482	2.62989	ENSDARG00000099645	ENSDARG00000099645	zgc:153184	zgc:153184 [Source:ZFIN;Acc:ZDB-GENE-060825-136]	ARRAYEXPRESS,ENSG
ENSDARG00000031240	2232.9	1.79426	0.420103	4.271	1.95E-05	0.00016434	3.78426	ENSDARG00000031240	ENSDARG00000031240	kidins220a	kinase D-interacting substrate 220a [Source:ZFIN;Acc:ZDB-GENE-041014-170]	ARRAYEXPRESS,ENSG
ENSDARG00000078759	687.878	1.79392	0.73015	2.45692	0.0140135	0.045049	1.34631	ENSDARG00000078759	ENSDARG00000078759	dna2	DNA replication helicase/nuclease 2 [Source:ZFIN;Acc:ZDB-GENE-090313-71]	ARRAYEXPRESS,ENSG
ENSDARG00000023903	378.785	1.79345	0.584979	3.06584	0.00217059	0.00965896	2.01507	ENSDARG00000023903	ENSDARG00000023903	atf2	activating transcription factor 2 [Source:ZFIN;Acc:ZDB-GENE-030911-8]	ARRAYEXPRESS,ENSG
ENSDARG00000099272	147.773	1.79326	3.58212	0.500614	0.616642	0.747225	0.126549	ENSDARG00000099272	ENSDARG00000099272	BX942821.1	nan	ARRAYEXPRESS,ENSG
ENSDARG00000038561	41.5078	1.79296	1.20934	1.48259	0.138183	0.264872	0.576965	ENSDARG00000038561	ENSDARG00000038561	klf6b	Kruppel-like factor 6b [Source:ZFIN;Acc:ZDB-GENE-070912-633]	ARRAYEXPRESS,ENSG
ENSDARG00000075904	642.966	1.7916	0.544276	3.29171	0.000995788	0.00499223	2.30171	ENSDARG00000075904	ENSDARG00000075904	rfx1b	regulatory factor X, 1b (influences HLA class II expression) [Source:ZFIN;Acc:ZDB-GENE-041008-101]	ARRAYEXPRESS,ENSG
ENSDARG00000104468	97.9441	1.78829	1.02857	1.73861	0.0821029	0.179809	0.745189	ENSDARG00000104468	ENSDARG00000104468	si:dkeyp-107f9.4	si:dkeyp-107f9.4 [Source:ZFIN;Acc:ZDB-GENE-120709-91]	ARRAYEXPRESS,ENSG
ENSDARG00000101060	279.459	1.7875	0.675274	2.64708	0.00811909	0.0288636	1.53965	ENSDARG00000101060	ENSDARG00000101060	gcna	germ cell nuclear acidic peptidase [Source:ZFIN;Acc:ZDB-GENE-050320-153]	ARRAYEXPRESS,ENSG
ENSDARG00000091349	44.5866	1.78642	1.09249	1.63519	0.10201	0.212795	0.672038	ENSDARG00000091349	ENSDARG00000091349	plekhd1	pleckstrin homology domain containing, family D (with coiled-coil domains) member 1 [Source:ZFIN;Acc:ZDB-GENE-130926-1]	ARRAYEXPRESS,ENSG
ENSDARG00000078310	1948.37	1.78635	0.380454	4.69532	2.66E-06	2.78E-05	4.55596	ENSDARG00000078310	ENSDARG00000078310	cecr2	CECR2 histone acetyl-lysine reader [Source:ZFIN;Acc:ZDB-GENE-131121-533]	ARRAYEXPRESS,ENSG
ENSDARG00000038687	2497.16	1.78563	0.361596	4.93819	7.89E-07	9.21E-06	5.03574	ENSDARG00000038687	ENSDARG00000038687	nfkb2	nuclear factor of kappa light polypeptide gene enhancer in B-cells 2 (p49/p100) [Source:ZFIN;Acc:ZDB-GENE-030131-6701]	ARRAYEXPRESS,ENSG
ENSDARG00000058421	2342.1	1.78323	0.332237	5.36733	7.99E-08	1.15E-06	5.9393	ENSDARG00000058421	ENSDARG00000058421	lgi1b	leucine-rich, glioma inactivated 1b [Source:ZFIN;Acc:ZDB-GENE-060217-1]	ARRAYEXPRESS,ENSG
ENSDARG00000098214	162.921	1.78288	0.808945	2.20396	0.0275273	0.0772456	1.11213	ENSDARG00000098214	ENSDARG00000098214	CABZ01072487.1	nan	ARRAYEXPRESS,ENSG
ENSDARG00000060081	759.842	1.78281	0.466505	3.82164	0.000132568	0.000881775	3.05464	ENSDARG00000060081	ENSDARG00000060081	crb2b	crumbs cell polarity complex component 2b [Source:ZFIN;Acc:ZDB-GENE-060610-1]	ARRAYEXPRESS,ENSG
ENSDARG00000100474	49.6385	1.78063	1.02581	1.73583	0.0825938	0.180563	0.743372	ENSDARG00000100474	ENSDARG00000100474	LO017721.1	nan	ARRAYEXPRESS,ENSG
ENSDARG00000104457	97.4793	1.78019	0.993304	1.79219	0.0731031	0.164261	0.784465	ENSDARG00000104457	ENSDARG00000104457	si:dkeyp-72e1.7	si:dkeyp-72e1.7 [Source:ZFIN;Acc:ZDB-GENE-120215-229]	ARRAYEXPRESS,ENSG
ENSDARG00000100293	188.524	1.77922	0.839427	2.11957	0.0340425	0.090957	1.04116	ENSDARG00000100293	ENSDARG00000100293	arhgef15	Rho guanine nucleotide exchange factor (GEF) 15 [Source:ZFIN;Acc:ZDB-GENE-060526-292]	ARRAYEXPRESS,ENSG
ENSDARG00000058820	160.757	1.77908	0.715859	2.48525	0.0129462	0.042194	1.37475	ENSDARG00000058820	ENSDARG00000058820	bin1b	bridging integrator 1b [Source:ZFIN;Acc:ZDB-GENE-030425-1]	ARRAYEXPRESS,ENSG
ENSDARG00000052741	164.559	1.77683	0.830783	2.13875	0.0324563	0.0876192	1.0574	ENSDARG00000052741	ENSDARG00000052741	card11	caspase recruitment domain family, member 11 [Source:ZFIN;Acc:ZDB-GENE-100219-1]	ARRAYEXPRESS,ENSG
ENSDARG00000060889	94.3504	1.77651	0.882847	2.01225	0.0441931	0.11122	0.953815	ENSDARG00000060889	ENSDARG00000060889	mettl7a	methyltransferase like 7A [Source:ZFIN;Acc:ZDB-GENE-061027-239]	ARRAYEXPRESS,ENSG
ENSDARG00000096662	1226.8	1.77641	0.411397	4.318	1.57E-05	0.000135723	3.86735	ENSDARG00000096662	ENSDARG00000096662	abcc3	ATP-binding cassette, sub-family C (CFTR/MRP), member 3 [Source:ZFIN;Acc:ZDB-GENE-050517-16]	ARRAYEXPRESS,ENSG
ENSDARG00000086752	39.6728	1.77626	1.14687	1.54878	0.121434	0.24141	0.617245	ENSDARG00000086752	ENSDARG00000086752	LO018205.1	nan	ARRAYEXPRESS,ENSG
ENSDARG00000087645	94.8708	1.77559	0.768116	2.31162	0.0207987	0.0618735	1.2085	ENSDARG00000087645	ENSDARG00000087645	znf1064	zinc finger protein 1064 [Source:ZFIN;Acc:ZDB-GENE-110913-175]	ARRAYEXPRESS,ENSG
ENSDARG00000095944	28.3033	1.7751	1.5649	1.13432	0.256659	0.413489	0.383536	ENSDARG00000095944	ENSDARG00000095944	si:ch73-103b2.1	si:ch73-103b2.1 [Source:ZFIN;Acc:ZDB-GENE-110408-42]	ARRAYEXPRESS,ENSG
ENSDARG00000054835	227.006	1.77359	0.618088	2.86947	0.00411155	0.0164109	1.78487	ENSDARG00000054835	ENSDARG00000054835	ugt5f1	UDP glucuronosyltransferase 5 family, polypeptide F1 [Source:ZFIN;Acc:ZDB-GENE-100406-6]	ARRAYEXPRESS,ENSG
ENSDARG00000089780	73.2959	1.77297	0.997247	1.77786	0.0754262	0.168205	0.774162	ENSDARG00000089780	ENSDARG00000089780	si:dkey-288a3.2	si:dkey-288a3.2 [Source:ZFIN;Acc:ZDB-GENE-131127-351]	ARRAYEXPRESS,ENSG
ENSDARG00000114583	331.872	1.77287	0.739471	2.39748	0.0165084	0.0514443	1.28866	ENSDARG00000114583	ENSDARG00000114583	BX890543.1	nan	ARRAYEXPRESS,ENSG
ENSDARG00000035435	52.5034	1.77205	1.14481	1.5479	0.121646	0.241734	0.616663	ENSDARG00000035435	ENSDARG00000035435	m17	IL-6 subfamily cytokine M17 [Source:ZFIN;Acc:ZDB-GENE-060526-368]	ARRAYEXPRESS,ENSG
ENSDARG00000007982	982.958	1.77191	0.4702	3.76842	0.000164285	0.00106026	2.97459	ENSDARG00000007982	ENSDARG00000007982	onecut1	one cut homeobox 1 [Source:ZFIN;Acc:ZDB-GENE-040426-1469]	ARRAYEXPRESS,ENSG
ENSDARG00000101629	135.348	1.77177	0.8574	2.06645	0.0387863	0.100766	0.996686	ENSDARG00000101629	ENSDARG00000101629	CABZ01079192.1	sucrase-isomaltase (alpha-glucosidase) [Source:NCBI gene;Acc:100148922]	ARRAYEXPRESS,ENSG
ENSDARG00000101131	1375.82	1.77127	0.562851	3.14696	0.0016498	0.00764351	2.11671	ENSDARG00000101131	ENSDARG00000101131	pbx1b	pre-B-cell leukemia homeobox 1b [Source:ZFIN;Acc:ZDB-GENE-070424-11]	ARRAYEXPRESS,ENSG
ENSDARG00000112862	46.0037	1.76953	1.0744	1.64699	0.0995598	0.208934	0.67999	ENSDARG00000112862	ENSDARG00000112862	CU182107.2	nan	ARRAYEXPRESS,ENSG
ENSDARG00000020289	506.787	1.76824	0.694639	2.54555	0.0109107	0.0366478	1.43595	ENSDARG00000020289	ENSDARG00000020289	pif1	PIF1 5'-to-3' DNA helicase homolog (S. cerevisiae) [Source:NCBI gene;Acc:326729]	ARRAYEXPRESS,ENSG
ENSDARG00000098734	308.782	1.76807	0.50853	3.47682	0.0005074	0.00279471	2.55366	ENSDARG00000098734	ENSDARG00000098734	ccdc14	coiled-coil domain containing 14 [Source:ZFIN;Acc:ZDB-GENE-120215-134]	ARRAYEXPRESS,ENSG
ENSDARG00000113804	49.133	1.76769	1.15797	1.52654	0.126874	0.249259	0.60335	ENSDARG00000113804	ENSDARG00000113804	si:dkey-205i10.1	si:dkey-205i10.1 [Source:ZFIN;Acc:ZDB-GENE-081104-499]	ARRAYEXPRESS,ENSG
ENSDARG00000090120	203.59	1.76704	0.638977	2.76542	0.00568497	0.0214429	1.66872	ENSDARG00000090120	ENSDARG00000090120	si:dkey-248g21.1	si:dkey-248g21.1 [Source:ZFIN;Acc:ZDB-GENE-131119-67]	ARRAYEXPRESS,ENSG
ENSDARG00000069461	358.069	1.76623	0.683316	2.58479	0.00974392	0.0335889	1.4738	ENSDARG00000069461	ENSDARG00000069461	rnaseka	ribonuclease, RNase K a [Source:NCBI gene;Acc:751692]	ARRAYEXPRESS,ENSG
ENSDARG00000059202	581.727	1.76484	0.487922	3.61705	0.000297981	0.00176619	2.75296	ENSDARG00000059202	ENSDARG00000059202	tspan2b	tetraspanin 2b [Source:ZFIN;Acc:ZDB-GENE-100922-60]	ARRAYEXPRESS,ENSG
ENSDARG00000016939	1480.78	1.76467	0.546788	3.22733	0.0012495	0.00605898	2.2176	ENSDARG00000016939	ENSDARG00000016939	itgb2	integrin, beta 2 [Source:ZFIN;Acc:ZDB-GENE-110411-4]	ARRAYEXPRESS,ENSG
ENSDARG00000079467	207.837	1.76452	0.615897	2.86496	0.00417067	0.0166096	1.77964	ENSDARG00000079467	ENSDARG00000079467	si:ch73-15b2.5	si:ch73-15b2.5 [Source:ZFIN;Acc:ZDB-GENE-030131-5406]	ARRAYEXPRESS,ENSG
ENSDARG00000079884	693.996	1.76446	0.400119	4.40983	1.03E-05	9.39E-05	4.02733	ENSDARG00000079884	ENSDARG00000079884	trim107	tripartite motif containing 107 [Source:ZFIN;Acc:ZDB-GENE-110919-5]	ARRAYEXPRESS,ENSG
ENSDARG00000007377	11950	1.76222	0.440982	3.99613	6.44E-05	0.000476064	3.32233	ENSDARG00000007377	ENSDARG00000007377	odc1	ornithine decarboxylase 1 [Source:ZFIN;Acc:ZDB-GENE-010816-1]	ARRAYEXPRESS,ENSG
ENSDARG00000062268	998.473	1.7617	0.411864	4.27739	1.89E-05	0.00016018	3.79539	ENSDARG00000062268	ENSDARG00000062268	jarid2b	jumonji, AT rich interactive domain 2b [Source:NCBI gene;Acc:558456]	ARRAYEXPRESS,ENSG
ENSDARG00000004131	795.742	1.76146	0.522847	3.36898	0.000754476	0.00392754	2.40588	ENSDARG00000004131	ENSDARG00000004131	rttn	rotatin [Source:ZFIN;Acc:ZDB-GENE-090609-5]	ARRAYEXPRESS,ENSG
ENSDARG00000088612	103.995	1.76134	1.1308	1.55761	0.119326	0.238799	0.621967	ENSDARG00000088612	ENSDARG00000088612	si:ch211-153b23.7	si:ch211-153b23.7 [Source:ZFIN;Acc:ZDB-GENE-141216-14]	ARRAYEXPRESS,ENSG
ENSDARG00000003381	41.5475	1.75914	1.10011	1.59905	0.109809	0.224735	0.648329	ENSDARG00000003381	ENSDARG00000003381	si:ch211-266g18.6	si:ch211-266g18.6 [Source:ZFIN;Acc:ZDB-GENE-131121-599]	ARRAYEXPRESS,ENSG
ENSDARG00000022996	1699.6	1.75859	0.372743	4.71795	2.38E-06	2.51E-05	4.60033	ENSDARG00000022996	ENSDARG00000022996	setx	senataxin [Source:ZFIN;Acc:ZDB-GENE-070402-1]	ARRAYEXPRESS,ENSG
ENSDARG00000019658	3034.7	1.75756	0.582133	3.01917	0.00253469	0.0110073	1.95832	ENSDARG00000019658	ENSDARG00000019658	pou2f2a	POU class 2 homeobox 2a [Source:ZFIN;Acc:ZDB-GENE-060310-2]	ARRAYEXPRESS,ENSG
ENSDARG00000098115	49.1198	1.75651	1.09389	1.60574	0.10833	0.222326	0.65301	ENSDARG00000098115	ENSDARG00000098115	si:dkey-178j11.5	si:dkey-178j11.5 [Source:ZFIN;Acc:ZDB-GENE-131118-10]	ARRAYEXPRESS,ENSG
ENSDARG00000044622	521	1.75646	0.633663	2.77192	0.00557267	0.0210844	1.67604	ENSDARG00000044622	ENSDARG00000044622	polq	polymerase (DNA directed), theta [Source:ZFIN;Acc:ZDB-GENE-040724-232]	ARRAYEXPRESS,ENSG
ENSDARG00000071667	58.8895	1.7564	1.22889	1.42925	0.152931	0.284546	0.545848	ENSDARG00000071667	ENSDARG00000071667	si:dkey-222f2.7	si:dkey-222f2.7 [Source:ZFIN;Acc:ZDB-GENE-050208-727]	ARRAYEXPRESS,ENSG
ENSDARG00000077842	2089.18	1.75619	0.363368	4.8331	1.34E-06	1.49E-05	4.82681	ENSDARG00000077842	ENSDARG00000077842	ajuba	ajuba LIM protein [Source:ZFIN;Acc:ZDB-GENE-030131-9341]	ARRAYEXPRESS,ENSG
ENSDARG00000075730	187.664	1.755	0.88161	1.99067	0.0465166	0.115859	0.936071	ENSDARG00000075730	ENSDARG00000075730	dnph1	2'-deoxynucleoside 5'-phosphate N-hydrolase 1 [Source:NCBI gene;Acc:561810]	ARRAYEXPRESS,ENSG
ENSDARG00000099351	1111.58	1.75159	0.828965	2.11298	0.0346026	0.0922139	1.0352	ENSDARG00000099351	ENSDARG00000099351	igfbp1a	insulin-like growth factor binding protein 1a [Source:ZFIN;Acc:ZDB-GENE-021231-1]	ARRAYEXPRESS,ENSG
ENSDARG00000110069	1098.33	1.74882	0.461196	3.79192	0.000149488	0.000976372	3.01038	ENSDARG00000110069	ENSDARG00000110069	pdgfaa	platelet-derived growth factor alpha polypeptide a [Source:ZFIN;Acc:ZDB-GENE-030918-2]	ARRAYEXPRESS,ENSG
ENSDARG00000042840	6559.71	1.74769	0.347359	5.03136	4.87E-07	6.01E-06	5.22113	ENSDARG00000042840	ENSDARG00000042840	eml1	EMAP like 1 [Source:ZFIN;Acc:ZDB-GENE-060929-156]	ARRAYEXPRESS,ENSG
ENSDARG00000005414	371.423	1.74679	0.554387	3.15086	0.00162792	0.0075547	2.12178	ENSDARG00000005414	ENSDARG00000005414	grapa	GRB2 related adaptor protein a [Source:ZFIN;Acc:ZDB-GENE-050522-347]	ARRAYEXPRESS,ENSG
ENSDARG00000002298	39.4331	1.74666	1.19697	1.45923	0.144503	0.273393	0.563212	ENSDARG00000002298	ENSDARG00000002298	ankrd22	ankyrin repeat domain 22 [Source:ZFIN;Acc:ZDB-GENE-040426-1120]	ARRAYEXPRESS,ENSG
ENSDARG00000046148	29.943	1.74657	1.3532	1.2907	0.196809	0.341971	0.46601	ENSDARG00000046148	ENSDARG00000046148	tnfaip8l2b	tumor necrosis factor, alpha-induced protein 8-like 2b [Source:NCBI gene;Acc:393345]	ARRAYEXPRESS,ENSG
ENSDARG00000058259	5612.18	1.74622	0.370752	4.70995	2.48E-06	2.60E-05	4.58503	ENSDARG00000058259	ENSDARG00000058259	celsr1b	cadherin EGF LAG seven-pass G-type receptor 1b [Source:ZFIN;Acc:ZDB-GENE-050823-4]	ARRAYEXPRESS,ENSG
ENSDARG00000070757	82.8465	1.74618	0.822741	2.12239	0.0338053	0.0904962	1.04337	ENSDARG00000070757	ENSDARG00000070757	si:ch211-155i14.1	si:ch211-155i14.1 [Source:ZFIN;Acc:ZDB-GENE-040724-246]	ARRAYEXPRESS,ENSG
ENSDARG00000075592	263.248	1.74318	0.593855	2.93537	0.00333152	0.0137729	1.86097	ENSDARG00000075592	ENSDARG00000075592	tnfaip8l2a	tumor necrosis factor, alpha-induced protein 8-like 2a [Source:NCBI gene;Acc:723996]	ARRAYEXPRESS,ENSG
ENSDARG00000032043	62.3687	1.73984	1.05513	1.64893	0.0991611	0.208254	0.681406	ENSDARG00000032043	ENSDARG00000032043	ftr16	finTRIM family, member 16 [Source:ZFIN;Acc:ZDB-GENE-070912-126]	ARRAYEXPRESS,ENSG
ENSDARG00000099803	48.7085	1.73927	1.08047	1.60974	0.107454	0.220992	0.655623	ENSDARG00000099803	ENSDARG00000099803	pik3c2g	phosphatidylinositol-4-phosphate 3-kinase catalytic subunit type 2 gamma [Source:ZFIN;Acc:ZDB-GENE-170327-2]	ARRAYEXPRESS,ENSG
ENSDARG00000105179	243.798	1.73899	0.539623	3.2226	0.00127031	0.00614313	2.21161	ENSDARG00000105179	ENSDARG00000105179	hdac7a	histone deacetylase 7a [Source:ZFIN;Acc:ZDB-GENE-150129-1]	ARRAYEXPRESS,ENSG
ENSDARG00000005629	76.6983	1.73897	0.937231	1.85544	0.0635339	0.147667	0.830718	ENSDARG00000005629	ENSDARG00000005629	smyd2b	SET and MYND domain containing 2b [Source:NCBI gene;Acc:568616]	ARRAYEXPRESS,ENSG
ENSDARG00000078734	482.623	1.73786	0.509598	3.41026	0.000649013	0.00345681	2.46132	ENSDARG00000078734	ENSDARG00000078734	myo1f	myosin IF [Source:ZFIN;Acc:ZDB-GENE-081104-506]	ARRAYEXPRESS,ENSG
ENSDARG00000101459	539.786	1.73564	0.42585	4.0757	4.59E-05	0.000353377	3.45176	ENSDARG00000101459	ENSDARG00000101459	si:dkey-279j5.1	si:dkey-279j5.1 [Source:ZFIN;Acc:ZDB-GENE-120703-27]	ARRAYEXPRESS,ENSG
ENSDARG00000013997	4359.39	1.73496	0.563957	3.0764	0.00209518	0.00937521	2.02802	ENSDARG00000013997	ENSDARG00000013997	ern1	endoplasmic reticulum to nucleus signaling 1 [Source:ZFIN;Acc:ZDB-GENE-050522-431]	ARRAYEXPRESS,ENSG
ENSDARG00000053386	46.9528	1.73218	1.03178	1.67884	0.0931839	0.198734	0.701728	ENSDARG00000053386	ENSDARG00000053386	wdr27	WD repeat domain 27 [Source:ZFIN;Acc:ZDB-GENE-051120-93]	ARRAYEXPRESS,ENSG
ENSDARG00000098334	568.869	1.73172	0.457324	3.78664	0.000152701	0.00099436	3.00246	ENSDARG00000098334	ENSDARG00000098334	exosc3	exosome component 3 [Source:ZFIN;Acc:ZDB-GENE-050706-140]	ARRAYEXPRESS,ENSG
ENSDARG00000042032	6143.77	1.73166	0.466612	3.71114	0.000206331	0.00129193	2.88876	ENSDARG00000042032	ENSDARG00000042032	pou3f3a	POU class 3 homeobox 3a [Source:NCBI gene;Acc:30386]	ARRAYEXPRESS,ENSG
ENSDARG00000010591	1842.12	1.73055	0.399823	4.32829	1.50E-05	0.000130398	3.88473	ENSDARG00000010591	ENSDARG00000010591	foxn4	forkhead box N4 [Source:NCBI gene;Acc:30315]	ARRAYEXPRESS,ENSG
ENSDARG00000101693	72.4937	1.73055	1.04044	1.66329	0.096255	0.203507	0.691421	ENSDARG00000101693	ENSDARG00000101693	STK19	serine/threonine kinase 19 [Source:HGNC Symbol;Acc:HGNC:11398]	ARRAYEXPRESS,ENSG
ENSDARG00000093198	28.4135	1.72996	1.33862	1.29235	0.196236	0.34127	0.466902	ENSDARG00000093198	ENSDARG00000093198	c3a.4	complement component c3a, duplicate 4 [Source:ZFIN;Acc:ZDB-GENE-140822-3]	ARRAYEXPRESS,ENSG
ENSDARG00000041145	105.666	1.72953	0.971115	1.78098	0.074916	0.167353	0.776365	ENSDARG00000041145	ENSDARG00000041145	paqr5a	progestin and adipoQ receptor family member Va [Source:NCBI gene;Acc:393156]	ARRAYEXPRESS,ENSG
ENSDARG00000017798	8323.58	1.7289	0.509032	3.39645	0.000682658	0.00360945	2.44256	ENSDARG00000017798	ENSDARG00000017798	bcor	BCL6 corepressor [Source:ZFIN;Acc:ZDB-GENE-040408-1]	ARRAYEXPRESS,ENSG
ENSDARG00000104966	1067.03	1.72855	0.501026	3.45003	0.000560532	0.00304444	2.51649	ENSDARG00000104966	ENSDARG00000104966	si:dkey-238k10.3	si:dkey-238k10.3 [Source:ZFIN;Acc:ZDB-GENE-070705-401]	ARRAYEXPRESS,ENSG
ENSDARG00000098293	716.643	1.72737	0.556728	3.10272	0.0019175	0.0087103	2.05997	ENSDARG00000098293	ENSDARG00000098293	si:dkey-27i16.2	si:dkey-27i16.2 [Source:ZFIN;Acc:ZDB-GENE-030131-9667]	ARRAYEXPRESS,ENSG
ENSDARG00000012044	129.028	1.72629	0.880149	1.96136	0.0498368	0.122274	0.912666	ENSDARG00000012044	ENSDARG00000012044	polr3gla	polymerase (RNA) III (DNA directed) polypeptide G like a [Source:ZFIN;Acc:ZDB-GENE-040912-67]	ARRAYEXPRESS,ENSG
ENSDARG00000094653	154.682	1.72468	0.730504	2.36094	0.0182287	0.0556343	1.25466	ENSDARG00000094653	ENSDARG00000094653	si:dkey-149m13.5	si:dkey-149m13.5 [Source:ZFIN;Acc:ZDB-GENE-110913-74]	ARRAYEXPRESS,ENSG
ENSDARG00000035735	1750.15	1.7244	0.447939	3.84963	0.000118297	0.000802137	3.09575	ENSDARG00000035735	ENSDARG00000035735	gsx1	GS homeobox 1 [Source:ZFIN;Acc:ZDB-GENE-041008-135]	ARRAYEXPRESS,ENSG
ENSDARG00000025495	4545.5	1.7241	0.482693	3.57183	0.000354495	0.00205078	2.68808	ENSDARG00000025495	ENSDARG00000025495	nhlh2	nescient helix loop helix 2 [Source:ZFIN;Acc:ZDB-GENE-040426-1809]	ARRAYEXPRESS,ENSG
ENSDARG00000059333	1450.25	1.72232	0.414335	4.15683	3.23E-05	0.000259086	3.58656	ENSDARG00000059333	ENSDARG00000059333	si:ch211-285f17.1	si:ch211-285f17.1 [Source:ZFIN;Acc:ZDB-GENE-000607-77]	ARRAYEXPRESS,ENSG
ENSDARG00000090767	187.055	1.72186	0.791773	2.17468	0.0296539	0.0816192	1.08821	ENSDARG00000090767	ENSDARG00000090767	si:ch211-136m16.8	si:ch211-136m16.8 [Source:ZFIN;Acc:ZDB-GENE-121214-301]	ARRAYEXPRESS,ENSG
ENSDARG00000069295	437.156	1.7214	0.463685	3.71245	0.000205265	0.00128649	2.89059	ENSDARG00000069295	ENSDARG00000069295	bcl6ab	BCL6A transcription repressor b [Source:ZFIN;Acc:ZDB-GENE-030131-7523]	ARRAYEXPRESS,ENSG
ENSDARG00000095918	37.0645	1.72115	1.33349	1.29071	0.196803	0.341971	0.46601	ENSDARG00000095918	ENSDARG00000095918	si:ch211-274k16.9	si:ch211-274k16.9 [Source:ZFIN;Acc:ZDB-GENE-110408-30]	ARRAYEXPRESS,ENSG
ENSDARG00000009610	1227.63	1.72101	0.477306	3.60569	0.000311329	0.00182812	2.738	ENSDARG00000009610	ENSDARG00000009610	rgs12a	regulator of G protein signaling 12a [Source:ZFIN;Acc:ZDB-GENE-030131-2614]	ARRAYEXPRESS,ENSG
ENSDARG00000098071	77.0558	1.72076	0.991022	1.73635	0.0825018	0.180447	0.743651	ENSDARG00000098071	ENSDARG00000098071	znf1049	zinc finger protein 1049 [Source:ZFIN;Acc:ZDB-GENE-131118-26]	ARRAYEXPRESS,ENSG
ENSDARG00000077318	1580.76	1.71981	0.370535	4.64141	3.46E-06	3.51E-05	4.45469	ENSDARG00000077318	ENSDARG00000077318	CR376737.1	nan	ARRAYEXPRESS,ENSG
ENSDARG00000103261	59.5737	1.71861	1.17129	1.46728	0.142299	0.270297	0.56816	ENSDARG00000103261	ENSDARG00000103261	CABZ01038699.1	nan	ARRAYEXPRESS,ENSG
ENSDARG00000055113	2875.82	1.71734	0.385107	4.45939	8.22E-06	7.65E-05	4.11634	ENSDARG00000055113	ENSDARG00000055113	pom121	POM121 transmembrane nucleoporin [Source:ZFIN;Acc:ZDB-GENE-030131-6557]	ARRAYEXPRESS,ENSG
ENSDARG00000045851	45.4117	1.71634	1.30924	1.31094	0.189878	0.333597	0.476778	ENSDARG00000045851	ENSDARG00000045851	galnt8b.1	polypeptide N-acetylgalactosaminyltransferase 8b, tandem duplicate 1 [Source:ZFIN;Acc:ZDB-GENE-041210-83]	ARRAYEXPRESS,ENSG
ENSDARG00000035508	1863.93	1.71598	0.630147	2.72313	0.00646658	0.0238749	1.62206	ENSDARG00000035508	ENSDARG00000035508	barhl1a	BarH-like homeobox 1a [Source:ZFIN;Acc:ZDB-GENE-050417-212]	ARRAYEXPRESS,ENSG
ENSDARG00000115891	103.084	1.71594	0.797651	2.15124	0.031457	0.0855577	1.06774	ENSDARG00000115891	ENSDARG00000115891	CR533578.3	nan	ARRAYEXPRESS,ENSG
ENSDARG00000062688	26.4572	1.71593	1.65892	1.03437	0.300963	0.460859	0.336432	ENSDARG00000062688	ENSDARG00000062688	gpnmb	glycoprotein (transmembrane) nmb [Source:ZFIN;Acc:ZDB-GENE-060503-106]	ARRAYEXPRESS,ENSG
ENSDARG00000098597	60.6409	1.71565	1.16298	1.47523	0.140152	0.267387	0.572859	ENSDARG00000098597	ENSDARG00000098597	CU570791.3	NACHT and WD repeat domain-containing protein 2-like [Source:NCBI gene;Acc:108179119]	ARRAYEXPRESS,ENSG
ENSDARG00000087303	1181.18	1.71529	0.741934	2.31191	0.0207825	0.0618442	1.2087	ENSDARG00000087303	ENSDARG00000087303	cebpd	CCAAT enhancer binding protein delta [Source:ZFIN;Acc:ZDB-GENE-020111-4]	ARRAYEXPRESS,ENSG
ENSDARG00000059917	249.499	1.7144	0.641762	2.67139	0.00755377	0.0272454	1.56471	ENSDARG00000059917	ENSDARG00000059917	ccnj	cyclin J [Source:ZFIN;Acc:ZDB-GENE-100721-4]	ARRAYEXPRESS,ENSG
ENSDARG00000116556	2976.75	1.71366	0.58862	2.91131	0.00359916	0.0146439	1.83434	ENSDARG00000116556	ENSDARG00000116556	im:7142702	im:7142702 [Source:ZFIN;Acc:ZDB-GENE-050411-48]	ARRAYEXPRESS,ENSG
ENSDARG00000096229	149.349	1.71248	0.851616	2.01086	0.0443403	0.111504	0.952709	ENSDARG00000096229	ENSDARG00000096229	si:dkey-260c8.8	si:dkey-260c8.8 [Source:ZFIN;Acc:ZDB-GENE-030131-5375]	ARRAYEXPRESS,ENSG
ENSDARG00000087611	135.565	1.71247	0.807921	2.1196	0.0340394	0.090957	1.04116	ENSDARG00000087611	ENSDARG00000087611	FP085398.1	transmembrane protein 268 [Source:NCBI gene;Acc:559789]	ARRAYEXPRESS,ENSG
ENSDARG00000038352	66.9279	1.71132	5.27103	0.324665	0.745435	0.842819	0.0742655	ENSDARG00000038352	ENSDARG00000038352	slc27a1b	solute carrier family 27 member 1b [Source:ZFIN;Acc:ZDB-GENE-061013-672]	ARRAYEXPRESS,ENSG
ENSDARG00000053554	253.931	1.71022	0.786497	2.17447	0.0296696	0.081651	1.08804	ENSDARG00000053554	ENSDARG00000053554	wdr76	WD repeat domain 76 [Source:ZFIN;Acc:ZDB-GENE-030131-4513]	ARRAYEXPRESS,ENSG
ENSDARG00000030608	737.522	1.70992	0.512493	3.33647	0.000848499	0.00435206	2.3613	ENSDARG00000030608	ENSDARG00000030608	rhogd	ras homolog gene family, member Gd [Source:ZFIN;Acc:ZDB-GENE-040426-1504]	ARRAYEXPRESS,ENSG
ENSDARG00000018681	568.278	1.7094	0.558725	3.05947	0.0022173	0.00982551	2.00764	ENSDARG00000018681	ENSDARG00000018681	saal1	serum amyloid A-like 1 [Source:NCBI gene;Acc:393104]	ARRAYEXPRESS,ENSG
ENSDARG00000100227	1543.49	1.70857	0.350028	4.88125	1.05E-06	1.20E-05	4.92082	ENSDARG00000100227	ENSDARG00000100227	SLC7A1	solute carrier family 7 member 1b [Source:NCBI gene;Acc:406380]	ARRAYEXPRESS,ENSG
ENSDARG00000089645	57.447	1.7078	1.09032	1.56633	0.117271	0.236064	0.626971	ENSDARG00000089645	ENSDARG00000089645	si:ch1073-406l10.2	si:ch1073-406l10.2 [Source:ZFIN;Acc:ZDB-GENE-141212-315]	ARRAYEXPRESS,ENSG
ENSDARG00000030250	88.4611	1.70714	0.793654	2.15099	0.0314772	0.0856009	1.06752	ENSDARG00000030250	ENSDARG00000030250	dennd2db	DENN/MADD domain containing 2Db [Source:ZFIN;Acc:ZDB-GENE-041114-34]	ARRAYEXPRESS,ENSG
ENSDARG00000095005	40.7099	1.70672	1.10969	1.53801	0.124046	0.245505	0.609941	ENSDARG00000095005	ENSDARG00000095005	si:dkey-21e2.10	si:dkey-21e2.10 [Source:ZFIN;Acc:ZDB-GENE-050208-778]	ARRAYEXPRESS,ENSG
ENSDARG00000102594	259.404	1.70595	0.916533	1.8613	0.0627012	0.146078	0.835415	ENSDARG00000102594	ENSDARG00000102594	zgc:194627	zgc:194627 [Source:ZFIN;Acc:ZDB-GENE-081022-132]	ARRAYEXPRESS,ENSG
ENSDARG00000010183	476.775	1.70583	0.582498	2.92847	0.0034063	0.0140109	1.85353	ENSDARG00000010183	ENSDARG00000010183	si:ch73-265h17.1	si:ch73-265h17.1 [Source:ZFIN;Acc:ZDB-GENE-131121-358]	ARRAYEXPRESS,ENSG
ENSDARG00000031095	389.813	1.70304	0.643079	2.64826	0.00809069	0.0287836	1.54086	ENSDARG00000031095	ENSDARG00000031095	veph1	ventricular zone expressed PH domain-containing 1 [Source:NCBI gene;Acc:405756]	ARRAYEXPRESS,ENSG
ENSDARG00000089769	7501.44	1.70172	0.403566	4.2167	2.48E-05	0.000205013	3.68822	ENSDARG00000089769	ENSDARG00000089769	hapln1a	hyaluronan and proteoglycan link protein 1a [Source:ZFIN;Acc:ZDB-GENE-050302-175]	ARRAYEXPRESS,ENSG
ENSDARG00000113103	725.931	1.701	0.610434	2.78655	0.00532728	0.0203252	1.69196	ENSDARG00000113103	ENSDARG00000113103	GADD45G	growth arrest and DNA damage-inducible protein GADD45 gamma-like [Source:NCBI gene;Acc:797032]	ARRAYEXPRESS,ENSG
ENSDARG00000045873	160.773	1.69951	0.642863	2.64366	0.00820141	0.0291139	1.5359	ENSDARG00000045873	ENSDARG00000045873	frs2a	fibroblast growth factor receptor substrate 2a [Source:ZFIN;Acc:ZDB-GENE-060503-462]	ARRAYEXPRESS,ENSG
ENSDARG00000098557	91.4977	1.69947	1.09425	1.55308	0.120403	0.24013	0.619554	ENSDARG00000098557	ENSDARG00000098557	BX323564.1	nan	ARRAYEXPRESS,ENSG
ENSDARG00000053702	43.1501	1.69879	1.18128	1.43809	0.150407	0.281323	0.550795	ENSDARG00000053702	ENSDARG00000053702	il2rgb	interleukin 2 receptor, gamma b [Source:ZFIN;Acc:ZDB-GENE-080402-2]	ARRAYEXPRESS,ENSG
ENSDARG00000104026	36.0428	1.69842	1.1572	1.4677	0.142185	0.270132	0.568423	ENSDARG00000104026	ENSDARG00000104026	si:dkeyp-35e5.5	si:dkeyp-35e5.5 [Source:ZFIN;Acc:ZDB-GENE-050420-335]	ARRAYEXPRESS,ENSG
ENSDARG00000021086	984.14	1.69811	0.456334	3.7212	0.00019828	0.00124872	2.90353	ENSDARG00000021086	ENSDARG00000021086	znf367	zinc finger protein 367 [Source:NCBI gene;Acc:550421]	ARRAYEXPRESS,ENSG
ENSDARG00000102212	55.4885	1.69754	1.10819	1.53181	0.12557	0.247742	0.606	ENSDARG00000102212	ENSDARG00000102212	si:dkey-16p6.1	si:dkey-16p6.1 [Source:ZFIN;Acc:ZDB-GENE-081103-43]	ARRAYEXPRESS,ENSG
ENSDARG00000055889	472.922	1.69718	0.682636	2.48621	0.0129112	0.0420974	1.37574	ENSDARG00000055889	ENSDARG00000055889	zgc:153215	zgc:153215 [Source:ZFIN;Acc:ZDB-GENE-061103-58]	ARRAYEXPRESS,ENSG
ENSDARG00000116732	95.1537	1.69716	0.76429	2.22057	0.0263798	0.0745502	1.12755	ENSDARG00000116732	ENSDARG00000116732	CABZ01031870.1	nan	ARRAYEXPRESS,ENSG
ENSDARG00000091411	48.092	1.69685	1.21259	1.39935	0.161707	0.296421	0.528092	ENSDARG00000091411	ENSDARG00000091411	si:ch211-214p13.9	si:ch211-214p13.9 [Source:ZFIN;Acc:ZDB-GENE-060503-213]	ARRAYEXPRESS,ENSG
ENSDARG00000079740	1805.36	1.69635	0.367297	4.61847	3.87E-06	3.88E-05	4.41117	ENSDARG00000079740	ENSDARG00000079740	efna2b	ephrin-A2b [Source:ZFIN;Acc:ZDB-GENE-141120-2]	ARRAYEXPRESS,ENSG
ENSDARG00000109251	131.8	1.69378	0.792483	2.13731	0.0325727	0.0878344	1.05634	ENSDARG00000109251	ENSDARG00000109251	si:dkey-4e4.1	si:dkey-4e4.1 [Source:ZFIN;Acc:ZDB-GENE-110914-73]	ARRAYEXPRESS,ENSG
ENSDARG00000098911	594.125	1.69222	0.56678	2.98568	0.00282951	0.0120336	1.91961	ENSDARG00000098911	ENSDARG00000098911	zgc:153293	zgc:153293 [Source:ZFIN;Acc:ZDB-GENE-060825-315]	ARRAYEXPRESS,ENSG
ENSDARG00000100757	1272.96	1.68942	0.734873	2.29892	0.0215093	0.0635907	1.19661	ENSDARG00000100757	ENSDARG00000100757	BNC1	basonuclin 1 [Source:NCBI gene;Acc:568786]	ARRAYEXPRESS,ENSG
ENSDARG00000110698	42.468	1.68921	1.09223	1.54657	0.121967	0.242297	0.615651	ENSDARG00000110698	ENSDARG00000110698	CABZ01061524.1	nan	ARRAYEXPRESS,ENSG
ENSDARG00000055284	2233.54	1.68844	0.344314	4.90378	9.40E-07	1.08E-05	4.96658	ENSDARG00000055284	ENSDARG00000055284	afap1	actin filament associated protein 1 [Source:ZFIN;Acc:ZDB-GENE-100316-6]	ARRAYEXPRESS,ENSG
ENSDARG00000041715	36.9442	1.68832	1.14304	1.47704	0.139664	0.266666	0.574033	ENSDARG00000041715	ENSDARG00000041715	bco2b	beta-carotene oxygenase 2b [Source:ZFIN;Acc:ZDB-GENE-060421-7448]	ARRAYEXPRESS,ENSG
ENSDARG00000067718	120.143	1.68822	0.732041	2.30618	0.0211006	0.0626763	1.2029	ENSDARG00000067718	ENSDARG00000067718	si:dkey-3h3.3	si:dkey-3h3.3 [Source:ZFIN;Acc:ZDB-GENE-060526-299]	ARRAYEXPRESS,ENSG
ENSDARG00000044039	68.8196	1.68776	0.973295	1.73407	0.0829059	0.181083	0.742123	ENSDARG00000044039	ENSDARG00000044039	stx11a	syntaxin 11a [Source:ZFIN;Acc:ZDB-GENE-040426-2564]	ARRAYEXPRESS,ENSG
ENSDARG00000044282	1847.05	1.68607	0.358699	4.70053	2.59E-06	2.71E-05	4.56703	ENSDARG00000044282	ENSDARG00000044282	smc5	structural maintenance of chromosomes 5 [Source:ZFIN;Acc:ZDB-GENE-061013-288]	ARRAYEXPRESS,ENSG
ENSDARG00000020761	1141.45	1.68546	0.401843	4.19432	2.74E-05	0.000223695	3.65034	ENSDARG00000020761	ENSDARG00000020761	arrdc2	arrestin domain containing 2 [Source:ZFIN;Acc:ZDB-GENE-030131-7146]	ARRAYEXPRESS,ENSG
ENSDARG00000098216	27.6482	1.68348	1.57952	1.06582	0.286507	0.445703	0.350954	ENSDARG00000098216	ENSDARG00000098216	si:ch211-215e19.3	si:ch211-215e19.3 [Source:ZFIN;Acc:ZDB-GENE-060503-685]	ARRAYEXPRESS,ENSG
ENSDARG00000075565	2226.7	1.68297	0.406288	4.14231	3.44E-05	0.000273801	3.56256	ENSDARG00000075565	ENSDARG00000075565	lzts1	leucine zipper, putative tumor suppressor 1 [Source:ZFIN;Acc:ZDB-GENE-081104-431]	ARRAYEXPRESS,ENSG
ENSDARG00000067985	376.466	1.68287	0.623053	2.701	0.00691312	0.0252942	1.59698	ENSDARG00000067985	ENSDARG00000067985	ftr23	finTRIM family, member 23 [Source:ZFIN;Acc:ZDB-GENE-070912-322]	ARRAYEXPRESS,ENSG
ENSDARG00000076227	231.691	1.6824	0.64592	2.60465	0.00919672	0.0320418	1.49428	ENSDARG00000076227	ENSDARG00000076227	ror2	receptor tyrosine kinase-like orphan receptor 2 [Source:ZFIN;Acc:ZDB-GENE-060427-5]	ARRAYEXPRESS,ENSG
ENSDARG00000094994	51.1037	1.68236	0.991785	1.69629	0.0898301	0.193056	0.714317	ENSDARG00000094994	ENSDARG00000094994	si:dkey-106c17.2	si:dkey-106c17.2 [Source:ZFIN;Acc:ZDB-GENE-060503-612]	ARRAYEXPRESS,ENSG
ENSDARG00000090337	1617.9	1.68186	0.395345	4.25415	2.10E-05	0.000175921	3.75468	ENSDARG00000090337	ENSDARG00000090337	pprc1	PPARG related coactivator 1 [Source:ZFIN;Acc:ZDB-GENE-030131-9858]	ARRAYEXPRESS,ENSG
ENSDARG00000089032	135.499	1.6818	0.703461	2.39074	0.0168142	0.0521893	1.28242	ENSDARG00000089032	ENSDARG00000089032	si:ch211-154o6.2	si:ch211-154o6.2 [Source:ZFIN;Acc:ZDB-GENE-030131-2855]	ARRAYEXPRESS,ENSG
ENSDARG00000102513	97.1719	1.681	0.767867	2.18918	0.0285835	0.0792986	1.10073	ENSDARG00000102513	ENSDARG00000102513	FO704822.1	solute carrier family 25 member 45 [Source:NCBI gene;Acc:100329446]	ARRAYEXPRESS,ENSG
ENSDARG00000104392	148.257	1.68016	0.729328	2.30371	0.021239	0.0629908	1.20072	ENSDARG00000104392	ENSDARG00000104392	eri2	ERI1 exoribonuclease family member 2 [Source:NCBI gene;Acc:553667]	ARRAYEXPRESS,ENSG
ENSDARG00000012667	8864.19	1.68011	0.534226	3.14495	0.00166117	0.00769075	2.11403	ENSDARG00000012667	ENSDARG00000012667	tfap2b	transcription factor AP-2 beta [Source:ZFIN;Acc:ZDB-GENE-050417-394]	ARRAYEXPRESS,ENSG
ENSDARG00000016154	4931.79	1.6793	0.321382	5.22524	1.74E-07	2.36E-06	5.62709	ENSDARG00000016154	ENSDARG00000016154	zfp36l1a	zinc finger protein 36, C3H type-like 1a [Source:ZFIN;Acc:ZDB-GENE-030131-9860]	ARRAYEXPRESS,ENSG
ENSDARG00000007693	3885.26	1.67922	0.451352	3.72043	0.000198885	0.00125213	2.90235	ENSDARG00000007693	ENSDARG00000007693	nfkbiab	nuclear factor of kappa light polypeptide gene enhancer in B-cells inhibitor, alpha b [Source:ZFIN;Acc:ZDB-GENE-030131-1819]	ARRAYEXPRESS,ENSG
ENSDARG00000074589	1207.22	1.6787	0.401362	4.1825	2.88E-05	0.000233791	3.63117	ENSDARG00000074589	ENSDARG00000074589	rin2	Ras and Rab interactor 2 [Source:ZFIN;Acc:ZDB-GENE-090312-194]	ARRAYEXPRESS,ENSG
ENSDARG00000088087	17395.1	1.67866	0.414267	4.05212	5.08E-05	0.000387142	3.41213	ENSDARG00000088087	ENSDARG00000088087	kdm6ba	lysine (K)-specific demethylase 6B, a [Source:ZFIN;Acc:ZDB-GENE-091005-1]	ARRAYEXPRESS,ENSG
ENSDARG00000090369	39.1541	1.67816	1.12683	1.48927	0.136416	0.262311	0.581183	ENSDARG00000090369	ENSDARG00000090369	zgc:86896	zgc:86896 [Source:ZFIN;Acc:ZDB-GENE-040625-80]	ARRAYEXPRESS,ENSG
ENSDARG00000098141	667.319	1.67773	0.464532	3.61165	0.000304253	0.00179629	2.74562	ENSDARG00000098141	ENSDARG00000098141	supt3h	SPT3 homolog, SAGA and STAGA complex component [Source:ZFIN;Acc:ZDB-GENE-040718-370]	ARRAYEXPRESS,ENSG
ENSDARG00000052074	599.316	1.67671	0.47656	3.51836	0.000434222	0.00244189	2.61227	ENSDARG00000052074	ENSDARG00000052074	si:ch211-122f10.4	si:ch211-122f10.4 [Source:ZFIN;Acc:ZDB-GENE-140106-45]	ARRAYEXPRESS,ENSG
ENSDARG00000056986	731.823	1.67513	0.549296	3.04959	0.00229158	0.010086	1.99628	ENSDARG00000056986	ENSDARG00000056986	dact2	dishevelled-binding antagonist of beta-catenin 2 [Source:NCBI gene;Acc:337795]	ARRAYEXPRESS,ENSG
ENSDARG00000074749	75.5875	1.67481	0.943761	1.77462	0.0759613	0.16907	0.771933	ENSDARG00000074749	ENSDARG00000074749	abca12	ATP-binding cassette, sub-family A (ABC1), member 12 [Source:ZFIN;Acc:ZDB-GENE-030131-9790]	ARRAYEXPRESS,ENSG
ENSDARG00000005673	318.558	1.67397	0.48992	3.41681	0.00063359	0.00338521	2.47041	ENSDARG00000005673	ENSDARG00000005673	f3b	coagulation factor IIIb [Source:ZFIN;Acc:ZDB-GENE-050417-234]	ARRAYEXPRESS,ENSG
ENSDARG00000100190	410.358	1.67336	0.69559	2.40567	0.016143	0.0505543	1.29624	ENSDARG00000100190	ENSDARG00000100190	si:ch211-188p14.4	si:ch211-188p14.4 [Source:ZFIN;Acc:ZDB-GENE-121214-355]	ARRAYEXPRESS,ENSG
ENSDARG00000090734	29.6108	1.67152	1.55891	1.07224	0.283614	0.442729	0.353862	ENSDARG00000090734	ENSDARG00000090734	si:dkey-16p6.1	si:dkey-16p6.1 [Source:ZFIN;Acc:ZDB-GENE-081103-43]	ARRAYEXPRESS,ENSG
ENSDARG00000090193	88.0177	1.67084	0.943255	1.77135	0.0765018	0.170079	0.769348	ENSDARG00000090193	ENSDARG00000090193	si:ch73-286h23.4	si:ch73-286h23.4 [Source:ZFIN;Acc:ZDB-GENE-070705-237]	ARRAYEXPRESS,ENSG
ENSDARG00000003469	1289.39	1.67066	0.506469	3.29864	0.000971556	0.00488452	2.31118	ENSDARG00000003469	ENSDARG00000003469	neurod4	neuronal differentiation 4 [Source:ZFIN;Acc:ZDB-GENE-030730-1]	ARRAYEXPRESS,ENSG
ENSDARG00000015902	210.354	1.66859	0.7522	2.21828	0.0265358	0.0749259	1.12537	ENSDARG00000015902	ENSDARG00000015902	stat6	signal transducer and activator of transcription 6, interleukin-4 induced [Source:ZFIN;Acc:ZDB-GENE-030131-9359]	ARRAYEXPRESS,ENSG
ENSDARG00000045956	328.422	1.66538	0.596056	2.794	0.00520612	0.0199369	1.70034	ENSDARG00000045956	ENSDARG00000045956	kcnk10b	potassium channel, subfamily K, member 10b [Source:ZFIN;Acc:ZDB-GENE-050420-31]	ARRAYEXPRESS,ENSG
ENSDARG00000100065	31.418	1.66319	1.36543	1.21808	0.223195	0.373815	0.427343	ENSDARG00000100065	ENSDARG00000100065	CU467837.1	nan	ARRAYEXPRESS,ENSG
ENSDARG00000092455	101.665	1.66207	1.0882	1.52735	0.126673	0.249037	0.603737	ENSDARG00000092455	ENSDARG00000092455	si:ch211-246e12.3	si:ch211-246e12.3 [Source:ZFIN;Acc:ZDB-GENE-091204-288]	ARRAYEXPRESS,ENSG
ENSDARG00000069105	4871.42	1.66194	0.324179	5.12661	2.95E-07	3.84E-06	5.41567	ENSDARG00000069105	ENSDARG00000069105	fgfr4	fibroblast growth factor receptor 4 [Source:NCBI gene;Acc:100000160]	ARRAYEXPRESS,ENSG
ENSDARG00000103868	188.809	1.66192	0.672225	2.47227	0.0134257	0.0434811	1.3617	ENSDARG00000103868	ENSDARG00000103868	e2f1	E2F transcription factor 1 [Source:ZFIN;Acc:ZDB-GENE-131024-3]	ARRAYEXPRESS,ENSG
ENSDARG00000091253	45.4918	1.65959	1.11267	1.49155	0.135818	0.261519	0.582497	ENSDARG00000091253	ENSDARG00000091253	smyd1b	SET and MYND domain containing 1b [Source:ZFIN;Acc:ZDB-GENE-060522-1]	ARRAYEXPRESS,ENSG
ENSDARG00000114345	44.6338	1.65866	1.37305	1.20802	0.227041	0.378726	0.421675	ENSDARG00000114345	ENSDARG00000114345	si:dkey-28d5.5	si:dkey-28d5.5 [Source:ZFIN;Acc:ZDB-GENE-060503-165]	ARRAYEXPRESS,ENSG
ENSDARG00000016048	620.764	1.65758	0.714805	2.31893	0.0203988	0.0609158	1.21527	ENSDARG00000016048	ENSDARG00000016048	gpat3	glycerol-3-phosphate acyltransferase 3 [Source:NCBI gene;Acc:436958]	ARRAYEXPRESS,ENSG
ENSDARG00000103424	50.5819	1.65753	0.999524	1.65832	0.097253	0.205129	0.687974	ENSDARG00000103424	ENSDARG00000103424	si:dkey-13m3.2	si:dkey-13m3.2 [Source:ZFIN;Acc:ZDB-GENE-121214-42]	ARRAYEXPRESS,ENSG
ENSDARG00000009133	38.0174	1.65735	1.65642	1.00056	0.317037	0.478679	0.319956	ENSDARG00000009133	ENSDARG00000009133	myo1eb	myosin IEb [Source:ZFIN;Acc:ZDB-GENE-040426-1347]	ARRAYEXPRESS,ENSG
ENSDARG00000069681	297.199	1.65534	0.601434	2.75233	0.00591734	0.0221356	1.65491	ENSDARG00000069681	ENSDARG00000069681	pcgf6	polycomb group ring finger 6 [Source:ZFIN;Acc:ZDB-GENE-060526-178]	ARRAYEXPRESS,ENSG
ENSDARG00000054058	8763.57	1.65472	0.582589	2.84029	0.00450722	0.0177152	1.75165	ENSDARG00000054058	ENSDARG00000054058	h1-10	H1.10 linker histone [Source:ZFIN;Acc:ZDB-GENE-030131-1228]	ARRAYEXPRESS,ENSG
ENSDARG00000095384	43.4281	1.65469	1.46526	1.12929	0.258777	0.415737	0.381181	ENSDARG00000095384	ENSDARG00000095384	si:dkey-78l4.2	si:dkey-78l4.2 [Source:ZFIN;Acc:ZDB-GENE-060503-647]	ARRAYEXPRESS,ENSG
ENSDARG00000062040	110.207	1.65407	0.880788	1.87794	0.060389	0.141842	0.848196	ENSDARG00000062040	ENSDARG00000062040	atp8b5a	ATPase phospholipid transporting 8B5a [Source:ZFIN;Acc:ZDB-GENE-060531-48]	ARRAYEXPRESS,ENSG
ENSDARG00000057830	233.093	1.65346	0.940811	1.75748	0.0788357	0.174218	0.758908	ENSDARG00000057830	ENSDARG00000057830	dnmt3bb.2	DNA (cytosine-5-)-methyltransferase 3 beta, duplicate b.2 [Source:ZFIN;Acc:ZDB-GENE-990712-11]	ARRAYEXPRESS,ENSG
ENSDARG00000094177	79.8679	1.65226	1.08979	1.51613	0.129486	0.252941	0.596981	ENSDARG00000094177	ENSDARG00000094177	si:ch211-208f21.2	si:ch211-208f21.2 [Source:ZFIN;Acc:ZDB-GENE-110914-134]	ARRAYEXPRESS,ENSG
ENSDARG00000068140	1080.6	1.6515	0.368489	4.4818	7.40E-06	6.96E-05	4.15739	ENSDARG00000068140	ENSDARG00000068140	si:dkey-24l11.2	si:dkey-24l11.2 [Source:ZFIN;Acc:ZDB-GENE-050419-208]	ARRAYEXPRESS,ENSG
ENSDARG00000112541	262.326	1.65121	0.714064	2.31242	0.0207546	0.061799	1.20902	ENSDARG00000112541	ENSDARG00000112541	znf1093	zinc finger protein 1093 [Source:ZFIN;Acc:ZDB-GENE-110914-12]	ARRAYEXPRESS,ENSG
ENSDARG00000019516	39.9483	1.65052	1.1257	1.46622	0.142587	0.270727	0.567468	ENSDARG00000019516	ENSDARG00000019516	sp7	Sp7 transcription factor [Source:ZFIN;Acc:ZDB-GENE-040629-2]	ARRAYEXPRESS,ENSG
ENSDARG00000053291	22771.1	1.64987	0.597226	2.76255	0.00573514	0.021578	1.66599	ENSDARG00000053291	ENSDARG00000053291	pnrc2	proline-rich nuclear receptor coactivator 2 [Source:NCBI gene;Acc:565522]	ARRAYEXPRESS,ENSG
ENSDARG00000051814	8750.2	1.64962	0.368609	4.47527	7.63E-06	7.16E-05	4.14509	ENSDARG00000051814	ENSDARG00000051814	ptprz1a	protein tyrosine phosphatase receptor type Z1a [Source:ZFIN;Acc:ZDB-GENE-090406-1]	ARRAYEXPRESS,ENSG
ENSDARG00000094868	79.5896	1.64833	1.92445	0.856518	0.391711	0.551937	0.25811	ENSDARG00000094868	ENSDARG00000094868	si:ch73-313l22.2	si:ch73-313l22.2 [Source:ZFIN;Acc:ZDB-GENE-091204-459]	ARRAYEXPRESS,ENSG
ENSDARG00000039943	906.15	1.64684	0.392292	4.19801	2.69E-05	0.000220544	3.6565	ENSDARG00000039943	ENSDARG00000039943	tent5ba	terminal nucleotidyltransferase 5ba [Source:ZFIN;Acc:ZDB-GENE-061110-129]	ARRAYEXPRESS,ENSG
ENSDARG00000104831	1518.72	1.64646	0.406117	4.05416	5.03E-05	0.000383933	3.41574	ENSDARG00000104831	ENSDARG00000104831	cep192	centrosomal protein 192 [Source:ZFIN;Acc:ZDB-GENE-100922-163]	ARRAYEXPRESS,ENSG
ENSDARG00000037528	100.968	1.64637	0.809877	2.03287	0.0420658	0.107135	0.970067	ENSDARG00000037528	ENSDARG00000037528	si:ch211-191a24.4	si:ch211-191a24.4 [Source:ZFIN;Acc:ZDB-GENE-030131-4489]	ARRAYEXPRESS,ENSG
ENSDARG00000031749	42.1943	1.64619	1.15526	1.42495	0.15417	0.286224	0.543293	ENSDARG00000031749	ENSDARG00000031749	C3AR1	C3a anaphylatoxin chemotactic receptor [Source:NCBI gene;Acc:794255]	ARRAYEXPRESS,ENSG
ENSDARG00000027582	29.197	1.64598	1.53041	1.07552	0.282144	0.441198	0.355366	ENSDARG00000027582	ENSDARG00000027582	angptl7	angiopoietin-like 7 [Source:ZFIN;Acc:ZDB-GENE-041010-175]	ARRAYEXPRESS,ENSG
ENSDARG00000104822	53.5761	1.64432	1.09018	1.50831	0.131476	0.255753	0.592179	ENSDARG00000104822	ENSDARG00000104822	znf1131	zinc finger protein 1131 [Source:ZFIN;Acc:ZDB-GENE-110914-31]	ARRAYEXPRESS,ENSG
ENSDARG00000086550	499.503	1.64268	0.640093	2.56632	0.0102785	0.0349446	1.45662	ENSDARG00000086550	ENSDARG00000086550	dbf4b	DBF4 zinc finger B [Source:ZFIN;Acc:ZDB-GENE-121214-269]	ARRAYEXPRESS,ENSG
ENSDARG00000010770	9541.82	1.64263	0.396518	4.14263	3.43E-05	0.000273642	3.56282	ENSDARG00000010770	ENSDARG00000010770	sox19a	SRY-box transcription factor 19a [Source:NCBI gene;Acc:30038]	ARRAYEXPRESS,ENSG
ENSDARG00000071361	77.1823	1.64247	0.838738	1.95827	0.0501986	0.122868	0.91056	ENSDARG00000071361	ENSDARG00000071361	si:ch211-197g15.10	si:ch211-197g15.10 [Source:ZFIN;Acc:ZDB-GENE-050208-617]	ARRAYEXPRESS,ENSG
ENSDARG00000057782	8735.08	1.64199	0.358457	4.58072	4.63E-06	4.57E-05	4.34008	ENSDARG00000057782	ENSDARG00000057782	baz2ba	bromodomain adjacent to zinc finger domain, 2Ba [Source:ZFIN;Acc:ZDB-GENE-070615-37]	ARRAYEXPRESS,ENSG
ENSDARG00000068916	234.73	1.64159	0.701746	2.3393	0.0193199	0.0583359	1.23406	ENSDARG00000068916	ENSDARG00000068916	ppp1r35	protein phosphatase 1, regulatory subunit 35 [Source:NCBI gene;Acc:751676]	ARRAYEXPRESS,ENSG
ENSDARG00000095896	15413.1	1.64006	0.394211	4.16037	3.18E-05	0.000255413	3.59276	ENSDARG00000095896	ENSDARG00000095896	pou3f3b	POU class 3 homeobox 3b [Source:NCBI gene;Acc:30321]	ARRAYEXPRESS,ENSG
ENSDARG00000106749	68.0347	1.63944	0.899862	1.82188	0.0684737	0.156012	0.806843	ENSDARG00000106749	ENSDARG00000106749	si:dkey-7i4.13	si:dkey-7i4.13 [Source:ZFIN;Acc:ZDB-GENE-131127-112]	ARRAYEXPRESS,ENSG
ENSDARG00000034043	5000.08	1.63899	0.401433	4.08286	4.45E-05	0.000344012	3.46343	ENSDARG00000034043	ENSDARG00000034043	irx5a	iroquois homeobox 5a [Source:ZFIN;Acc:ZDB-GENE-010716-2]	ARRAYEXPRESS,ENSG
ENSDARG00000045003	161.734	1.6382	0.855559	1.91478	0.0555209	0.132883	0.876531	ENSDARG00000045003	ENSDARG00000045003	plvapb	plasmalemma vesicle associated protein b [Source:ZFIN;Acc:ZDB-GENE-060616-96]	ARRAYEXPRESS,ENSG
ENSDARG00000090699	107.38	1.63758	0.744307	2.20014	0.0277971	0.0777348	1.10938	ENSDARG00000090699	ENSDARG00000090699	nlrb5	NOD-like receptor family B, member 5 [Source:ZFIN;Acc:ZDB-GENE-081015-5]	ARRAYEXPRESS,ENSG
ENSDARG00000092784	53.5086	1.63727	0.998953	1.63899	0.101216	0.211525	0.674639	ENSDARG00000092784	ENSDARG00000092784	znf1109	zinc finger protein 1109 [Source:ZFIN;Acc:ZDB-GENE-110914-77]	ARRAYEXPRESS,ENSG
ENSDARG00000045518	355.556	1.63666	0.583027	2.80719	0.00499764	0.0192925	1.71461	ENSDARG00000045518	ENSDARG00000045518	tmem110l	transmembrane protein 110, like [Source:ZFIN;Acc:ZDB-GENE-040426-912]	ARRAYEXPRESS,ENSG
ENSDARG00000079623	174.001	1.63666	0.724793	2.2581	0.0239393	0.0691643	1.16012	ENSDARG00000079623	ENSDARG00000079623	ubtd1b	ubiquitin domain containing 1b [Source:NCBI gene;Acc:571832]	ARRAYEXPRESS,ENSG
ENSDARG00000063330	12522.7	1.636	0.68861	2.3758	0.0175111	0.0539666	1.26787	ENSDARG00000063330	ENSDARG00000063330	mgat4a	alpha-1,3-mannosyl-glycoprotein 4-beta-N-acetylglucosaminyltransferase A [Source:ZFIN;Acc:ZDB-GENE-070912-27]	ARRAYEXPRESS,ENSG
ENSDARG00000008049	2716.29	1.63537	0.496966	3.29072	0.000999323	0.00500353	2.30072	ENSDARG00000008049	ENSDARG00000008049	si:dkey-42i9.4	si:dkey-42i9.4 [Source:ZFIN;Acc:ZDB-GENE-030131-8398]	ARRAYEXPRESS,ENSG
ENSDARG00000074947	65.6916	1.63489	0.931311	1.75547	0.0791786	0.174778	0.757513	ENSDARG00000074947	ENSDARG00000074947	calhm5.1	calcium homeostasis modulator family member 5, tandem duplicate 1 [Source:NCBI gene;Acc:100037308]	ARRAYEXPRESS,ENSG
ENSDARG00000034420	552.926	1.63349	0.709691	2.3017	0.0213523	0.0632319	1.19906	ENSDARG00000034420	ENSDARG00000034420	irx6a	iroquois homeobox 6a [Source:ZFIN;Acc:ZDB-GENE-040712-5]	ARRAYEXPRESS,ENSG
ENSDARG00000054389	53.1405	1.63336	1.08622	1.50372	0.132654	0.257533	0.589167	ENSDARG00000054389	ENSDARG00000054389	rhof	ras homolog family member F [Source:ZFIN;Acc:ZDB-GENE-050522-280]	ARRAYEXPRESS,ENSG
ENSDARG00000086484	36.8585	1.63316	1.27794	1.27796	0.201264	0.347018	0.459648	ENSDARG00000086484	ENSDARG00000086484	fbxw10	F-box and WD repeat domain containing 10 [Source:ZFIN;Acc:ZDB-GENE-101021-1]	ARRAYEXPRESS,ENSG
ENSDARG00000095605	36.5982	1.63286	1.27629	1.27939	0.200761	0.346517	0.460276	ENSDARG00000095605	ENSDARG00000095605	CR846087.3	gastrula zinc finger protein XlCGF8.2DB-like [Source:NCBI gene;Acc:100535113]	ARRAYEXPRESS,ENSG
ENSDARG00000071604	281.384	1.63249	0.731782	2.23084	0.025692	0.0730395	1.13644	ENSDARG00000071604	ENSDARG00000071604	si:ch211-156p11.1	si:ch211-156p11.1 [Source:ZFIN;Acc:ZDB-GENE-070912-120]	ARRAYEXPRESS,ENSG
ENSDARG00000063333	4758.25	1.63162	0.322478	5.05963	4.20E-07	5.24E-06	5.28067	ENSDARG00000063333	ENSDARG00000063333	nup210	nucleoporin 210 [Source:ZFIN;Acc:ZDB-GENE-050208-132]	ARRAYEXPRESS,ENSG
ENSDARG00000017624	565.986	1.63156	0.624276	2.61353	0.00896117	0.0313553	1.50369	ENSDARG00000017624	ENSDARG00000017624	krt4	keratin 4 [Source:ZFIN;Acc:ZDB-GENE-000607-83]	ARRAYEXPRESS,ENSG
ENSDARG00000113243	32.266	1.63092	1.21279	1.34477	0.178701	0.319066	0.49612	ENSDARG00000113243	ENSDARG00000113243	BX511224.1	nan	ARRAYEXPRESS,ENSG
ENSDARG00000059474	2008.86	1.6282	0.341248	4.7713	1.83E-06	1.98E-05	4.70333	ENSDARG00000059474	ENSDARG00000059474	mlxip	MLX interacting protein [Source:ZFIN;Acc:ZDB-GENE-060526-8]	ARRAYEXPRESS,ENSG
ENSDARG00000091271	1277.59	1.62737	0.594094	2.73924	0.00615819	0.0229051	1.64007	ENSDARG00000091271	ENSDARG00000091271	cenpt	centromere protein T [Source:ZFIN;Acc:ZDB-GENE-030131-3256]	ARRAYEXPRESS,ENSG
ENSDARG00000104903	165.295	1.62643	0.704639	2.30817	0.0209895	0.0623937	1.20486	ENSDARG00000104903	ENSDARG00000104903	cdkn1cb	cyclin-dependent kinase inhibitor 1Cb [Source:ZFIN;Acc:ZDB-GENE-131127-286]	ARRAYEXPRESS,ENSG
ENSDARG00000039069	308.504	1.62574	0.7739	2.10071	0.0356666	0.0944825	1.02465	ENSDARG00000039069	ENSDARG00000039069	slx4ip	SLX4 interacting protein [Source:NCBI gene;Acc:393383]	ARRAYEXPRESS,ENSG
ENSDARG00000044924	282.068	1.62541	0.55626	2.92204	0.00347747	0.0142377	1.84656	ENSDARG00000044924	ENSDARG00000044924	gdf11	growth differentiation factor 11 [Source:ZFIN;Acc:ZDB-GENE-040427-2]	ARRAYEXPRESS,ENSG
ENSDARG00000071084	658.842	1.62512	0.45292	3.5881	0.000333098	0.0019388	2.71247	ENSDARG00000071084	ENSDARG00000071084	wipf1b	WAS/WASL interacting protein family, member 1b [Source:ZFIN;Acc:ZDB-GENE-110815-1]	ARRAYEXPRESS,ENSG
ENSDARG00000092578	61.2487	1.62268	1.93133	0.840192	0.400801	0.560857	0.251147	ENSDARG00000092578	ENSDARG00000092578	si:ch211-222e20.4	si:ch211-222e20.4 [Source:ZFIN;Acc:ZDB-GENE-091118-60]	ARRAYEXPRESS,ENSG
ENSDARG00000079420	29.4359	1.62014	1.53548	1.05513	0.291364	0.450868	0.345951	ENSDARG00000079420	ENSDARG00000079420	dpp4	dipeptidyl-peptidase 4 [Source:ZFIN;Acc:ZDB-GENE-081104-277]	ARRAYEXPRESS,ENSG
ENSDARG00000103466	250.54	1.61958	1.18525	1.36645	0.171799	0.309742	0.508999	ENSDARG00000103466	ENSDARG00000103466	ccl35.1	chemokine (C-C motif) ligand 35, duplicate 1 [Source:ZFIN;Acc:ZDB-GENE-081022-33]	ARRAYEXPRESS,ENSG
ENSDARG00000002445	126.017	1.61924	0.752355	2.15222	0.0313798	0.0854161	1.06846	ENSDARG00000002445	ENSDARG00000002445	prdm1a	PR domain containing 1a, with ZNF domain [Source:ZFIN;Acc:ZDB-GENE-030131-2193]	ARRAYEXPRESS,ENSG
ENSDARG00000008388	1814.59	1.61868	0.411718	3.93152	8.44E-05	0.00060357	3.21927	ENSDARG00000008388	ENSDARG00000008388	mmp14b	matrix metallopeptidase 14b (membrane-inserted) [Source:ZFIN;Acc:ZDB-GENE-030901-2]	ARRAYEXPRESS,ENSG
ENSDARG00000093041	54.827	1.61801	1.18056	1.37054	0.170518	0.308083	0.511332	ENSDARG00000093041	ENSDARG00000093041	si:ch211-234c11.2	si:ch211-234c11.2 [Source:ZFIN;Acc:ZDB-GENE-110914-70]	ARRAYEXPRESS,ENSG
ENSDARG00000038025	1763.17	1.61789	0.626986	2.58042	0.00986797	0.0338672	1.47022	ENSDARG00000038025	ENSDARG00000038025	cbx7a	chromobox homolog 7a [Source:ZFIN;Acc:ZDB-GENE-050417-400]	ARRAYEXPRESS,ENSG
ENSDARG00000016695	295.014	1.61695	0.591376	2.73421	0.00625294	0.0232045	1.63443	ENSDARG00000016695	ENSDARG00000016695	p2rx1	purinergic receptor P2X, ligand-gated ion channel, 1 [Source:ZFIN;Acc:ZDB-GENE-030319-1]	ARRAYEXPRESS,ENSG
ENSDARG00000103991	229.065	1.61626	0.656127	2.46334	0.0137651	0.0444109	1.35251	ENSDARG00000103991	ENSDARG00000103991	sec14l1	SEC14-like lipid binding 1 [Source:NCBI gene;Acc:394073]	ARRAYEXPRESS,ENSG
ENSDARG00000086126	489.923	1.61557	0.500037	3.2309	0.001234	0.00599724	2.22205	ENSDARG00000086126	ENSDARG00000086126	trim33l	tripartite motif containing 33, like [Source:ZFIN;Acc:ZDB-GENE-030131-5695]	ARRAYEXPRESS,ENSG
ENSDARG00000098405	729.435	1.61365	0.427151	3.7777	0.000158285	0.00102792	2.98804	ENSDARG00000098405	ENSDARG00000098405	map3k1	mitogen-activated protein kinase kinase kinase 1, E3 ubiquitin protein ligase [Source:ZFIN;Acc:ZDB-GENE-090313-412]	ARRAYEXPRESS,ENSG
ENSDARG00000100690	160.374	1.61276	1.22841	1.31288	0.189223	0.332865	0.477732	ENSDARG00000100690	ENSDARG00000100690	si:ch211-256e16.11	si:ch211-256e16.11 [Source:ZFIN;Acc:ZDB-GENE-131127-41]	ARRAYEXPRESS,ENSG
ENSDARG00000013615	19443.1	1.61083	0.525471	3.0655	0.00217307	0.00966675	2.01472	ENSDARG00000013615	ENSDARG00000013615	pbx3b	pre-B-cell leukemia homeobox 3b [Source:ZFIN;Acc:ZDB-GENE-000405-3]	ARRAYEXPRESS,ENSG
ENSDARG00000006677	188.946	1.61057	0.660677	2.43775	0.0147788	0.0470412	1.32752	ENSDARG00000006677	ENSDARG00000006677	ripk1l	receptor (TNFRSF)-interacting serine-threonine kinase 1, like [Source:ZFIN;Acc:ZDB-GENE-070705-132]	ARRAYEXPRESS,ENSG
ENSDARG00000016084	1979.46	1.61031	0.36558	4.40482	1.06E-05	9.57E-05	4.01909	ENSDARG00000016084	ENSDARG00000016084	spsb4a	splA/ryanodine receptor domain and SOCS box containing 4a [Source:ZFIN;Acc:ZDB-GENE-070911-3]	ARRAYEXPRESS,ENSG
ENSDARG00000061385	490.006	1.60959	0.67262	2.39301	0.0167106	0.0519434	1.28447	ENSDARG00000061385	ENSDARG00000061385	haus3	HAUS augmin-like complex, subunit 3 [Source:ZFIN;Acc:ZDB-GENE-060929-592]	ARRAYEXPRESS,ENSG
ENSDARG00000099048	237.34	1.60872	0.703729	2.286	0.0222545	0.0652127	1.18567	ENSDARG00000099048	ENSDARG00000099048	znf1070	zinc finger protein 1070 [Source:ZFIN;Acc:ZDB-GENE-080212-4]	ARRAYEXPRESS,ENSG
ENSDARG00000104897	104.965	1.60842	0.790842	2.0338	0.0419715	0.106923	0.970928	ENSDARG00000104897	ENSDARG00000104897	si:dkey-16p6.1	si:dkey-16p6.1 [Source:ZFIN;Acc:ZDB-GENE-081103-43]	ARRAYEXPRESS,ENSG
ENSDARG00000010145	282.208	1.60784	0.604272	2.66079	0.00779585	0.0279721	1.55328	ENSDARG00000010145	ENSDARG00000010145	tor4aa	torsin family 4, member Aa [Source:NCBI gene;Acc:550133]	ARRAYEXPRESS,ENSG
ENSDARG00000058794	639.386	1.60666	0.451576	3.55788	0.000373856	0.00214879	2.66781	ENSDARG00000058794	ENSDARG00000058794	si:dkey-19a16.2	si:dkey-19a16.2 [Source:ZFIN;Acc:ZDB-GENE-050208-493]	ARRAYEXPRESS,ENSG
ENSDARG00000103892	95.6226	1.60516	0.807999	1.98659	0.0469676	0.116774	0.932655	ENSDARG00000103892	ENSDARG00000103892	INHBB	inhibin beta B chain-like [Source:NCBI gene;Acc:100332902]	ARRAYEXPRESS,ENSG
ENSDARG00000042816	239.781	1.60475	0.734416	2.18507	0.0288839	0.0799276	1.0973	ENSDARG00000042816	ENSDARG00000042816	mmp9	matrix metallopeptidase 9 [Source:ZFIN;Acc:ZDB-GENE-040426-2132]	ARRAYEXPRESS,ENSG
ENSDARG00000005915	1593.02	1.60418	0.398623	4.02431	5.71E-05	0.00042965	3.36689	ENSDARG00000005915	ENSDARG00000005915	tcf3a	transcription factor 3a [Source:ZFIN;Acc:ZDB-GENE-990415-51]	ARRAYEXPRESS,ENSG
ENSDARG00000042530	2779.66	1.60376	0.454252	3.53054	0.000414717	0.00235023	2.62889	ENSDARG00000042530	ENSDARG00000042530	nup205	nucleoporin 205 [Source:ZFIN;Acc:ZDB-GENE-040715-8]	ARRAYEXPRESS,ENSG
ENSDARG00000087994	568.421	1.60304	0.589228	2.72058	0.00651681	0.0240111	1.61959	ENSDARG00000087994	ENSDARG00000087994	si:ch211-114c17.1	si:ch211-114c17.1 [Source:ZFIN;Acc:ZDB-GENE-140106-201]	ARRAYEXPRESS,ENSG
ENSDARG00000016725	7113.86	1.60167	0.424235	3.77544	0.000159726	0.00103596	2.98466	ENSDARG00000016725	ENSDARG00000016725	gadd45gb.1	growth arrest and DNA-damage-inducible, gamma b, tandem duplicate 1 [Source:ZFIN;Acc:ZDB-GENE-040426-2321]	ARRAYEXPRESS,ENSG
ENSDARG00000089643	13726.9	1.60008	0.371771	4.30394	1.68E-05	0.000143685	3.84259	ENSDARG00000089643	ENSDARG00000089643	mcama	melanoma cell adhesion molecule a [Source:ZFIN;Acc:ZDB-GENE-090218-29]	ARRAYEXPRESS,ENSG
ENSDARG00000075700	31.5974	1.59903	1.23267	1.29721	0.194559	0.33947	0.469198	ENSDARG00000075700	ENSDARG00000075700	zswim2	zinc finger, SWIM-type containing 2 [Source:ZFIN;Acc:ZDB-GENE-070719-8]	ARRAYEXPRESS,ENSG
ENSDARG00000097973	131.738	1.59773	1.15046	1.38878	0.164901	0.300661	0.521923	ENSDARG00000097973	ENSDARG00000097973	si:ch1073-190k2.1	si:ch1073-190k2.1 [Source:ZFIN;Acc:ZDB-GENE-131127-449]	ARRAYEXPRESS,ENSG
ENSDARG00000008986	991.354	1.59715	0.570895	2.79763	0.0051479	0.0197604	1.7042	ENSDARG00000008986	ENSDARG00000008986	e2f7	E2F transcription factor 7 [Source:NCBI gene;Acc:567941]	ARRAYEXPRESS,ENSG
ENSDARG00000099538	45.1391	1.59708	1.32769	1.2029	0.229013	0.381175	0.418875	ENSDARG00000099538	ENSDARG00000099538	si:ch211-188p14.3	si:ch211-188p14.3 [Source:ZFIN;Acc:ZDB-GENE-121214-334]	ARRAYEXPRESS,ENSG
ENSDARG00000045401	8433.06	1.59695	0.460096	3.4709	0.000518714	0.0028434	2.54616	ENSDARG00000045401	ENSDARG00000045401	mllt10	MLLT10 histone lysine methyltransferase DOT1L cofactor [Source:ZFIN;Acc:ZDB-GENE-041114-176]	ARRAYEXPRESS,ENSG
ENSDARG00000090160	271.184	1.59628	0.651822	2.44896	0.0143271	0.0458683	1.33849	ENSDARG00000090160	ENSDARG00000090160	zgc:173709	zgc:173709 [Source:ZFIN;Acc:ZDB-GENE-080208-5]	ARRAYEXPRESS,ENSG
ENSDARG00000089390	176.603	1.59583	1.01861	1.56667	0.117191	0.235953	0.627175	ENSDARG00000089390	ENSDARG00000089390	pnpla2	patatin-like phospholipase domain containing 2 [Source:ZFIN;Acc:ZDB-GENE-120913-3]	ARRAYEXPRESS,ENSG
ENSDARG00000098641	72.1294	1.59485	1.24175	1.28435	0.199018	0.344701	0.462557	ENSDARG00000098641	ENSDARG00000098641	nbeal2	neurobeachin-like 2 [Source:NCBI gene;Acc:100330830]	ARRAYEXPRESS,ENSG
ENSDARG00000089124	619.539	1.59475	0.641148	2.48734	0.0128704	0.0419887	1.37687	ENSDARG00000089124	ENSDARG00000089124	hbae1.3	hemoglobin, alpha embryonic 1.3 [Source:ZFIN;Acc:ZDB-GENE-061207-39]	ARRAYEXPRESS,ENSG
ENSDARG00000099631	1607.56	1.59474	0.529192	3.01355	0.00258213	0.0111785	1.95161	ENSDARG00000099631	ENSDARG00000099631	cmtm6	CKLF-like MARVEL transmembrane domain containing 6 [Source:ZFIN;Acc:ZDB-GENE-030729-15]	ARRAYEXPRESS,ENSG
ENSDARG00000071487	175.349	1.59413	0.868404	1.8357	0.066402	0.152626	0.816371	ENSDARG00000071487	ENSDARG00000071487	zgc:152948	zgc:152948 [Source:ZFIN;Acc:ZDB-GENE-060929-364]	ARRAYEXPRESS,ENSG
ENSDARG00000058702	41.5713	1.59401	1.47611	1.07988	0.280198	0.439174	0.357363	ENSDARG00000058702	ENSDARG00000058702	vax2	ventral anterior homeobox 2 [Source:NCBI gene;Acc:373869]	ARRAYEXPRESS,ENSG
ENSDARG00000092842	445.031	1.59388	0.533494	2.98763	0.0028115	0.0119736	1.92177	ENSDARG00000092842	ENSDARG00000092842	si:ch211-93g21.2	si:ch211-93g21.2 [Source:ZFIN;Acc:ZDB-GENE-060503-799]	ARRAYEXPRESS,ENSG
ENSDARG00000029075	6146.42	1.59374	0.462759	3.444	0.000573179	0.00310279	2.50825	ENSDARG00000029075	ENSDARG00000029075	pfkfb4b	6-phosphofructo-2-kinase/fructose-2,6-biphosphatase 4b [Source:ZFIN;Acc:ZDB-GENE-031031-4]	ARRAYEXPRESS,ENSG
ENSDARG00000077862	563.405	1.59324	0.732541	2.17494	0.0296343	0.0815894	1.08837	ENSDARG00000077862	ENSDARG00000077862	si:dkey-169i5.4	si:dkey-169i5.4 [Source:ZFIN;Acc:ZDB-GENE-030131-8695]	ARRAYEXPRESS,ENSG
ENSDARG00000104584	60.7047	1.59322	1.07773	1.47831	0.139324	0.266355	0.57454	ENSDARG00000104584	ENSDARG00000104584	si:dkeyp-4f2.3	si:dkeyp-4f2.3 [Source:ZFIN;Acc:ZDB-GENE-110914-117]	ARRAYEXPRESS,ENSG
ENSDARG00000028017	1158.07	1.59277	0.428855	3.71401	0.000204003	0.00128023	2.89271	ENSDARG00000028017	ENSDARG00000028017	tp53inp1	tumor protein p53 inducible nuclear protein 1 [Source:ZFIN;Acc:ZDB-GENE-031018-3]	ARRAYEXPRESS,ENSG
ENSDARG00000063295	484.856	1.59241	0.602892	2.64129	0.00825914	0.029271	1.53356	ENSDARG00000063295	ENSDARG00000063295	myh9a	myosin, heavy chain 9a, non-muscle [Source:ZFIN;Acc:ZDB-GENE-030131-5870]	ARRAYEXPRESS,ENSG
ENSDARG00000113971	49.679	1.59209	1.02572	1.55217	0.120621	0.240351	0.619153	ENSDARG00000113971	ENSDARG00000113971	LO018181.1	gastrula zinc finger protein XlCGF49.1-like [Source:NCBI gene;Acc:100149352]	ARRAYEXPRESS,ENSG
ENSDARG00000078754	116.884	1.59103	1.0888	1.46128	0.14394	0.27267	0.564362	ENSDARG00000078754	ENSDARG00000078754	gra	granulito [Source:ZFIN;Acc:ZDB-GENE-081022-203]	ARRAYEXPRESS,ENSG
ENSDARG00000017917	28.7631	1.58989	1.5504	1.02547	0.305142	0.465467	0.332112	ENSDARG00000017917	ENSDARG00000017917	her7	hairy and enhancer of split related-7 [Source:ZFIN;Acc:ZDB-GENE-000427-6]	ARRAYEXPRESS,ENSG
ENSDARG00000103310	184.807	1.5892	0.911882	1.74277	0.0813737	0.178554	0.74823	ENSDARG00000103310	ENSDARG00000103310	znf1053	zinc finger protein 1053 [Source:ZFIN;Acc:ZDB-GENE-121214-1]	ARRAYEXPRESS,ENSG
ENSDARG00000028517	567.744	1.58641	0.477642	3.32135	0.000895834	0.00456252	2.3408	ENSDARG00000028517	ENSDARG00000028517	hbp1	HMG-box transcription factor 1 [Source:ZFIN;Acc:ZDB-GENE-050522-414]	ARRAYEXPRESS,ENSG
ENSDARG00000040725	1069.84	1.585	0.50262	3.15347	0.00161341	0.007501	2.12488	ENSDARG00000040725	ENSDARG00000040725	ENSDARG00000040725	zgc:114130 [Source:ZFIN;Acc:ZDB-GENE-050913-48]	ARRAYEXPRESS,ENSG
ENSDARG00000100019	1387.36	1.58453	0.661928	2.39381	0.0166744	0.0518623	1.28515	ENSDARG00000100019	ENSDARG00000100019	arhgap11a	Rho GTPase activating protein 11A [Source:ZFIN;Acc:ZDB-GENE-040426-2562]	ARRAYEXPRESS,ENSG
ENSDARG00000069135	4079.34	1.58428	0.33037	4.79548	1.62E-06	1.77E-05	4.75203	ENSDARG00000069135	ENSDARG00000069135	ppp1r15a	protein phosphatase 1, regulatory subunit 15A [Source:ZFIN;Acc:ZDB-GENE-030131-4408]	ARRAYEXPRESS,ENSG
ENSDARG00000013022	2564.26	1.58394	0.577384	2.7433	0.00608256	0.0226712	1.64452	ENSDARG00000013022	ENSDARG00000013022	si:ch211-59h6.1	si:ch211-59h6.1 [Source:ZFIN;Acc:ZDB-GENE-091204-418]	ARRAYEXPRESS,ENSG
ENSDARG00000012140	6200.63	1.58257	0.356005	4.44535	8.77E-06	8.10E-05	4.09151	ENSDARG00000012140	ENSDARG00000012140	ccnl1b	cyclin L1b [Source:NCBI gene;Acc:326088]	ARRAYEXPRESS,ENSG
ENSDARG00000095191	370.722	1.58104	0.496536	3.18415	0.00145181	0.00684471	2.16464	ENSDARG00000095191	ENSDARG00000095191	si:dkey-57k2.7	si:dkey-57k2.7 [Source:ZFIN;Acc:ZDB-GENE-070912-559]	ARRAYEXPRESS,ENSG
ENSDARG00000016897	66.1017	1.57942	0.90536	1.74452	0.0810682	0.178004	0.74957	ENSDARG00000016897	ENSDARG00000016897	fbxo15	F-box protein 15 [Source:ZFIN;Acc:ZDB-GENE-080416-4]	ARRAYEXPRESS,ENSG
ENSDARG00000013946	2982.01	1.57878	0.438303	3.60204	0.000315733	0.0018512	2.73255	ENSDARG00000013946	ENSDARG00000013946	ivns1abpb	influenza virus NS1A binding protein b [Source:NCBI gene;Acc:334334]	ARRAYEXPRESS,ENSG
ENSDARG00000102339	48.744	1.57871	1.31459	1.20091	0.229787	0.381821	0.41814	ENSDARG00000102339	ENSDARG00000102339	si:dkey-5n7.2	si:dkey-5n7.2 [Source:ZFIN;Acc:ZDB-GENE-050420-254]	ARRAYEXPRESS,ENSG
ENSDARG00000075864	920.862	1.57864	0.482267	3.27337	0.00106275	0.00526043	2.27898	ENSDARG00000075864	ENSDARG00000075864	igsf9a	immunoglobulin superfamily, member 9a [Source:ZFIN;Acc:ZDB-GENE-060503-288]	ARRAYEXPRESS,ENSG
ENSDARG00000007787	33.3088	1.57814	1.59787	0.987651	0.323324	0.485284	0.314004	ENSDARG00000007787	ENSDARG00000007787	zgc:112965	zgc:112965 [Source:ZFIN;Acc:ZDB-GENE-050522-10]	ARRAYEXPRESS,ENSG
ENSDARG00000098051	53.3857	1.5775	1.37256	1.14931	0.250427	0.406331	0.391121	ENSDARG00000098051	ENSDARG00000098051	opn6b	opsin 6, group member b [Source:ZFIN;Acc:ZDB-GENE-030616-402]	ARRAYEXPRESS,ENSG
ENSDARG00000079497	2669.53	1.57715	0.392443	4.0188	5.85E-05	0.000438144	3.35838	ENSDARG00000079497	ENSDARG00000079497	tcima	transcriptional and immune response regulator a [Source:ZFIN;Acc:ZDB-GENE-050320-36]	ARRAYEXPRESS,ENSG
ENSDARG00000078508	710.91	1.57709	0.410816	3.83893	0.000123574	0.00083243	3.07965	ENSDARG00000078508	ENSDARG00000078508	si:dkey-266m15.6	si:dkey-266m15.6 [Source:ZFIN;Acc:ZDB-GENE-070705-443]	ARRAYEXPRESS,ENSG
ENSDARG00000045159	175.941	1.57627	0.64211	2.45482	0.0140954	0.04526	1.34429	ENSDARG00000045159	ENSDARG00000045159	zdhhc4	zinc finger DHHC-type containing 4 [Source:ZFIN;Acc:ZDB-GENE-030131-9031]	ARRAYEXPRESS,ENSG
ENSDARG00000103417	144.436	1.5755	0.677075	2.32692	0.0199695	0.0598259	1.22311	ENSDARG00000103417	ENSDARG00000103417	si:dkey-269o24.6	si:dkey-269o24.6 [Source:ZFIN;Acc:ZDB-GENE-110914-22]	ARRAYEXPRESS,ENSG
ENSDARG00000102964	9012.47	1.57464	0.402831	3.90894	9.27E-05	0.00065164	3.18599	ENSDARG00000102964	ENSDARG00000102964	axin1	axin 1 [Source:NCBI gene;Acc:57931]	ARRAYEXPRESS,ENSG
ENSDARG00000079281	856.517	1.57426	0.564372	2.78941	0.00528049	0.0201743	1.6952	ENSDARG00000079281	ENSDARG00000079281	TESK1	si:dkeyp-75h12.2 [Source:ZFIN;Acc:ZDB-GENE-030131-7512]	ARRAYEXPRESS,ENSG
ENSDARG00000097055	2334.83	1.57402	0.349416	4.50473	6.65E-06	6.32E-05	4.19928	ENSDARG00000097055	ENSDARG00000097055	si:ch211-284f22.3	si:ch211-284f22.3 [Source:ZFIN;Acc:ZDB-GENE-060526-166]	ARRAYEXPRESS,ENSG
ENSDARG00000079352	1971.69	1.57377	0.474518	3.31657	0.000911294	0.0046304	2.33438	ENSDARG00000079352	ENSDARG00000079352	sap130b	Sin3A-associated protein b [Source:ZFIN;Acc:ZDB-GENE-070912-570]	ARRAYEXPRESS,ENSG
ENSDARG00000038378	41.1772	1.57367	1.20969	1.30088	0.193299	0.337936	0.471166	ENSDARG00000038378	ENSDARG00000038378	sagb	S-antigen; retina and pineal gland (arrestin) b [Source:ZFIN;Acc:ZDB-GENE-050913-98]	ARRAYEXPRESS,ENSG
ENSDARG00000006308	77.8187	1.57153	0.873982	1.79813	0.0721566	0.162602	0.788874	ENSDARG00000006308	ENSDARG00000006308	ptpn18	protein tyrosine phosphatase non-receptor type 18 [Source:ZFIN;Acc:ZDB-GENE-050320-12]	ARRAYEXPRESS,ENSG
ENSDARG00000103907	897.415	1.56992	0.551204	2.84816	0.00439728	0.0173354	1.76107	ENSDARG00000103907	ENSDARG00000103907	sgo1	shugoshin 1 [Source:ZFIN;Acc:ZDB-GENE-070112-422]	ARRAYEXPRESS,ENSG
ENSDARG00000093431	36.7092	1.56901	2.88379	0.544079	0.586387	0.722338	0.141259	ENSDARG00000093431	ENSDARG00000093431	iqcb1	IQ motif containing B1 [Source:ZFIN;Acc:ZDB-GENE-041212-47]	ARRAYEXPRESS,ENSG
ENSDARG00000098369	755.468	1.56875	0.563075	2.78604	0.00533556	0.0203409	1.69163	ENSDARG00000098369	ENSDARG00000098369	si:dkey-165o8.1	si:dkey-165o8.1 [Source:ZFIN;Acc:ZDB-GENE-131118-7]	ARRAYEXPRESS,ENSG
ENSDARG00000058108	365.443	1.56872	0.824242	1.90322	0.0570114	0.135683	0.867474	ENSDARG00000058108	ENSDARG00000058108	eps8l2	EPS8 like 2 [Source:ZFIN;Acc:ZDB-GENE-131121-340]	ARRAYEXPRESS,ENSG
ENSDARG00000038186	105.364	1.56755	0.836792	1.87328	0.0610294	0.143105	0.844345	ENSDARG00000038186	ENSDARG00000038186	zgc:103564	zgc:103564 [Source:NCBI gene;Acc:492461]	ARRAYEXPRESS,ENSG
ENSDARG00000010728	272.668	1.56705	0.544342	2.87879	0.00399198	0.0159892	1.79617	ENSDARG00000010728	ENSDARG00000010728	scin	scinderin [Source:ZFIN;Acc:ZDB-GENE-060503-6]	ARRAYEXPRESS,ENSG
ENSDARG00000094486	71.6467	1.56704	1.11275	1.40826	0.159054	0.293009	0.533119	ENSDARG00000094486	ENSDARG00000094486	si:ch1073-412h12.3	si:ch1073-412h12.3 [Source:ZFIN;Acc:ZDB-GENE-081104-86]	ARRAYEXPRESS,ENSG
ENSDARG00000026081	37.0159	1.56647	1.23048	1.27306	0.202998	0.349047	0.457117	ENSDARG00000026081	ENSDARG00000026081	lhcgr	luteinizing hormone/choriogonadotropin receptor [Source:ZFIN;Acc:ZDB-GENE-040806-3]	ARRAYEXPRESS,ENSG
ENSDARG00000037879	8291.87	1.56392	0.384697	4.06534	4.80E-05	0.00036785	3.43433	ENSDARG00000037879	ENSDARG00000037879	lfng	LFNG O-fucosylpeptide 3-beta-N-acetylglucosaminyltransferase [Source:NCBI gene;Acc:30158]	ARRAYEXPRESS,ENSG
ENSDARG00000100872	199.784	1.56271	0.592218	2.63875	0.00832131	0.0294515	1.53089	ENSDARG00000100872	ENSDARG00000100872	otud1	OTU deubiquitinase 1 [Source:ZFIN;Acc:ZDB-GENE-170421-2]	ARRAYEXPRESS,ENSG
ENSDARG00000099787	52.6778	1.5619	0.990793	1.57642	0.11493	0.232428	0.633711	ENSDARG00000099787	ENSDARG00000099787	echdc3	enoyl CoA hydratase domain containing 3 [Source:NCBI gene;Acc:780842]	ARRAYEXPRESS,ENSG
ENSDARG00000112644	566.126	1.56183	0.519696	3.00527	0.00265343	0.0114243	1.94217	ENSDARG00000112644	ENSDARG00000112644	CU459056.1	ST6 (alpha-N-acetyl-neuraminyl-2,3-beta-galactosyl-1,3)-N-acetylgalactosaminide alpha-2,6-sialyltransferase [Source:NCBI gene;Acc:407706]	ARRAYEXPRESS,ENSG
ENSDARG00000078685	743.359	1.56154	0.456859	3.41799	0.000630862	0.00337484	2.47175	ENSDARG00000078685	ENSDARG00000078685	rufy1	RUN and FYVE domain containing 1 [Source:ZFIN;Acc:ZDB-GENE-090421-4]	ARRAYEXPRESS,ENSG
ENSDARG00000079233	595.324	1.56134	0.555772	2.80932	0.0049646	0.0191812	1.71713	ENSDARG00000079233	ENSDARG00000079233	si:ch211-160f23.5	si:ch211-160f23.5 [Source:ZFIN;Acc:ZDB-GENE-030131-704]	ARRAYEXPRESS,ENSG
ENSDARG00000034667	56.0456	1.5613	1.00113	1.55953	0.118871	0.238106	0.62323	ENSDARG00000034667	ENSDARG00000034667	CABZ01090041.1	lipoprotein lipase-like [Source:NCBI gene;Acc:100331214]	ARRAYEXPRESS,ENSG
ENSDARG00000061590	5539.64	1.56096	0.629507	2.47966	0.0131508	0.0427468	1.3691	ENSDARG00000061590	ENSDARG00000061590	cachd1	cache domain containing 1 [Source:ZFIN;Acc:ZDB-GENE-100819-3]	ARRAYEXPRESS,ENSG
ENSDARG00000051914	46.539	1.56054	1.20535	1.29468	0.19543	0.34042	0.467985	ENSDARG00000051914	ENSDARG00000051914	slc14a2	solute carrier family 14 member 2 [Source:ZFIN;Acc:ZDB-GENE-030131-4833]	ARRAYEXPRESS,ENSG
ENSDARG00000102087	288.008	1.5605	0.554907	2.81219	0.00492057	0.0190412	1.72031	ENSDARG00000102087	ENSDARG00000102087	pop1	POP1 homolog, ribonuclease P/MRP subunit [Source:ZFIN;Acc:ZDB-GENE-120911-1]	ARRAYEXPRESS,ENSG
ENSDARG00000098903	572.648	1.56004	0.640866	2.43428	0.0149215	0.047445	1.32381	ENSDARG00000098903	ENSDARG00000098903	tfe3a	transcription factor binding to IGHM enhancer 3a [Source:ZFIN;Acc:ZDB-GENE-010919-2]	ARRAYEXPRESS,ENSG
ENSDARG00000031222	3474.68	1.5598	0.553614	2.81748	0.00484015	0.0187708	1.72652	ENSDARG00000031222	ENSDARG00000031222	lhx2b	LIM homeobox 2b [Source:ZFIN;Acc:ZDB-GENE-051220-1]	ARRAYEXPRESS,ENSG
ENSDARG00000037891	917.088	1.5592	0.523291	2.9796	0.00288629	0.0122398	1.91223	ENSDARG00000037891	ENSDARG00000037891	mlx	MAX dimerization protein MLX [Source:ZFIN;Acc:ZDB-GENE-050522-316]	ARRAYEXPRESS,ENSG
ENSDARG00000035028	64.0543	1.5585	1.03876	1.50035	0.133523	0.258629	0.587323	ENSDARG00000035028	ENSDARG00000035028	lpcat4	lysophosphatidylcholine acyltransferase 4 [Source:ZFIN;Acc:ZDB-GENE-030131-5777]	ARRAYEXPRESS,ENSG
ENSDARG00000056917	124.382	1.55849	1.05734	1.47397	0.14049	0.267849	0.57211	ENSDARG00000056917	ENSDARG00000056917	si:rp71-45g20.4	si:rp71-45g20.4 [Source:ZFIN;Acc:ZDB-GENE-070912-709]	ARRAYEXPRESS,ENSG
ENSDARG00000101842	62.395	1.55819	1.02276	1.52352	0.127628	0.250362	0.601431	ENSDARG00000101842	ENSDARG00000101842	znf1085	zinc finger protein 1085 [Source:ZFIN;Acc:ZDB-GENE-080218-7]	ARRAYEXPRESS,ENSG
ENSDARG00000039669	171.077	1.55788	0.745205	2.09053	0.0365699	0.0962232	1.01672	ENSDARG00000039669	ENSDARG00000039669	GFUS	zgc:100864 [Source:ZFIN;Acc:ZDB-GENE-040801-35]	ARRAYEXPRESS,ENSG
ENSDARG00000053912	7050.92	1.55718	0.412773	3.77249	0.000161629	0.00104727	2.97994	ENSDARG00000053912	ENSDARG00000053912	fbl	fibrillarin [Source:ZFIN;Acc:ZDB-GENE-040426-1936]	ARRAYEXPRESS,ENSG
ENSDARG00000012446	35.3101	1.55685	1.36707	1.13882	0.254777	0.411475	0.385657	ENSDARG00000012446	ENSDARG00000012446	zgc:113057	zgc:113057 [Source:ZFIN;Acc:ZDB-GENE-050508-3]	ARRAYEXPRESS,ENSG
ENSDARG00000102146	241.291	1.55558	0.650903	2.38988	0.016854	0.0523043	1.28146	ENSDARG00000102146	ENSDARG00000102146	si:ch211-69b7.6	si:ch211-69b7.6 [Source:ZFIN;Acc:ZDB-GENE-141212-266]	ARRAYEXPRESS,ENSG
ENSDARG00000102595	245.952	1.55517	0.581249	2.67557	0.00746025	0.0269454	1.56951	ENSDARG00000102595	ENSDARG00000102595	si:dkey-250k10.1	si:dkey-250k10.1 [Source:ZFIN;Acc:ZDB-GENE-081103-24]	ARRAYEXPRESS,ENSG
ENSDARG00000012949	2960.96	1.55508	0.377509	4.11933	3.80E-05	0.000299174	3.52408	ENSDARG00000012949	ENSDARG00000012949	scml2	Scm polycomb group protein like 2 [Source:ZFIN;Acc:ZDB-GENE-130530-546]	ARRAYEXPRESS,ENSG
ENSDARG00000098986	338.11	1.55453	0.578358	2.68784	0.00719161	0.0261127	1.58315	ENSDARG00000098986	ENSDARG00000098986	znf1040	zinc finger protein 1040 [Source:ZFIN;Acc:ZDB-GENE-141210-11]	ARRAYEXPRESS,ENSG
ENSDARG00000101203	283.465	1.55451	0.573064	2.71263	0.00667525	0.0245295	1.61031	ENSDARG00000101203	ENSDARG00000101203	znf513b	zinc finger protein 513b [Source:ZFIN;Acc:ZDB-GENE-170420-1]	ARRAYEXPRESS,ENSG
ENSDARG00000043135	203.072	1.55313	0.59248	2.6214	0.00875693	0.0308117	1.51128	ENSDARG00000043135	ENSDARG00000043135	pomca	proopiomelanocortin a [Source:ZFIN;Acc:ZDB-GENE-030513-2]	ARRAYEXPRESS,ENSG
ENSDARG00000086712	715.523	1.55282	0.461012	3.36827	0.000756406	0.00393444	2.40512	ENSDARG00000086712	ENSDARG00000086712	si:dkeyp-97b10.3	si:dkeyp-97b10.3 [Source:ZFIN;Acc:ZDB-GENE-131121-429]	ARRAYEXPRESS,ENSG
ENSDARG00000109211	161.852	1.55187	0.659033	2.35476	0.0185346	0.0564093	1.24865	ENSDARG00000109211	ENSDARG00000109211	znf979	zinc finger protein 979 [Source:ZFIN;Acc:ZDB-GENE-110913-140]	ARRAYEXPRESS,ENSG
ENSDARG00000032990	4253.21	1.55127	0.51089	3.03641	0.00239417	0.0104833	1.9795	ENSDARG00000032990	ENSDARG00000032990	plxnb3	plexin B3 [Source:ZFIN;Acc:ZDB-GENE-081104-53]	ARRAYEXPRESS,ENSG
ENSDARG00000098754	761.401	1.55071	0.532008	2.91482	0.00355892	0.0145165	1.83814	ENSDARG00000098754	ENSDARG00000098754	si:ch211-156p11.1	si:ch211-156p11.1 [Source:ZFIN;Acc:ZDB-GENE-070912-120]	ARRAYEXPRESS,ENSG
ENSDARG00000001933	39.8356	1.55061	1.1118	1.39469	0.163109	0.298286	0.525367	ENSDARG00000001933	ENSDARG00000001933	prkag2b	protein kinase, AMP-activated, gamma 2 non-catalytic subunit b [Source:ZFIN;Acc:ZDB-GENE-070912-442]	ARRAYEXPRESS,ENSG
ENSDARG00000053215	157.144	1.55037	1.25401	1.23633	0.216336	0.365595	0.437	ENSDARG00000053215	ENSDARG00000053215	me1	malic enzyme 1, NADP(+)-dependent, cytosolic [Source:ZFIN;Acc:ZDB-GENE-061013-438]	ARRAYEXPRESS,ENSG
ENSDARG00000101914	2832.51	1.54946	0.370141	4.18613	2.84E-05	0.000230472	3.63738	ENSDARG00000101914	ENSDARG00000101914	metrnla	meteorin like, glial cell differentiation regulator a [Source:NCBI gene;Acc:406258]	ARRAYEXPRESS,ENSG
ENSDARG00000077224	261.91	1.54753	0.572149	2.70477	0.00683507	0.0250461	1.60126	ENSDARG00000077224	ENSDARG00000077224	ypel2a	yippee-like 2a [Source:ZFIN;Acc:ZDB-GENE-091118-98]	ARRAYEXPRESS,ENSG
ENSDARG00000100560	3741.44	1.54601	0.574379	2.69163	0.00711047	0.0258854	1.58695	ENSDARG00000100560	ENSDARG00000100560	zfpm2b	zinc finger protein, FOG family member 2b [Source:ZFIN;Acc:ZDB-GENE-060130-5]	ARRAYEXPRESS,ENSG
ENSDARG00000078172	881.578	1.54595	0.396671	3.8973	9.73E-05	0.000680327	3.16728	ENSDARG00000078172	ENSDARG00000078172	CU984600.1	prostaglandin F2 receptor inhibitor [Source:NCBI gene;Acc:101883373]	ARRAYEXPRESS,ENSG
ENSDARG00000104538	72.7629	1.54539	0.872339	1.77154	0.0764703	0.170029	0.769478	ENSDARG00000104538	ENSDARG00000104538	tmem184a	transmembrane protein 184a [Source:ZFIN;Acc:ZDB-GENE-040426-2925]	ARRAYEXPRESS,ENSG
ENSDARG00000101441	6037.65	1.54477	0.444451	3.47567	0.000509573	0.00280036	2.55279	ENSDARG00000101441	ENSDARG00000101441	lima1a	LIM domain and actin binding 1a [Source:ZFIN;Acc:ZDB-GENE-001120-1]	ARRAYEXPRESS,ENSG
ENSDARG00000091756	7604.11	1.54385	0.41919	3.68294	0.000230562	0.00141687	2.84867	ENSDARG00000091756	ENSDARG00000091756	insm1a	insulinoma-associated 1a [Source:NCBI gene;Acc:402941]	ARRAYEXPRESS,ENSG
ENSDARG00000115082	140.898	1.54375	0.723303	2.13431	0.0328176	0.0883851	1.05362	ENSDARG00000115082	ENSDARG00000115082	CABZ01057928.1	protein diaphanous homolog 1-like [Source:NCBI gene;Acc:101882228]	ARRAYEXPRESS,ENSG
ENSDARG00000074163	57.8519	1.54307	1.05893	1.45719	0.145063	0.274214	0.56191	ENSDARG00000074163	ENSDARG00000074163	zgc:162879	zgc:162879 [Source:NCBI gene;Acc:572256]	ARRAYEXPRESS,ENSG
ENSDARG00000017386	511.392	1.54284	0.599156	2.57502	0.0100235	0.0342507	1.46533	ENSDARG00000017386	ENSDARG00000017386	sobpb	sine oculis binding protein homolog (Drosophila) b [Source:NCBI gene;Acc:100006088]	ARRAYEXPRESS,ENSG
ENSDARG00000089790	4577.73	1.54112	0.397022	3.88169	0.000103733	0.000718594	3.14352	ENSDARG00000089790	ENSDARG00000089790	efna5a	ephrin-A5a [Source:ZFIN;Acc:ZDB-GENE-001128-1]	ARRAYEXPRESS,ENSG
ENSDARG00000105261	448.456	1.54083	0.511278	3.01368	0.00258099	0.0111761	1.95171	ENSDARG00000105261	ENSDARG00000105261	nfkb1	nuclear factor of kappa light polypeptide gene enhancer in B-cells 1 [Source:ZFIN;Acc:ZDB-GENE-121204-3]	ARRAYEXPRESS,ENSG
ENSDARG00000099695	119.9	1.53986	0.918346	1.67678	0.0935855	0.199204	0.700702	ENSDARG00000099695	ENSDARG00000099695	si:dkey-61n16.5	si:dkey-61n16.5 [Source:ZFIN;Acc:ZDB-GENE-100922-235]	ARRAYEXPRESS,ENSG
ENSDARG00000102245	3439.25	1.5389	0.504059	3.05301	0.00226556	0.00999405	2.00026	ENSDARG00000102245	ENSDARG00000102245	tk1	thymidine kinase 1, soluble [Source:ZFIN;Acc:ZDB-GENE-030131-5801]	ARRAYEXPRESS,ENSG
ENSDARG00000112831	45.3476	1.53884	1.15173	1.33611	0.181514	0.32282	0.491039	ENSDARG00000112831	ENSDARG00000112831	znf1116	zinc finger protein 1116 [Source:ZFIN;Acc:ZDB-GENE-110914-47]	ARRAYEXPRESS,ENSG
ENSDARG00000078979	242.777	1.53877	0.538235	2.85892	0.00425089	0.0168569	1.77322	ENSDARG00000078979	ENSDARG00000078979	arhgef40	Rho guanine nucleotide exchange factor (GEF) 40 [Source:ZFIN;Acc:ZDB-GENE-110623-2]	ARRAYEXPRESS,ENSG
ENSDARG00000098883	33.4587	1.53841	1.3337	1.15349	0.248711	0.404117	0.393493	ENSDARG00000098883	ENSDARG00000098883	stac3	SH3 and cysteine rich domain 3 [Source:NCBI gene;Acc:445111]	ARRAYEXPRESS,ENSG
ENSDARG00000009886	265.933	1.53737	0.568299	2.70522	0.0068259	0.0250172	1.60176	ENSDARG00000009886	ENSDARG00000009886	rnf114	ring finger protein 114 [Source:ZFIN;Acc:ZDB-GENE-040813-1]	ARRAYEXPRESS,ENSG
ENSDARG00000079753	1288.08	1.53505	0.444595	3.4527	0.000555003	0.00301777	2.52031	ENSDARG00000079753	ENSDARG00000079753	kiz	kizuna centrosomal protein [Source:NCBI gene;Acc:567100]	ARRAYEXPRESS,ENSG
ENSDARG00000055837	6318.03	1.535	0.320553	4.7886	1.68E-06	1.82E-05	4.73993	ENSDARG00000055837	ENSDARG00000055837	arhgef1b	Rho guanine nucleotide exchange factor (GEF) 1b [Source:ZFIN;Acc:ZDB-GENE-060616-136]	ARRAYEXPRESS,ENSG
ENSDARG00000036700	4274.94	1.53498	0.372384	4.12202	3.76E-05	0.000296053	3.52863	ENSDARG00000036700	ENSDARG00000036700	si:ch211-114n24.6	si:ch211-114n24.6 [Source:ZFIN;Acc:ZDB-GENE-120214-26]	ARRAYEXPRESS,ENSG
ENSDARG00000089908	989.005	1.53454	0.56322	2.72458	0.00643837	0.0237932	1.62355	ENSDARG00000089908	ENSDARG00000089908	DEPDC4	si:ch211-265o23.1 [Source:ZFIN;Acc:ZDB-GENE-060503-509]	ARRAYEXPRESS,ENSG
ENSDARG00000020876	1791.67	1.53406	0.608554	2.52083	0.0117078	0.0388509	1.4106	ENSDARG00000020876	ENSDARG00000020876	pdk2a	pyruvate dehydrogenase kinase, isozyme 2a [Source:ZFIN;Acc:ZDB-GENE-120910-1]	ARRAYEXPRESS,ENSG
ENSDARG00000052091	965.117	1.53337	0.393366	3.89809	9.70E-05	0.00067838	3.16853	ENSDARG00000052091	ENSDARG00000052091	rbpjb	recombination signal binding protein for immunoglobulin kappa J region b [Source:ZFIN;Acc:ZDB-GENE-070319-1]	ARRAYEXPRESS,ENSG
ENSDARG00000104644	321.98	1.53322	0.496267	3.0895	0.0020049	0.00902138	2.04473	ENSDARG00000104644	ENSDARG00000104644	CABZ01085177.1	transcription factor IIIB 50 kDa subunit-like [Source:NCBI gene;Acc:100536580]	ARRAYEXPRESS,ENSG
ENSDARG00000060298	1947.06	1.53312	0.39875	3.8448	0.000120648	0.000816099	3.08826	ENSDARG00000060298	ENSDARG00000060298	nin	ninein (GSK3B interacting protein) [Source:ZFIN;Acc:ZDB-GENE-070725-1]	ARRAYEXPRESS,ENSG
ENSDARG00000073743	102.431	1.532	0.915939	1.6726	0.0944062	0.200509	0.697865	ENSDARG00000073743	ENSDARG00000073743	slc25a37	solute carrier family 25 member 37 [Source:NCBI gene;Acc:387000]	ARRAYEXPRESS,ENSG
ENSDARG00000044809	1387.22	1.53193	0.382496	4.00509	6.20E-05	0.000460858	3.33643	ENSDARG00000044809	ENSDARG00000044809	fpgs	folylpolyglutamate synthase [Source:ZFIN;Acc:ZDB-GENE-040426-2781]	ARRAYEXPRESS,ENSG
ENSDARG00000057113	203.488	1.53141	0.812102	1.88574	0.0593302	0.139876	0.854257	ENSDARG00000057113	ENSDARG00000057113	c6	complement component 6 [Source:ZFIN;Acc:ZDB-GENE-040426-1358]	ARRAYEXPRESS,ENSG
ENSDARG00000075990	1850.83	1.53022	0.382482	4.00075	6.31E-05	0.000468278	3.3295	ENSDARG00000075990	ENSDARG00000075990	acap3a	ArfGAP with coiled-coil, ankyrin repeat and PH domains 3a [Source:ZFIN;Acc:ZDB-GENE-030131-1711]	ARRAYEXPRESS,ENSG
ENSDARG00000100506	1431.65	1.5286	0.454905	3.36026	0.000778686	0.00403529	2.39412	ENSDARG00000100506	ENSDARG00000100506	crb1	crumbs cell polarity complex component 1 [Source:ZFIN;Acc:ZDB-GENE-050208-382]	ARRAYEXPRESS,ENSG
ENSDARG00000014680	2526.34	1.52835	0.462262	3.30624	0.000945587	0.00477608	2.32093	ENSDARG00000014680	ENSDARG00000014680	znf710a	zinc finger protein 710a [Source:ZFIN;Acc:ZDB-GENE-030131-5559]	ARRAYEXPRESS,ENSG
ENSDARG00000039063	163.611	1.52812	1.01586	1.50427	0.132512	0.25736	0.589459	ENSDARG00000039063	ENSDARG00000039063	CR847936.1	piggyBac transposable element-derived protein 4-like [Source:NCBI gene;Acc:100330143]	ARRAYEXPRESS,ENSG
ENSDARG00000101137	297.756	1.52795	0.680979	2.24375	0.0248482	0.0711166	1.14803	ENSDARG00000101137	ENSDARG00000101137	znf999	zinc finger protein 999 [Source:ZFIN;Acc:ZDB-GENE-110913-39]	ARRAYEXPRESS,ENSG
ENSDARG00000020890	291.501	1.52737	0.521427	2.92921	0.00339826	0.0139868	1.85428	ENSDARG00000020890	ENSDARG00000020890	tmod4	tropomodulin 4 (muscle) [Source:ZFIN;Acc:ZDB-GENE-991019-9]	ARRAYEXPRESS,ENSG
ENSDARG00000026166	533.306	1.5272	0.543244	2.81126	0.00493483	0.0190926	1.71914	ENSDARG00000026166	ENSDARG00000026166	emilin1b	elastin microfibril interfacer 1b [Source:ZFIN;Acc:ZDB-GENE-060818-36]	ARRAYEXPRESS,ENSG
ENSDARG00000040041	6006.41	1.52498	0.458819	3.3237	0.000888332	0.00452785	2.34411	ENSDARG00000040041	ENSDARG00000040041	mcm4	minichromosome maintenance complex component 4 [Source:ZFIN;Acc:ZDB-GENE-030131-9544]	ARRAYEXPRESS,ENSG
ENSDARG00000039020	833.501	1.52372	0.591281	2.57699	0.0099665	0.0341215	1.46697	ENSDARG00000039020	ENSDARG00000039020	fbxo5	F-box protein 5 [Source:NCBI gene;Acc:445392]	ARRAYEXPRESS,ENSG
ENSDARG00000053158	31.4674	1.5236	1.30765	1.16514	0.243962	0.399022	0.399004	ENSDARG00000053158	ENSDARG00000053158	prss56	serine protease 56 [Source:ZFIN;Acc:ZDB-GENE-070912-579]	ARRAYEXPRESS,ENSG
ENSDARG00000056695	2319.93	1.52265	0.390233	3.90191	9.54E-05	0.000668951	3.17461	ENSDARG00000056695	ENSDARG00000056695	phc2a	polyhomeotic homolog 2a (Drosophila) [Source:NCBI gene;Acc:171465]	ARRAYEXPRESS,ENSG
ENSDARG00000016212	1401.17	1.52224	0.421741	3.60941	0.00030689	0.00180912	2.74253	ENSDARG00000016212	ENSDARG00000016212	nup214	nucleoporin 214 [Source:ZFIN;Acc:ZDB-GENE-110203-3]	ARRAYEXPRESS,ENSG
ENSDARG00000041140	664.303	1.52179	0.601369	2.53055	0.0113884	0.0379654	1.42061	ENSDARG00000041140	ENSDARG00000041140	ddb2	damage-specific DNA binding protein 2 [Source:NCBI gene;Acc:100004133]	ARRAYEXPRESS,ENSG
ENSDARG00000069463	492.518	1.52158	0.50611	3.00642	0.00264342	0.0113884	1.94354	ENSDARG00000069463	ENSDARG00000069463	alox12	arachidonate 12-lipoxygenase [Source:ZFIN;Acc:ZDB-GENE-030131-1452]	ARRAYEXPRESS,ENSG
ENSDARG00000074768	291.168	1.52119	0.511243	2.97546	0.00292545	0.0123716	1.90757	ENSDARG00000074768	ENSDARG00000074768	zgc:113295	zgc:113295 [Source:ZFIN;Acc:ZDB-GENE-050320-122]	ARRAYEXPRESS,ENSG
ENSDARG00000020872	320.867	1.52096	0.653091	2.32886	0.0198665	0.0595826	1.22488	ENSDARG00000020872	ENSDARG00000020872	nfat5a	nuclear factor of activated T cells 5a [Source:ZFIN;Acc:ZDB-GENE-030131-6322]	ARRAYEXPRESS,ENSG
ENSDARG00000098409	216.985	1.52094	0.618497	2.4591	0.0139286	0.0448276	1.34845	ENSDARG00000098409	ENSDARG00000098409	BX005376.1	nan	ARRAYEXPRESS,ENSG
ENSDARG00000044808	183.723	1.5209	0.643869	2.36212	0.0181707	0.0555177	1.25557	ENSDARG00000044808	ENSDARG00000044808	slc4a4b	solute carrier family 4 member 4b [Source:ZFIN;Acc:ZDB-GENE-091030-1]	ARRAYEXPRESS,ENSG
ENSDARG00000103851	9125.78	1.52089	0.379481	4.00782	6.13E-05	0.000456221	3.34082	ENSDARG00000103851	ENSDARG00000103851	tnrc6c2	trinucleotide repeat containing adaptor 6C2 [Source:ZFIN;Acc:ZDB-GENE-061207-48]	ARRAYEXPRESS,ENSG
ENSDARG00000024195	964.32	1.51999	0.4218	3.60359	0.000313851	0.00184182	2.73475	ENSDARG00000024195	ENSDARG00000024195	znf395b	zinc finger protein 395b [Source:ZFIN;Acc:ZDB-GENE-041001-193]	ARRAYEXPRESS,ENSG
ENSDARG00000059231	1755.38	1.51937	0.433748	3.50289	0.000460238	0.00257191	2.58974	ENSDARG00000059231	ENSDARG00000059231	hephl1a	hephaestin-like 1a [Source:ZFIN;Acc:ZDB-GENE-070801-4]	ARRAYEXPRESS,ENSG
ENSDARG00000077116	1627.77	1.51895	0.381726	3.97917	6.92E-05	0.000505595	3.2962	ENSDARG00000077116	ENSDARG00000077116	ccnjl	cyclin J-like [Source:ZFIN;Acc:ZDB-GENE-030131-9888]	ARRAYEXPRESS,ENSG
[truncated: 1,046,663+ more rows]
