# Supplementary material for: A syngeneic spontaneous zebrafish model of tp53-deficient, EGFRvIII, and PI3KCAH1047R-driven glioblastoma reveals inhibitory roles for inflammation during tumor initiation and relapse in vivo
Source: eLife. 2024 Jul 25;13:RP93077. doi: 10.7554/eLife.93077 (PMC11272161; doi:10.7554/eLife.93077)
Supplement: Supplementary file 6. [file elife-93077-supp6.xlsx]

## Sheet: C7 immunologic gene sets
Gene Set Enrichment Analysis (GSEA) of p53EPS versus normal brains
C7: Immunologic signature gene sets (5219 gene sets), Molecular Signature Database
SIGNATURE NAME	SIGNATURE SIZE (# GENES)	ENRICHMENT SCORE (ES)	NORMALIZED ENRICHMENT SCORE (NES)	NOM p-val	FDR q-val	FWER p-val	RANK AT MAX	LEADING EDGE
GSE34006_WT_VS_A2AR_KO_TREG_DN	121	0.549051	2.59253	0	0	0	1948	tags=45%, list=17%, signal=54%
GSE21546_WT_VS_SAP1A_KO_DP_THYMOCYTES_UP	93	0.578196	2.58424	0	0	0	1339	tags=42%, list=11%, signal=47%
GSE19888_ADENOSINE_A3R_INH_PRETREAT_AND_ACT_BY_A3R_VS_TCELL_MEMBRANES_ACT_MAST_CELL_UP	92	0.557426	2.48861	0	0	0	1422	tags=47%, list=12%, signal=53%
GSE37533_PPARG1_FOXP3_VS_PPARG2_FOXP3_TRANSDUCED_CD4_TCELL_PIOGLITAZONE_TREATED_DN	118	0.538555	2.44661	0	0	0	1486	tags=42%, list=13%, signal=47%
GSE22886_CTRL_VS_LPS_24H_DC_DN	109	0.523148	2.42373	0	0	0	1563	tags=39%, list=13%, signal=45%
GSE19888_ADENOSINE_A3R_INH_VS_ACT_WITH_INHIBITOR_PRETREATMENT_IN_MAST_CELL_UP	105	0.530601	2.41272	0	0	0	1438	tags=37%, list=12%, signal=42%
GSE45365_NK_CELL_VS_CD11B_DC_DN	122	0.511936	2.40639	0	0	0	2303	tags=47%, list=20%, signal=58%
GSE37533_PPARG1_FOXP3_VS_FOXP3_TRANSDUCED_CD4_TCELL_DN	104	0.531703	2.40223	0	0	0	1827	tags=46%, list=16%, signal=54%
GSE33424_CD161_INT_VS_NEG_CD8_TCELL_UP	117	0.508043	2.37209	0	0	0	1799	tags=36%, list=15%, signal=42%
GSE42021_TREG_PLN_VS_TREG_PRECURSORS_THYMUS_DN	96	0.528726	2.3404	0	0	0	1827	tags=47%, list=16%, signal=55%
GSE26030_TH1_VS_TH17_DAY5_POST_POLARIZATION_UP	113	0.509625	2.32877	0	0	0	2628	tags=49%, list=22%, signal=62%
GSE18791_UNSTIM_VS_NEWCATSLE_VIRUS_DC_6H_DN	103	0.511314	2.32304	0	0	0	1466	tags=37%, list=12%, signal=42%
GSE37533_PPARG2_FOXP3_VS_FOXP3_TRANSDUCED_CD4_TCELL_DN	102	0.511194	2.32078	0	0	0	1827	tags=43%, list=16%, signal=51%
GSE19888_ADENOSINE_A3R_INH_VS_TCELL_MEMBRANES_ACT_MAST_CELL_UP	108	0.499738	2.29232	0	0	0	1420	tags=38%, list=12%, signal=43%
GSE18281_SUBCAPSULAR_VS_CENTRAL_CORTICAL_REGION_OF_THYMUS_DN	125	0.492456	2.29027	0	0	0	1937	tags=39%, list=17%, signal=46%
GSE41978_ID2_KO_VS_BIM_KO_KLRG1_LOW_EFFECTOR_CD8_TCELL_UP	101	0.50529	2.27979	0	0	0	1974	tags=42%, list=17%, signal=50%
GSE6674_ANTI_IGM_VS_CPG_STIM_BCELL_DN	161	0.467116	2.27797	0	0	0	1754	tags=35%, list=15%, signal=41%
GSE34156_NOD2_LIGAND_VS_TLR1_TLR2_LIGAND_6H_TREATED_MONOCYTE_UP	137	0.478114	2.27377	0	0	0	2228	tags=45%, list=19%, signal=55%
GSE18281_CORTICAL_VS_MEDULLARY_THYMOCYTE_UP	109	0.498645	2.27184	0	0	0	1276	tags=35%, list=11%, signal=39%
GSE35825_IFNA_VS_IFNG_STIM_MACROPHAGE_UP	103	0.494835	2.26121	0	0	0	2053	tags=40%, list=17%, signal=48%
GSE42021_TREG_VS_TCONV_PLN_UP	101	0.496391	2.25612	0	0	0	2346	tags=50%, list=20%, signal=61%
GSE7219_WT_VS_NIK_NFKB2_KO_DC_UP	128	0.472091	2.25568	0	0	0	1963	tags=41%, list=17%, signal=49%
GSE42021_CD24HI_VS_CD24INT_TREG_THYMUS_DN	91	0.514759	2.25361	0	0	0	1827	tags=44%, list=16%, signal=52%
GSE35825_UNTREATED_VS_IFNA_STIM_MACROPHAGE_DN	109	0.493632	2.25094	0	0	0	2222	tags=48%, list=19%, signal=58%
GSE23505_IL6_IL1_VS_IL6_IL1_IL23_TREATED_CD4_TCELL_DN	154	0.454615	2.23096	0	0	0	2282	tags=40%, list=19%, signal=49%
GSE45365_NK_CELL_VS_BCELL_UP	142	0.474168	2.22569	0	0	0	1117	tags=30%, list=10%, signal=33%
GSE2706_UNSTIM_VS_2H_R848_DC_DN	110	0.483016	2.20999	0	0	0	1937	tags=44%, list=17%, signal=52%
GSE6259_FLT3L_INDUCED_DEC205_POS_DC_VS_CD8_TCELL_DN	102	0.48467	2.20517	0	0	0	2206	tags=43%, list=19%, signal=53%
GSE42021_TREG_PLN_VS_CD24INT_TREG_THYMUS_DN	97	0.489418	2.20091	0	0	0	1486	tags=38%, list=13%, signal=43%
GSE16266_CTRL_VS_LPS_STIM_MEF_DN	121	0.471606	2.19631	0	0	0	2035	tags=35%, list=17%, signal=42%
GSE46606_UNSTIM_VS_CD40L_IL2_IL5_1DAY_STIMULATED_IRF4HIGH_SORTED_BCELL_DN	135	0.462816	2.19057	0	0	0	2792	tags=47%, list=24%, signal=61%
GSE2706_UNSTIM_VS_2H_LPS_DC_DN	106	0.476414	2.17978	0	0	0	1607	tags=39%, list=14%, signal=44%
GSE2706_UNSTIM_VS_2H_LPS_AND_R848_DC_DN	108	0.47587	2.17866	0	0	0	2349	tags=44%, list=20%, signal=54%
GSE10325_CD4_TCELL_VS_LUPUS_CD4_TCELL_DN	104	0.482752	2.17199	0	4.22315e-05	0.001	1809	tags=40%, list=15%, signal=47%
GSE42021_CD24HI_VS_CD24LOW_TREG_THYMUS_DN	103	0.477418	2.16955	0	4.10249e-05	0.001	1838	tags=39%, list=16%, signal=46%
GSE36527_CD69_NEG_VS_POS_TREG_CD62L_LOS_KLRG1_NEG_UP	125	0.460104	2.16487	0	7.91995e-05	0.002	1896	tags=41%, list=16%, signal=48%
GSE21360_PRIMARY_VS_TERTIARY_MEMORY_CD8_TCELL_DN	124	0.468924	2.16486	0	7.70589e-05	0.002	2443	tags=42%, list=21%, signal=52%
GSE3920_UNTREATED_VS_IFNG_TREATED_ENDOTHELIAL_CELL_UP	101	0.479813	2.15727	0	7.50311e-05	0.002	2290	tags=41%, list=20%, signal=50%
GSE14000_UNSTIM_VS_4H_LPS_DC_DN	107	0.468444	2.14543	0	7.31072e-05	0.002	2156	tags=40%, list=18%, signal=49%
GSE6674_UNSTIM_VS_ANTI_IGM_AND_CPG_STIM_BCELL_DN	164	0.439214	2.14542	0	7.12795e-05	0.002	2057	tags=35%, list=18%, signal=42%
GSE36476_CTRL_VS_TSST_ACT_40H_MEMORY_CD4_TCELL_YOUNG_UP	144	0.44087	2.12324	0	6.9541e-05	0.002	2211	tags=37%, list=19%, signal=45%
GSE1432_CTRL_VS_IFNG_24H_MICROGLIA_DN	109	0.455792	2.12248	0	6.78852e-05	0.002	1969	tags=40%, list=17%, signal=48%
GSE2706_R848_VS_R848_AND_LPS_2H_STIM_DC_DN	94	0.473016	2.11487	0	6.63065e-05	0.002	1427	tags=31%, list=12%, signal=35%
GSE34006_A2AR_KO_VS_A2AR_AGONIST_TREATED_TREG_UP	125	0.450628	2.11324	0	6.47996e-05	0.002	1949	tags=42%, list=17%, signal=49%
GSE21546_UNSTIM_VS_ANTI_CD3_STIM_SAP1A_KO_AND_ELK1_KO_DP_THYMOCYTES_UP	78	0.492588	2.11255	0	6.33596e-05	0.002	1107	tags=32%, list=9%, signal=35%
GSE2770_IL4_ACT_VS_ACT_CD4_TCELL_2H_DN	151	0.438738	2.10934	0	6.19822e-05	0.002	1846	tags=35%, list=16%, signal=41%
GSE22886_DAY1_VS_DAY7_MONOCYTE_IN_CULTURE_UP	126	0.446426	2.10719	0	6.06634e-05	0.002	2658	tags=44%, list=23%, signal=56%
GSE18791_CTRL_VS_NEWCASTLE_VIRUS_DC_8H_DN	103	0.462681	2.10646	0	5.93996e-05	0.002	1339	tags=33%, list=11%, signal=37%
GSE27241_CTRL_VS_DIGOXIN_TREATED_CD4_TCELL_IN_TH17_POLARIZING_CONDITIONS_UP	106	0.466396	2.10416	0	5.81874e-05	0.002	2012	tags=38%, list=17%, signal=45%
GSE42724_NAIVE_BCELL_VS_PLASMABLAST_UP	99	0.463979	2.08034	0	8.62685e-05	0.003	2682	tags=48%, list=23%, signal=62%
GSE35685_CD34POS_CD38NEG_VS_CD34POS_CD10POS_BONE_MARROW_DN	147	0.431754	2.06586	0	0.000112959	0.004	1864	tags=37%, list=16%, signal=43%
GSE9650_EFFECTOR_VS_MEMORY_CD8_TCELL_DN	160	0.423808	2.06128	0	0.000110787	0.004	2022	tags=34%, list=17%, signal=41%
GSE6092_B_BURGDOFERI_VS_B_BURGDORFERI_AND_IFNG_STIM_ENDOTHELIAL_CELL_DN	144	0.427356	2.05597	0	0.000108696	0.004	2188	tags=37%, list=19%, signal=45%
GSE14769_UNSTIM_VS_40MIN_LPS_BMDM_DN	129	0.429268	2.04434	0	0.000106683	0.004	1621	tags=35%, list=14%, signal=40%
GSE37534_UNTREATED_VS_PIOGLITAZONE_TREATED_CD4_TCELL_PPARG1_AND_FOXP3_TRASDUCED_DN	114	0.440891	2.03936	0	0.000156723	0.006	1827	tags=37%, list=16%, signal=43%
GSE15930_STIM_VS_STIM_AND_IFNAB_48H_CD8_T_CELL_DN	144	0.421461	2.03622	0	0.000153924	0.006	2122	tags=39%, list=18%, signal=47%
GSE13484_UNSTIM_VS_YF17D_VACCINE_STIM_PBMC_DN	95	0.449336	2.03476	0	0.000151224	0.006	1420	tags=36%, list=12%, signal=40%
GSE18791_CTRL_VS_NEWCASTLE_VIRUS_DC_6H_DN	121	0.433932	2.02968	0	0.000148617	0.006	1339	tags=28%, list=11%, signal=31%
GSE21546_UNSTIM_VS_ANTI_CD3_STIM_ELK1_KO_DP_THYMOCYTES_UP	84	0.469783	2.02108	0	0.000146098	0.006	1339	tags=36%, list=11%, signal=40%
GSE21546_WT_VS_SAP1A_KO_AND_ELK1_KO_DP_THYMOCYTES_UP	149	0.421334	2.02019	0	0.000167812	0.007	2715	tags=45%, list=23%, signal=58%
GSE22886_DC_VS_MONOCYTE_DN	118	0.434261	2.02004	0	0.000165061	0.007	2130	tags=41%, list=18%, signal=49%
GSE37301_MULTIPOTENT_PROGENITOR_VS_GRAN_MONO_PROGENITOR_DN	132	0.421889	2.01402	0	0.000162398	0.007	1822	tags=33%, list=16%, signal=38%
GSE7348_UNSTIM_VS_LPS_STIM_MACROPHAGE_DN	105	0.437644	2.00611	0	0.000182681	0.008	1844	tags=34%, list=16%, signal=40%
GSE9988_LOW_LPS_VS_CTRL_TREATED_MONOCYTE_UP	122	0.437237	2.00402	0	0.000179827	0.008	2530	tags=45%, list=22%, signal=57%
GSE27859_MACROPHAGE_VS_DC_UP	121	0.436589	2.00205	0	0.00017706	0.008	2322	tags=39%, list=20%, signal=48%
GSE26343_UNSTIM_VS_LPS_STIM_NFAT5_KO_MACROPHAGE_DN	126	0.429032	2.0017	0	0.000174377	0.008	2931	tags=50%, list=25%, signal=66%
GSE7509_DC_VS_MONOCYTE_WITH_FCGRIIB_STIM_DN	127	0.422535	1.99353	0	0.000193412	0.009	1786	tags=31%, list=15%, signal=36%
GSE45365_HEALTHY_VS_MCMV_INFECTION_CD8A_DC_IFNAR_KO_DN	146	0.417664	1.99312	0	0.000190567	0.009	2816	tags=42%, list=24%, signal=54%
GSE38681_WT_VS_LYL1_KO_LYMPHOID_PRIMED_MULTIPOTENT_PROGENITOR_DN	128	0.421019	1.99219	0	0.000187805	0.009	1937	tags=38%, list=17%, signal=44%
GSE7768_OVA_ALONE_VS_OVA_WITH_LPS_IMMUNIZED_MOUSE_WHOLE_SPLEEN_6H_DN	116	0.429364	1.99217	0	0.000185123	0.009	1953	tags=34%, list=17%, signal=40%
GSE34392_ST2_KO_VS_WT_DAY8_LCMV_EFFECTOR_CD8_TCELL_DN	134	0.417661	1.98369	0	0.000202332	0.01	2540	tags=43%, list=22%, signal=55%
GSE42021_TCONV_PLN_VS_CD24HI_TCONV_THYMUS_UP	127	0.419398	1.97426	0	0.00021982	0.01	1970	tags=38%, list=17%, signal=45%
GSE15930_STIM_VS_STIM_AND_TRICHOSTATINA_48H_CD8_T_CELL_DN	144	0.416425	1.97289	0	0.000216809	0.01	2414	tags=42%, list=21%, signal=53%
GSE19888_CTRL_VS_A3R_INHIBITOR_TREATED_MAST_CELL_DN	134	0.412321	1.97159	0	0.000213879	0.01	2736	tags=40%, list=23%, signal=51%
GSE19198_CTRL_VS_IL21_TREATED_TCELL_24H_UP	131	0.414793	1.97012	0	0.000211027	0.01	2530	tags=42%, list=22%, signal=53%
GSE24634_IL4_VS_CTRL_TREATED_NAIVE_CD4_TCELL_DAY3_DN	113	0.429029	1.96956	0	0.00022781	0.011	2114	tags=39%, list=18%, signal=47%
GSE18791_CTRL_VS_NEWCASTLE_VIRUS_DC_10H_DN	110	0.435054	1.96954	0	0.000224851	0.011	1422	tags=32%, list=12%, signal=36%
GSE9601_NFKB_INHIBITOR_VS_PI3K_INHIBITOR_TREATED_HCMV_INF_MONOCYTE_DN	125	0.415267	1.96828	0	0.000240841	0.012	1800	tags=37%, list=15%, signal=43%
GSE46606_UNSTIM_VS_CD40L_IL2_IL5_3DAY_STIMULATED_IRF4MID_SORTED_BCELL_DN	140	0.409148	1.96612	0	0.000237792	0.012	2350	tags=35%, list=20%, signal=43%
GSE3920_UNTREATED_VS_IFNA_TREATED_FIBROBLAST_UP	116	0.420849	1.96262	0	0.000289655	0.015	3168	tags=47%, list=27%, signal=63%
GSE43863_NAIVE_VS_MEMORY_TH1_CD4_TCELL_D150_LCMV_UP	84	0.444526	1.95868	0	0.000304113	0.016	1821	tags=37%, list=16%, signal=43%
GSE37532_TREG_VS_TCONV_PPARG_KO_CD4_TCELL_FROM_LN_DN	157	0.397792	1.95562	0	0.000318066	0.017	1748	tags=32%, list=15%, signal=37%
GSE14769_UNSTIM_VS_60MIN_LPS_BMDM_DN	139	0.413219	1.95284	0	0.000331353	0.018	2407	tags=37%, list=21%, signal=47%
GSE13485_DAY3_VS_DAY7_YF17D_VACCINE_PBMC_DN	94	0.439515	1.95248	0	0.000327408	0.018	1420	tags=30%, list=12%, signal=34%
GSE28737_FOLLICULAR_VS_MARGINAL_ZONE_BCELL_DN	142	0.404917	1.95045	0	0.000357377	0.02	2376	tags=37%, list=20%, signal=46%
GSE25085_FETAL_BM_VS_ADULT_BM_SP4_THYMIC_IMPLANT_UP	138	0.410113	1.94506	0	0.000403775	0.023	2154	tags=34%, list=18%, signal=41%
GSE6092_CTRL_VS_BORRELIA_BIRGDOFERI_INF_ENDOTHELIAL_CELL_DN	97	0.428474	1.94378	0	0.000399134	0.023	1881	tags=35%, list=16%, signal=41%
GSE2706_2H_VS_8H_LPS_STIM_DC_DN	96	0.429036	1.94101	0	0.000394598	0.023	2191	tags=38%, list=19%, signal=46%
GSE16450_IMMATURE_VS_MATURE_NEURON_CELL_LINE_6H_IFNA_STIM_UP	125	0.409065	1.93203	0	0.000455365	0.027	3048	tags=50%, list=26%, signal=66%
GSE2706_UNSTIM_VS_8H_R848_DC_DN	114	0.413814	1.93116	0.00226244	0.000450305	0.027	1513	tags=32%, list=13%, signal=36%
GSE37301_LYMPHOID_PRIMED_MPP_VS_GRAN_MONO_PROGENITOR_UP	154	0.400552	1.92914	0	0.000445357	0.027	2057	tags=32%, list=18%, signal=39%
GSE7509_UNSTIM_VS_IFNA_STIM_IMMATURE_DC_DN	88	0.443158	1.92831	0	0.000472388	0.029	1445	tags=32%, list=12%, signal=36%
GSE7219_UNSTIM_VS_LPS_AND_ANTI_CD40_STIM_NIK_NFKB2_KO_DC_DN	131	0.40126	1.92189	0	0.000467309	0.029	1948	tags=34%, list=17%, signal=41%
GSE18791_CTRL_VS_NEWCASTLE_VIRUS_DC_4H_DN	104	0.420498	1.9214	0	0.000477454	0.03	1107	tags=27%, list=9%, signal=29%
GSE35825_UNTREATED_VS_IFNG_STIM_MACROPHAGE_UP	125	0.41489	1.92135	0	0.000472428	0.03	2461	tags=45%, list=21%, signal=56%
GSE9988_ANTI_TREM1_VS_LOW_LPS_MONOCYTE_DN	113	0.422577	1.92124	0	0.000467507	0.03	2530	tags=43%, list=22%, signal=55%
GSE3337_CTRL_VS_4H_IFNG_IN_CD8POS_DC_DN	139	0.401595	1.91756	0	0.000477079	0.031	1276	tags=26%, list=11%, signal=29%
GSE25123_WT_VS_PPARG_KO_MACROPHAGE_UP	117	0.409313	1.91728	0	0.000472211	0.031	2807	tags=46%, list=24%, signal=60%
GSE7548_NAIVE_VS_DAY7_PCC_IMMUNIZATION_CD4_TCELL_DN	126	0.410497	1.91568	0	0.000481723	0.032	1765	tags=31%, list=15%, signal=36%
GSE9988_ANTI_TREM1_VS_LPS_MONOCYTE_DN	120	0.411841	1.91111	0	0.000491038	0.033	2089	tags=36%, list=18%, signal=43%
GSE40685_TREG_VS_FOXP3_KO_TREG_PRECURSOR_UP	114	0.407956	1.90643	0	0.000585967	0.04	2018	tags=39%, list=17%, signal=46%
GSE42021_CD24INT_VS_CD24LOW_TREG_THYMUS_DN	106	0.421021	1.90517	0	0.000608591	0.042	1686	tags=35%, list=14%, signal=40%
GSE43863_TFH_VS_LY6C_LOW_CXCR5NEG_EFFECTOR_CD4_TCELL_UP	145	0.392105	1.90469	0	0.000616807	0.043	1974	tags=36%, list=17%, signal=43%
GSE19401_NAIVE_VS_IMMUNIZED_MOUSE_PLN_FOLLICULAR_DC_UP	124	0.410424	1.90356	0	0.000610876	0.043	1267	tags=26%, list=11%, signal=29%
GSE26343_UNSTIM_VS_LPS_STIM_MACROPHAGE_UP	140	0.396335	1.89826	0	0.000687443	0.049	2447	tags=38%, list=21%, signal=47%
GSE2706_UNSTIM_VS_8H_LPS_DC_DN	120	0.404243	1.89602	0	0.000680958	0.049	2782	tags=38%, list=24%, signal=49%
GSE21670_UNTREATED_VS_IL6_TREATED_STAT3_KO_CD4_TCELL_DN	167	0.38478	1.89433	0	0.000700573	0.051	3248	tags=44%, list=28%, signal=60%
GSE1432_1H_VS_6H_IFNG_MICROGLIA_DN	134	0.397032	1.88949	0	0.00074739	0.054	2204	tags=37%, list=19%, signal=45%
GSE17974_0.5H_VS_72H_IL4_AND_ANTI_IL12_ACT_CD4_TCELL_UP	150	0.393566	1.88882	0	0.000753928	0.055	2208	tags=36%, list=19%, signal=44%
GSE8384_CTRL_VS_B_ABORTUS_4H_MAC_CELL_LINE_DN	140	0.393813	1.88867	0	0.000747074	0.055	2497	tags=40%, list=21%, signal=50%
GSE14769_UNSTIM_VS_80MIN_LPS_BMDM_DN	139	0.396174	1.88735	0	0.000753497	0.056	2337	tags=39%, list=20%, signal=48%
GSE13485_DAY7_VS_DAY21_YF17D_VACCINE_PBMC_UP	127	0.399318	1.8795	0	0.000771728	0.058	1690	tags=31%, list=14%, signal=35%
GSE9988_LPS_VS_VEHICLE_TREATED_MONOCYTE_UP	114	0.405029	1.87734	0	0.00077776	0.059	2337	tags=42%, list=20%, signal=52%
GSE17974_CTRL_VS_ACT_IL4_AND_ANTI_IL12_12H_CD4_TCELL_UP	124	0.402508	1.86933	0	0.0008591	0.064	3365	tags=50%, list=29%, signal=69%
GSE14769_UNSTIM_VS_120MIN_LPS_BMDM_DN	137	0.391789	1.86878	0	0.000864339	0.065	1392	tags=26%, list=12%, signal=29%
GSE18791_UNSTIM_VS_NEWCATSLE_VIRUS_DC_10H_DN	98	0.42246	1.86349	0	0.000956665	0.073	1339	tags=32%, list=11%, signal=35%
GSE19923_WT_VS_HEB_AND_E2A_KO_DP_THYMOCYTE_DN	138	0.395054	1.86273	0	0.000961108	0.074	1482	tags=30%, list=13%, signal=34%
GSE5589_LPS_AND_IL10_VS_LPS_AND_IL6_STIM_IL6_KO_MACROPHAGE_45MIN_UP	113	0.401295	1.86171	0	0.000977146	0.076	2172	tags=37%, list=19%, signal=45%
GSE9988_LPS_VS_CTRL_TREATED_MONOCYTE_UP	118	0.402014	1.86012	0	0.00100543	0.079	2335	tags=41%, list=20%, signal=50%
GSE6092_IFNG_VS_IFNG_AND_B_BURGDORFERI_INF_ENDOTHELIAL_CELL_DN	127	0.397304	1.85473	0	0.00109399	0.086	1299	tags=25%, list=11%, signal=28%
GSE36891_UNSTIM_VS_POLYIC_TLR3_STIM_PERITONEAL_MACROPHAGE_UP	96	0.410578	1.85419	0	0.00108495	0.086	1179	tags=26%, list=10%, signal=29%
GSE16755_CTRL_VS_IFNA_TREATED_MAC_DN	111	0.396972	1.8515	0	0.00112335	0.088	1765	tags=32%, list=15%, signal=38%
GSE22140_GERMFREE_VS_SPF_MOUSE_CD4_TCELL_UP	119	0.397321	1.85085	0	0.00111422	0.088	1786	tags=35%, list=15%, signal=41%
GSE42021_TREG_PLN_VS_CD24LO_TREG_THYMUS_DN	87	0.420045	1.85	0	0.00115182	0.092	1679	tags=33%, list=14%, signal=39%
GSE2770_UNTREATED_VS_IL12_TREATED_ACT_CD4_TCELL_6H_UP	145	0.38627	1.84768	0	0.00115381	0.093	2630	tags=42%, list=22%, signal=54%
GSE7509_UNSTIM_VS_FCGRIIB_STIM_DC_DN	95	0.417241	1.84554	0	0.00116749	0.095	1529	tags=31%, list=13%, signal=35%
GSE17974_0H_VS_24H_IN_VITRO_ACT_CD4_TCELL_UP	121	0.394392	1.84329	0	0.00116959	0.096	1820	tags=30%, list=16%, signal=35%
GSE37534_UNTREATED_VS_ROSIGLITAZONE_TREATED_CD4_TCELL_PPARG1_AND_FOXP3_TRASDUCED_DN	124	0.39093	1.84162	0	0.00118276	0.098	1765	tags=30%, list=15%, signal=35%
GSE21546_ELK1_KO_VS_SAP1A_KO_AND_ELK1_KO_ANTI_CD3_STIM_DP_THYMOCYTES_DN	153	0.381118	1.83655	0	0.00126343	0.105	2461	tags=33%, list=21%, signal=42%
GSE21546_ELK1_KO_VS_SAP1A_KO_AND_ELK1_KO_DP_THYMOCYTES_UP	97	0.405893	1.83482	0	0.00126466	0.106	1948	tags=37%, list=17%, signal=44%
GSE9988_ANTI_TREM1_VS_CTRL_TREATED_MONOCYTES_UP	135	0.383261	1.82921	0	0.00140811	0.117	2602	tags=41%, list=22%, signal=53%
GSE1740_UNSTIM_VS_IFNA_STIMULATED_MCSF_DERIVED_MACROPHAGE_DN	101	0.398213	1.82819	0	0.00141874	0.119	1332	tags=29%, list=11%, signal=32%
GSE3920_IFNA_VS_IFNG_TREATED_ENDOTHELIAL_CELL_UP	115	0.393017	1.82594	0	0.00148394	0.126	1881	tags=30%, list=16%, signal=36%
GSE21063_WT_VS_NFATC1_KO_3H_ANTI_IGM_STIM_BCELL_DN	129	0.381688	1.82194	0	0.00156978	0.134	1323	tags=26%, list=11%, signal=29%
GSE13485_CTRL_VS_DAY7_YF17D_VACCINE_PBMC_DN	105	0.395815	1.81887	0	0.00164359	0.141	1420	tags=33%, list=12%, signal=38%
GSE18791_CTRL_VS_NEWCASTLE_VIRUS_DC_2H_DN	92	0.404354	1.81799	0	0.00167353	0.144	1075	tags=25%, list=9%, signal=27%
GSE360_CTRL_VS_L_MAJOR_DC_DN	123	0.388643	1.81752	0	0.00168226	0.146	1920	tags=36%, list=16%, signal=42%
GSE17974_1H_VS_72H_UNTREATED_IN_VITRO_CD4_TCELL_UP	142	0.380247	1.81557	0	0.00174286	0.151	2638	tags=38%, list=22%, signal=48%
GSE6674_ANTI_IGM_VS_ANTI_IGM_AND_CPG_STIM_BCELL_DN	162	0.372418	1.81481	0	0.00174045	0.152	2057	tags=29%, list=18%, signal=35%
GSE42021_CD24HI_VS_CD24LOW_TCONV_THYMUS_DN	106	0.397879	1.8137	0	0.00174848	0.153	1912	tags=33%, list=16%, signal=39%
GSE40685_TREG_VS_FOXP3_KO_TREG_PRECURSOR_DN	110	0.395935	1.8119	0	0.00176703	0.156	2682	tags=43%, list=23%, signal=55%
GSE6259_BCELL_VS_CD8_TCELL_DN	145	0.372631	1.81075	0	0.00177525	0.157	1940	tags=32%, list=17%, signal=38%
GSE41176_UNSTIM_VS_ANTI_IGM_STIM_BCELL_1H_UP	129	0.3784	1.80739	0	0.00192322	0.171	1422	tags=29%, list=12%, signal=33%
GSE9960_GRAM_NEG_VS_GRAM_POS_SEPSIS_PBMC_UP	114	0.388964	1.80739	0	0.00190987	0.171	1105	tags=27%, list=9%, signal=30%
GSE17974_1.5H_VS_72H_IL4_AND_ANTI_IL12_ACT_CD4_TCELL_UP	150	0.372746	1.80316	0	0.00205516	0.184	1827	tags=30%, list=16%, signal=35%
GSE43863_DAY6_EFF_VS_DAY150_MEM_TFH_CD4_TCELL_UP	135	0.372742	1.80273	0	0.00206062	0.186	1994	tags=36%, list=17%, signal=43%
GSE14000_UNSTIM_VS_4H_LPS_DC_TRANSLATED_RNA_DN	101	0.396797	1.80252	0	0.0020466	0.186	2164	tags=37%, list=18%, signal=45%
GSE7348_LPS_VS_TOLERIZED_AND_LPS_STIM_MACROPHAGE_UP	150	0.376372	1.80196	0	0.00206227	0.188	3070	tags=44%, list=26%, signal=59%
GSE37301_LYMPHOID_PRIMED_MPP_VS_RAG2_KO_NK_CELL_UP	156	0.370837	1.79807	0	0.00217423	0.198	1686	tags=26%, list=14%, signal=30%
GSE10325_BCELL_VS_MYELOID_DN	114	0.389633	1.79589	0	0.00222662	0.205	2222	tags=38%, list=19%, signal=46%
GSE17974_CTRL_VS_ACT_IL4_AND_ANTI_IL12_72H_CD4_TCELL_UP	136	0.374584	1.79287	0.00483092	0.00229739	0.214	2291	tags=36%, list=20%, signal=44%
GSE21063_CTRL_VS_ANTI_IGM_STIM_BCELL_NFATC1_KO_8H_UP	147	0.370209	1.79195	0	0.00230133	0.216	3419	tags=47%, list=29%, signal=65%
GSE17974_CTRL_VS_ACT_IL4_AND_ANTI_IL12_6H_CD4_TCELL_UP	131	0.37813	1.78838	0.00252525	0.00238094	0.225	2973	tags=43%, list=25%, signal=57%
GSE20754_WT_VS_TCF1_KO_MEMORY_CD8_TCELL_UP	143	0.376229	1.78603	0	0.00244953	0.231	2649	tags=38%, list=23%, signal=49%
GSE3039_NKT_CELL_VS_B2_BCELL_DN	142	0.37475	1.78587	0	0.00243373	0.231	2314	tags=37%, list=20%, signal=45%
GSE45365_WT_VS_IFNAR_KO_CD8A_DC_DN	142	0.376024	1.7846	0	0.00246395	0.234	1499	tags=25%, list=13%, signal=29%
GSE18791_CTRL_VS_NEWCASTLE_VIRUS_DC_16H_DN	103	0.39586	1.7816	0	0.00256754	0.245	1668	tags=29%, list=14%, signal=34%
GSE360_L_MAJOR_VS_B_MALAYI_LOW_DOSE_DC_UP	127	0.372338	1.77592	0	0.00279695	0.268	2450	tags=36%, list=21%, signal=45%
GSE30083_SP3_VS_SP4_THYMOCYTE_DN	134	0.377476	1.77256	0	0.00294248	0.284	2589	tags=37%, list=22%, signal=47%
GSE46606_IRF4_KO_VS_WT_UNSTIM_BCELL_DN	125	0.378789	1.77253	0.00226757	0.00292409	0.284	2454	tags=43%, list=21%, signal=54%
KAECH_DAY8_EFF_VS_MEMORY_CD8_TCELL_DN	153	0.372974	1.77212	0	0.0029239	0.284	2407	tags=34%, list=21%, signal=42%
GSE9316_IL6_KO_VS_IFNG_KO_INVIVO_EXPANDED_CD4_TCELL_DN	130	0.372154	1.77105	0.0023753	0.00295957	0.288	2411	tags=42%, list=21%, signal=52%
GSE26890_CXCR1_NEG_VS_POS_EFFECTOR_CD8_TCELL_UP	126	0.379569	1.77012	0	0.0029771	0.29	1765	tags=30%, list=15%, signal=35%
GSE27434_WT_VS_DNMT1_KO_TREG_DN	143	0.367879	1.76996	0	0.00295895	0.29	1181	tags=24%, list=10%, signal=27%
GSE360_DC_VS_MAC_M_TUBERCULOSIS_UP	111	0.378184	1.76771	0	0.00304513	0.3	1809	tags=30%, list=15%, signal=35%
GSE46606_IRF4MID_VS_WT_CD40L_IL2_IL5_DAY1_STIMULATED_BCELL_DN	134	0.367755	1.76574	0	0.00310414	0.307	3013	tags=44%, list=26%, signal=59%
GSE16450_CTRL_VS_IFNA_6H_STIM_IMMATURE_NEURON_CELL_LINE_DN	118	0.381575	1.76357	0	0.00317941	0.314	2479	tags=34%, list=21%, signal=43%
GSE22886_NAIVE_TCELL_VS_DC_UP	146	0.361285	1.75665	0	0.00345952	0.339	4097	tags=52%, list=35%, signal=79%
GSE3982_CTRL_VS_LPS_4H_MAC_DN	127	0.37621	1.75475	0	0.00354967	0.346	1838	tags=31%, list=16%, signal=37%
GSE3982_DC_VS_TH2_UP	125	0.375402	1.75104	0	0.00370681	0.359	2132	tags=33%, list=18%, signal=40%
GSE39864_WT_VS_GATA3_KO_TREG_UP	130	0.368822	1.74914	0.00503778	0.00375254	0.365	2795	tags=43%, list=24%, signal=56%
GSE360_CTRL_VS_T_GONDII_DC_DN	127	0.370827	1.7474	0.00475059	0.00380582	0.371	1953	tags=33%, list=17%, signal=39%
GSE2706_R848_VS_LPS_8H_STIM_DC_UP	96	0.385368	1.74729	0	0.00378383	0.371	663	tags=14%, list=6%, signal=14%
GSE42021_TCONV_PLN_VS_TREG_PRECURSORS_THYMUS_DN	144	0.366486	1.74709	0	0.0037703	0.371	2486	tags=40%, list=21%, signal=50%
GSE40274_CTRL_VS_SATB1_TRANSDUCED_ACTIVATED_CD4_TCELL_DN	146	0.363952	1.74471	0	0.00384775	0.377	2779	tags=37%, list=24%, signal=48%
GSE22601_IMMATURE_CD4_SINGLE_POSITIVE_VS_CD8_SINGLE_POSITIVE_THYMOCYTE_DN	138	0.364644	1.74333	0	0.00391587	0.383	2342	tags=38%, list=20%, signal=47%
GSE7852_THYMUS_VS_FAT_TCONV_DN	152	0.361035	1.74283	0	0.0039428	0.386	2486	tags=37%, list=21%, signal=46%
GSE9946_IMMATURE_VS_PROSTAGLANDINE2_TREATED_MATURE_DC_UP	96	0.383474	1.74178	0	0.00397731	0.389	3101	tags=42%, list=26%, signal=56%
GSE27241_CTRL_VS_DIGOXIN_TREATED_CD4_TCELL_IN_TH17_POLARIZING_CONDITIONS_DN	132	0.365393	1.74089	0	0.00401952	0.396	2515	tags=33%, list=21%, signal=42%
GSE3982_CTRL_VS_LPS_48H_DC_DN	110	0.378549	1.73958	0	0.00404534	0.4	1665	tags=33%, list=14%, signal=38%
GSE21670_STAT3_KO_VS_WT_CD4_TCELL_DN	142	0.359018	1.73544	0	0.00433118	0.423	2624	tags=37%, list=22%, signal=47%
GSE37301_MULTIPOTENT_PROGENITOR_VS_GRAN_MONO_PROGENITOR_UP	133	0.35899	1.73281	0	0.00445734	0.432	2386	tags=36%, list=20%, signal=45%
GSE43863_TH1_VS_LY6C_INT_CXCR5POS_MEMORY_CD4_TCELL_UP	163	0.353017	1.73262	0	0.00444069	0.433	2708	tags=34%, list=23%, signal=43%
GSE19888_CTRL_VS_TCELL_MEMBRANES_ACT_MAST_CELL_PRETREAT_A3R_INH_DN	108	0.37743	1.73206	0	0.00445561	0.436	2127	tags=35%, list=18%, signal=43%
GSE30971_WBP7_HET_VS_KO_MACROPHAGE_DN	125	0.370613	1.7303	0.00236967	0.00457151	0.445	2753	tags=40%, list=23%, signal=52%
GSE9988_LOW_LPS_VS_VEHICLE_TREATED_MONOCYTE_UP	115	0.374489	1.7292	0	0.00460866	0.448	2337	tags=41%, list=20%, signal=51%
GSE1432_CTRL_VS_IFNG_6H_MICROGLIA_DN	120	0.371429	1.72515	0	0.00486077	0.463	1835	tags=33%, list=16%, signal=39%
GSE2770_TGFB_AND_IL4_VS_TGFB_AND_IL12_TREATED_ACT_CD4_TCELL_6H_DN	149	0.357971	1.72347	0	0.00497356	0.471	2912	tags=41%, list=25%, signal=54%
GSE14386_UNTREATED_VS_IFNA_TREATED_ACT_PBMC_MS_PATIENT_DN	93	0.384693	1.72267	0	0.00499306	0.474	1388	tags=26%, list=12%, signal=29%
GSE36826_WT_VS_IL1R_KO_SKIN_STAPH_AUREUS_INF_DN	128	0.364906	1.72254	0.00251889	0.00496679	0.474	2042	tags=34%, list=17%, signal=41%
GSE36476_CTRL_VS_TSST_ACT_72H_MEMORY_CD4_TCELL_YOUNG_UP	148	0.357061	1.7198	0	0.00513704	0.487	2211	tags=32%, list=19%, signal=39%
GSE24634_IL4_VS_CTRL_TREATED_NAIVE_CD4_TCELL_DAY5_DN	105	0.379958	1.71822	0.002457	0.0052297	0.496	1706	tags=31%, list=15%, signal=36%
GSE17974_0.5H_VS_72H_UNTREATED_IN_VITRO_CD4_TCELL_UP	139	0.360058	1.71488	0	0.00543483	0.507	2814	tags=42%, list=24%, signal=55%
GSE36527_CD62L_HIGH_VS_CD62L_LOW_TREG_CD69_NEG_KLRG1_NEG_UP	133	0.363272	1.71186	0	0.00559105	0.52	3425	tags=45%, list=29%, signal=63%
GSE19888_ADENOSINE_A3R_INH_PRETREAT_AND_ACT_BY_A3R_VS_A3R_INH_AND_TCELL_MEMBRANES_ACT_MAST_CELL_UP	140	0.361382	1.71141	0	0.00559222	0.522	2736	tags=37%, list=23%, signal=48%
GSE3565_CTRL_VS_LPS_INJECTED_DUSP1_KO_SPLENOCYTES_DN	136	0.354464	1.71132	0	0.00557108	0.523	1637	tags=29%, list=14%, signal=34%
GSE9988_ANTI_TREM1_AND_LPS_VS_CTRL_TREATED_MONOCYTES_UP	121	0.372618	1.71129	0	0.00555026	0.524	2745	tags=41%, list=23%, signal=53%
GSE46468_LUNG_INNATE_LYMPHOID_CELL_VS_SPLEEN_CD4_TCELL_DN	154	0.357378	1.71076	0	0.00555855	0.526	1735	tags=25%, list=15%, signal=29%
GSE19401_UNSTIM_VS_RETINOIC_ACID_AND_PAM2CSK4_STIM_FOLLICULAR_DC_DN	139	0.360634	1.70849	0	0.00571194	0.537	1964	tags=31%, list=17%, signal=37%
GSE42724_MEMORY_VS_B1_BCELL_DN	119	0.366734	1.70285	0.00242131	0.00619968	0.572	1937	tags=33%, list=17%, signal=39%
GSE42021_TREG_PLN_VS_CD24HI_TREG_THYMUS_UP	145	0.352566	1.70201	0	0.00619741	0.573	2390	tags=32%, list=20%, signal=40%
GSE13485_PRE_VS_POST_YF17D_VACCINATION_PBMC_DN	113	0.366287	1.70061	0.00243902	0.00628091	0.579	1310	tags=27%, list=11%, signal=30%
GSE23321_EFFECTOR_MEMORY_VS_NAIVE_CD8_TCELL_DN	155	0.344687	1.69931	0	0.00639871	0.588	2386	tags=30%, list=20%, signal=37%
GSE12366_GC_VS_NAIVE_BCELL_DN	112	0.365895	1.69902	0	0.00638138	0.589	3024	tags=42%, list=26%, signal=56%
GSE32034_LY6C_HIGH_VS_LOW_MONOCYTE_DN	153	0.352519	1.69819	0	0.00642791	0.595	1616	tags=24%, list=14%, signal=28%
GSE2770_TGFB_AND_IL4_ACT_VS_ACT_CD4_TCELL_2H_DN	119	0.364869	1.69758	0	0.00645215	0.598	1883	tags=34%, list=16%, signal=40%
GSE41867_DAY6_EFFECTOR_VS_DAY30_EXHAUSTED_CD8_TCELL_LCMV_CLONE13_UP	126	0.361832	1.69462	0	0.00668936	0.609	1080	tags=23%, list=9%, signal=25%
GSE36891_POLYIC_TLR3_VS_PAM_TLR2_STIM_PERITONEAL_MACROPHAGE_UP	101	0.375935	1.69403	0	0.00673352	0.61	1937	tags=31%, list=17%, signal=36%
GSE3982_MAST_CELL_VS_NEUTROPHIL_DN	129	0.361138	1.69169	0	0.00693517	0.621	3054	tags=40%, list=26%, signal=54%
GSE43863_TFH_VS_LY6C_INT_CXCR5POS_MEMORY_CD4_TCELL_UP	129	0.363518	1.68973	0	0.00705827	0.629	2267	tags=36%, list=19%, signal=45%
GSE21927_SPLEEN_C57BL6_VS_4T1_TUMOR_BALBC_MONOCYTES_DN	113	0.37019	1.68951	0.00251256	0.00703175	0.629	1827	tags=29%, list=16%, signal=34%
GSE37533_PPARG1_FOXP3_VS_FOXP3_TRANSDUCED_CD4_TCELL_PIOGLITAZONE_TREATED_UP	118	0.360525	1.68951	0	0.00699858	0.629	2376	tags=36%, list=20%, signal=45%
GSE26495_NAIVE_VS_PD1HIGH_CD8_TCELL_DN	131	0.354556	1.68534	0	0.00730934	0.647	2668	tags=38%, list=23%, signal=49%
GSE36826_WT_VS_IL1R_KO_SKIN_UP	122	0.361384	1.68477	0	0.00736299	0.651	2766	tags=40%, list=24%, signal=52%
GSE22140_HEALTHY_VS_ARTHRITIC_GERMFREE_MOUSE_CD4_TCELL_DN	128	0.358327	1.6808	0.00234192	0.00780291	0.674	1568	tags=27%, list=13%, signal=31%
GSE18791_CTRL_VS_NEWCASTLE_VIRUS_DC_14H_DN	98	0.374929	1.68018	0.00242131	0.00782703	0.68	1109	tags=22%, list=9%, signal=25%
GSE9037_WT_VS_IRAK4_KO_LPS_4H_STIM_BMDM_UP	141	0.354687	1.68011	0	0.0078109	0.681	3324	tags=46%, list=28%, signal=64%
GSE18791_CTRL_VS_NEWCASTLE_VIRUS_DC_12H_DN	103	0.374513	1.67815	0.00235849	0.00804611	0.699	2223	tags=32%, list=19%, signal=39%
GSE7460_TREG_VS_TCONV_ACT_UP	145	0.351439	1.67434	0	0.00843539	0.719	2585	tags=32%, list=22%, signal=40%
GSE36476_CTRL_VS_TSST_ACT_40H_MEMORY_CD4_TCELL_OLD_UP	142	0.348482	1.67273	0	0.00858091	0.73	1794	tags=27%, list=15%, signal=32%
GSE11961_GERMINAL_CENTER_BCELL_DAY7_VS_PLASMA_CELL_DAY7_UP	143	0.348269	1.67199	0	0.00863919	0.734	2356	tags=29%, list=20%, signal=36%
GSE17301_ACD3_ACD28_VS_ACD3_ACD28_AND_IFNA5_STIM_CD8_TCELL_DN	135	0.34898	1.67137	0	0.00867832	0.735	2464	tags=36%, list=21%, signal=44%
GSE22886_DAY0_VS_DAY7_MONOCYTE_IN_CULTURE_UP	126	0.357335	1.67047	0	0.0087543	0.736	1843	tags=33%, list=16%, signal=38%
GSE10325_MYELOID_VS_LUPUS_MYELOID_DN	131	0.353631	1.67005	0	0.00876666	0.737	1420	tags=25%, list=12%, signal=28%
GSE14769_UNSTIM_VS_240MIN_LPS_BMDM_DN	156	0.349525	1.66934	0	0.00881723	0.741	2916	tags=40%, list=25%, signal=52%
GSE17721_PAM3CSK4_VS_GADIQUIMOD_12H_BMDC_DN	138	0.347985	1.66641	0.00238663	0.0091543	0.754	775	tags=17%, list=7%, signal=18%
GSE19198_1H_VS_6H_IL21_TREATED_TCELL_DN	138	0.347588	1.6657	0.00230947	0.00921496	0.757	2131	tags=29%, list=18%, signal=35%
GSE14000_UNSTIM_VS_16H_LPS_DC_DN	131	0.349789	1.66125	0	0.00979735	0.773	2089	tags=31%, list=18%, signal=38%
GSE41087_WT_VS_FOXP3_MUT_ANTI_CD3_CD28_STIM_CD4_TCELL_UP	112	0.361198	1.6589	0	0.0100749	0.785	1827	tags=30%, list=16%, signal=36%
GSE6674_CPG_VS_PL2_3_STIM_BCELL_DN	166	0.341028	1.65888	0	0.0100374	0.786	2268	tags=30%, list=19%, signal=36%
GSE17974_2H_VS_72H_UNTREATED_IN_VITRO_CD4_TCELL_UP	139	0.345867	1.65734	0	0.0101687	0.789	1576	tags=27%, list=13%, signal=31%
GSE22432_MULTIPOTENT_PROGENITOR_VS_CDC_UP	132	0.349312	1.65613	0	0.0103102	0.793	1791	tags=26%, list=15%, signal=30%
GSE24634_TREG_VS_TCONV_POST_DAY7_IL4_CONVERSION_DN	129	0.349869	1.65395	0	0.0105126	0.801	1833	tags=29%, list=16%, signal=34%
GSE3982_EFF_MEMORY_CD4_TCELL_VS_NKCELL_UP	129	0.344866	1.65346	0	0.0105591	0.802	2037	tags=29%, list=17%, signal=34%
GSE39382_IL3_VS_IL3_IL33_TREATED_MAST_CELL_DN	128	0.348424	1.65099	0.00246914	0.0109244	0.816	2042	tags=30%, list=17%, signal=36%
GSE3982_EFF_MEMORY_VS_CENT_MEMORY_CD4_TCELL_UP	129	0.349361	1.65011	0	0.011006	0.819	1421	tags=22%, list=12%, signal=24%
GSE29618_BCELL_VS_PDC_UP	115	0.358186	1.64873	0	0.0111603	0.825	1962	tags=30%, list=17%, signal=35%
GSE18791_UNSTIM_VS_NEWCATSLE_VIRUS_DC_18H_DN	88	0.371687	1.64738	0.00452489	0.0113546	0.827	873	tags=24%, list=7%, signal=26%
GSE30971_CTRL_VS_LPS_STIM_MACROPHAGE_WBP7_KO_2H_UP	125	0.348382	1.64474	0	0.0117145	0.837	2275	tags=37%, list=19%, signal=45%
GSE20366_EX_VIVO_VS_DEC205_CONVERSION_DN	145	0.341822	1.64208	0.00268817	0.0120672	0.85	2991	tags=41%, list=25%, signal=55%
GSE18893_TCONV_VS_TREG_24H_CULTURE_DN	130	0.342572	1.64127	0	0.0121726	0.85	2736	tags=42%, list=23%, signal=54%
GSE27859_MACROPHAGE_VS_CD11C_INT_F480_HI_MACROPHAGE_UP	134	0.349784	1.64067	0	0.0122472	0.851	2303	tags=34%, list=20%, signal=41%
GSE27896_HDAC6_KO_VS_WT_TREG_UP	141	0.342933	1.64027	0	0.0122855	0.854	2825	tags=35%, list=24%, signal=45%
GSE17721_LPS_VS_GARDIQUIMOD_2H_BMDC_UP	132	0.350264	1.6378	0	0.0127531	0.868	1022	tags=20%, list=9%, signal=22%
GSE31082_DN_VS_CD4_SP_THYMOCYTE_DN	151	0.342246	1.6376	0	0.0127596	0.869	2764	tags=36%, list=24%, signal=46%
GSE1432_1H_VS_24H_IFNG_MICROGLIA_DN	117	0.357075	1.63748	0.00479616	0.0127309	0.87	1949	tags=31%, list=17%, signal=37%
GSE2405_S_AUREUS_VS_A_PHAGOCYTOPHILUM_NEUTROPHIL_UP	125	0.35119	1.63713	0	0.0127083	0.87	1639	tags=31%, list=14%, signal=36%
GSE3982_EOSINOPHIL_VS_TH1_UP	132	0.343417	1.63597	0	0.0128083	0.876	2828	tags=33%, list=24%, signal=43%
GSE37605_TREG_VS_TCONV_NOD_FOXP3_FUSION_GFP_UP	98	0.358023	1.63472	0	0.0130223	0.881	1822	tags=30%, list=16%, signal=35%
GSE33162_UNTREATED_VS_4H_LPS_STIM_HDAC3_HET_MACROPHAGE_DN	152	0.337602	1.63121	0	0.0135623	0.893	2287	tags=34%, list=19%, signal=41%
GSE28726_ACT_CD4_TCELL_VS_ACT_VA24NEG_NKTCELL_DN	153	0.337779	1.63073	0.00234742	0.0135875	0.894	3311	tags=44%, list=28%, signal=61%
GSE2706_2H_VS_8H_R848_STIM_DC_DN	109	0.356018	1.63045	0.00241546	0.013551	0.896	1799	tags=28%, list=15%, signal=32%
GSE17721_POLYIC_VS_CPG_16H_BMDC_UP	139	0.341013	1.62978	0	0.0136515	0.898	2720	tags=36%, list=23%, signal=46%
GSE17721_LPS_VS_PAM3CSK4_12H_BMDC_UP	139	0.34018	1.62939	0.00506329	0.0136769	0.898	1817	tags=28%, list=15%, signal=33%
GSE21360_SECONDARY_VS_QUATERNARY_MEMORY_CD8_TCELL_UP	102	0.365541	1.62863	0.00486618	0.0137584	0.902	2274	tags=38%, list=19%, signal=47%
GSE15659_RESTING_TREG_VS_NONSUPPRESSIVE_TCELL_UP	118	0.354406	1.62552	0.00251256	0.0142279	0.907	2963	tags=42%, list=25%, signal=56%
GSE42021_CD24INT_VS_CD24LOW_TCONV_THYMUS_UP	120	0.349215	1.62473	0.00234192	0.0143526	0.911	1905	tags=31%, list=16%, signal=36%
GSE46606_DAY1_VS_DAY3_CD40L_IL2_IL5_STIMULATED_IRF4HIGH_BCELL_DN	138	0.339671	1.6238	0.00232558	0.0144924	0.917	2402	tags=31%, list=20%, signal=39%
GSE36476_YOUNG_VS_OLD_DONOR_MEMORY_CD4_TCELL_40H_TSST_ACT_UP	114	0.350596	1.62115	0.00697674	0.0150243	0.927	1772	tags=28%, list=15%, signal=33%
GSE15624_3H_VS_6H_HALOFUGINONE_TREATED_CD4_TCELL_UP	123	0.348074	1.62097	0	0.0150052	0.927	2987	tags=41%, list=25%, signal=54%
GSE7852_LN_VS_FAT_TCONV_DN	150	0.335811	1.61942	0.00235849	0.0152337	0.928	2631	tags=36%, list=22%, signal=46%
GSE40274_HELIOS_VS_FOXP3_AND_HELIOS_TRANSDUCED_ACTIVATED_CD4_TCELL_DN	137	0.337027	1.61893	0	0.0153066	0.929	660	tags=15%, list=6%, signal=16%
GSE27241_WT_VS_RORGT_KO_TH17_POLARIZED_CD4_TCELL_TREATED_WITH_DIGOXIN_DN	120	0.347881	1.61814	0	0.0154456	0.93	2225	tags=33%, list=19%, signal=40%
GSE40666_UNTREATED_VS_IFNA_STIM_STAT1_KO_CD8_TCELL_90MIN_UP	106	0.357352	1.61657	0.00472813	0.0157894	0.934	2469	tags=37%, list=21%, signal=46%
GSE33513_TCF7_KO_VS_HET_EARLY_THYMIC_PROGENITOR_UP	121	0.344049	1.61359	0	0.0163753	0.94	1107	tags=21%, list=9%, signal=23%
GSE3982_DC_VS_NEUTROPHIL_DN	119	0.346888	1.6124	0.0046729	0.0165033	0.94	1584	tags=29%, list=13%, signal=33%
GSE9037_CTRL_VS_LPS_4H_STIM_BMDM_DN	147	0.33524	1.6118	0	0.0165387	0.941	2954	tags=39%, list=25%, signal=51%
GSE28408_LY6G_POS_VS_NEG_DC_UP	145	0.336017	1.61135	0.0025	0.0165412	0.942	2117	tags=32%, list=18%, signal=39%
GSE42021_TREG_PLN_VS_CD24INT_TREG_THYMUS_UP	152	0.335589	1.61026	0	0.0166937	0.948	2222	tags=34%, list=19%, signal=41%
GSE29617_CTRL_VS_TIV_FLU_VACCINE_PBMC_2008_UP	130	0.337799	1.61	0.00249377	0.016685	0.948	3478	tags=44%, list=30%, signal=62%
GSE29949_CD8_POS_DC_SPLEEN_VS_DC_BRAIN_DN	128	0.339808	1.60991	0	0.0166286	0.949	2393	tags=34%, list=20%, signal=43%
GSE37532_TREG_VS_TCONV_CD4_TCELL_FROM_LN_DN	144	0.337704	1.60985	0.00235294	0.0165728	0.949	1622	tags=28%, list=14%, signal=33%
GSE6259_DEC205_POS_DC_VS_BCELL_DN	113	0.348522	1.60805	0.00235294	0.0168697	0.955	2471	tags=34%, list=21%, signal=42%
GSE2770_UNTREATED_VS_ACT_CD4_TCELL_48H_DN	98	0.354186	1.60796	0	0.0168346	0.955	2451	tags=40%, list=21%, signal=50%
GSE17974_0H_VS_6H_IN_VITRO_ACT_CD4_TCELL_UP	136	0.339459	1.60769	0.00243902	0.0168307	0.955	2011	tags=32%, list=17%, signal=39%
GSE3982_DC_VS_BCELL_DN	119	0.345046	1.60735	0	0.0168486	0.956	2560	tags=35%, list=22%, signal=45%
GSE22589_HEALTHY_VS_HIV_INFECTED_DC_DN	132	0.335115	1.60559	0.00486618	0.0172347	0.958	852	tags=20%, list=7%, signal=21%
GSE22589_SIV_VS_HIV_AND_SIV_INFECTED_DC_UP	121	0.344601	1.60411	0.00471698	0.0174983	0.961	1718	tags=30%, list=15%, signal=34%
GSE34156_UNTREATED_VS_6H_NOD2_LIGAND_TREATED_MONOCYTE_DN	104	0.358682	1.60324	0.00240385	0.0175742	0.961	2150	tags=34%, list=18%, signal=41%
GSE1740_MCSF_VS_MCSF_AND_IFNG_DAY2_DERIVED_MACROPHAGE_UP	97	0.360044	1.6032	0.00717703	0.0175321	0.961	2143	tags=36%, list=18%, signal=44%
GSE44649_WT_VS_MIR155_KO_ACTIVATED_CD8_TCELL_UP	138	0.337338	1.60195	0	0.0177969	0.962	1765	tags=26%, list=15%, signal=30%
GSE17721_PAM3CSK4_VS_GADIQUIMOD_4H_BMDC_DN	151	0.328948	1.59958	0	0.0182794	0.965	1816	tags=28%, list=15%, signal=32%
GSE18791_CTRL_VS_NEWCASTLE_VIRUS_DC_18H_DN	108	0.353381	1.59915	0.00483092	0.0183618	0.966	1107	tags=20%, list=9%, signal=22%
GSE22601_DOUBLE_POSITIVE_VS_CD8_SINGLE_POSITIVE_THYMOCYTE_UP	142	0.335035	1.59904	0	0.0183427	0.966	2332	tags=32%, list=20%, signal=39%
GSE11386_NAIVE_VS_MEMORY_BCELL_DN	120	0.343964	1.59887	0	0.018329	0.966	2107	tags=33%, list=18%, signal=39%
GSE28737_BCL6_HET_VS_BCL6_KO_MARGINAL_ZONE_BCELL_UP	133	0.335875	1.5986	0.00472813	0.0183408	0.966	2108	tags=31%, list=18%, signal=37%
GSE360_T_GONDII_VS_B_MALAYI_LOW_DOSE_DC_UP	124	0.34621	1.59747	0	0.0185832	0.967	2443	tags=36%, list=21%, signal=45%
GSE26559_TCF1_KO_VS_WT_LIN_NEG_CELL_DN	119	0.3432	1.59679	0	0.0185984	0.967	2468	tags=39%, list=21%, signal=50%
GSE13522_WT_VS_IFNG_KO_SKING_T_CRUZI_Y_STRAIN_INF_DN	89	0.359002	1.59636	0.00497512	0.0186179	0.968	2317	tags=34%, list=20%, signal=42%
GSE2197_IMMUNOSUPPRESSIVE_DNA_VS_UNTREATED_IN_DC_UP	140	0.334015	1.59489	0	0.0188114	0.969	2461	tags=35%, list=21%, signal=44%
GSE9006_TYPE_1_DIABETES_AT_DX_VS_4MONTH_POST_DX_PBMC_UP	145	0.332827	1.59467	0.00248756	0.0188009	0.969	2023	tags=28%, list=17%, signal=34%
GSE20151_CTRL_VS_FUSOBACT_NUCLEATUM_NEUTROPHIL_UP	132	0.337601	1.59362	0	0.0190424	0.972	1539	tags=23%, list=13%, signal=26%
GSE8515_IL1_VS_IL6_4H_STIM_MAC_UP	134	0.332004	1.59237	0.00738916	0.0192817	0.973	1936	tags=28%, list=16%, signal=33%
GSE15324_ELF4_KO_VS_WT_NAIVE_CD8_TCELL_DN	130	0.339524	1.59235	0.005	0.0192259	0.974	1279	tags=24%, list=11%, signal=26%
GSE46606_IRF4HIGH_VS_WT_CD40L_IL2_IL5_DAY3_STIMULATED_BCELL_DN	132	0.338529	1.59177	0.00240385	0.0193459	0.976	1632	tags=25%, list=14%, signal=29%
GSE32986_CURDLAN_LOWDOSE_VS_CURDLAN_HIGHDOSE_STIM_DC_DN	140	0.336417	1.59006	0	0.0197473	0.977	2493	tags=36%, list=21%, signal=45%
GSE29618_PRE_VS_DAY7_POST_LAIV_FLU_VACCINE_MONOCYTE_DN	151	0.330061	1.58979	0.0046083	0.0197774	0.978	974	tags=15%, list=8%, signal=16%
GSE32986_CURDLAN_HIGHDOSE_VS_GMCSF_AND_CURDLAN_HIGHDOSE_STIM_DC_DN	130	0.337085	1.58862	0	0.0200199	0.978	2177	tags=33%, list=19%, signal=40%
GSE36009_UNSTIM_VS_LPS_STIM_DC_UP	130	0.334867	1.58853	0	0.0199722	0.978	1957	tags=32%, list=17%, signal=38%
GSE22935_UNSTIM_VS_24H_MBOVIS_BCG_STIM_MYD88_KO_MACROPHAGE_DN	126	0.332972	1.58726	0.00242131	0.0202549	0.978	2009	tags=31%, list=17%, signal=37%
GSE7459_UNTREATED_VS_IL6_TREATED_ACT_CD4_TCELL_UP	95	0.356018	1.58446	0.00501253	0.0209848	0.98	1389	tags=22%, list=12%, signal=25%
GSE5099_CLASSICAL_M1_VS_ALTERNATIVE_M2_MACROPHAGE_UP	137	0.329586	1.58408	0.00253165	0.0209914	0.981	1798	tags=29%, list=15%, signal=34%
GSE17721_CTRL_VS_PAM3CSK4_1H_BMDC_DN	139	0.327607	1.58395	0.00242718	0.0209509	0.981	1900	tags=31%, list=16%, signal=36%
GSE21670_STAT3_KO_VS_WT_CD4_TCELL_TGFB_IL6_TREATED_DN	140	0.323467	1.58349	0.00469484	0.0210292	0.981	3199	tags=36%, list=27%, signal=49%
GSE7219_UNSTIM_VS_LPS_AND_ANTI_CD40_STIM_DC_UP	128	0.332202	1.58338	0.00231481	0.0209695	0.981	2076	tags=31%, list=18%, signal=38%
GSE35685_CD34POS_CD10NEG_CD62LPOS_VS_CD34POS_CD10POS_BONE_MARROW_DN	145	0.334339	1.58294	0.00253165	0.0210411	0.981	1786	tags=26%, list=15%, signal=31%
GSE7596_AKT_TRANSD_VS_CTRL_CD4_TCONV_WITH_TGFB_DN	82	0.370147	1.58294	0.00458716	0.0209726	0.981	2549	tags=40%, list=22%, signal=51%
GSE26343_WT_VS_NFAT5_KO_MACROPHAGE_DN	142	0.333654	1.58253	0.00255102	0.0209978	0.982	2592	tags=39%, list=22%, signal=50%
GSE43863_NAIVE_VS_TH1_EFF_CD4_TCELL_D6_LCMV_DN	90	0.355681	1.58048	0.00457666	0.0214318	0.984	2782	tags=38%, list=24%, signal=49%
GSE339_EX_VIVO_VS_IN_CULTURE_CD8POS_DC_DN	152	0.327236	1.58042	0	0.0213855	0.984	2326	tags=31%, list=20%, signal=38%
GSE20715_0H_VS_48H_OZONE_TLR4_KO_LUNG_UP	138	0.329633	1.57989	0.00236967	0.0214642	0.984	2324	tags=30%, list=20%, signal=38%
GSE29618_MONOCYTE_VS_MDC_UP	121	0.337688	1.57966	0	0.0214829	0.984	3007	tags=42%, list=26%, signal=56%
GSE15930_NAIVE_VS_48H_IN_VITRO_STIM_CD8_TCELL_UP	149	0.33198	1.57961	0.00239808	0.0214326	0.984	2461	tags=34%, list=21%, signal=42%
GSE40274_FOXP3_VS_FOXP3_AND_XBP1_TRANSDUCED_ACTIVATED_CD4_TCELL_DN	110	0.342391	1.57839	0.00699301	0.0216949	0.985	1834	tags=29%, list=16%, signal=34%
GSE6259_CD4_TCELL_VS_CD8_TCELL_DN	127	0.330821	1.57817	0.00243902	0.021672	0.986	2486	tags=42%, list=21%, signal=52%
GSE30971_WBP7_HET_VS_KO_MACROPHAGE_2H_LPS_STIM_DN	129	0.335985	1.57793	0.00243902	0.0216898	0.987	2982	tags=41%, list=25%, signal=54%
GSE27092_WT_VS_HDAC7_PHOSPHO_DEFICIENT_CD8_TCELL_UP	129	0.332382	1.5773	0	0.0218483	0.987	1083	tags=19%, list=9%, signal=21%
GSE45365_NK_CELL_VS_CD8_TCELL_MCMV_INFECTION_DN	128	0.334721	1.5768	0.00240385	0.0218975	0.988	1809	tags=29%, list=15%, signal=34%
GSE28737_WT_VS_BCL6_HET_FOLLICULAR_BCELL_DN	139	0.332076	1.57616	0	0.0219734	0.988	2309	tags=32%, list=20%, signal=39%
GSE22886_NAIVE_BCELL_VS_BLOOD_PLASMA_CELL_UP	126	0.333977	1.57604	0.00236407	0.0219407	0.988	2157	tags=30%, list=18%, signal=37%
GSE23505_UNTREATED_VS_4DAY_IL6_IL1_IL23_TREATED_CD4_TCELL_UP	148	0.327812	1.57579	0	0.0219168	0.988	2643	tags=32%, list=23%, signal=41%
GSE2128_CTRL_VS_MIMETOPE_NEGATIVE_SELECTION_DP_THYMOCYTE_NOD_UP	123	0.337415	1.57556	0	0.0219155	0.988	2446	tags=35%, list=21%, signal=44%
GSE21063_WT_VS_NFATC1_KO_8H_ANTI_IGM_STIM_BCELL_DN	165	0.317435	1.5731	0.00502513	0.0224395	0.991	2856	tags=36%, list=24%, signal=47%
GSE21033_1H_VS_24H_POLYIC_STIM_DC_UP	128	0.338667	1.57296	0	0.0223925	0.991	2693	tags=34%, list=23%, signal=44%
GSE21360_PRIMARY_VS_QUATERNARY_MEMORY_CD8_TCELL_UP	105	0.349449	1.57172	0.00243309	0.0226244	0.991	1190	tags=24%, list=10%, signal=26%
GSE13522_CTRL_VS_T_CRUZI_Y_STRAIN_INF_SKIN_BALBC_MOUSE_DN	103	0.34922	1.56983	0.00731707	0.023049	0.991	3068	tags=41%, list=26%, signal=55%
GSE46606_IRF4_KO_VS_WT_UNSTIM_BCELL_UP	151	0.324903	1.56962	0.00253165	0.0230446	0.991	3302	tags=43%, list=28%, signal=59%
GSE15930_NAIVE_VS_72H_IN_VITRO_STIM_CD8_TCELL_UP	155	0.326009	1.5693	0	0.0230572	0.991	2066	tags=26%, list=18%, signal=32%
GSE17974_CTRL_VS_ACT_IL4_AND_ANTI_IL12_24H_CD4_TCELL_UP	136	0.328578	1.56898	0.00248139	0.0231049	0.991	2017	tags=29%, list=17%, signal=34%
GSE17974_0H_VS_72H_IN_VITRO_ACT_CD4_TCELL_UP	128	0.328335	1.56824	0.00261097	0.0232755	0.991	2919	tags=41%, list=25%, signal=53%
GSE13522_WT_VS_IFNAR_KO_SKING_T_CRUZI_Y_STRAIN_INF_UP	134	0.327808	1.56786	0	0.0233567	0.991	1035	tags=22%, list=9%, signal=23%
GSE42021_CD24HI_VS_CD24INT_TCONV_THYMUS_DN	120	0.33272	1.56749	0.00480769	0.023399	0.991	1399	tags=24%, list=12%, signal=27%
GSE39152_BRAIN_VS_SPLEEN_CD103_NEG_MEMORY_CD8_TCELL_UP	140	0.331776	1.56739	0	0.0233545	0.991	2378	tags=32%, list=20%, signal=40%
GSE21360_NAIVE_VS_QUATERNARY_MEMORY_CD8_TCELL_DN	132	0.337356	1.56553	0	0.0238647	0.991	2322	tags=33%, list=20%, signal=41%
GSE12392_IFNAR_KO_VS_IFNB_KO_CD8_NEG_SPLEEN_DC_DN	131	0.32975	1.56377	0.00671141	0.0243028	0.992	2260	tags=29%, list=19%, signal=36%
GSE12003_4D_VS_8D_CULTURE_BM_PROGENITOR_UP	137	0.324287	1.56177	0.00478469	0.0248892	0.992	2352	tags=33%, list=20%, signal=41%
GSE43863_NAIVE_VS_MEMORY_TFH_CD4_TCELL_D150_LCMV_DN	162	0.320441	1.55966	0.00263158	0.0254509	0.993	1308	tags=22%, list=11%, signal=24%
GSE17721_POLYIC_VS_CPG_1H_BMDC_DN	148	0.327726	1.5584	0.00246305	0.0257031	0.993	2233	tags=32%, list=19%, signal=40%
GSE42021_CD24INT_VS_CD24LOW_TCONV_THYMUS_DN	106	0.34069	1.55834	0.00228311	0.0256484	0.993	2191	tags=34%, list=19%, signal=41%
GSE43955_1H_VS_20H_ACT_CD4_TCELL_DN	146	0.323072	1.5563	0	0.0261774	0.993	2653	tags=37%, list=23%, signal=47%
GSE30971_WBP7_HET_VS_KO_MACROPHAGE_4H_LPS_STIM_DN	139	0.326029	1.5556	0.00247525	0.0263398	0.994	1332	tags=23%, list=11%, signal=26%
GSE7218_IGM_VS_IGG_SIGNAL_THGOUGH_ANTIGEN_BCELL_DN	83	0.365608	1.55548	0.0117647	0.0263089	0.994	2072	tags=36%, list=18%, signal=44%
GSE17721_LPS_VS_POLYIC_24H_BMDC_DN	150	0.316268	1.55543	0.00249377	0.0262406	0.994	2642	tags=38%, list=23%, signal=48%
GSE13547_CTRL_VS_ANTI_IGM_STIM_BCELL_2H_DN	110	0.339482	1.5551	0.00449438	0.0262941	0.995	3037	tags=35%, list=26%, signal=47%
GSE12392_IFNAR_KO_VS_IFNB_KO_CD8_NEG_SPLEEN_DC_UP	145	0.324412	1.55502	0	0.0262262	0.995	3364	tags=46%, list=29%, signal=63%
GSE17721_PAM3CSK4_VS_CPG_12H_BMDC_DN	134	0.325407	1.55487	0.00247525	0.0262049	0.995	2068	tags=28%, list=18%, signal=33%
GSE5099_DAY3_VS_DAY7_MCSF_TREATED_MACROPHAGE_UP	138	0.325322	1.55419	0.0025	0.0263701	0.995	1322	tags=23%, list=11%, signal=26%
GSE5679_CTRL_VS_PPARG_LIGAND_ROSIGLITAZONE_AND_RARA_AGONIST_AM580_TREATED_DC_UP	131	0.327495	1.55384	0.00235849	0.0264266	0.995	1896	tags=27%, list=16%, signal=32%
GSE29617_CTRL_VS_DAY7_TIV_FLU_VACCINE_PBMC_2008_UP	134	0.327063	1.55378	0.00497512	0.0263549	0.995	2649	tags=34%, list=23%, signal=44%
GSE43863_DAY6_EFF_VS_DAY150_MEM_TH1_CD4_TCELL_DN	137	0.326449	1.55367	0.00456621	0.0263086	0.995	2486	tags=36%, list=21%, signal=45%
GSE3982_MEMORY_CD4_TCELL_VS_BCELL_DN	125	0.333074	1.55347	0.00954654	0.0262867	0.995	1932	tags=26%, list=16%, signal=31%
GSE24574_BCL6_HIGH_TFH_VS_TFH_CD4_TCELL_DN	158	0.321752	1.55322	0	0.0262773	0.995	3367	tags=43%, list=29%, signal=60%
GSE17721_CTRL_VS_GARDIQUIMOD_12H_BMDC_DN	144	0.323978	1.55307	0.00246914	0.0262474	0.996	2066	tags=28%, list=18%, signal=33%
GSE17721_CPG_VS_GARDIQUIMOD_12H_BMDC_UP	136	0.327267	1.55271	0.00257732	0.0263112	0.996	1660	tags=24%, list=14%, signal=27%
GSE13411_NAIVE_BCELL_VS_PLASMA_CELL_UP	136	0.326906	1.55073	0.00493827	0.0268647	0.997	2037	tags=26%, list=17%, signal=32%
GSE3982_EOSINOPHIL_VS_NEUTROPHIL_DN	136	0.321545	1.54786	0.00954654	0.0277844	0.997	2430	tags=34%, list=21%, signal=42%
GSE41867_MEMORY_VS_EXHAUSTED_CD8_TCELL_DAY30_LCMV_UP	123	0.326347	1.54716	0.00242718	0.0280048	0.998	2093	tags=33%, list=18%, signal=39%
GSE14308_INDUCED_VS_NATURAL_TREG_DN	158	0.319474	1.54688	0	0.0280351	0.998	2667	tags=32%, list=23%, signal=40%
GSE41867_NAIVE_VS_DAY30_LCMV_CLONE13_EXHAUSTED_CD8_TCELL_UP	110	0.338861	1.546	0.0023753	0.0282689	0.998	1686	tags=34%, list=14%, signal=39%
GSE23925_LIGHT_ZONE_VS_NAIVE_BCELL_UP	143	0.323417	1.54546	0.00235849	0.0283617	0.998	1958	tags=33%, list=17%, signal=39%
GSE15750_DAY6_VS_DAY10_TRAF6KO_EFF_CD8_TCELL_DN	144	0.32549	1.54335	0	0.0290552	0.998	2321	tags=28%, list=20%, signal=34%
GSE29615_CTRL_VS_DAY3_LAIV_IFLU_VACCINE_PBMC_UP	138	0.322244	1.54271	0.00242718	0.029225	0.998	2066	tags=29%, list=18%, signal=35%
GSE22886_NAIVE_CD4_TCELL_VS_48H_ACT_TH2_UP	145	0.321776	1.54189	0.00476191	0.0294257	0.998	2154	tags=31%, list=18%, signal=38%
GSE37532_TREG_VS_TCONV_CD4_TCELL_FROM_LN_UP	166	0.316763	1.54174	0.00246914	0.02942	0.998	3173	tags=37%, list=27%, signal=50%
GSE21670_TGFB_VS_IL6_TREATED_STAT3_KO_CD4_TCELL_UP	146	0.321852	1.54163	0.00479616	0.0293674	0.998	2354	tags=29%, list=20%, signal=36%
GSE9037_CTRL_VS_LPS_4H_STIM_IRAK4_KO_BMDM_DN	141	0.320799	1.54117	0.00241546	0.0294672	0.998	1643	tags=21%, list=14%, signal=24%
GSE29949_CD8_POS_DC_SPLEEN_VS_MONOCYTE_BONE_MARROW_DN	146	0.320899	1.54036	0	0.0296919	0.998	1876	tags=25%, list=16%, signal=30%
GSE28726_NAIVE_CD4_TCELL_VS_NAIVE_VA24NEG_NKTCELL_DN	134	0.32266	1.53815	0	0.0304472	0.999	2736	tags=32%, list=23%, signal=41%
GSE11961_FOLLICULAR_BCELL_VS_PLASMA_CELL_DAY7_UP	147	0.319006	1.53811	0.00932401	0.0303804	0.999	2081	tags=31%, list=18%, signal=37%
GSE18893_TCONV_VS_TREG_2H_TNF_STIM_DN	125	0.329317	1.53635	0.00480769	0.0310078	0.999	3663	tags=49%, list=31%, signal=70%
GSE8921_UNSTIM_VS_TLR1_2_STIM_MONOCYTE_6H_UP	149	0.321044	1.5352	0	0.0313886	0.999	2148	tags=30%, list=18%, signal=36%
GSE36527_CD62L_HIGH_CD69_NEG_VS_CD62L_LOW_CD69_POS_TREG_KLRG1_NEG_DN	146	0.317167	1.53432	0	0.0317064	0.999	2597	tags=34%, list=22%, signal=43%
GSE40274_CTRL_VS_FOXP3_AND_LEF1_TRANSDUCED_ACTIVATED_CD4_TCELL_UP	109	0.331044	1.53395	0.00729927	0.031752	0.999	904	tags=18%, list=8%, signal=20%
GSE13485_DAY1_VS_DAY7_YF17D_VACCINE_PBMC_DN	113	0.331804	1.53284	0.00248756	0.0320746	0.999	753	tags=20%, list=6%, signal=22%
GSE9006_HEALTHY_VS_TYPE_1_DIABETES_PBMC_AT_DX_DN	118	0.327215	1.53082	0.00470588	0.0327547	0.999	1862	tags=27%, list=16%, signal=32%
GSE17721_CTRL_VS_POLYIC_4H_BMDC_DN	148	0.316319	1.53079	0.00263158	0.0326753	0.999	1456	tags=27%, list=12%, signal=30%
GSE21033_CTRL_VS_POLYIC_STIM_DC_6H_UP	151	0.318377	1.53005	0.00497512	0.0329422	0.999	2726	tags=33%, list=23%, signal=43%
GSE40068_CXCR5POS_BCL6POS_TFH_VS_CXCR5NEG_BCL6NEG_CD4_TCELL_UP	157	0.311615	1.5286	0	0.0334402	0.999	2247	tags=31%, list=19%, signal=37%
GSE20727_H2O2_VS_ROS_INHIBITOR_TREATED_DC_DN	144	0.320101	1.52415	0.00243309	0.0353579	0.999	3247	tags=40%, list=28%, signal=54%
GSE44649_NAIVE_VS_ACTIVATED_CD8_TCELL_MIR155_KO_UP	150	0.317219	1.52195	0	0.0361396	1	2390	tags=28%, list=20%, signal=35%
GSE21033_CTRL_VS_POLYIC_STIM_DC_24H_UP	114	0.329409	1.52134	0.0102302	0.0363013	1	2643	tags=37%, list=23%, signal=47%
GSE5589_WT_VS_IL6_KO_LPS_STIM_MACROPHAGE_180MIN_DN	90	0.337929	1.5207	0.0120192	0.0364859	1	1848	tags=24%, list=16%, signal=29%
GSE3982_EFF_MEMORY_CD4_TCELL_VS_TH1_UP	122	0.330988	1.52057	0.00505051	0.0364731	1	1399	tags=25%, list=12%, signal=29%
GSE43863_TH1_VS_TFH_MEMORY_CD4_TCELL_UP	159	0.317896	1.52052	0	0.0363931	1	2332	tags=32%, list=20%, signal=39%
GSE12505_WT_VS_E2_2_HET_PDC_DN	113	0.328081	1.51968	0.00501253	0.0366942	1	2744	tags=34%, list=23%, signal=43%
GSE25087_FETAL_VS_ADULT_TREG_DN	124	0.323612	1.51958	0.00729927	0.0366366	1	2736	tags=32%, list=23%, signal=42%
GSE41176_UNSTIM_VS_ANTI_IGM_STIM_BCELL_3H_UP	128	0.324926	1.51864	0.00932401	0.0369991	1	2332	tags=35%, list=20%, signal=43%
GSE2706_2H_VS_8H_R848_AND_LPS_STIM_DC_DN	118	0.328148	1.51843	0.00232019	0.0370338	1	2859	tags=39%, list=24%, signal=51%
GSE43863_TFH_VS_LY6C_INT_CXCR5POS_EFFECTOR_CD4_TCELL_UP	150	0.313078	1.51725	0	0.0374808	1	1190	tags=19%, list=10%, signal=21%
GSE46606_IRF4HIGH_VS_IRF4MID_CD40L_IL2_IL5_DAY1_STIMULATED_BCELL_DN	131	0.320175	1.51612	0.00465116	0.0379113	1	1745	tags=27%, list=15%, signal=31%
GSE11961_FOLLICULAR_BCELL_VS_GERMINAL_CENTER_BCELL_DAY7_DN	132	0.319236	1.51501	0.00925926	0.0383799	1	2369	tags=35%, list=20%, signal=43%
GSE22196_HEALTHY_VS_OBESE_MOUSE_SKIN_GAMMADELTA_TCELL_UP	131	0.321462	1.5148	0.00493827	0.0383812	1	1990	tags=26%, list=17%, signal=31%
GSE28726_ACT_CD4_TCELL_VS_ACT_NKTCELL_DN	162	0.310454	1.51474	0.0025974	0.0383054	1	2244	tags=30%, list=19%, signal=36%
GSE6259_BCELL_VS_CD8_TCELL_UP	142	0.317569	1.51465	0.00236407	0.0382487	1	1513	tags=21%, list=13%, signal=24%
GSE13485_CTRL_VS_DAY3_YF17D_VACCINE_PBMC_DN	109	0.333652	1.51441	0.00478469	0.0382943	1	1310	tags=26%, list=11%, signal=29%
GSE18804_SPLEEN_MACROPHAGE_VS_BRAIN_TUMORAL_MACROPHAGE_UP	122	0.317447	1.51433	0.00477327	0.0382302	1	2306	tags=30%, list=20%, signal=37%
GSE9960_HEALTHY_VS_GRAM_POS_SEPSIS_PBMC_DN	114	0.333461	1.51424	0.00980392	0.03817	1	2192	tags=38%, list=19%, signal=46%
GSE42088_UNINF_VS_LEISHMANIA_INF_DC_4H_DN	137	0.314941	1.51424	0.0124378	0.0380741	1	4158	tags=55%, list=35%, signal=84%
GSE2197_CPG_DNA_VS_UNTREATED_IN_DC_UP	135	0.319599	1.5136	0.00746269	0.038241	1	2554	tags=33%, list=22%, signal=42%
GSE13484_12H_UNSTIM_VS_YF17D_VACCINE_STIM_PBMC_DN	123	0.32425	1.51292	0.00518135	0.0384029	1	2349	tags=34%, list=20%, signal=42%
GSE36392_EOSINOPHIL_VS_NEUTROPHIL_IL25_TREATED_LUNG_UP	130	0.317069	1.51292	0.00717703	0.0383072	1	2111	tags=30%, list=18%, signal=36%
GSE40274_FOXP3_VS_FOXP3_AND_GATA1_TRANSDUCED_ACTIVATED_CD4_TCELL_DN	149	0.316873	1.51268	0	0.0383224	1	2774	tags=36%, list=24%, signal=47%
GSE9988_ANTI_TREM1_VS_ANTI_TREM1_AND_LPS_MONOCYTE_DN	99	0.335888	1.51249	0.00941176	0.0383059	1	2486	tags=38%, list=21%, signal=48%
GSE7764_IL15_NK_CELL_24H_VS_SPLENOCYTE_DN	150	0.309817	1.51216	0.00498753	0.038328	1	2717	tags=39%, list=23%, signal=51%
GSE16450_IMMATURE_VS_MATURE_NEURON_CELL_LINE_12H_IFNA_STIM_DN	147	0.31523	1.51195	0.00995025	0.0383191	1	2715	tags=36%, list=23%, signal=46%
GSE4748_LPS_VS_LPS_AND_CYANOBACTERIUM_LPSLIKE_STIM_DC_3H_UP	128	0.321777	1.51153	0.00257732	0.0383946	1	2136	tags=29%, list=18%, signal=35%
GSE29617_CTRL_VS_DAY3_TIV_FLU_VACCINE_PBMC_2008_UP	137	0.316023	1.51149	0.00480769	0.038318	1	2728	tags=33%, list=23%, signal=42%
GSE43955_TH0_VS_TGFB_IL6_TH17_ACT_CD4_TCELL_4H_UP	142	0.314834	1.51148	0.00501253	0.0382276	1	2912	tags=35%, list=25%, signal=46%
GSE17301_CTRL_VS_48H_ACD3_ACD28_STIM_CD8_TCELL_DN	129	0.322035	1.51141	0	0.0381833	1	2192	tags=33%, list=19%, signal=40%
GSE40666_UNTREATED_VS_IFNA_STIM_EFFECTOR_CD8_TCELL_90MIN_UP	132	0.316609	1.51133	0	0.0381075	1	2531	tags=33%, list=22%, signal=41%
GSE40274_CTRL_VS_GATA1_TRANSDUCED_ACTIVATED_CD4_TCELL_DN	117	0.326152	1.50967	0.00510204	0.0388114	1	2726	tags=36%, list=23%, signal=46%
GSE19198_CTRL_VS_IL21_TREATED_TCELL_6H_DN	147	0.309877	1.50966	0.0174564	0.0387207	1	2133	tags=30%, list=18%, signal=36%
GSE40068_CXCR5POS_BCL6POS_TFH_VS_CXCR5NEG_BCL6NEG_CD4_TCELL_DN	143	0.312206	1.5096	0.00236967	0.0386651	1	2136	tags=28%, list=18%, signal=34%
GSE17974_IL4_AND_ANTI_IL12_VS_UNTREATED_72H_ACT_CD4_TCELL_DN	121	0.322919	1.50938	0.00468384	0.0386587	1	2534	tags=36%, list=22%, signal=45%
GSE40274_CTRL_VS_FOXP3_TRANSDUCED_ACTIVATED_CD4_TCELL_DN	141	0.317499	1.50934	0.0128535	0.0385795	1	2748	tags=35%, list=23%, signal=46%
GSE22033_UNTREATED_VS_ROSIGLITAZONE_TREATED_MEF_DN	144	0.318193	1.5091	0.00744417	0.0385903	1	2262	tags=33%, list=19%, signal=40%
GSE22601_IMMATURE_CD4_SINGLE_POSITIVE_VS_CD8_SINGLE_POSITIVE_THYMOCYTE_UP	147	0.312621	1.50882	0	0.0386322	1	1862	tags=29%, list=16%, signal=34%
GSE43955_TH0_VS_TGFB_IL6_TH17_ACT_CD4_TCELL_30H_UP	137	0.318202	1.50851	0.0046729	0.0386975	1	2734	tags=39%, list=23%, signal=51%
GSE29618_MONOCYTE_VS_PDC_UP	112	0.331603	1.50849	0.00694444	0.0386256	1	2130	tags=29%, list=18%, signal=35%
GSE41867_DAY6_VS_DAY15_LCMV_ARMSTRONG_EFFECTOR_CD8_TCELL_UP	105	0.327802	1.50758	0.00915332	0.0389847	1	2468	tags=34%, list=21%, signal=43%
GSE16385_ROSIGLITAZONE_IL4_VS_IFNG_TNF_STIM_MACROPHAGE_UP	147	0.315269	1.50476	0.0049505	0.040159	1	2303	tags=31%, list=20%, signal=38%
GSE21033_CTRL_VS_POLYIC_STIM_DC_6H_DN	116	0.322217	1.50429	0.00242131	0.0402612	1	2618	tags=35%, list=22%, signal=45%
GSE17974_0H_VS_48H_IN_VITRO_ACT_CD4_TCELL_UP	132	0.31832	1.50363	0.00253165	0.0404512	1	2020	tags=31%, list=17%, signal=37%
GSE42724_MEMORY_BCELL_VS_PLASMABLAST_UP	142	0.312658	1.5031	0.0049505	0.0405928	1	2682	tags=33%, list=23%, signal=42%
GSE37301_COMMON_LYMPHOID_PROGENITOR_VS_GRAN_MONO_PROGENITOR_UP	142	0.313961	1.50285	0.00514139	0.0405952	1	2386	tags=29%, list=20%, signal=36%
GSE12505_WT_VS_E2_2_HET_PDC_UP	94	0.3343	1.5025	0.0118765	0.0406757	1	2525	tags=35%, list=22%, signal=44%
GSE17721_0.5H_VS_4H_CPG_BMDC_DN	135	0.313179	1.50207	0.00226244	0.0407998	1	2443	tags=30%, list=21%, signal=38%
GSE32034_LY6C_HIGH_VS_LOW_ROSIGLIZATONE_TREATED_MONOCYTE_UP	150	0.314508	1.50158	0.00254453	0.0408958	1	2225	tags=29%, list=19%, signal=35%
GSE16450_IMMATURE_VS_MATURE_NEURON_CELL_LINE_UP	128	0.315992	1.50089	0.005	0.0411149	1	2736	tags=35%, list=23%, signal=45%
GSE34179_THPOK_KO_VS_WT_VA14I_NKTCELL_DN	134	0.313816	1.49847	0.00475059	0.0420805	1	1856	tags=28%, list=16%, signal=32%
GSE37605_FOXP3_FUSION_GFP_VS_IRES_GFP_TREG_C57BL6_DN	121	0.323622	1.49823	0.00952381	0.04209	1	2544	tags=32%, list=22%, signal=41%
GSE19401_UNSTIM_VS_PAM2CSK4_STIM_FOLLICULAR_DC_UP	143	0.316255	1.49763	0	0.0422385	1	1969	tags=27%, list=17%, signal=32%
GSE26343_UNSTIM_VS_LPS_STIM_NFAT5_KO_MACROPHAGE_UP	156	0.310506	1.49737	0.00744417	0.0422739	1	1692	tags=24%, list=14%, signal=27%
GSE11864_CSF1_PAM3CYS_VS_CSF1_IFNG_PAM3CYS_IN_MAC_UP	133	0.316767	1.49674	0.00961539	0.0424843	1	2593	tags=38%, list=22%, signal=49%
GSE1791_CTRL_VS_NEUROMEDINU_IN_T_CELL_LINE_3H_UP	105	0.331878	1.49592	0.00930233	0.0428428	1	1339	tags=26%, list=11%, signal=29%
GSE7852_LN_VS_FAT_TREG_DN	145	0.314742	1.49551	0.00234742	0.0429221	1	2264	tags=30%, list=19%, signal=37%
GSE40655_FOXO1_KO_VS_WT_NTREG_UP	153	0.308433	1.49402	0.0025974	0.0435379	1	3539	tags=45%, list=30%, signal=64%
GSE11961_MEMORY_BCELL_DAY7_VS_GERMINAL_CENTER_BCELL_DAY40_UP	135	0.317177	1.49297	0.00518135	0.0439799	1	2436	tags=33%, list=21%, signal=42%
GSE13306_TREG_VS_TCONV_SPLEEN_UP	128	0.316728	1.49236	0.0100503	0.0441769	1	2446	tags=37%, list=21%, signal=46%
GSE29618_MONOCYTE_VS_MDC_DAY7_FLU_VACCINE_UP	134	0.315252	1.49189	0.0102041	0.044286	1	2857	tags=38%, list=24%, signal=50%
GSE3982_BCELL_VS_TH2_UP	123	0.319546	1.49142	0.00239808	0.044439	1	3059	tags=42%, list=26%, signal=57%
GSE22589_HEALTHY_VS_SIV_INFECTED_DC_UP	151	0.31072	1.4897	0.00451467	0.045193	1	2698	tags=34%, list=23%, signal=44%
GSE14413_UNSTIM_VS_IFNB_STIM_RAW264_CELLS_DN	75	0.349095	1.48865	0.00921659	0.0456945	1	2285	tags=31%, list=19%, signal=38%
GSE2585_AIRE_KO_VS_WT_CD80_LOW_MTEC_UP	114	0.319837	1.48834	0.0158014	0.0457535	1	1771	tags=23%, list=15%, signal=27%
GSE9988_ANTI_TREM1_AND_LPS_VS_VEHICLE_TREATED_MONOCYTES_UP	117	0.31759	1.4877	0.0118765	0.0460153	1	2602	tags=38%, list=22%, signal=49%
GSE22886_NAIVE_CD8_TCELL_VS_MONOCYTE_DN	125	0.317397	1.48728	0.00963855	0.0461179	1	2998	tags=38%, list=26%, signal=51%
GSE22611_NOD2_TRANSDUCED_VS_CTRL_HEK293T_STIMULATED_WITH_MDP_2H_DN	157	0.308229	1.48715	0.00731707	0.0461073	1	1450	tags=18%, list=12%, signal=20%
GSE22140_GERMFREE_VS_SPF_ARTHRITIC_MOUSE_CD4_TCELL_DN	132	0.310429	1.48633	0.00705882	0.0464599	1	1835	tags=27%, list=16%, signal=32%
GSE19401_NAIVE_VS_IMMUNIZED_MOUSE_PLN_FOLLICULAR_DC_DN	146	0.314664	1.48465	0.00490196	0.047246	1	1964	tags=26%, list=17%, signal=31%
GSE17721_0.5H_VS_8H_LPS_BMDC_DN	141	0.314511	1.48353	0.00934579	0.0477574	1	2092	tags=30%, list=18%, signal=37%
GSE31622_WT_VS_KLF3_KO_BCELL_DN	141	0.30836	1.48298	0.00254453	0.0479866	1	2440	tags=32%, list=21%, signal=40%
GSE23568_CTRL_TRANSDUCED_VS_WT_CD8_TCELL_UP	142	0.311035	1.48255	0.00515464	0.0480931	1	1781	tags=27%, list=15%, signal=31%
GSE22601_DOUBLE_NEGATIVE_VS_CD4_SINGLE_POSITIVE_THYMOCYTE_DN	148	0.308284	1.48252	0.0118483	0.048006	1	1968	tags=26%, list=17%, signal=30%
GSE14699_NAIVE_VS_DELETIONAL_TOLERANCE_CD8_TCELL_UP	119	0.316692	1.48236	0.00950119	0.0479889	1	1956	tags=29%, list=17%, signal=34%
GSE18893_TCONV_VS_TREG_2H_CULTURE_DN	144	0.308823	1.48235	0.00683371	0.0478898	1	2589	tags=34%, list=22%, signal=43%
GSE41176_UNSTIM_VS_ANTI_IGM_STIM_BCELL_24H_DN	156	0.3055	1.48218	0.00249377	0.0478634	1	2731	tags=34%, list=23%, signal=44%
GSE7348_UNSTIM_VS_TOLERIZED_AND_LPS_STIM_MACROPHAGE_DN	111	0.324053	1.47821	0.00242718	0.0500857	1	2526	tags=36%, list=22%, signal=45%
GSE32986_UNSTIM_VS_GMCSF_STIM_DC_DN	143	0.311347	1.47767	0.00488998	0.0503243	1	2037	tags=29%, list=17%, signal=35%
GSE360_CTRL_VS_M_TUBERCULOSIS_DC_DN	119	0.316531	1.47731	0.0169082	0.0504493	1	2091	tags=31%, list=18%, signal=37%
GSE13485_CTRL_VS_DAY3_YF17D_VACCINE_PBMC_UP	104	0.328155	1.47699	0.00938967	0.0505109	1	1415	tags=21%, list=12%, signal=24%
GSE17974_0H_VS_12H_IN_VITRO_ACT_CD4_TCELL_UP	129	0.314466	1.47646	0	0.0506716	1	2971	tags=40%, list=25%, signal=52%
GSE42021_CD24HI_TREG_VS_CD24HI_TCONV_THYMUS_DN	142	0.306235	1.47519	0.0144578	0.0512901	1	2393	tags=33%, list=20%, signal=41%
GSE43863_TH1_VS_LY6C_INT_CXCR5POS_EFFECTOR_CD4_TCELL_DN	152	0.304017	1.47478	0.0141844	0.0514032	1	3160	tags=38%, list=27%, signal=52%
GSE23502_BM_VS_COLON_TUMOR_MYELOID_DERIVED_SUPPRESSOR_CELL_UP	139	0.311311	1.47439	0.00729927	0.0514882	1	1689	tags=22%, list=14%, signal=25%
GSE9988_ANTI_TREM1_VS_VEHICLE_TREATED_MONOCYTES_UP	125	0.312754	1.47436	0.0120482	0.051402	1	2498	tags=40%, list=21%, signal=50%
GSE24142_EARLY_THYMIC_PROGENITOR_VS_DN2_THYMOCYTE_ADULT_UP	141	0.30736	1.47421	0.00238663	0.0513905	1	2563	tags=35%, list=22%, signal=44%
GSE9988_LPS_VS_LPS_AND_ANTI_TREM1_MONOCYTE_DN	136	0.307003	1.47332	0.00973236	0.0518192	1	2637	tags=35%, list=22%, signal=44%
GSE46606_UNSTIM_VS_CD40L_IL2_IL5_3DAY_STIMULATED_IRF4_KO_BCELL_DN	126	0.307548	1.47308	0.0151515	0.0518867	1	1652	tags=25%, list=14%, signal=28%
GSE22886_NAIVE_CD4_TCELL_VS_12H_ACT_TH2_UP	142	0.309677	1.47275	0.00936768	0.0519624	1	2485	tags=34%, list=21%, signal=42%
GSE4748_CTRL_VS_LPS_AND_CYANOBACTERIUM_LPSLIKE_STIM_DC_3H_UP	144	0.303783	1.4726	0.0121359	0.0519586	1	1416	tags=22%, list=12%, signal=24%
GSE36078_WT_VS_IL1R_KO_LUNG_DC_UP	138	0.308216	1.47181	0.00767263	0.0524155	1	2345	tags=31%, list=20%, signal=38%
GSE30971_CTRL_VS_LPS_STIM_MACROPHAGE_WBP7_KO_4H_UP	133	0.310668	1.47131	0.0142857	0.052567	1	2166	tags=34%, list=18%, signal=41%
GSE40274_CTRL_VS_IRF4_TRANSDUCED_ACTIVATED_CD4_TCELL_DN	122	0.317013	1.47095	0.00230947	0.0526662	1	2479	tags=33%, list=21%, signal=41%
GSE37301_PRO_BCELL_VS_GRANULOCYTE_MONOCYTE_PROGENITOR_UP	102	0.325792	1.46987	0.0153453	0.0532014	1	3174	tags=44%, list=27%, signal=60%
GSE7348_UNSTIM_VS_LPS_STIM_MACROPHAGE_UP	116	0.314987	1.46899	0.00714286	0.0536342	1	2593	tags=34%, list=22%, signal=44%
GSE20727_H2O2_VS_ROS_INHIBITOR_TREATED_DC_UP	148	0.300888	1.46891	0.00742574	0.0535579	1	1992	tags=27%, list=17%, signal=32%
GSE24102_GRANULOCYSTIC_MDSC_VS_NEUTROPHIL_DN	149	0.301522	1.46882	0.00487805	0.0535003	1	1380	tags=23%, list=12%, signal=26%
GSE32986_UNSTIM_VS_CURDLAN_LOWDOSE_STIM_DC_UP	165	0.298545	1.46875	0	0.0534307	1	1734	tags=22%, list=15%, signal=25%
GSE2706_UNSTIM_VS_8H_LPS_AND_R848_DC_DN	120	0.315378	1.46802	0.00700935	0.053782	1	2073	tags=31%, list=18%, signal=37%
GSE17721_LPS_VS_POLYIC_2H_BMDC_UP	143	0.305861	1.46792	0.00932401	0.0537389	1	2987	tags=41%, list=25%, signal=54%
GSE360_HIGH_VS_LOW_DOSE_B_MALAYI_MAC_DN	141	0.307034	1.46715	0.0103093	0.0541288	1	1267	tags=18%, list=11%, signal=20%
GSE36888_STAT5_AB_KNOCKIN_VS_WT_TCELL_IL2_TREATED_17H_UP	146	0.305741	1.46712	0.00479616	0.0540195	1	3137	tags=38%, list=27%, signal=51%
GSE24574_BCL6_HIGH_VS_LOW_TFH_CD4_TCELL_UP	149	0.305557	1.46619	0.0123153	0.0544963	1	3594	tags=44%, list=31%, signal=62%
GSE22886_IGG_IGA_MEMORY_BCELL_VS_BLOOD_PLASMA_CELL_UP	140	0.308977	1.46614	0.00898876	0.054434	1	2208	tags=28%, list=19%, signal=34%
GSE2585_CTEC_VS_MTEC_THYMUS_DN	127	0.317793	1.46545	0.0127226	0.0547103	1	2461	tags=34%, list=21%, signal=42%
GSE41176_UNSTIM_VS_ANTI_IGM_STIM_TAK1_KO_BCELL_24H_DN	109	0.321538	1.46471	0.00717703	0.0550471	1	2805	tags=39%, list=24%, signal=50%
GSE24142_DN2_VS_DN3_THYMOCYTE_ADULT_DN	152	0.303206	1.46369	0.0025974	0.0555813	1	2693	tags=35%, list=23%, signal=45%
GSE1432_1H_VS_24H_IFNG_MICROGLIA_UP	152	0.298873	1.46354	0.00987654	0.0555388	1	2597	tags=32%, list=22%, signal=41%
GSE17721_CTRL_VS_CPG_12H_BMDC_DN	152	0.301069	1.4611	0.0125945	0.0570147	1	1570	tags=20%, list=13%, signal=23%
GSE26343_WT_VS_NFAT5_KO_MACROPHAGE_LPS_STIM_UP	149	0.306832	1.46091	0.007109	0.0570122	1	2041	tags=27%, list=17%, signal=32%
GSE3982_NEUTROPHIL_VS_BCELL_UP	118	0.317047	1.45482	0.00826446	0.0608943	1	2355	tags=31%, list=20%, signal=39%
GSE360_L_DONOVANI_VS_B_MALAYI_LOW_DOSE_DC_UP	130	0.30764	1.45405	0.00761421	0.0612988	1	1333	tags=22%, list=11%, signal=24%
GSE46606_DAY1_VS_DAY3_CD40L_IL2_IL5_STIMULATED_BCELL_DN	138	0.30411	1.45339	0.00515464	0.0616615	1	2021	tags=25%, list=17%, signal=30%
GSE46606_IRF4MID_VS_WT_CD40L_IL2_IL5_DAY3_STIMULATED_BCELL_UP	144	0.301484	1.45207	0.014742	0.0625198	1	2869	tags=38%, list=24%, signal=49%
GSE11057_EFF_MEM_VS_CENT_MEM_CD4_TCELL_DN	127	0.307406	1.452	0.0166271	0.0624656	1	3208	tags=39%, list=27%, signal=54%
GSE17721_PAM3CSK4_VS_GADIQUIMOD_16H_BMDC_DN	150	0.301315	1.45163	0.0119332	0.062644	1	1970	tags=26%, list=17%, signal=31%
GSE17721_POLYIC_VS_GARDIQUIMOD_4H_BMDC_DN	162	0.295948	1.4511	0.00246914	0.0628977	1	1770	tags=23%, list=15%, signal=27%
GSE14000_UNSTIM_VS_16H_LPS_DC_TRANSLATED_RNA_DN	109	0.316652	1.45003	0.0270936	0.0636231	1	1169	tags=20%, list=10%, signal=22%
GSE17721_POLYIC_VS_PAM3CSK4_1H_BMDC_DN	139	0.308776	1.44996	0.00247525	0.0635702	1	2715	tags=37%, list=23%, signal=48%
GSE22025_UNTREATED_VS_PROGESTERONE_TREATED_CD4_TCELL_UP	113	0.31794	1.44919	0.00740741	0.0639401	1	2283	tags=27%, list=19%, signal=33%
GSE3982_MEMORY_CD4_TCELL_VS_TH2_UP	128	0.306781	1.44906	0.00744417	0.0638901	1	2482	tags=34%, list=21%, signal=42%
GSE6259_33D1_POS_VS_DEC205_POS_FLT3L_INDUCED_SPLENIC_DC_UP	114	0.312379	1.44805	0.015625	0.064444	1	2431	tags=33%, list=21%, signal=42%
GSE22886_UNSTIM_VS_IL2_STIM_NKCELL_UP	141	0.30197	1.44681	0.0119332	0.0652669	1	2011	tags=26%, list=17%, signal=31%
GSE24142_EARLY_THYMIC_PROGENITOR_VS_DN2_THYMOCYTE_DN	122	0.31139	1.44648	0.02457	0.0653972	1	930	tags=16%, list=8%, signal=18%
GSE10240_CTRL_VS_IL22_STIM_PRIMARY_BRONCHIAL_EPITHELIAL_CELLS_UP	137	0.300453	1.44645	0.00707547	0.0652877	1	2150	tags=34%, list=18%, signal=42%
GSE8835_HEALTHY_VS_CLL_CD8_TCELL_DN	133	0.307966	1.44608	0.0131004	0.0654619	1	2463	tags=31%, list=21%, signal=39%
GSE32533_WT_VS_MIR17_OVEREXPRESS_ACT_CD4_TCELL_UP	154	0.298573	1.44525	0.0129534	0.0659593	1	2327	tags=28%, list=20%, signal=34%
GSE37605_C57BL6_VS_NOD_FOXP3_FUSION_GFP_TREG_DN	148	0.298477	1.44396	0.00502513	0.0668413	1	1937	tags=29%, list=17%, signal=34%
GSE29949_CD8_NEG_DC_SPLEEN_VS_DC_BRAIN_DN	134	0.306275	1.44363	0.00492611	0.0669364	1	2618	tags=34%, list=22%, signal=43%
GSE557_CIITA_KO_VS_I_AB_KO_DC_UP	137	0.304498	1.44359	0.0074813	0.0668362	1	1833	tags=26%, list=16%, signal=30%
GSE1112_HY_CD8AB_VS_HY_CD8AA_THYMOCYTE_RTOC_CULTURE_UP	97	0.321473	1.4425	0.0097561	0.0675326	1	1944	tags=30%, list=17%, signal=36%
GSE6674_UNSTIM_VS_PL2_3_STIM_BCELL_DN	123	0.306152	1.44228	0.0243309	0.0675464	1	2863	tags=37%, list=24%, signal=48%
GSE26030_TH1_VS_TH17_DAY5_POST_POLARIZATION_DN	152	0.298447	1.44186	0.0191847	0.0677227	1	3179	tags=40%, list=27%, signal=54%
GSE26669_CTRL_VS_COSTIM_BLOCK_MLR_CD8_TCELL_DN	148	0.297738	1.44164	0.0126904	0.0677391	1	2159	tags=30%, list=18%, signal=37%
GSE24142_EARLY_THYMIC_PROGENITOR_VS_DN2_THYMOCYTE_FETAL_UP	126	0.310649	1.44128	0.0151515	0.0678808	1	847	tags=17%, list=7%, signal=18%
GSE360_DC_VS_MAC_B_MALAYI_LOW_DOSE_DN	157	0.294131	1.44112	0	0.0678358	1	1527	tags=21%, list=13%, signal=24%
GSE19923_E2A_KO_VS_E2A_AND_HEB_KO_DP_THYMOCYTE_DN	140	0.300213	1.44104	0.0138568	0.0677491	1	2269	tags=28%, list=19%, signal=34%
GSE30083_SP2_VS_SP4_THYMOCYTE_DN	131	0.303438	1.44079	0.0178571	0.067804	1	2271	tags=29%, list=19%, signal=36%
GSE6674_ANTI_IGM_VS_PL2_3_STIM_BCELL_DN	164	0.296404	1.44048	0.0075	0.0678561	1	1679	tags=23%, list=14%, signal=27%
GSE3565_DUSP1_VS_WT_SPLENOCYTES_POST_LPS_INJECTION_UP	113	0.305794	1.43978	0.0091954	0.06826	1	3807	tags=49%, list=32%, signal=71%
GSE17974_2.5H_VS_72H_IL4_AND_ANTI_IL12_ACT_CD4_TCELL_UP	155	0.297949	1.439	0.00744417	0.0687998	1	1734	tags=23%, list=15%, signal=27%
GSE32986_CURDLAN_LOWDOSE_VS_GMCSF_AND_CURDLAN_LOWDOSE_STIM_DC_DN	162	0.300765	1.438	0.0126582	0.0694256	1	2447	tags=32%, list=21%, signal=40%
GSE16266_CTRL_VS_LPS_STIM_MEF_UP	150	0.297229	1.43761	0.0102302	0.0696522	1	2625	tags=31%, list=22%, signal=40%
GSE16522_ANTI_CD3CD28_STIM_VS_UNSTIM_NAIVE_CD8_TCELL_UP	150	0.297488	1.43656	0.02	0.0703927	1	2383	tags=30%, list=20%, signal=37%
GSE29618_PDC_VS_MDC_DAY7_FLU_VACCINE_DN	109	0.312314	1.43507	0.0215827	0.0713628	1	3515	tags=44%, list=30%, signal=62%
GSE34156_UNTREATED_VS_6H_NOD2_AND_TLR1_TLR2_LIGAND_TREATED_MONOCYTE_DN	100	0.317436	1.43494	0.0188679	0.0713398	1	1973	tags=31%, list=17%, signal=37%
GSE41176_WT_VS_TAK1_KO_ANTI_IGM_STIM_BCELL_3H_DN	157	0.294317	1.43483	0.0121359	0.0713136	1	2335	tags=29%, list=20%, signal=36%
GSE40274_CTRL_VS_HELIOS_TRANSDUCED_ACTIVATED_CD4_TCELL_DN	137	0.3009	1.43306	0.00968523	0.0725102	1	1622	tags=22%, list=14%, signal=25%
GSE41867_DAY15_EFFECTOR_VS_DAY30_EXHAUSTED_CD8_TCELL_LCMV_CLONE13_UP	135	0.303231	1.43154	0.0123762	0.0736212	1	1951	tags=26%, list=17%, signal=31%
GSE21033_1H_VS_12H_POLYIC_STIM_DC_UP	141	0.302034	1.43141	0.00737101	0.0735931	1	2531	tags=29%, list=22%, signal=37%
GSE36888_UNTREATED_VS_IL2_TREATED_TCELL_6H_UP	118	0.309669	1.4307	0.0184757	0.0740744	1	2342	tags=35%, list=20%, signal=43%
GSE6269_FLU_VS_STREP_PNEUMO_INF_PBMC_UP	111	0.312167	1.42963	0.0119048	0.0748535	1	1791	tags=23%, list=15%, signal=27%
GSE24814_STAT5_KO_VS_WT_PRE_BCELL_UP	126	0.300608	1.42877	0.0126582	0.0754119	1	2572	tags=35%, list=22%, signal=44%
GSE22886_IGA_VS_IGM_MEMORY_BCELL_DN	131	0.300379	1.4282	0.0128866	0.0757441	1	1737	tags=21%, list=15%, signal=25%
GSE22443_IL2_VS_IL12_TREATED_ACT_CD8_TCELL_UP	126	0.300109	1.42733	0.0170316	0.0762904	1	2129	tags=29%, list=18%, signal=35%
GSE22886_NAIVE_VS_IGG_IGA_MEMORY_BCELL_UP	126	0.304331	1.42723	0.00508906	0.0762286	1	1818	tags=28%, list=15%, signal=33%
GSE18804_SPLEEN_MACROPHAGE_VS_COLON_TUMORAL_MACROPHAGE_UP	144	0.295258	1.42697	0.0141509	0.0762897	1	1849	tags=26%, list=16%, signal=31%
GSE3039_NKT_CELL_VS_ALPHAALPHA_CD8_TCELL_UP	138	0.299232	1.4266	0.0196078	0.0764178	1	2228	tags=28%, list=19%, signal=34%
GSE24671_CTRL_VS_SENDAI_VIRUS_INFECTED_MOUSE_SPLENOCYTES_UP	92	0.321504	1.42621	0.0263158	0.0766574	1	1738	tags=29%, list=15%, signal=34%
GSE15930_NAIVE_VS_72H_IN_VITRO_STIM_IFNAB_CD8_TCELL_UP	160	0.292006	1.42577	0.0154242	0.0768981	1	2461	tags=26%, list=21%, signal=33%
GSE9650_NAIVE_VS_EFF_CD8_TCELL_UP	162	0.288672	1.42517	0.00490196	0.0773159	1	3317	tags=43%, list=28%, signal=59%
GSE40277_GATA1_AND_SATB1_TRANSDUCED_VS_CTRL_CD4_TCELL_DN	151	0.299514	1.42485	0.00985222	0.077446	1	2774	tags=34%, list=24%, signal=44%
GSE7852_TREG_VS_TCONV_THYMUS_UP	129	0.30031	1.42371	0.029484	0.0781585	1	2856	tags=34%, list=24%, signal=45%
GSE20715_0H_VS_24H_OZONE_LUNG_DN	131	0.302503	1.42347	0.0143541	0.078259	1	1296	tags=23%, list=11%, signal=25%
GSE13484_3H_UNSTIM_VS_YF17D_VACCINE_STIM_PBMC_DN	113	0.307427	1.42239	0.0172839	0.0789807	1	1850	tags=29%, list=16%, signal=34%
GSE22432_CONVENTIONAL_CDC_VS_PLASMACYTOID_PDC_DN	142	0.295473	1.42195	0.0120192	0.0792143	1	1883	tags=23%, list=16%, signal=27%
GSE3565_DUSP1_VS_WT_SPLENOCYTES_DN	139	0.301586	1.42186	0.0191847	0.0791377	1	2102	tags=29%, list=18%, signal=35%
GSE1925_CTRL_VS_IFNG_PRIMED_MACROPHAGE_24H_IFNG_STIM_UP	131	0.300965	1.42159	0.0117647	0.0792218	1	1074	tags=19%, list=9%, signal=21%
GSE5589_WT_VS_IL10_KO_LPS_AND_IL10_STIM_MACROPHAGE_45MIN_DN	153	0.2961	1.42148	0.00990099	0.0792005	1	1971	tags=29%, list=17%, signal=35%
GSE411_WT_VS_SOCS3_KO_MACROPHAGE_IL6_STIM_400MIN_UP	142	0.297583	1.42056	0.0266344	0.0797991	1	1882	tags=28%, list=16%, signal=33%
GSE17721_CTRL_VS_CPG_8H_BMDC_DN	150	0.29349	1.42025	0.0167064	0.0799104	1	2013	tags=26%, list=17%, signal=31%
GSE40666_WT_VS_STAT4_KO_CD8_TCELL_WITH_IFNA_STIM_90MIN_DN	129	0.296807	1.42016	0.0284974	0.0798436	1	2325	tags=33%, list=20%, signal=41%
GSE13547_2H_VS_12_H_ANTI_IGM_STIM_ZFX_KO_BCELL_UP	114	0.310403	1.41991	0.0127877	0.0799282	1	1849	tags=27%, list=16%, signal=32%
GSE7509_DC_VS_MONOCYTE_DN	131	0.298522	1.41936	0.0118483	0.0802226	1	2218	tags=26%, list=19%, signal=32%
GSE3565_CTRL_VS_LPS_INJECTED_SPLENOCYTES_DN	134	0.300394	1.41931	0.0195122	0.0801142	1	2282	tags=31%, list=19%, signal=38%
GSE12366_PLASMA_CELL_VS_NAIVE_BCELL_DN	144	0.294671	1.41812	0.00947867	0.0810488	1	1989	tags=24%, list=17%, signal=28%
GSE6674_CPG_VS_CPG_AND_ANTI_IGM_STIM_BCELL_DN	147	0.290992	1.41775	0.0193237	0.0812079	1	2637	tags=33%, list=22%, signal=42%
GSE30962_ACUTE_VS_CHRONIC_LCMV_SECONDARY_INF_CD8_TCELL_UP	143	0.294989	1.41732	0.00980392	0.0814182	1	2766	tags=34%, list=24%, signal=44%
GSE41867_DAY15_EFFECTOR_VS_DAY30_MEMORY_CD8_TCELL_LCMV_ARMSTRONG_DN	115	0.309742	1.41719	0.0162037	0.081396	1	1019	tags=15%, list=9%, signal=16%
GSE23502_WT_VS_HDC_KO_MYELOID_DERIVED_SUPPRESSOR_CELL_BM_DN	141	0.294899	1.41671	0.0126263	0.0815765	1	1838	tags=26%, list=16%, signal=30%
GSE24142_ADULT_VS_FETAL_DN3_THYMOCYTE_UP	143	0.298109	1.41642	0.0193237	0.0816714	1	1511	tags=21%, list=13%, signal=24%
GSE19888_ADENOSINE_A3R_ACT_VS_TCELL_MEMBRANES_ACT_IN_MAST_CELL_DN	133	0.29536	1.41502	0.0233161	0.0827057	1	2543	tags=32%, list=22%, signal=40%
GSE42088_UNINF_VS_LEISHMANIA_INF_DC_24H_UP	151	0.295001	1.41469	0.0155844	0.0828826	1	2909	tags=36%, list=25%, signal=47%
GSE26488_HDAC7_KO_VS_VP16_TRANSGENIC_HDAC7_KO_DOUBLE_POSITIVE_THYMOCYTE_UP	114	0.305078	1.41461	0.0186047	0.0827947	1	1484	tags=23%, list=13%, signal=26%
GSE15735_CTRL_VS_HDAC_INHIBITOR_TREATED_CD4_TCELL_2H_DN	144	0.294997	1.41363	0.0120773	0.0835861	1	1385	tags=24%, list=12%, signal=26%
GSE9960_GRAM_NEG_VS_GRAM_NEG_AND_POS_SEPSIS_PBMC_UP	98	0.31468	1.41292	0.0331754	0.0841039	1	2005	tags=27%, list=17%, signal=32%
GSE12366_PLASMA_CELL_VS_MEMORY_BCELL_DN	145	0.2947	1.41282	0.0145985	0.0840623	1	3458	tags=39%, list=29%, signal=54%
GSE3982_DC_VS_TH1_UP	132	0.301445	1.41197	0.019802	0.0846457	1	1817	tags=27%, list=15%, signal=31%
GSE17721_CPG_VS_GARDIQUIMOD_2H_BMDC_UP	134	0.299097	1.41188	0.0168269	0.0845928	1	1842	tags=24%, list=16%, signal=28%
GSE15330_LYMPHOID_MULTIPOTENT_VS_PRO_BCELL_DN	161	0.290092	1.4117	0.0157895	0.0845706	1	2008	tags=27%, list=17%, signal=32%
GSE43863_TFH_VS_LY6C_INT_CXCR5POS_EFFECTOR_CD4_TCELL_DN	140	0.296932	1.41164	0.0220588	0.0844827	1	2290	tags=33%, list=20%, signal=40%
GSE15930_NAIVE_VS_72H_IN_VITRO_STIM_TRICHOSTATINA_CD8_TCELL_UP	155	0.289238	1.41112	0.0103093	0.0848119	1	1061	tags=17%, list=9%, signal=18%
GSE36888_UNTREATED_VS_IL2_TREATED_TCELL_17H_DN	125	0.302458	1.41084	0.017199	0.084925	1	2218	tags=31%, list=19%, signal=38%
GSE360_T_GONDII_VS_B_MALAYI_HIGH_DOSE_DC_UP	145	0.293482	1.41067	0.0130435	0.0849298	1	2345	tags=30%, list=20%, signal=37%
GSE7460_TCONV_VS_TREG_THYMUS_DN	136	0.300101	1.41037	0.0215827	0.0850446	1	2998	tags=37%, list=26%, signal=49%
GSE13306_LAMINA_PROPRIA_VS_SPLEEN_TREG_UP	145	0.295824	1.40979	0.0221675	0.0854382	1	1838	tags=26%, list=16%, signal=31%
GSE23925_DARK_ZONE_VS_NAIVE_BCELL_DN	141	0.290695	1.40944	0.0234742	0.0855695	1	2411	tags=33%, list=21%, signal=41%
GSE18281_SUBCAPSULAR_CORTICAL_REGION_VS_WHOLE_CORTEX_THYMUS_DN	135	0.297285	1.40859	0.0148515	0.0860677	1	2287	tags=28%, list=19%, signal=35%
GSE9960_HEALTHY_VS_GRAM_NEG_SEPSIS_PBMC_DN	133	0.296685	1.40859	0.0169492	0.0859215	1	1328	tags=26%, list=11%, signal=28%
GSE22935_UNSTIM_VS_48H_MBOVIS_BCG_STIM_MYD88_KO_MACROPHAGE_UP	128	0.298622	1.40816	0.0145985	0.0861692	1	2274	tags=31%, list=19%, signal=38%
GSE37534_PIOGLITAZONE_VS_ROSIGLITAZONE_TREATED_CD4_TCELL_PPARG1_FOXP3_TRANSDUCED_DN	113	0.304546	1.40777	0.0115207	0.0863978	1	1844	tags=27%, list=16%, signal=31%
GSE2770_TGFB_AND_IL4_VS_IL12_TREATED_ACT_CD4_TCELL_2H_DN	126	0.301418	1.40755	0.0103093	0.0864148	1	3153	tags=40%, list=27%, signal=55%
GSE37416_12H_VS_48H_F_TULARENSIS_LVS_NEUTROPHIL_UP	150	0.293712	1.40707	0.00973236	0.0866886	1	2802	tags=32%, list=24%, signal=42%
GSE1448_ANTI_VALPHA2_VS_VBETA5_DP_THYMOCYTE_DN	147	0.289623	1.40689	0.0216867	0.0867197	1	1620	tags=22%, list=14%, signal=26%
GSE9988_ANTI_TREM1_VS_CTRL_TREATED_MONOCYTES_DN	152	0.2906	1.40678	0.0126263	0.0866623	1	1431	tags=20%, list=12%, signal=22%
GSE37605_FOXP3_FUSION_GFP_VS_IRES_GFP_TREG_C57BL6_UP	133	0.297398	1.40658	0.0219178	0.0866564	1	1491	tags=23%, list=13%, signal=26%
GSE22140_GERMFREE_VS_SPF_ARTHRITIC_MOUSE_CD4_TCELL_UP	132	0.299538	1.40593	0.0167064	0.0871651	1	1776	tags=28%, list=15%, signal=33%
GSE21063_CTRL_VS_ANTI_IGM_STIM_BCELL_8H_UP	94	0.316052	1.40567	0.0298507	0.0872242	1	2083	tags=31%, list=18%, signal=37%
GSE7219_WT_VS_NIK_NFKB2_KO_LPS_AND_ANTI_CD40_STIM_DC_DN	127	0.298278	1.40501	0.0123153	0.0876033	1	2130	tags=28%, list=18%, signal=33%
GSE16522_MEMORY_VS_NAIVE_ANTI_CD3CD28_STIM_CD8_TCELL_DN	131	0.299054	1.40491	0.0121359	0.0875301	1	1916	tags=25%, list=16%, signal=30%
GSE17974_IL4_AND_ANTI_IL12_VS_UNTREATED_2H_ACT_CD4_TCELL_DN	121	0.301433	1.40486	0.0212766	0.0874306	1	1857	tags=29%, list=16%, signal=34%
GSE10325_CD4_TCELL_VS_LUPUS_CD4_TCELL_UP	138	0.293561	1.40476	0.0271605	0.0873751	1	1829	tags=25%, list=16%, signal=29%
GSE41176_UNSTIM_VS_ANTI_IGM_STIM_TAK1_KO_BCELL_3H_DN	122	0.304215	1.40446	0.0239808	0.0875089	1	1185	tags=21%, list=10%, signal=23%
GSE9988_LOW_LPS_VS_ANTI_TREM1_AND_LPS_MONOCYTE_UP	135	0.299013	1.4039	0.0204082	0.0878984	1	2073	tags=27%, list=18%, signal=32%
GSE11961_FOLLICULAR_BCELL_VS_MEMORY_BCELL_DAY7_UP	148	0.291547	1.40372	0.016	0.087891	1	2143	tags=26%, list=18%, signal=32%
GSE19941_IL10_KO_VS_IL10_KO_AND_NFKBP50_KO_UNSTIM_MACROPHAGE_UP	138	0.296298	1.4035	0.0172414	0.0879363	1	1791	tags=25%, list=15%, signal=29%
GSE39916_B_CELL_SPLEEN_VS_PLASMA_CELL_BONE_MARROW_UP	143	0.289412	1.40231	0.0244499	0.0889229	1	1659	tags=22%, list=14%, signal=25%
GSE22140_GERMFREE_VS_SPF_MOUSE_CD4_TCELL_DN	135	0.293178	1.40164	0.0206186	0.0894227	1	1568	tags=23%, list=13%, signal=26%
GSE27786_LIN_NEG_VS_CD8_TCELL_DN	147	0.294513	1.40146	0.00950119	0.0894363	1	2765	tags=33%, list=24%, signal=43%
GSE37301_CD4_TCELL_VS_GRANULOCYTE_MONOCYTE_PROGENITOR_UP	112	0.305435	1.40072	0.0224439	0.0900306	1	1290	tags=21%, list=11%, signal=23%
GSE36826_WT_VS_IL1R_KO_SKIN_DN	135	0.294453	1.40021	0.0272277	0.0902544	1	977	tags=16%, list=8%, signal=18%
GSE5679_PPARG_LIGAND_ROSIGLITAZONE_VS_RARA_AGONIST_AM580_TREATED_DC_DN	135	0.293889	1.40006	0.0195599	0.090219	1	2843	tags=33%, list=24%, signal=43%
GSE45365_HEALTHY_VS_MCMV_INFECTION_CD8A_DC_DN	129	0.299798	1.39991	0.0308789	0.0902126	1	2722	tags=35%, list=23%, signal=45%
GSE14415_NATURAL_TREG_VS_TCONV_UP	107	0.309991	1.39889	0.0319635	0.0910694	1	3370	tags=43%, list=29%, signal=60%
GSE5099_UNSTIM_VS_MCSF_TREATED_MONOCYTE_DAY7_DN	135	0.292371	1.39876	0.0140515	0.0910234	1	1087	tags=19%, list=9%, signal=20%
GSE6269_FLU_VS_STAPH_AUREUS_INF_PBMC_DN	105	0.306267	1.39829	0.0344828	0.0913079	1	2853	tags=39%, list=24%, signal=51%
GSE32128_INOS_DEPENDENT_VS_INOS_INDEPENDENT_ACTIVATED_TCELL_DN	144	0.283486	1.39786	0.0074813	0.0915256	1	1848	tags=24%, list=16%, signal=28%
GSE11057_NAIVE_VS_EFF_MEMORY_CD4_TCELL_UP	128	0.293454	1.39662	0.0171149	0.092613	1	3037	tags=38%, list=26%, signal=51%
GSE24574_BCL6_HIGH_TFH_VS_NAIVE_CD4_TCELL_UP	138	0.288407	1.39547	0.0140187	0.0937062	1	2163	tags=29%, list=18%, signal=35%
GSE43955_1H_VS_20H_ACT_CD4_TCELL_WITH_TGFB_IL6_DN	132	0.290298	1.39403	0.0352113	0.0949189	1	3024	tags=41%, list=26%, signal=54%
GSE3039_ALPHABETA_CD8_TCELL_VS_B1_BCELL_UP	152	0.287362	1.3936	0.0117647	0.0951161	1	3098	tags=39%, list=26%, signal=52%
GSE45365_NK_CELL_VS_BCELL_MCMV_INFECTION_DN	143	0.29202	1.39318	0.0164706	0.0953555	1	1599	tags=23%, list=14%, signal=26%
GSE45365_HEALTHY_VS_MCMV_INFECTION_CD8_TCELL_IFNAR_KO_DN	99	0.30603	1.39313	0.0121951	0.0952445	1	2540	tags=33%, list=22%, signal=42%
GSE37416_CTRL_VS_0H_F_TULARENSIS_LVS_NEUTROPHIL_DN	83	0.321267	1.39224	0.0464037	0.0959431	1	2709	tags=37%, list=23%, signal=48%
GSE13887_RESTING_VS_ACT_CD4_TCELL_UP	67	0.332024	1.39203	0.0379464	0.0960111	1	3162	tags=46%, list=27%, signal=63%
GSE360_L_MAJOR_VS_M_TUBERCULOSIS_DC_UP	130	0.291371	1.39153	0.00729927	0.0963082	1	2263	tags=29%, list=19%, signal=36%
GSE29618_BCELL_VS_PDC_DAY7_FLU_VACCINE_UP	109	0.304102	1.39134	0.021327	0.0963222	1	1665	tags=26%, list=14%, signal=30%
GSE15930_NAIVE_VS_72H_IN_VITRO_STIM_IL12_CD8_TCELL_UP	157	0.28193	1.39107	0.00966184	0.0964619	1	1956	tags=24%, list=17%, signal=28%
GSE22432_MULTIPOTENT_VS_COMMON_DC_PROGENITOR_UNTREATED_DN	169	0.282477	1.39078	0.0202532	0.0966168	1	2664	tags=32%, list=23%, signal=41%
GSE32986_UNSTIM_VS_GMCSF_AND_CURDLAN_LOWDOSE_STIM_DC_DN	155	0.289131	1.39054	0.0120482	0.0967697	1	3199	tags=42%, list=27%, signal=57%
GSE36888_UNTREATED_VS_IL2_TREATED_STAT5_AB_KNOCKIN_TCELL_17H_UP	121	0.298213	1.38971	0.0186047	0.0974822	1	1210	tags=20%, list=10%, signal=22%
GSE28726_NAIVE_VS_ACTIVATED_NKTCELL_UP	141	0.289192	1.38964	0.0223325	0.0973809	1	2163	tags=30%, list=18%, signal=37%
GSE40666_WT_VS_STAT4_KO_CD8_TCELL_UP	93	0.313989	1.38899	0.0330189	0.0978483	1	2733	tags=34%, list=23%, signal=45%
GSE24574_BCL6_LOW_TFH_VS_NAIVE_CD4_TCELL_UP	138	0.289628	1.38876	0.0149626	0.0979566	1	2423	tags=33%, list=21%, signal=41%
GSE3039_NKT_CELL_VS_B1_BCELL_UP	134	0.292974	1.38864	0.040724	0.0979146	1	2477	tags=33%, list=21%, signal=41%
GSE5542_UNTREATED_VS_IFNA_AND_IFNG_TREATED_EPITHELIAL_CELLS_6H_DN	156	0.283234	1.38804	0.00486618	0.0983554	1	3319	tags=38%, list=28%, signal=53%
GSE17974_CTRL_VS_ACT_IL4_AND_ANTI_IL12_48H_CD4_TCELL_UP	122	0.296921	1.38784	0.0285036	0.098363	1	2919	tags=39%, list=25%, signal=51%
GSE19923_HEB_KO_VS_HEB_AND_E2A_KO_DP_THYMOCYTE_DN	140	0.287312	1.38741	0.0228426	0.0986211	1	2624	tags=36%, list=22%, signal=46%
GSE8515_CTRL_VS_IL1_4H_STIM_MAC_DN	137	0.287059	1.38736	0.0124069	0.0985054	1	1575	tags=23%, list=13%, signal=26%
GSE30971_WBP7_HET_VS_KO_MACROPHAGE_UP	154	0.286021	1.38716	0.019802	0.0985661	1	1626	tags=24%, list=14%, signal=28%
GSE46606_DAY1_VS_DAY3_CD40L_IL2_IL5_STIMULATED_BCELL_UP	98	0.307615	1.38532	0.0484988	0.100356	1	2434	tags=32%, list=21%, signal=40%
GSE19888_ADENOSINE_A3R_ACT_VS_A3R_ACT_WITH_A3R_INH_PRETREATMENT_IN_MAST_CELL_DN	140	0.292216	1.3849	0.0143541	0.100643	1	1657	tags=23%, list=14%, signal=26%
GSE15750_DAY6_VS_DAY10_EFF_CD8_TCELL_DN	142	0.287987	1.38458	0.0145985	0.100829	1	2472	tags=32%, list=21%, signal=40%
GSE29618_BCELL_VS_MONOCYTE_UP	115	0.297801	1.38403	0.0164319	0.101242	1	1738	tags=23%, list=15%, signal=26%
GSE3982_BCELL_VS_CENT_MEMORY_CD4_TCELL_UP	131	0.294383	1.38394	0.035461	0.101193	1	2104	tags=28%, list=18%, signal=34%
GSE360_L_MAJOR_VS_M_TUBERCULOSIS_MAC_UP	115	0.298282	1.38286	0.0277136	0.102173	1	2306	tags=32%, list=20%, signal=40%
GSE7831_1H_VS_4H_INFLUENZA_STIM_PDC_DN	134	0.291083	1.3826	0.0193906	0.102279	1	2225	tags=31%, list=19%, signal=38%
GSE7852_THYMUS_VS_FAT_TREG_DN	143	0.288221	1.3819	0.0250627	0.102887	1	2156	tags=31%, list=18%, signal=37%
GSE15930_NAIVE_VS_24H_IN_VITRO_STIM_CD8_TCELL_UP	153	0.288101	1.38167	0.0140515	0.102983	1	1002	tags=15%, list=9%, signal=16%
GSE37416_CTRL_VS_12H_F_TULARENSIS_LVS_NEUTROPHIL_DN	144	0.28934	1.38066	0.02	0.103861	1	1468	tags=19%, list=13%, signal=22%
GSE13738_RESTING_VS_BYSTANDER_ACTIVATED_CD4_TCELL_UP	116	0.294028	1.3805	0.0347826	0.103838	1	3669	tags=48%, list=31%, signal=70%
GSE17721_CTRL_VS_LPS_12H_BMDC_DN	138	0.28791	1.38035	0.0145631	0.103843	1	1816	tags=27%, list=15%, signal=31%
GSE14699_NAIVE_VS_DELETIONAL_TOLERANCE_CD8_TCELL_DN	139	0.28812	1.38005	0.0223881	0.103996	1	2538	tags=34%, list=22%, signal=43%
GSE3039_ALPHABETA_CD8_TCELL_VS_B2_BCELL_UP	146	0.285506	1.37954	0.0176768	0.104397	1	1561	tags=22%, list=13%, signal=25%
GSE21670_UNTREATED_VS_IL6_TREATED_CD4_TCELL_UP	134	0.292662	1.37932	0.0242718	0.104476	1	2713	tags=31%, list=23%, signal=40%
GSE14415_FOXP3_KO_NATURAL_TREG_VS_TCONV_DN	130	0.291904	1.3792	0.0321839	0.10445	1	2263	tags=29%, list=19%, signal=36%
GSE25085_FETAL_BM_VS_ADULT_BM_SP4_THYMIC_IMPLANT_DN	141	0.285933	1.3792	0.0154639	0.104288	1	2213	tags=32%, list=19%, signal=39%
GSE37301_MULTIPOTENT_PROGENITOR_VS_PRO_BCELL_UP	133	0.28771	1.37863	0.0302326	0.104757	1	1550	tags=20%, list=13%, signal=23%
GSE12366_GC_VS_MEMORY_BCELL_DN	128	0.294484	1.37847	0.0201005	0.104769	1	3246	tags=38%, list=28%, signal=51%
GSE13547_WT_VS_ZFX_KO_BCELL_ANTI_IGM_STIM_12H_DN	105	0.302724	1.37835	0.039312	0.104725	1	2282	tags=31%, list=19%, signal=39%
GSE28726_NAIVE_CD4_TCELL_VS_NAIVE_NKTCELL_DN	138	0.286621	1.37829	0.0309524	0.10461	1	2212	tags=30%, list=19%, signal=36%
GSE39152_BRAIN_VS_SPLEEN_CD103_NEG_MEMORY_CD8_TCELL_DN	159	0.28167	1.37791	0.015748	0.104895	1	1779	tags=25%, list=15%, signal=29%
GSE33424_CD161_HIGH_VS_INT_CD8_TCELL_UP	146	0.287918	1.37718	0.0124688	0.105556	1	1318	tags=21%, list=11%, signal=23%
GSE13485_DAY3_VS_DAY21_YF17D_VACCINE_PBMC_UP	140	0.286649	1.37626	0.0310263	0.106347	1	1968	tags=28%, list=17%, signal=33%
GSE5542_UNTREATED_VS_IFNA_TREATED_EPITHELIAL_CELLS_24H_UP	147	0.284222	1.37617	0.0255102	0.106285	1	2066	tags=29%, list=18%, signal=34%
GSE9988_LOW_LPS_VS_CTRL_TREATED_MONOCYTE_DN	146	0.288273	1.37606	0.0176768	0.10625	1	2145	tags=27%, list=18%, signal=32%
GSE7509_DC_VS_MONOCYTE_WITH_FCGRIIB_STIM_UP	153	0.288055	1.37571	0.0147783	0.106463	1	3254	tags=39%, list=28%, signal=54%
GSE1460_DP_VS_CD4_THYMOCYTE_DN	122	0.297654	1.37562	0.0348028	0.106386	1	2540	tags=32%, list=22%, signal=40%
GSE23321_CD8_STEM_CELL_MEMORY_VS_NAIVE_CD8_TCELL_UP	150	0.283925	1.37528	0.026699	0.106541	1	2605	tags=30%, list=22%, signal=38%
GSE22886_NAIVE_CD4_TCELL_VS_48H_ACT_TH1_UP	133	0.292006	1.37515	0.0169082	0.106547	1	3527	tags=44%, list=30%, signal=63%
GSE23568_ID3_KO_VS_WT_CD8_TCELL_DN	143	0.285718	1.37463	0.039312	0.106895	1	2483	tags=31%, list=21%, signal=39%
GSE29614_CTRL_VS_TIV_FLU_VACCINE_PBMC_2007_UP	88	0.307285	1.37446	0.0339806	0.106944	1	2724	tags=34%, list=23%, signal=44%
GSE14308_TH1_VS_NAIVE_CD4_TCELL_DN	141	0.286518	1.37354	0.0297767	0.107794	1	2715	tags=30%, list=23%, signal=38%
GSE23925_LIGHT_ZONE_VS_NAIVE_BCELL_DN	158	0.281158	1.37333	0.0227848	0.107872	1	2799	tags=34%, list=24%, signal=43%
GSE25088_IL4_VS_IL4_AND_ROSIGLITAZONE_STIM_STAT6_KO_MACROPHAGE_DAY10_DN	121	0.293221	1.37314	0.029484	0.107919	1	2038	tags=26%, list=17%, signal=32%
GSE14415_ACT_TCONV_VS_ACT_NATURAL_TREG_UP	124	0.293006	1.37305	0.0246305	0.107841	1	2228	tags=31%, list=19%, signal=38%
GSE15735_CTRL_VS_HDAC_INHIBITOR_TREATED_CD4_TCELL_2H_UP	146	0.284473	1.37168	0.0170732	0.109193	1	3085	tags=39%, list=26%, signal=52%
GSE17721_0.5H_VS_12H_CPG_BMDC_DN	137	0.288358	1.37058	0.0320197	0.110172	1	1377	tags=20%, list=12%, signal=23%
GSE9988_LPS_VS_LPS_AND_ANTI_TREM1_MONOCYTE_UP	144	0.286767	1.37042	0.0298507	0.110177	1	2038	tags=27%, list=17%, signal=32%
GSE360_T_GONDII_VS_B_MALAYI_LOW_DOSE_MAC_UP	159	0.281835	1.37022	0.0211082	0.11022	1	3163	tags=36%, list=27%, signal=48%
GSE7768_OVA_WITH_LPS_VS_OVA_WITH_MPL_IMMUNIZED_MOUSE_WHOLE_SPLEEN_6H_DN	122	0.295083	1.37016	0.0454545	0.110105	1	3232	tags=45%, list=28%, signal=62%
GSE33162_UNTREATED_VS_4H_LPS_STIM_HDAC3_HET_MACROPHAGE_UP	150	0.277522	1.3699	0.0204082	0.110236	1	2389	tags=28%, list=20%, signal=35%
GSE6092_UNSTIM_VS_IFNG_STIM_AND_B_BURGDORFERI_INF_ENDOTHELIAL_CELL_DN	128	0.288282	1.36981	0.027972	0.110157	1	1559	tags=22%, list=13%, signal=25%
GSE11961_MARGINAL_ZONE_BCELL_VS_MEMORY_BCELL_DAY40_UP	143	0.286122	1.36856	0.0272727	0.111522	1	3107	tags=38%, list=26%, signal=52%
GSE40277_EOS_AND_LEF1_TRANSDUCED_VS_GATA1_AND_SATB1_TRANSDUCED_CD4_TCELL_UP	153	0.283793	1.36852	0.0255754	0.111391	1	3142	tags=41%, list=27%, signal=55%
GSE32533_WT_VS_MIR17_KO_ACT_CD4_TCELL_UP	159	0.279562	1.36847	0.0197531	0.11127	1	1827	tags=23%, list=16%, signal=27%
GSE3982_DC_VS_NEUTROPHIL_LPS_STIM_DN	133	0.287148	1.36842	0.0170732	0.111178	1	3383	tags=41%, list=29%, signal=56%
GSE10239_NAIVE_VS_KLRG1HIGH_EFF_CD8_TCELL_UP	144	0.284693	1.36722	0.03125	0.112339	1	2252	tags=29%, list=19%, signal=36%
GSE360_CTRL_VS_M_TUBERCULOSIS_MAC_DN	134	0.289831	1.36665	0.0187793	0.112821	1	1530	tags=20%, list=13%, signal=23%
GSE1448_CTRL_VS_ANTI_VBETA5_DP_THYMOCYTE_DN	146	0.282554	1.36662	0.0251889	0.112695	1	1794	tags=23%, list=15%, signal=26%
GSE46606_UNSTIM_VS_CD40L_IL2_IL5_DAY3_STIMULATED_BCELL_UP	126	0.29082	1.36657	0.0342298	0.11259	1	2220	tags=29%, list=19%, signal=35%
GSE45739_NRAS_KO_VS_WT_UNSTIM_CD4_TCELL_UP	153	0.280136	1.36592	0.0304569	0.113171	1	1348	tags=22%, list=11%, signal=24%
GSE10325_LUPUS_BCELL_VS_LUPUS_MYELOID_DN	125	0.292707	1.36584	0.0452128	0.113108	1	2237	tags=29%, list=19%, signal=35%
GSE9988_ANTI_TREM1_VS_VEHICLE_TREATED_MONOCYTES_DN	144	0.286854	1.36537	0.0165877	0.113447	1	1741	tags=24%, list=15%, signal=27%
GSE17721_PAM3CSK4_VS_GADIQUIMOD_2H_BMDC_UP	133	0.292876	1.36518	0.0234375	0.113519	1	2152	tags=28%, list=18%, signal=34%
GSE11864_CSF1_IFNG_VS_CSF1_PAM3CYS_IN_MAC_DN	119	0.293359	1.3651	0.0427553	0.113433	1	2643	tags=34%, list=23%, signal=43%
GSE29618_PDC_VS_MDC_DN	114	0.295186	1.36461	0.027907	0.113897	1	2284	tags=29%, list=19%, signal=36%
GSE36392_TYPE_2_MYELOID_VS_EOSINOPHIL_IL25_TREATED_LUNG_DN	125	0.290144	1.36427	0.0275689	0.114118	1	2111	tags=31%, list=18%, signal=38%
GSE17721_CTRL_VS_CPG_6H_BMDC_DN	147	0.283335	1.36417	0.0275862	0.114075	1	2409	tags=29%, list=21%, signal=36%
GSE26488_WT_VS_VP16_TRANSGENIC_HDAC7_KO_DOUBLE_POSITIVE_THYMOCYTE_DN	116	0.296924	1.36408	0.035545	0.11401	1	2727	tags=35%, list=23%, signal=46%
GSE17974_CTRL_VS_ACT_IL4_AND_ANTI_IL12_4H_CD4_TCELL_UP	128	0.289228	1.3638	0.0307329	0.114194	1	3083	tags=41%, list=26%, signal=55%
GSE23398_WT_VS_IL2_KO_CD4_TCELL_SCURFY_MOUSE_UP	144	0.282641	1.36342	0.0184697	0.114461	1	3170	tags=38%, list=27%, signal=52%
GSE25088_ROSIGLITAZONE_VS_IL4_AND_ROSIGLITAZONE_STIM_MACROPHAGE_DAY10_DN	141	0.28866	1.36341	0.0384615	0.114313	1	2664	tags=31%, list=23%, signal=40%
GSE3982_EOSINOPHIL_VS_BCELL_DN	148	0.283341	1.3634	0.0176768	0.11415	1	2084	tags=25%, list=18%, signal=30%
GSE32423_CTRL_VS_IL7_MEMORY_CD8_TCELL_DN	124	0.294889	1.36338	0.0174129	0.114002	1	1213	tags=19%, list=10%, signal=20%
GSE13946_CTRL_VS_DSS_COLITIS_GD_TCELL_FROM_COLON_DN	128	0.289413	1.36308	0.0218978	0.114211	1	1958	tags=27%, list=17%, signal=32%
GSE13485_DAY1_VS_DAY3_YF17D_VACCINE_PBMC_DN	138	0.286202	1.363	0.0285714	0.114146	1	2094	tags=28%, list=18%, signal=33%
GSE17721_CTRL_VS_GARDIQUIMOD_0.5H_BMDC_UP	156	0.281184	1.36178	0.0147783	0.115342	1	2413	tags=29%, list=21%, signal=36%
GSE21063_CTRL_VS_ANTI_IGM_STIM_BCELL_NFATC1_KO_3H_DN	128	0.292109	1.36124	0.0223325	0.115816	1	3450	tags=41%, list=29%, signal=57%
GSE41176_UNSTIM_VS_ANTI_IGM_STIM_BCELL_24H_UP	123	0.291768	1.36107	0.02331	0.115832	1	2034	tags=28%, list=17%, signal=34%
GSE27786_LIN_NEG_VS_NKTCELL_DN	155	0.280838	1.35953	0.0322581	0.11745	1	2480	tags=30%, list=21%, signal=37%
GSE40666_NAIVE_VS_EFFECTOR_CD8_TCELL_DN	135	0.284995	1.35933	0.0272277	0.117519	1	2255	tags=27%, list=19%, signal=33%
GSE43955_TH0_VS_TGFB_IL6_TH17_ACT_CD4_TCELL_52H_DN	143	0.283594	1.35867	0.0251256	0.118158	1	2708	tags=34%, list=23%, signal=43%
GSE41867_DAY6_VS_DAY8_LCMV_CLONE13_EFFECTOR_CD8_TCELL_UP	130	0.287687	1.35851	0.0268293	0.118196	1	1043	tags=18%, list=9%, signal=20%
GSE40274_FOXP3_VS_FOXP3_AND_SATB1_TRANSDUCED_ACTIVATED_CD4_TCELL_DN	127	0.289014	1.35771	0.029484	0.118965	1	2140	tags=28%, list=18%, signal=33%
GSE17721_LPS_VS_GARDIQUIMOD_4H_BMDC_UP	146	0.28138	1.35728	0.0225564	0.119328	1	2755	tags=36%, list=23%, signal=46%
GSE22886_NAIVE_TCELL_VS_MONOCYTE_DN	127	0.28511	1.35695	0.02457	0.119531	1	2262	tags=29%, list=19%, signal=36%
GSE42088_UNINF_VS_LEISHMANIA_INF_DC_2H_DN	141	0.283195	1.3568	0.031401	0.119524	1	4158	tags=56%, list=35%, signal=86%
GSE3920_IFNA_VS_IFNG_TREATED_FIBROBLAST_DN	138	0.291183	1.35659	0.0348837	0.119597	1	1634	tags=24%, list=14%, signal=27%
GSE10239_NAIVE_VS_DAY4.5_EFF_CD8_TCELL_UP	154	0.28387	1.35634	0.0255814	0.119723	1	1949	tags=23%, list=17%, signal=28%
GSE21670_TGFB_VS_TGFB_AND_IL6_TREATED_STAT3_KO_CD4_TCELL_UP	151	0.279218	1.35617	0.0186667	0.119722	1	2179	tags=28%, list=19%, signal=35%
GSE41176_WT_VS_TAK1_KO_ANTI_IGM_STIM_BCELL_6H_DN	142	0.281283	1.35615	0.0290237	0.119586	1	2466	tags=32%, list=21%, signal=41%
GSE32034_UNTREATED_VS_ROSIGLIZATONE_TREATED_LY6C_HIGH_MONOCYTE_UP	138	0.279719	1.35512	0.0263158	0.120638	1	1218	tags=20%, list=10%, signal=22%
GSE12845_NAIVE_VS_DARKZONE_GC_TONSIL_BCELL_UP	141	0.282808	1.35501	0.0226757	0.120588	1	2518	tags=30%, list=21%, signal=38%
GSE17721_PAM3CSK4_VS_CPG_8H_BMDC_DN	145	0.283077	1.35472	0.026699	0.120776	1	1907	tags=26%, list=16%, signal=31%
GSE17721_0.5H_VS_4H_LPS_BMDC_DN	136	0.285276	1.35471	0.0307329	0.120613	1	2147	tags=25%, list=18%, signal=30%
GSE21033_1H_VS_24H_POLYIC_STIM_DC_DN	128	0.281832	1.35457	0.0345622	0.120621	1	1482	tags=22%, list=13%, signal=25%
GSE37301_HEMATOPOIETIC_STEM_CELL_VS_GRAN_MONO_PROGENITOR_DN	135	0.283735	1.3538	0.0284974	0.12142	1	1264	tags=17%, list=11%, signal=19%
GSE40068_BCL6_POS_VS_NEG_CXCR5_POS_TFH_DN	158	0.278229	1.35371	0.031477	0.121351	1	3489	tags=43%, list=30%, signal=60%
GSE6269_E_COLI_VS_STREP_PNEUMO_INF_PBMC_UP	114	0.292906	1.35347	0.03386	0.121466	1	3139	tags=41%, list=27%, signal=56%
GSE2706_R848_VS_LPS_2H_STIM_DC_DN	99	0.302926	1.35346	0.0313199	0.121308	1	2551	tags=35%, list=22%, signal=45%
GSE7218_UNSTIM_VS_ANTIGEN_STIM_THROUGH_IGG_BCELL_DN	87	0.302328	1.35262	0.0687361	0.122134	1	2308	tags=39%, list=20%, signal=48%
GSE29618_MONOCYTE_VS_PDC_DAY7_FLU_VACCINE_UP	125	0.288115	1.35226	0.0376884	0.122326	1	2200	tags=30%, list=19%, signal=36%
GSE17721_LPS_VS_GARDIQUIMOD_24H_BMDC_UP	143	0.283721	1.35204	0.0220049	0.12249	1	2538	tags=33%, list=22%, signal=41%
GSE36888_UNTREATED_VS_IL2_TREATED_STAT5_AB_KNOCKIN_TCELL_6H_UP	123	0.281394	1.35128	0.0349127	0.123213	1	2853	tags=37%, list=24%, signal=48%
GSE27291_0H_VS_7D_STIM_GAMMADELTA_TCELL_UP	124	0.291545	1.35024	0.0318907	0.124331	1	2456	tags=30%, list=21%, signal=37%
GSE2770_TGFB_AND_IL4_VS_IL12_TREATED_ACT_CD4_TCELL_48H_DN	136	0.280809	1.34994	0.0337349	0.124525	1	2244	tags=31%, list=19%, signal=38%
GSE34515_CD16_POS_MONOCYTE_VS_DC_UP	160	0.274719	1.34985	0.0186667	0.124461	1	2731	tags=29%, list=23%, signal=38%
GSE36476_CTRL_VS_TSST_ACT_16H_MEMORY_CD4_TCELL_YOUNG_UP	145	0.27935	1.34933	0.0270936	0.124944	1	3247	tags=39%, list=28%, signal=53%
GSE26030_UNSTIM_VS_RESTIM_TH1_DAY15_POST_POLARIZATION_DN	145	0.280871	1.34857	0.0245098	0.125752	1	1678	tags=23%, list=14%, signal=26%
GSE15930_NAIVE_VS_24H_IN_VITRO_STIM_INFAB_CD8_TCELL_UP	151	0.282504	1.34829	0.035443	0.125901	1	1061	tags=15%, list=9%, signal=16%
GSE17721_POLYIC_VS_CPG_1H_BMDC_UP	154	0.278809	1.34819	0.0227273	0.125863	1	2159	tags=25%, list=18%, signal=30%
GSE29618_BCELL_VS_MDC_UP	121	0.28767	1.34783	0.0472637	0.12616	1	1665	tags=22%, list=14%, signal=26%
GSE41176_WT_VS_TAK1_KO_UNSTIM_BCELL_UP	140	0.274901	1.34696	0.0197531	0.126945	1	1684	tags=24%, list=14%, signal=27%
GSE17721_12H_VS_24H_LPS_BMDC_UP	145	0.281561	1.34695	0.0282353	0.126774	1	3110	tags=38%, list=27%, signal=51%
KAECH_DAY8_EFF_VS_DAY15_EFF_CD8_TCELL_DN	135	0.280042	1.34611	0.0461538	0.127697	1	2180	tags=25%, list=19%, signal=31%
GSE3982_MEMORY_CD4_TCELL_VS_TH1_UP	125	0.285142	1.34565	0.0316302	0.1281	1	2965	tags=37%, list=25%, signal=49%
GSE17721_0.5H_VS_4H_POLYIC_BMDC_DN	165	0.274066	1.34551	0.031477	0.128098	1	1889	tags=26%, list=16%, signal=31%
GSE22935_WT_VS_MYD88_KO_MACROPHAGE_12H_MBOVIS_BCG_STIM_DN	145	0.279502	1.34508	0.026699	0.128497	1	2223	tags=28%, list=19%, signal=34%
GSE24142_ADULT_VS_FETAL_EARLY_THYMIC_PROGENITOR_UP	141	0.280895	1.34476	0.0433604	0.128711	1	2814	tags=33%, list=24%, signal=42%
GSE3982_NKCELL_VS_TH1_UP	122	0.287601	1.34436	0.0342298	0.129011	1	1015	tags=16%, list=9%, signal=18%
GOLDRATH_NAIVE_VS_EFF_CD8_TCELL_UP	161	0.275394	1.34289	0.0334928	0.130699	1	2378	tags=27%, list=20%, signal=33%
GSE12003_MIR223_KO_VS_WT_BM_PROGENITOR_4D_CULTURE_UP	151	0.279942	1.34286	0.02657	0.130554	1	3440	tags=42%, list=29%, signal=58%
GSE40666_UNTREATED_VS_IFNA_STIM_CD8_TCELL_90MIN_UP	92	0.302479	1.34227	0.0639269	0.131181	1	2590	tags=35%, list=22%, signal=44%
GSE30962_PRIMARY_VS_SECONDARY_ACUTE_LCMV_INF_CD8_TCELL_DN	139	0.279606	1.34186	0.0341686	0.131504	1	3205	tags=42%, list=27%, signal=57%
GSE16450_IMMATURE_VS_MATURE_NEURON_CELL_LINE_DN	150	0.276825	1.34184	0.028133	0.131361	1	977	tags=15%, list=8%, signal=16%
GSE36476_CTRL_VS_TSST_ACT_72H_MEMORY_CD4_TCELL_OLD_UP	127	0.284831	1.3416	0.0441177	0.131498	1	1794	tags=25%, list=15%, signal=29%
GSE27859_MACROPHAGE_VS_CD11C_INT_F480_INT_DC_UP	124	0.286436	1.34112	0.0611765	0.131883	1	2807	tags=37%, list=24%, signal=48%
GSE42724_NAIVE_VS_B1_BCELL_UP	144	0.282766	1.33983	0.0272277	0.133212	1	1426	tags=22%, list=12%, signal=25%
GSE22886_NAIVE_CD4_TCELL_VS_12H_ACT_TH1_UP	152	0.276006	1.33942	0.0381862	0.133525	1	3640	tags=43%, list=31%, signal=62%
GSE4984_UNTREATED_VS_GALECTIN1_TREATED_DC_DN	107	0.290927	1.33934	0.0376471	0.133435	1	2721	tags=36%, list=23%, signal=46%
GSE12963_UNINF_VS_ENV_AND_NEF_DEFICIENT_HIV1_INF_CD4_TCELL_UP	103	0.29172	1.33921	0.0469799	0.133447	1	2678	tags=35%, list=23%, signal=45%
GSE17721_POLYIC_VS_PAM3CSK4_8H_BMDC_UP	150	0.273611	1.33893	0.0357995	0.133628	1	2166	tags=28%, list=18%, signal=34%
GSE20198_UNTREATED_VS_IL12_TREATED_ACT_CD4_TCELL_DN	140	0.278369	1.33887	0.0326633	0.133533	1	3117	tags=41%, list=27%, signal=55%
GSE22432_MULTIPOTENT_VS_COMMON_DC_PROGENITOR_DN	146	0.27892	1.33809	0.0282051	0.134359	1	1639	tags=21%, list=14%, signal=24%
GSE15767_MED_VS_SCS_MAC_LN_UP	136	0.284796	1.33736	0.0392157	0.135101	1	2783	tags=36%, list=24%, signal=47%
GSE5679_CTRL_VS_PPARG_LIGAND_ROSIGLITAZONE_TREATED_DC_DN	153	0.274831	1.33626	0.0409639	0.136299	1	3005	tags=40%, list=26%, signal=53%
GSE20366_EX_VIVO_VS_DEC205_CONVERSION_NAIVE_CD4_TCELL_UP	131	0.281845	1.3362	0.0330969	0.136191	1	1046	tags=17%, list=9%, signal=18%
GSE10211_UV_INACT_SENDAI_VS_LIVE_SENDAI_VIRUS_TRACHEAL_EPITHELIAL_CELLS_DN	122	0.286381	1.33618	0.0460829	0.136019	1	1538	tags=22%, list=13%, signal=25%
GSE22886_IGM_MEMORY_BCELL_VS_BLOOD_PLASMA_CELL_UP	121	0.28612	1.33591	0.0470588	0.136174	1	3069	tags=36%, list=26%, signal=48%
GSE17974_CTRL_VS_ACT_IL4_AND_ANTI_IL12_2H_CD4_TCELL_UP	142	0.279594	1.33578	0.0368664	0.136168	1	2355	tags=31%, list=20%, signal=38%
GSE16450_IMMATURE_VS_MATURE_NEURON_CELL_LINE_12H_IFNA_STIM_UP	139	0.282129	1.33553	0.0497512	0.136331	1	3199	tags=40%, list=27%, signal=55%
GSE21063_CTRL_VS_ANTI_IGM_STIM_BCELL_3H_UP	122	0.285118	1.33539	0.0473934	0.136333	1	2138	tags=26%, list=18%, signal=32%
GSE37416_0H_VS_6H_F_TULARENSIS_LVS_NEUTROPHIL_DN	143	0.280847	1.33536	0.0311751	0.136185	1	2700	tags=34%, list=23%, signal=44%
GSE12707_AT16L1_HYPOMORPH_VS_WT_THYMUS_DN	84	0.306065	1.33531	0.0734597	0.136078	1	2980	tags=39%, list=25%, signal=52%
GSE29618_PRE_VS_DAY7_POST_LAIV_FLU_VACCINE_BCELL_UP	148	0.277423	1.33516	0.0508906	0.136064	1	2700	tags=32%, list=23%, signal=42%
GSE22935_WT_VS_MYD88_KO_MACROPHAGE_12H_MBOVIS_BCG_STIM_UP	137	0.282959	1.33504	0.0325815	0.13602	1	1690	tags=25%, list=14%, signal=29%
GSE37605_NOD_VS_C57BL6_IRES_GFP_TREG_UP	108	0.285984	1.33503	0.0457831	0.135848	1	3143	tags=41%, list=27%, signal=55%
GSE32034_LY6C_HIGH_VS_LOW_ROSIGLIZATONE_TREATED_MONOCYTE_DN	136	0.283595	1.3349	0.0407674	0.135808	1	2005	tags=29%, list=17%, signal=34%
GSE29949_CD8_NEG_DC_SPLEEN_VS_DC_BRAIN_UP	117	0.288485	1.33422	0.0544218	0.136524	1	1886	tags=23%, list=16%, signal=27%
GSE21379_WT_VS_SAP_KO_TFH_CD4_TCELL_DN	125	0.280822	1.3335	0.0410959	0.137231	1	2811	tags=38%, list=24%, signal=49%
GSE29949_MICROGLIA_BRAIN_VS_CD8_NEG_DC_SPLEEN_DN	132	0.282174	1.33295	0.0401002	0.137828	1	2793	tags=37%, list=24%, signal=48%
GSE24726_WT_VS_E2_22_KO_PDC_DAY4_POST_DELETION_DN	155	0.274075	1.33265	0.0228426	0.138052	1	2454	tags=30%, list=21%, signal=38%
GSE17721_LPS_VS_CPG_2H_BMDC_UP	144	0.277601	1.33174	0.0364078	0.139106	1	2067	tags=28%, list=18%, signal=34%
GSE17721_0.5H_VS_12H_PAM3CSK4_BMDC_UP	148	0.274752	1.3317	0.0339806	0.138966	1	1408	tags=21%, list=12%, signal=24%
GSE3982_EOSINOPHIL_VS_BASOPHIL_UP	129	0.284115	1.33137	0.0249377	0.13925	1	2476	tags=29%, list=21%, signal=37%
GSE10325_CD4_TCELL_VS_MYELOID_DN	126	0.283044	1.3311	0.0455636	0.139433	1	2264	tags=30%, list=19%, signal=37%
GSE10094_LCMV_VS_LISTERIA_IND_EFF_CD4_TCELL_UP	148	0.275573	1.33093	0.0353774	0.139479	1	3340	tags=40%, list=28%, signal=55%
GSE17721_PAM3CSK4_VS_CPG_16H_BMDC_DN	144	0.275245	1.3309	0.028133	0.139342	1	2036	tags=25%, list=17%, signal=30%
GSE3982_EOSINOPHIL_VS_BCELL_UP	125	0.284043	1.33038	0.0462287	0.139856	1	2762	tags=36%, list=24%, signal=47%
GSE43955_1H_VS_10H_ACT_CD4_TCELL_WITH_TGFB_IL6_DN	131	0.279207	1.33031	0.0197531	0.13977	1	1767	tags=24%, list=15%, signal=28%
GSE9037_CTRL_VS_LPS_1H_STIM_BMDM_DN	140	0.284952	1.33019	0.0366748	0.13973	1	1956	tags=29%, list=17%, signal=34%
GSE24142_EARLY_THYMIC_PROGENITOR_VS_DN2_THYMOCYTE_UP	136	0.279492	1.32966	0.0348259	0.140305	1	1449	tags=19%, list=12%, signal=22%
GSE1460_INTRATHYMIC_T_PROGENITOR_VS_CD4_THYMOCYTE_DN	124	0.287785	1.32929	0.042654	0.140664	1	2201	tags=33%, list=19%, signal=40%
GSE21360_TERTIARY_VS_QUATERNARY_MEMORY_CD8_TCELL_DN	114	0.28868	1.32913	0.0494118	0.140709	1	1953	tags=27%, list=17%, signal=32%
GSE16385_ROSIGLITAZONE_IL4_VS_ROSIGLITAZONE_ALONE_STIM_MACROPHAGE_UP	135	0.277383	1.32849	0.037594	0.141327	1	2350	tags=29%, list=20%, signal=36%
GSE4984_LPS_VS_VEHICLE_CTRL_TREATED_DC_UP	134	0.281945	1.32682	0.0530303	0.14344	1	1572	tags=22%, list=13%, signal=26%
GSE41978_ID2_KO_AND_BIM_KO_VS_BIM_KO_KLRG1_LOW_EFFECTOR_CD8_TCELL_DN	143	0.27205	1.32679	0.0527578	0.143307	1	2081	tags=29%, list=18%, signal=34%
GSE17721_0.5H_VS_24H_CPG_BMDC_DN	134	0.275928	1.32665	0.0310263	0.143284	1	1276	tags=18%, list=11%, signal=20%
GSE40666_UNTREATED_VS_IFNA_STIM_STAT4_KO_EFFECTOR_CD8_TCELL_90MIN_DN	144	0.276521	1.32581	0.0346667	0.144333	1	2747	tags=34%, list=23%, signal=44%
GSE20715_0H_VS_24H_OZONE_TLR4_KO_LUNG_DN	136	0.281173	1.32558	0.0335731	0.144432	1	1621	tags=24%, list=14%, signal=27%
GSE4748_CTRL_VS_LPS_STIM_DC_3H_UP	159	0.275506	1.3254	0.0206897	0.144498	1	1735	tags=22%, list=15%, signal=25%
GSE43955_1H_VS_60H_ACT_CD4_TCELL_DN	134	0.278917	1.32419	0.036855	0.146153	1	2404	tags=28%, list=20%, signal=35%
GSE45739_NRAS_KO_VS_WT_ACD3_ACD28_STIM_CD4_TCELL_UP	149	0.272056	1.32382	0.0393701	0.146477	1	1357	tags=20%, list=12%, signal=22%
GSE9601_UNTREATED_VS_NFKB_INHIBITOR_TREATED_HCMV_INF_MONOCYTE_UP	113	0.287422	1.32302	0.0415648	0.147416	1	2087	tags=30%, list=18%, signal=36%
GSE11057_NAIVE_VS_MEMORY_CD4_TCELL_UP	119	0.287867	1.32233	0.0609756	0.148192	1	3101	tags=37%, list=26%, signal=50%
GSE360_L_DONOVANI_VS_M_TUBERCULOSIS_DC_UP	148	0.275545	1.32228	0.0288714	0.148075	1	2263	tags=26%, list=19%, signal=31%
GSE3920_IFNA_VS_IFNG_TREATED_FIBROBLAST_UP	127	0.280621	1.32214	0.0315534	0.148075	1	2319	tags=30%, list=20%, signal=37%
GSE10147_IL3_VS_IL3_AND_HIVP17_STIM_PDC_DN	101	0.290913	1.32179	0.0479616	0.148406	1	1481	tags=21%, list=13%, signal=24%
GSE22935_UNSTIM_VS_12H_MBOVIS_BCG_STIM_MYD88_KO_MACROPHAGE_UP	121	0.280394	1.32174	0.0547264	0.148291	1	2099	tags=28%, list=18%, signal=34%
GSE41176_WT_VS_TAK1_KO_ANTI_IGM_STIM_BCELL_1H_UP	132	0.27881	1.3209	0.0565553	0.149306	1	2787	tags=30%, list=24%, signal=38%
GSE40666_STAT1_KO_VS_STAT4_KO_CD8_TCELL_WITH_IFNA_STIM_90MIN_DN	99	0.293786	1.32047	0.0470588	0.149699	1	2580	tags=33%, list=22%, signal=42%
GSE6674_UNSTIM_VS_ANTI_IGM_STIM_BCELL_DN	70	0.318935	1.32036	0.0925	0.149663	1	622	tags=16%, list=5%, signal=16%
GSE17721_CTRL_VS_GARDIQUIMOD_1H_BMDC_DN	132	0.274246	1.3203	0.0435835	0.149554	1	2931	tags=37%, list=25%, signal=49%
GSE31082_DN_VS_CD8_SP_THYMOCYTE_DN	153	0.266529	1.31865	0.0465686	0.151707	1	3031	tags=35%, list=26%, signal=46%
GSE15659_RESTING_VS_ACTIVATED_TREG_UP	110	0.282798	1.31793	0.0692841	0.152533	1	2810	tags=38%, list=24%, signal=50%
GSE17721_LPS_VS_POLYIC_1H_BMDC_UP	136	0.27425	1.31565	0.048718	0.155616	1	839	tags=17%, list=7%, signal=18%
GSE12366_NAIVE_VS_MEMORY_BCELL_UP	114	0.285679	1.31508	0.056338	0.156263	1	1980	tags=27%, list=17%, signal=32%
GSE7460_WT_VS_FOXP3_HET_ACT_WITH_TGFB_TCONV_UP	148	0.273091	1.31499	0.0291777	0.156187	1	2470	tags=31%, list=21%, signal=39%
GSE9946_MATURE_STIMULATORY_VS_LISTERIA_INF_MATURE_DC_UP	96	0.296531	1.31469	0.0479616	0.156395	1	3065	tags=41%, list=26%, signal=55%
GSE360_L_DONOVANI_VS_M_TUBERCULOSIS_MAC_DN	124	0.279583	1.31447	0.0552764	0.156522	1	1408	tags=22%, list=12%, signal=24%
GSE25088_WT_VS_STAT6_KO_MACROPHAGE_IL4_STIM_UP	142	0.270526	1.31446	0.0384615	0.156347	1	2980	tags=36%, list=25%, signal=48%
GSE15271_CXCR4_POS_VS_NEG_GC_BCELL_DN	120	0.286668	1.31405	0.0491803	0.156775	1	2767	tags=40%, list=24%, signal=52%
GSE11961_PLASMA_CELL_DAY7_VS_MEMORY_BCELL_DAY40_DN	133	0.279369	1.31367	0.0339806	0.157123	1	1158	tags=16%, list=10%, signal=17%
GSE6269_FLU_VS_E_COLI_INF_PBMC_UP	110	0.289631	1.31337	0.0464037	0.157358	1	554	tags=13%, list=5%, signal=13%
GSE30971_CTRL_VS_LPS_STIM_MACROPHAGE_WBP7_KO_4H_DN	122	0.280397	1.31313	0.0364963	0.157545	1	982	tags=16%, list=8%, signal=17%
GSE39820_CTRL_VS_IL1B_IL6_IL23A_CD4_TCELL_DN	150	0.271399	1.313	0.04	0.157581	1	2530	tags=29%, list=22%, signal=36%
GSE27786_CD4_TCELL_VS_NEUTROPHIL_UP	151	0.27342	1.31268	0.0358974	0.157818	1	1561	tags=23%, list=13%, signal=26%
GSE9960_GRAM_POS_VS_GRAM_NEG_AND_POS_SEPSIS_PBMC_UP	160	0.268192	1.31234	0.034965	0.158098	1	1168	tags=16%, list=10%, signal=18%
GSE1925_CTRL_VS_3H_IFNG_STIM_MACROPHAGE_UP	157	0.269742	1.31163	0.0343137	0.158884	1	3173	tags=38%, list=27%, signal=51%
GSE8835_CD4_VS_CD8_TCELL_CLL_PATIENT_UP	108	0.287461	1.31129	0.0627907	0.159189	1	2262	tags=30%, list=19%, signal=36%
GSE40273_EOS_KO_VS_WT_TREG_DN	150	0.274006	1.31127	0.0588235	0.15903	1	2713	tags=34%, list=23%, signal=44%
GSE27786_LIN_NEG_VS_CD4_TCELL_DN	146	0.273734	1.31053	0.0265252	0.159822	1	2851	tags=36%, list=24%, signal=47%
GSE43955_TGFB_IL6_VS_TGFB_IL6_IL23_TH17_ACT_CD4_TCELL_52H_DN	153	0.2714	1.31042	0.0418719	0.15977	1	1499	tags=22%, list=13%, signal=24%
GSE15659_NAIVE_CD4_TCELL_VS_NONSUPPRESSIVE_TCELL_UP	125	0.283209	1.30984	0.0380952	0.16039	1	3077	tags=40%, list=26%, signal=54%
GSE7460_FOXP3_MUT_VS_WT_ACT_WITH_TGFB_TCONV_UP	144	0.273775	1.30935	0.0345622	0.160915	1	1539	tags=20%, list=13%, signal=23%
GSE21670_UNTREATED_VS_IL6_TREATED_STAT3_KO_CD4_TCELL_UP	135	0.276259	1.30904	0.043038	0.161167	1	2800	tags=35%, list=24%, signal=45%
GSE32533_MIR17_KO_VS_MIR17_OVEREXPRESS_ACT_CD4_TCELL_UP	144	0.271392	1.30904	0.0440415	0.160979	1	1534	tags=22%, list=13%, signal=24%
GSE36009_WT_VS_NLRP10_KO_DC_DN	157	0.268587	1.30897	0.0374332	0.1609	1	2589	tags=29%, list=22%, signal=36%
GSE9988_ANTI_TREM1_VS_LPS_MONOCYTE_UP	141	0.273179	1.30852	0.0491803	0.161371	1	2653	tags=33%, list=23%, signal=43%
GSE19941_UNSTIM_VS_LPS_AND_IL10_STIM_IL10_KO_MACROPHAGE_UP	134	0.27614	1.30792	0.0475059	0.162133	1	1863	tags=23%, list=16%, signal=27%
GSE12845_IGD_NEG_BLOOD_VS_NAIVE_TONSIL_BCELL_DN	134	0.275856	1.30771	0.0405728	0.162275	1	2391	tags=30%, list=20%, signal=37%
GSE21670_UNTREATED_VS_TGFB_TREATED_STAT3_KO_CD4_TCELL_DN	129	0.278877	1.30724	0.0484262	0.162779	1	2624	tags=33%, list=22%, signal=42%
GSE18791_UNSTIM_VS_NEWCATSLE_VIRUS_DC_6H_UP	138	0.274707	1.30666	0.0574163	0.163447	1	2078	tags=25%, list=18%, signal=30%
GSE6566_STRONG_VS_WEAK_DC_STIMULATED_CD4_TCELL_UP	90	0.294531	1.30622	0.0692841	0.163858	1	1768	tags=24%, list=15%, signal=29%
GSE40274_FOXP3_VS_FOXP3_AND_EOS_TRANSDUCED_ACTIVATED_CD4_TCELL_UP	150	0.269079	1.30613	0.0382653	0.163801	1	1292	tags=19%, list=11%, signal=21%
GSE22103_UNSTIM_VS_LPS_STIM_NEUTROPHIL_DN	144	0.273527	1.30582	0.0502392	0.164088	1	2626	tags=33%, list=22%, signal=42%
GSE17721_CTRL_VS_PAM3CSK4_12H_BMDC_DN	137	0.274391	1.30558	0.0429594	0.164256	1	1049	tags=17%, list=9%, signal=18%
GSE17721_LPS_VS_POLYIC_16H_BMDC_DN	150	0.27568	1.30541	0.0490196	0.164314	1	2725	tags=37%, list=23%, signal=47%
GSE3982_BCELL_VS_BASOPHIL_DN	131	0.274696	1.30535	0.0520095	0.164219	1	3068	tags=38%, list=26%, signal=51%
GSE25677_MPL_VS_R848_STIM_BCELL_DN	138	0.275326	1.30534	0.0364078	0.164043	1	3457	tags=43%, list=29%, signal=60%
GSE27786_BCELL_VS_MONO_MAC_UP	154	0.27364	1.30476	0.0322581	0.164771	1	2717	tags=32%, list=23%, signal=41%
GSE24081_CONTROLLER_VS_PROGRESSOR_HIV_SPECIFIC_CD8_TCELL_UP	137	0.274788	1.30397	0.0456731	0.165742	1	2677	tags=32%, list=23%, signal=41%
GSE26669_CD4_VS_CD8_TCELL_IN_MLR_DN	152	0.267935	1.30389	0.0406699	0.16566	1	2842	tags=34%, list=24%, signal=44%
GSE5542_UNTREATED_VS_IFNG_TREATED_EPITHELIAL_CELLS_6H_DN	149	0.271789	1.30346	0.0518518	0.166125	1	3177	tags=38%, list=27%, signal=52%
GSE35543_IN_VIVO_NTREG_VS_IN_VITRO_ITREG_DN	100	0.288113	1.30299	0.0814815	0.166701	1	1351	tags=23%, list=12%, signal=26%
GSE14308_TH1_VS_NATURAL_TREG_DN	152	0.269308	1.30263	0.048718	0.16709	1	3057	tags=37%, list=26%, signal=49%
GSE43955_TH0_VS_TGFB_IL6_TH17_ACT_CD4_TCELL_1H_UP	144	0.271993	1.30249	0.0465686	0.167122	1	2479	tags=35%, list=21%, signal=44%
GSE12003_4D_VS_8D_CULTURE_BM_PROGENITOR_DN	102	0.287822	1.3022	0.0712531	0.167376	1	2185	tags=24%, list=19%, signal=29%
GSE10239_NAIVE_VS_KLRG1INT_EFF_CD8_TCELL_UP	150	0.269917	1.3016	0.0428212	0.168097	1	2252	tags=25%, list=19%, signal=30%
GSE34156_NOD2_LIGAND_VS_NOD2_AND_TLR1_TLR2_LIGAND_6H_TREATED_MONOCYTE_UP	144	0.269793	1.30058	0.0477327	0.169454	1	1589	tags=22%, list=14%, signal=25%
GSE33292_DN3_THYMOCYTE_VS_TCF1_KO_TCELL_LYMPHOMA_UP	129	0.275934	1.29989	0.0574413	0.170275	1	1693	tags=19%, list=14%, signal=22%
GSE22935_UNSTIM_VS_24H_MBOVIS_BCG_STIM_MACROPHAGE_DN	151	0.26971	1.29885	0.0479616	0.171718	1	1715	tags=22%, list=15%, signal=25%
GSE5503_MLN_DC_VS_PLN_DC_ACTIVATED_ALLOGENIC_TCELL_DN	146	0.272034	1.29883	0.0504587	0.17157	1	3313	tags=41%, list=28%, signal=57%
GSE27670_BLIMP1_VS_LMP1_TRANSDUCED_GC_BCELL_UP	149	0.269273	1.29881	0.0484694	0.171397	1	764	tags=15%, list=7%, signal=16%
GSE3337_CTRL_VS_16H_IFNG_IN_CD8POS_DC_DN	156	0.265284	1.2985	0.0358056	0.171679	1	2053	tags=26%, list=17%, signal=31%
GSE17301_ACD3_ACD28_VS_ACD3_ACD28_AND_IFNA2_STIM_CD8_TCELL_DN	142	0.270362	1.29816	0.0528846	0.172031	1	2258	tags=27%, list=19%, signal=34%
GSE20152_SPHK1_KO_VS_HTNFA_OVEREXPRESS_ANKLE_UP	142	0.271325	1.298	0.0475059	0.17209	1	2272	tags=27%, list=19%, signal=33%
GSE39556_CD8A_DC_VS_NK_CELL_DN	139	0.272266	1.29762	0.0528846	0.172546	1	1710	tags=23%, list=15%, signal=27%
GSE14415_INDUCED_TREG_VS_TCONV_DN	122	0.277888	1.29738	0.0600962	0.172712	1	1828	tags=27%, list=16%, signal=32%
GSE28737_BCL6_HET_VS_BCL6_KO_FOLLICULAR_BCELL_UP	153	0.27324	1.29738	0.0529101	0.172516	1	2901	tags=33%, list=25%, signal=43%
GSE17721_LPS_VS_PAM3CSK4_4H_BMDC_UP	152	0.269658	1.29705	0.0488998	0.172831	1	2188	tags=27%, list=19%, signal=33%
GSE32986_GMCSF_VS_GMCSF_AND_CURDLAN_HIGHDOSE_STIM_DC_UP	164	0.265342	1.29694	0.0495049	0.172787	1	2210	tags=27%, list=19%, signal=33%
GSE22886_NAIVE_CD4_TCELL_VS_NKCELL_UP	130	0.274011	1.29559	0.0572792	0.174717	1	2269	tags=25%, list=19%, signal=30%
GSE7568_IL4_VS_IL4_AND_DEXAMETHASONE_TREATED_MACROPHAGE_DN	110	0.279007	1.29517	0.0742459	0.175222	1	2253	tags=33%, list=19%, signal=40%
GSE360_CTRL_VS_L_DONOVANI_DC_DN	126	0.27756	1.29511	0.0643678	0.175113	1	1267	tags=17%, list=11%, signal=19%
GSE19401_UNSTIM_VS_RETINOIC_ACID_STIM_FOLLICULAR_DC_UP	131	0.272396	1.29474	0.0607735	0.175476	1	1830	tags=23%, list=16%, signal=27%
GSE40274_HELIOS_VS_FOXP3_AND_HELIOS_TRANSDUCED_ACTIVATED_CD4_TCELL_UP	146	0.273413	1.29474	0.0382653	0.175282	1	2252	tags=27%, list=19%, signal=33%
GSE43956_WT_VS_SGK1_KO_TH17_DIFFERENTIATED_CD4_TCELL_UP	128	0.276559	1.29469	0.0517647	0.175158	1	1716	tags=23%, list=15%, signal=26%
GSE37301_HEMATOPOIETIC_STEM_CELL_VS_MULTIPOTENT_PROGENITOR_DN	116	0.278938	1.29447	0.0565111	0.175298	1	2833	tags=40%, list=24%, signal=52%
GSE21774_CD62L_POS_CD56_DIM_VS_CD62L_NEG_CD56_DIM_NK_CELL_UP	141	0.273649	1.29403	0.043257	0.175803	1	2523	tags=33%, list=22%, signal=41%
GSE32901_NAIVE_VS_TH1_CD4_TCELL_UP	89	0.290147	1.29323	0.049763	0.17684	1	2367	tags=31%, list=20%, signal=39%
GSE42021_TREG_PLN_VS_TREG_PRECURSORS_THYMUS_UP	133	0.271217	1.29259	0.0537897	0.177699	1	3022	tags=35%, list=26%, signal=47%
GSE8835_HEALTHY_VS_CLL_CD4_TCELL_UP	131	0.273754	1.29248	0.0774818	0.177694	1	2764	tags=33%, list=24%, signal=42%
GSE22919_RESTING_VS_IL2_IL12_IL15_STIM_NK_CELL_UP	164	0.266017	1.29227	0.0378251	0.177837	1	2493	tags=26%, list=21%, signal=33%
GSE21360_NAIVE_VS_SECONDARY_MEMORY_CD8_TCELL_DN	125	0.276939	1.29196	0.0637813	0.178118	1	2719	tags=33%, list=23%, signal=42%
GSE41978_ID2_KO_VS_BIM_KO_KLRG1_LOW_EFFECTOR_CD8_TCELL_DN	138	0.270933	1.29144	0.0582524	0.178763	1	2250	tags=24%, list=19%, signal=29%
GSE8921_UNSTIM_0H_VS_TLR1_2_STIM_MONOCYTE_24H_DN	142	0.272985	1.29137	0.0532688	0.178679	1	1292	tags=19%, list=11%, signal=21%
GSE17721_CTRL_VS_CPG_2H_BMDC_DN	141	0.26984	1.28985	0.0455696	0.180881	1	2218	tags=30%, list=19%, signal=37%
GSE3982_NEUTROPHIL_VS_TH1_UP	129	0.273493	1.28984	0.0638298	0.180682	1	2848	tags=33%, list=24%, signal=44%
GSE37416_CTRL_VS_6H_F_TULARENSIS_LVS_NEUTROPHIL_DN	142	0.268004	1.28978	0.0741688	0.180619	1	1060	tags=17%, list=9%, signal=18%
GSE17721_POLYIC_VS_GARDIQUIMOD_16H_BMDC_UP	135	0.273488	1.28957	0.0498688	0.180768	1	2297	tags=27%, list=20%, signal=33%
GSE29949_DC_BRAIN_VS_MONOCYTE_BONE_MARROW_DN	120	0.276035	1.28937	0.0634146	0.180885	1	2534	tags=36%, list=22%, signal=45%
GSE21063_3H_VS_16H_ANTI_IGM_STIM_NFATC1_KOBCELL_UP	144	0.268648	1.28792	0.0485934	0.183004	1	2104	tags=27%, list=18%, signal=33%
GSE24142_DN2_VS_DN3_THYMOCYTE_DN	143	0.26905	1.28732	0.057554	0.183771	1	1848	tags=23%, list=16%, signal=27%
GSE3203_UNTREATED_VS_IFNB_TREATED_LN_BCELL_DN	132	0.269767	1.28711	0.0560748	0.1839	1	2441	tags=30%, list=21%, signal=37%
GSE12845_IGD_POS_VS_NEG_BLOOD_BCELL_UP	121	0.270803	1.28691	0.057072	0.18403	1	2984	tags=36%, list=25%, signal=47%
GSE30962_PRIMARY_VS_SECONDARY_CHRONIC_LCMV_INF_CD8_TCELL_UP	158	0.267431	1.28685	0.0591017	0.183966	1	1513	tags=18%, list=13%, signal=20%
GSE3982_MAST_CELL_VS_BASOPHIL_DN	132	0.270795	1.28647	0.0565111	0.184354	1	2341	tags=29%, list=20%, signal=36%
GSE28726_NAIVE_VS_ACTIVATED_VA24NEG_NKTCELL_UP	162	0.263849	1.28611	0.0483461	0.18475	1	1479	tags=19%, list=13%, signal=22%
GSE21360_NAIVE_VS_QUATERNARY_MEMORY_CD8_TCELL_UP	130	0.269627	1.28505	0.0535714	0.18642	1	1725	tags=21%, list=15%, signal=24%
GSE22886_NAIVE_BCELL_VS_NEUTROPHIL_UP	127	0.273323	1.28496	0.0582278	0.18638	1	4158	tags=49%, list=35%, signal=75%
GSE13485_CTRL_VS_DAY7_YF17D_VACCINE_PBMC_UP	120	0.277675	1.28495	0.0704225	0.186177	1	3164	tags=38%, list=27%, signal=52%
GSE17721_CTRL_VS_LPS_6H_BMDC_DN	136	0.272118	1.2845	0.0552632	0.18668	1	920	tags=15%, list=8%, signal=16%
GSE7852_TREG_VS_TCONV_LN_UP	137	0.269589	1.2845	0.0619048	0.186483	1	1734	tags=23%, list=15%, signal=26%
GSE37301_LYMPHOID_PRIMED_MPP_VS_COMMON_LYMPHOID_PROGENITOR_DN	138	0.267688	1.28436	0.0623441	0.186506	1	2490	tags=33%, list=21%, signal=42%
GSE13485_CTRL_VS_DAY21_YF17D_VACCINE_PBMC_UP	152	0.26848	1.2839	0.0632603	0.187079	1	2577	tags=34%, list=22%, signal=42%
GSE24142_DN2_VS_DN3_THYMOCYTE_FETAL_UP	136	0.270575	1.28369	0.0554217	0.187249	1	2122	tags=27%, list=18%, signal=33%
GSE21678_WT_VS_FOXO1_FOXO3_KO_TREG_UP	143	0.26996	1.28329	0.0639386	0.187721	1	2814	tags=37%, list=24%, signal=48%
GSE22103_UNSTIM_VS_LPS_STIM_NEUTROPHIL_UP	138	0.269992	1.28314	0.0654912	0.187747	1	2682	tags=30%, list=23%, signal=38%
GSE17721_CTRL_VS_POLYIC_12H_BMDC_DN	150	0.26464	1.28306	0.058548	0.187697	1	1797	tags=23%, list=15%, signal=27%
GSE37416_12H_VS_24H_F_TULARENSIS_LVS_NEUTROPHIL_UP	142	0.266466	1.2825	0.05	0.188437	1	2113	tags=29%, list=18%, signal=35%
GSE20152_SPHK1_KO_VS_WT_HTNFA_OVERXPRESS_ANKLE_UP	134	0.272067	1.28223	0.0548628	0.188674	1	1813	tags=22%, list=15%, signal=26%
GSE34156_NOD2_LIGAND_VS_TLR1_TLR2_LIGAND_24H_TREATED_MONOCYTE_UP	114	0.276505	1.28179	0.0702179	0.189173	1	2286	tags=30%, list=19%, signal=37%
GSE13306_TREG_VS_TCONV_UP	135	0.268086	1.28136	0.0391198	0.189647	1	1543	tags=21%, list=13%, signal=24%
GSE37301_COMMON_LYMPHOID_PROGENITOR_VS_PRO_BCELL_UP	132	0.272159	1.28063	0.0637255	0.190652	1	1239	tags=17%, list=11%, signal=19%
GSE17580_UNINFECTED_VS_S_MANSONI_INF_TEFF_UP	152	0.267076	1.28055	0.0577428	0.190581	1	3174	tags=36%, list=27%, signal=48%
GSE43955_TH0_VS_TGFB_IL6_IL23_TH17_ACT_CD4_TCELL_60H_UP	146	0.268957	1.28044	0.064133	0.190524	1	1183	tags=16%, list=10%, signal=17%
GSE8921_UNSTIM_VS_TLR1_2_STIM_MONOCYTE_12H_UP	150	0.26393	1.28029	0.0478469	0.190542	1	1610	tags=20%, list=14%, signal=23%
GSE37605_TREG_VS_TCONV_NOD_FOXP3_FUSION_GFP_DN	126	0.270563	1.27992	0.0677507	0.190935	1	1117	tags=17%, list=10%, signal=19%
GSE31082_DN_VS_DP_THYMOCYTE_DN	147	0.268484	1.27923	0.0506024	0.191901	1	2974	tags=32%, list=25%, signal=42%
GSE39152_SPLEEN_CD103_NEG_VS_BRAIN_CD103_POS_MEMORY_CD8_TCELL_DN	139	0.26655	1.27884	0.0430622	0.19233	1	2306	tags=25%, list=20%, signal=31%
GSE24671_CTRL_VS_BAKIMULC_INFECTED_MOUSE_SPLENOCYTES_DN	109	0.280537	1.27868	0.0840909	0.192401	1	1937	tags=26%, list=17%, signal=30%
GSE21546_WT_VS_ELK1_KO_ANTI_CD3_STIM_DP_THYMOCYTES_UP	145	0.260253	1.27841	0.0496278	0.192673	1	3037	tags=33%, list=26%, signal=44%
GSE3982_BCELL_VS_NKCELL_DN	113	0.27555	1.27797	0.0837321	0.193235	1	2446	tags=30%, list=21%, signal=38%
GSE37416_0H_VS_48H_F_TULARENSIS_LVS_NEUTROPHIL_DN	140	0.263106	1.27651	0.0548926	0.195517	1	2887	tags=31%, list=25%, signal=41%
GSE46606_DAY1_VS_DAY3_CD40L_IL2_IL5_STIMULATED_IRF4MID_BCELL_UP	129	0.269551	1.27646	0.0547619	0.195404	1	1392	tags=22%, list=12%, signal=24%
GSE3982_EOSINOPHIL_VS_MAST_CELL_UP	133	0.270106	1.27621	0.0579345	0.195657	1	3654	tags=46%, list=31%, signal=66%
GSE21927_HEALTHY_VS_TUMOROUS_BALBC_MOUSE_MONOCYTE_DN	90	0.286829	1.2757	0.0865604	0.196316	1	1838	tags=26%, list=16%, signal=30%
GSE2935_UV_INACTIVATED_VS_LIVE_SENDAI_VIRUS_INF_MACROPHAGE_UP	129	0.271882	1.27416	0.0514706	0.198811	1	1818	tags=24%, list=15%, signal=28%
GSE11961_MARGINAL_ZONE_BCELL_VS_GERMINAL_CENTER_BCELL_DAY40_DN	140	0.26341	1.27381	0.0746269	0.199191	1	2732	tags=37%, list=23%, signal=48%
GSE8678_IL7R_LOW_VS_HIGH_EFF_CD8_TCELL_DN	157	0.259856	1.27324	0.0552764	0.199969	1	1982	tags=25%, list=17%, signal=30%
GSE26488_WT_VS_HDAC7_DELTAP_TG_OT2_THYMOCYTE_WITH_PEPTIDE_INJECTION_UP	144	0.266774	1.27322	0.0501193	0.199797	1	1890	tags=28%, list=16%, signal=34%
GSE19401_RETINOIC_ACID_VS_RETINOIC_ACID_AND_PAM2CSK4_STIM_FOLLICULAR_DC_UP	134	0.267233	1.27303	0.0728155	0.199854	1	2057	tags=27%, list=18%, signal=32%
GSE22886_NAIVE_TCELL_VS_NKCELL_UP	140	0.266724	1.27265	0.0685279	0.200336	1	2153	tags=24%, list=18%, signal=29%
GSE4142_NAIVE_VS_GC_BCELL_UP	142	0.270526	1.27138	0.0655738	0.202288	1	1931	tags=25%, list=16%, signal=29%
GSE36009_WT_VS_NLRP10_KO_DC_UP	137	0.265094	1.27021	0.0783848	0.2042	1	2919	tags=37%, list=25%, signal=49%
GSE2706_R848_VS_LPS_8H_STIM_DC_DN	119	0.271084	1.26974	0.0935252	0.20484	1	2455	tags=29%, list=21%, signal=36%
GSE17721_LPS_VS_GARDIQUIMOD_8H_BMDC_UP	165	0.261126	1.26956	0.0609756	0.204942	1	1864	tags=23%, list=16%, signal=27%
GSE30962_ACUTE_VS_CHRONIC_LCMV_PRIMARY_INF_CD8_TCELL_UP	144	0.263686	1.26934	0.0553097	0.205112	1	3194	tags=38%, list=27%, signal=52%
GSE360_L_DONOVANI_VS_M_TUBERCULOSIS_MAC_UP	146	0.262292	1.2692	0.0780488	0.205128	1	1860	tags=21%, list=16%, signal=25%
GSE24574_NAIVE_VS_TCONV_CD4_TCELL_UP	135	0.263663	1.26914	0.0613333	0.20503	1	2047	tags=22%, list=17%, signal=27%
GSE6269_STAPH_AUREUS_VS_STREP_PNEUMO_INF_PBMC_UP	127	0.266091	1.26854	0.0569307	0.205899	1	2227	tags=24%, list=19%, signal=30%
GSE17721_CPG_VS_GARDIQUIMOD_4H_BMDC_DN	165	0.260742	1.26842	0.0418719	0.205875	1	2241	tags=27%, list=19%, signal=33%
GSE24634_NAIVE_CD4_TCELL_VS_DAY7_IL4_CONV_TREG_UP	145	0.263194	1.26812	0.0568475	0.20619	1	2114	tags=26%, list=18%, signal=31%
GSE15930_NAIVE_VS_48H_IN_VITRO_STIM_IL12_CD8_TCELL_UP	151	0.263643	1.2676	0.0716049	0.206959	1	2699	tags=32%, list=23%, signal=41%
GSE3982_CENT_MEMORY_CD4_TCELL_VS_TH2_UP	132	0.266094	1.26714	0.0661939	0.20758	1	2503	tags=30%, list=21%, signal=37%
GSE2128_C57BL6_VS_NOD_CD4CD8_DP_THYMOCYTE_UP	128	0.268256	1.26706	0.0703297	0.207484	1	1659	tags=24%, list=14%, signal=28%
GSE7568_IL4_VS_IL4_AND_TGFB_TREATED_MACROPHAGE_24H_DN	160	0.258227	1.26663	0.0580808	0.208034	1	1000	tags=14%, list=9%, signal=15%
GSE43863_DAY6_EFF_VS_DAY150_MEM_LY6C_INT_CXCR5POS_CD4_TCELL_DN	128	0.266495	1.26528	0.0573395	0.210241	1	1922	tags=24%, list=16%, signal=29%
GSE40273_GATA1_KO_VS_WT_TREG_DN	151	0.262101	1.26478	0.0528846	0.210952	1	2378	tags=31%, list=20%, signal=39%
GSE30962_ACUTE_VS_CHRONIC_LCMV_PRIMARY_INF_CD8_TCELL_DN	146	0.262625	1.26472	0.0737914	0.210832	1	2529	tags=28%, list=22%, signal=35%
GSE11367_CTRL_VS_IL17_TREATED_SMOOTH_MUSCLE_CELL_UP	90	0.282358	1.26409	0.102941	0.211673	1	1743	tags=19%, list=15%, signal=22%
GSE360_T_GONDII_VS_M_TUBERCULOSIS_DC_DN	116	0.274821	1.26366	0.076555	0.212272	1	1276	tags=18%, list=11%, signal=20%
GSE11818_WT_VS_DICER_KO_TREG_UP	97	0.280716	1.26341	0.0849057	0.21254	1	1562	tags=26%, list=13%, signal=29%
GSE2770_TGFB_AND_IL4_VS_IL12_TREATED_ACT_CD4_TCELL_6H_UP	139	0.265594	1.26306	0.0606061	0.212922	1	2179	tags=28%, list=19%, signal=34%
GSE5542_IFNA_VS_IFNA_AND_IFNG_TREATED_EPITHELIAL_CELLS_24H_UP	141	0.261981	1.26303	0.0623441	0.212749	1	1816	tags=23%, list=15%, signal=27%
GSE25087_FETAL_VS_ADULT_TCONV_UP	147	0.263452	1.26253	0.0559796	0.213461	1	1693	tags=20%, list=14%, signal=24%
GSE10240_IL22_VS_IL22_AND_IL17_STIM_PRIMARY_BRONCHIAL_EPITHELIAL_CELLS_DN	138	0.265629	1.26252	0.0513447	0.213249	1	2794	tags=34%, list=24%, signal=44%
GSE39820_TGFBETA1_IL6_VS_TGFBETA1_IL6_IL23A_TREATED_CD4_TCELL_UP	160	0.258853	1.26179	0.0630841	0.214281	1	2783	tags=31%, list=24%, signal=40%
GSE2405_0H_VS_1.5H_A_PHAGOCYTOPHILUM_STIM_NEUTROPHIL_UP	134	0.261672	1.2615	0.0531178	0.214553	1	1322	tags=20%, list=11%, signal=22%
GSE6259_33D1_POS_VS_DEC205_POS_SPLENIC_DC_UP	144	0.264975	1.26107	0.074813	0.215193	1	3289	tags=39%, list=28%, signal=53%
GSE411_UNSTIM_VS_100MIN_IL6_STIM_MACROPHAGE_UP	147	0.262586	1.26056	0.0725	0.215894	1	1612	tags=20%, list=14%, signal=23%
GSE45365_WT_VS_IFNAR_KO_CD11B_DC_MCMV_INFECTION_UP	132	0.267387	1.26034	0.0737914	0.216035	1	2317	tags=27%, list=20%, signal=34%
GSE17974_IL4_AND_ANTI_IL12_VS_UNTREATED_24H_ACT_CD4_TCELL_DN	78	0.290962	1.25964	0.0924574	0.217157	1	2171	tags=31%, list=19%, signal=38%
GSE3982_EOSINOPHIL_VS_NKCELL_UP	137	0.263315	1.25943	0.0607595	0.217312	1	2239	tags=28%, list=19%, signal=34%
GSE36891_UNSTIM_VS_POLYIC_TLR3_STIM_PERITONEAL_MACROPHAGE_DN	150	0.264446	1.2594	0.0608272	0.217143	1	2376	tags=33%, list=20%, signal=40%
GSE360_T_GONDII_VS_M_TUBERCULOSIS_MAC_UP	151	0.258594	1.25907	0.0810127	0.217533	1	1923	tags=22%, list=16%, signal=26%
GSE22886_NAIVE_VS_MEMORY_TCELL_DN	136	0.265531	1.25857	0.0627907	0.218265	1	981	tags=15%, list=8%, signal=17%
GSE7831_UNSTIM_VS_INFLUENZA_STIM_PDC_4H_UP	141	0.262359	1.25848	0.0737327	0.218188	1	2293	tags=31%, list=20%, signal=38%
GSE3720_UNSTIM_VS_PMA_STIM_VD2_GAMMADELTA_TCELL_UP	127	0.266863	1.25844	0.0717822	0.218024	1	2313	tags=29%, list=20%, signal=36%
GSE22886_NAIVE_BCELL_VS_DC_UP	113	0.278622	1.25843	0.088729	0.217819	1	1739	tags=26%, list=15%, signal=30%
GSE38304_MYC_NEG_VS_POS_GC_BCELL_UP	139	0.262929	1.25833	0.0725389	0.217765	1	1406	tags=20%, list=12%, signal=23%
GSE15624_CTRL_VS_3H_HALOFUGINONE_TREATED_CD4_TCELL_UP	113	0.269437	1.258	0.0841346	0.218156	1	2302	tags=27%, list=20%, signal=33%
GSE17721_CTRL_VS_POLYIC_1H_BMDC_DN	139	0.26476	1.25783	0.0558376	0.218253	1	2538	tags=31%, list=22%, signal=39%
GSE15930_NAIVE_VS_48H_IN_VITRO_STIM_IFNAB_CD8_TCELL_UP	147	0.263313	1.25762	0.0605327	0.218456	1	2736	tags=32%, list=23%, signal=41%
GSE19888_CTRL_VS_T_CELL_MEMBRANES_ACT_MAST_CELL_DN	128	0.264127	1.25718	0.0722892	0.219076	1	2599	tags=30%, list=22%, signal=38%
GSE14415_INDUCED_TREG_VS_FOXP3_KO_INDUCED_TREG_UP	129	0.268292	1.25716	0.0669746	0.218888	1	2327	tags=27%, list=20%, signal=33%
GSE34006_UNTREATED_VS_A2AR_AGONIST_TREATED_TREG_DN	150	0.262311	1.25701	0.085213	0.218955	1	2741	tags=33%, list=23%, signal=43%
GSE5589_LPS_VS_LPS_AND_IL10_STIM_IL10_KO_MACROPHAGE_45MIN_DN	110	0.27379	1.2564	0.0678392	0.219905	1	812	tags=15%, list=7%, signal=16%
GSE14415_INDUCED_TREG_VS_FAILED_INDUCED_TREG_DN	119	0.270975	1.25637	0.0841584	0.21974	1	1816	tags=24%, list=15%, signal=28%
GSE37416_0H_VS_12H_F_TULARENSIS_LVS_NEUTROPHIL_DN	146	0.26276	1.25584	0.0691358	0.220525	1	986	tags=15%, list=8%, signal=16%
GSE27786_ERYTHROBLAST_VS_MONO_MAC_DN	152	0.258436	1.25549	0.0616114	0.220974	1	2469	tags=28%, list=21%, signal=35%
GSE19888_ADENOSINE_A3R_INH_VS_ACT_WITH_INHIBITOR_PRETREATMENT_IN_MAST_CELL_DN	147	0.263926	1.25532	0.0608272	0.221046	1	1330	tags=18%, list=11%, signal=20%
GSE19401_UNSTIM_VS_RETINOIC_ACID_STIM_FOLLICULAR_DC_DN	137	0.264109	1.25517	0.0682927	0.221115	1	2382	tags=29%, list=20%, signal=36%
GSE6269_E_COLI_VS_STAPH_AUREUS_INF_PBMC_DN	122	0.268162	1.25503	0.0778032	0.221162	1	2467	tags=28%, list=21%, signal=35%
GSE14026_TH1_VS_TH17_UP	117	0.27284	1.25479	0.102871	0.221389	1	2154	tags=26%, list=18%, signal=31%
GSE36392_TYPE_2_MYELOID_VS_MAC_IL25_TREATED_LUNG_UP	124	0.265547	1.25426	0.100737	0.222161	1	1639	tags=25%, list=14%, signal=29%
GSE18893_CTRL_VS_TNF_TREATED_TREG_2H_DN	136	0.264279	1.25347	0.0902256	0.223478	1	1716	tags=20%, list=15%, signal=23%
GSE12507_PDC_CELL_LINE_VS_IMMATUE_T_CELL_LINE_DN	91	0.280149	1.25337	0.0903226	0.223415	1	1105	tags=19%, list=9%, signal=20%
GSE17721_CTRL_VS_POLYIC_24H_BMDC_DN	144	0.25975	1.25296	0.0769231	0.224018	1	2054	tags=23%, list=18%, signal=27%
GSE7852_TREG_VS_TCONV_LN_DN	137	0.264173	1.25281	0.0688073	0.22408	1	1305	tags=20%, list=11%, signal=22%
GSE24142_DN2_VS_DN3_THYMOCYTE_FETAL_DN	148	0.262168	1.25247	0.0583942	0.224538	1	2018	tags=28%, list=17%, signal=34%
GSE1112_HY_CD8AB_VS_HY_CD8AA_THYMOCYTE_RTOC_CULTURE_DN	121	0.265626	1.25177	0.0883002	0.225678	1	1206	tags=18%, list=10%, signal=20%
GSE15750_WT_VS_TRAF6KO_DAY10_EFF_CD8_TCELL_DN	134	0.263849	1.25117	0.0852713	0.226665	1	3005	tags=31%, list=26%, signal=42%
GSE12484_HEALTHY_VS_PERIDONTITIS_NEUTROPHILS_UP	83	0.28735	1.25117	0.0911162	0.226437	1	1505	tags=24%, list=13%, signal=27%
GSE2770_UNTREATED_VS_TGFB_AND_IL4_TREATED_ACT_CD4_TCELL_4H_UP	146	0.265779	1.25099	0.0712468	0.226553	1	2030	tags=24%, list=17%, signal=29%
GSE17721_CTRL_VS_LPS_0.5H_BMDC_DN	150	0.260747	1.2503	0.0649038	0.22765	1	1230	tags=18%, list=10%, signal=20%
GSE18281_SUBCAPSULAR_VS_CENTRAL_CORTICAL_REGION_OF_THYMUS_UP	121	0.269565	1.2501	0.104762	0.227792	1	1686	tags=17%, list=14%, signal=20%
GSE3982_DC_VS_CENT_MEMORY_CD4_TCELL_DN	115	0.272291	1.2501	0.103614	0.227573	1	2626	tags=31%, list=22%, signal=40%
GSE3982_MAC_VS_BCELL_DN	138	0.263221	1.24915	0.0880952	0.229201	1	3305	tags=41%, list=28%, signal=56%
GSE22589_HEALTHY_VS_HIV_INFECTED_DC_UP	163	0.256156	1.249	0.0637755	0.229221	1	2353	tags=25%, list=20%, signal=31%
GSE10463_CD40L_AND_VA347_VS_CD40L_IN_DC_UP	127	0.269013	1.24892	0.078481	0.229118	1	2722	tags=30%, list=23%, signal=39%
GSE36392_EOSINOPHIL_VS_MAC_IL25_TREATED_LUNG_UP	122	0.267304	1.2489	0.100515	0.228941	1	2056	tags=24%, list=18%, signal=29%
GSE3920_UNTREATED_VS_IFNA_TREATED_ENDOTHELIAL_CELL_UP	131	0.260813	1.24882	0.0825	0.228855	1	2545	tags=31%, list=22%, signal=39%
GSE17974_IL4_AND_ANTI_IL12_VS_UNTREATED_48H_ACT_CD4_TCELL_DN	100	0.275774	1.24861	0.108491	0.229061	1	941	tags=17%, list=8%, signal=18%
GSE22935_WT_VS_MYD88_KO_MACROPHAGE_UP	144	0.259224	1.2479	0.0963855	0.230169	1	2028	tags=24%, list=17%, signal=28%
GSE13411_SWITCHED_MEMORY_BCELL_VS_PLASMA_CELL_UP	157	0.259649	1.24748	0.0751295	0.230674	1	2731	tags=31%, list=23%, signal=40%
GSE19198_6H_VS_24H_IL21_TREATED_TCELL_DN	136	0.260712	1.24719	0.074359	0.23103	1	2915	tags=34%, list=25%, signal=44%
GSE17974_IL4_AND_ANTI_IL12_VS_UNTREATED_48H_ACT_CD4_TCELL_UP	114	0.269637	1.24684	0.102941	0.231485	1	2122	tags=26%, list=18%, signal=32%
GSE5542_IFNG_VS_IFNA_AND_IFNG_TREATED_EPITHELIAL_CELLS_24H_DN	142	0.259418	1.24666	0.0761421	0.231646	1	1658	tags=22%, list=14%, signal=25%
GSE13493_DP_VS_CD4INTCD8POS_THYMOCYTE_UP	145	0.260933	1.24657	0.0773196	0.231576	1	3394	tags=38%, list=29%, signal=53%
GSE33162_HDAC3_KO_VS_HDAC3_KO_MACROPHAGE_UP	141	0.262418	1.246	0.0913462	0.232444	1	2241	tags=29%, list=19%, signal=36%
GSE24574_BCL6_HIGH_TFH_VS_TCONV_CD4_TCELL_UP	125	0.265031	1.24579	0.0951276	0.232645	1	1335	tags=18%, list=11%, signal=20%
GSE13762_CTRL_VS_125_VITAMIND_DAY5_DC_UP	87	0.281664	1.24577	0.120773	0.232451	1	1144	tags=18%, list=10%, signal=20%
GSE15930_STIM_VS_STIM_AND_IL12_48H_CD8_T_CELL_UP	150	0.258266	1.24552	0.0726817	0.232728	1	2324	tags=26%, list=20%, signal=32%
GSE43700_UNTREATED_VS_IL10_TREATED_PBMC_DN	139	0.261419	1.24456	0.0833333	0.234463	1	1845	tags=23%, list=16%, signal=27%
GSE22886_DAY0_VS_DAY1_MONOCYTE_IN_CULTURE_UP	145	0.257811	1.24436	0.0754258	0.234631	1	2755	tags=32%, list=23%, signal=41%
GSE360_HIGH_DOSE_B_MALAYI_VS_M_TUBERCULOSIS_DC_DN	114	0.271191	1.24428	0.0929095	0.234548	1	2301	tags=32%, list=20%, signal=40%
GSE13411_IGM_MEMORY_BCELL_VS_PLASMA_CELL_UP	144	0.261203	1.24423	0.0794872	0.234408	1	2952	tags=32%, list=25%, signal=42%
GSE3982_MEMORY_CD4_TCELL_VS_BCELL_UP	123	0.266199	1.24419	0.0885781	0.234249	1	3101	tags=42%, list=26%, signal=57%
GSE40274_FOXP3_VS_FOXP3_AND_PBX1_TRANSDUCED_ACTIVATED_CD4_TCELL_DN	138	0.261343	1.24412	0.071066	0.234154	1	2452	tags=29%, list=21%, signal=36%
GSE5589_IL6_KO_VS_IL10_KO_LPS_AND_IL10_STIM_MACROPHAGE_45MIN_UP	140	0.259453	1.24404	0.0776699	0.234057	1	1818	tags=19%, list=15%, signal=23%
GSE15659_NAIVE_CD4_TCELL_VS_ACTIVATED_TREG_UP	121	0.264765	1.24393	0.0895884	0.234017	1	2810	tags=36%, list=24%, signal=47%
GSE13547_CTRL_VS_ANTI_IGM_STIM_ZFX_KO_BCELL_12H_DN	117	0.262938	1.24382	0.101176	0.23397	1	2136	tags=27%, list=18%, signal=33%
GSE2405_0H_VS_12H_A_PHAGOCYTOPHILUM_STIM_NEUTROPHIL_UP	134	0.262755	1.2438	0.0987342	0.233799	1	1596	tags=22%, list=14%, signal=26%
GSE21546_UNSTIM_VS_ANTI_CD3_STIM_SAP1A_KO_AND_ELK1_KO_DP_THYMOCYTES_DN	77	0.289006	1.24369	0.127962	0.233797	1	1405	tags=23%, list=12%, signal=26%
GSE40666_STAT1_KO_VS_STAT4_KO_CD8_TCELL_DN	92	0.282939	1.24189	0.110831	0.237366	1	1771	tags=23%, list=15%, signal=27%
GSE20366_EX_VIVO_VS_DEC205_CONVERSION_NAIVE_CD4_TCELL_DN	128	0.268427	1.24177	0.0939759	0.23733	1	2337	tags=29%, list=20%, signal=36%
GSE34515_CD16_POS_MONOCYTE_VS_DC_DN	150	0.258869	1.24152	0.0886918	0.237638	1	2802	tags=38%, list=24%, signal=49%
GSE28783_ANTI_MIR33_VS_UNTREATED_ATHEROSCLEROSIS_MACROPHAGE_UP	131	0.259197	1.24129	0.0761671	0.237855	1	2492	tags=27%, list=21%, signal=34%
GSE19941_IL10_KO_VS_IL10_KO_AND_NFKBP50_KO_UNSTIM_MACROPHAGE_DN	147	0.260801	1.24107	0.062201	0.238098	1	2713	tags=33%, list=23%, signal=42%
GSE15930_STIM_VS_STIM_AND_IFNAB_72H_CD8_T_CELL_DN	159	0.253754	1.24091	0.0745501	0.238183	1	1556	tags=19%, list=13%, signal=21%
GSE21774_CD62L_POS_CD56_BRIGHT_VS_CD62L_NEG_CD56_DIM_NK_CELL_UP	130	0.266093	1.24036	0.0855746	0.239004	1	1380	tags=20%, list=12%, signal=22%
GSE360_HIGH_DOSE_B_MALAYI_VS_M_TUBERCULOSIS_MAC_DN	130	0.265785	1.24033	0.0868486	0.238831	1	1267	tags=19%, list=11%, signal=21%
GSE41176_WT_VS_TAK1_KO_UNSTIM_BCELL_DN	114	0.271021	1.24021	0.105793	0.238853	1	2035	tags=23%, list=17%, signal=27%
GSE43955_TH0_VS_TGFB_IL6_TH17_ACT_CD4_TCELL_30H_DN	144	0.257825	1.2396	0.103797	0.239861	1	2723	tags=33%, list=23%, signal=43%
GSE11864_UNTREATED_VS_CSF1_PAM3CYS_IN_MAC_UP	145	0.260427	1.23933	0.0740741	0.240153	1	3094	tags=36%, list=26%, signal=48%
GSE36476_YOUNG_VS_OLD_DONOR_MEMORY_CD4_TCELL_72H_TSST_ACT_DN	138	0.257787	1.23926	0.100515	0.240095	1	2510	tags=29%, list=21%, signal=36%
GSE4590_SMALL_VS_VPREB_POS_LARGE_PRE_BCELL_UP	130	0.260707	1.23876	0.0758294	0.240865	1	3365	tags=35%, list=29%, signal=49%
GSE19401_UNSTIM_VS_PAM2CSK4_STIM_FOLLICULAR_DC_DN	144	0.263865	1.23783	0.0876777	0.242451	1	2664	tags=32%, list=23%, signal=41%
GSE17721_CTRL_VS_GARDIQUIMOD_8H_BMDC_DN	139	0.255445	1.23776	0.0973236	0.242363	1	1176	tags=16%, list=10%, signal=17%
GSE40274_CTRL_VS_EOS_TRANSDUCED_ACTIVATED_CD4_TCELL_DN	99	0.275132	1.23762	0.0778302	0.242439	1	1806	tags=29%, list=15%, signal=34%
GSE5589_UNSTIM_VS_45MIN_LPS_STIM_MACROPHAGE_UP	153	0.255332	1.23753	0.0636132	0.242401	1	2009	tags=24%, list=17%, signal=28%
GSE10325_CD4_TCELL_VS_BCELL_UP	138	0.25842	1.23732	0.0906921	0.242551	1	2693	tags=33%, list=23%, signal=42%
GSE21670_STAT3_KO_VS_WT_CD4_TCELL_IL6_TREATED_DN	144	0.259519	1.23691	0.1	0.243078	1	2811	tags=33%, list=24%, signal=43%
GSE43863_DAY6_EFF_VS_DAY150_MEM_LY6C_INT_CXCR5POS_CD4_TCELL_UP	143	0.256736	1.23672	0.0806846	0.243241	1	2809	tags=38%, list=24%, signal=49%
GSE9988_LPS_VS_VEHICLE_TREATED_MONOCYTE_DN	136	0.262008	1.23663	0.0743405	0.243172	1	1786	tags=22%, list=15%, signal=26%
GSE411_100MIN_VS_400MIN_IL6_STIM_MACROPHAGE_DN	165	0.253435	1.2363	0.0946291	0.243594	1	1886	tags=24%, list=16%, signal=28%
GSE45365_CD8A_DC_VS_CD11B_DC_IFNAR_KO_MCMV_INFECTION_DN	96	0.274627	1.23616	0.104116	0.243633	1	1213	tags=23%, list=10%, signal=25%
GSE2706_R848_VS_R848_AND_LPS_8H_STIM_DC_DN	112	0.270938	1.23614	0.094431	0.243441	1	2530	tags=30%, list=22%, signal=38%
GSE39022_LN_VS_SPLEEN_DC_DN	146	0.257365	1.23605	0.0870712	0.243377	1	2714	tags=33%, list=23%, signal=42%
GSE13484_12H_VS_3H_YF17D_VACCINE_STIM_PBMC_DN	141	0.259101	1.23598	0.0971129	0.243261	1	3036	tags=33%, list=26%, signal=44%
GSE15733_BM_VS_SPLEEN_MEMORY_CD4_TCELL_UP	119	0.263713	1.2357	0.0961538	0.243634	1	1821	tags=22%, list=16%, signal=26%
GSE16450_CTRL_VS_IFNA_12H_STIM_IMMATURE_NEURON_CELL_LINE_DN	109	0.268804	1.23551	0.097619	0.243771	1	2474	tags=29%, list=21%, signal=37%
GSE11864_CSF1_IFNG_VS_CSF1_PAM3CYS_IN_MAC_UP	133	0.259218	1.23547	0.109948	0.243635	1	2298	tags=26%, list=20%, signal=31%
GSE17721_POLYIC_VS_PAM3CSK4_12H_BMDC_UP	154	0.256377	1.23468	0.0698795	0.244991	1	2166	tags=27%, list=18%, signal=32%
GSE17721_LPS_VS_GARDIQUIMOD_0.5H_BMDC_UP	136	0.258819	1.23353	0.0995146	0.247139	1	1632	tags=22%, list=14%, signal=25%
GSE2128_CTRL_VS_MIMETOPE_NEGATIVE_SELECTION_DP_THYMOCYTE_C57BL6_UP	124	0.262194	1.23349	0.102381	0.246969	1	2309	tags=30%, list=20%, signal=37%
GSE43863_DAY6_EFF_VS_DAY150_MEM_TH1_CD4_TCELL_UP	129	0.261486	1.23319	0.10245	0.247382	1	2210	tags=29%, list=19%, signal=35%
GSE27786_LIN_NEG_VS_ERYTHROBLAST_UP	157	0.252642	1.23305	0.087886	0.24743	1	2352	tags=27%, list=20%, signal=33%
GSE46242_TH1_VS_ANERGIC_TH1_CD4_TCELL_WITH_EGR2_DELETED_UP	125	0.261417	1.23304	0.0913462	0.247204	1	1879	tags=22%, list=16%, signal=26%
GSE23114_PERITONEAL_CAVITY_B1A_BCELL_VS_SPLEEN_BCELL_IN_SLE2C1_MOUSE_DN	126	0.265411	1.23229	0.0798005	0.248528	1	2110	tags=28%, list=18%, signal=34%
GSE4984_GALECTIN1_VS_LPS_STIM_DC_DN	136	0.260696	1.23195	0.0963542	0.24901	1	2483	tags=27%, list=21%, signal=34%
GSE28737_FOLLICULAR_VS_MARGINAL_ZONE_BCELL_BCL6_HET_DN	138	0.258498	1.23181	0.068421	0.249051	1	2983	tags=36%, list=25%, signal=48%
GSE7509_DC_VS_MONOCYTE_UP	155	0.255906	1.23115	0.0790816	0.250166	1	2141	tags=28%, list=18%, signal=34%
GSE22025_UNTREATED_VS_TGFB1_AND_PROGESTERONE_TREATED_CD4_TCELL_UP	133	0.261532	1.23104	0.0965347	0.25013	1	2766	tags=32%, list=24%, signal=42%
GSE30153_LUPUS_VS_HEALTHY_DONOR_BCELL_DN	132	0.260466	1.23002	0.119438	0.252029	1	2455	tags=33%, list=21%, signal=41%
GSE7460_FOXP3_MUT_VS_WT_ACT_WITH_TGFB_TCONV_DN	155	0.254814	1.22992	0.0800971	0.251988	1	2480	tags=33%, list=21%, signal=41%
GSE6259_33D1_POS_DC_VS_CD4_TCELL_DN	131	0.261579	1.22965	0.0979499	0.252335	1	2114	tags=27%, list=18%, signal=32%
GSE19512_NAUTRAL_VS_INDUCED_TREG_UP	137	0.257032	1.22894	0.0807292	0.253537	1	1470	tags=18%, list=13%, signal=21%
GSE9650_NAIVE_VS_MEMORY_CD8_TCELL_DN	133	0.256114	1.22884	0.100478	0.253499	1	1854	tags=23%, list=16%, signal=27%
GSE32255_WT_UNSTIM_VS_JMJD2D_KNOCKDOWN_4H_LPS_STIM_DC_UP	130	0.261573	1.22861	0.104738	0.253802	1	2519	tags=32%, list=21%, signal=40%
GSE6092_IFNG_VS_IFNG_AND_B_BURGDORFERI_INF_ENDOTHELIAL_CELL_UP	149	0.257202	1.22822	0.0922693	0.254377	1	3475	tags=44%, list=30%, signal=62%
GSE6259_33D1_POS_DC_VS_CD8_TCELL_UP	76	0.287525	1.2282	0.107656	0.254167	1	1059	tags=16%, list=9%, signal=17%
GSE37534_GW1929_VS_PIOGLITAZONE_TREATED_CD4_TCELL_PPARG1_FOXP3_TRANSDUCED_UP	103	0.268572	1.22682	0.110294	0.256873	1	1451	tags=18%, list=12%, signal=21%
GSE17186_BLOOD_VS_CORD_BLOOD_CD21LOW_TRANSITIONAL_BCELL_UP	153	0.251808	1.22676	0.0831409	0.256775	1	1658	tags=24%, list=14%, signal=27%
GSE4590_SMALL_VS_LARGE_PRE_BCELL_UP	115	0.269061	1.22637	0.0888325	0.257281	1	2454	tags=31%, list=21%, signal=39%
GSE26495_NAIVE_VS_PD1LOW_CD8_TCELL_DN	130	0.257828	1.22635	0.10687	0.257084	1	2940	tags=40%, list=25%, signal=53%
GSE22025_UNTREATED_VS_TGFB1_TREATED_CD4_TCELL_DN	113	0.266371	1.22634	0.117647	0.256855	1	2795	tags=34%, list=24%, signal=44%
GSE34205_HEALTHY_VS_FLU_INF_INFANT_PBMC_DN	113	0.263928	1.22515	0.0929705	0.259143	1	578	tags=15%, list=5%, signal=16%
GSE3982_MAST_CELL_VS_BCELL_DN	126	0.261986	1.2251	0.102138	0.259017	1	2826	tags=33%, list=24%, signal=42%
GSE8621_UNSTIM_VS_LPS_PRIMED_AND_LPS_STIM_MACROPHAGE_DN	147	0.253949	1.22502	0.0902256	0.25892	1	1927	tags=25%, list=16%, signal=30%
GSE14350_TREG_VS_TEFF_IN_IL2RB_KO_UP	153	0.253474	1.22477	0.0698254	0.259231	1	1260	tags=16%, list=11%, signal=18%
GSE37301_HEMATOPOIETIC_STEM_CELL_VS_CD4_TCELL_UP	114	0.263306	1.22472	0.109756	0.25908	1	1550	tags=20%, list=13%, signal=23%
GSE44649_WT_VS_MIR155_KO_NAIVE_CD8_TCELL_DN	140	0.256334	1.22428	0.0902439	0.259796	1	1827	tags=27%, list=16%, signal=32%
GSE20727_DNFB_ALLERGEN_VS_ROS_INH_AND_DNFB_ALLERGEN_TREATED_DC_UP	109	0.269355	1.22426	0.119701	0.259581	1	3635	tags=50%, list=31%, signal=71%
GSE15750_WT_VS_TRAF6KO_DAY6_EFF_CD8_TCELL_DN	136	0.257364	1.22422	0.0974359	0.259442	1	1658	tags=20%, list=14%, signal=23%
GSE3337_CTRL_VS_4H_IFNG_IN_CD8POS_DC_UP	145	0.257153	1.22422	0.0847458	0.259204	1	2283	tags=26%, list=19%, signal=31%
GSE17812_WT_VS_THPOK_KO_MEMORY_CD8_TCELL_UP	155	0.250148	1.2236	0.0985577	0.260229	1	2269	tags=27%, list=19%, signal=33%
GSE6269_HEALTHY_VS_E_COLI_INF_PBMC_DN	96	0.272664	1.22354	0.134615	0.260101	1	2727	tags=39%, list=23%, signal=50%
GSE339_CD8POS_VS_CD4CD8DN_DC_IN_CULTURE_UP	159	0.25102	1.22336	0.0810185	0.260251	1	2131	tags=24%, list=18%, signal=29%
GSE36888_STAT5_AB_KNOCKIN_VS_WT_TCELL_IL2_TREATED_2H_UP	141	0.256659	1.22323	0.109453	0.260296	1	1006	tags=17%, list=9%, signal=18%
GSE32128_INOS_DEPENDENT_VS_INOS_INDEPENDENT_ACTIVATED_TCELL_UP	149	0.256998	1.2228	0.0888889	0.260983	1	2461	tags=29%, list=21%, signal=36%
GSE27241_WT_CTRL_VS_DIGOXIN_TREATED_RORGT_KO_CD4_TCELL_IN_TH17_POLARIZING_CONDITIONS_UP	129	0.257135	1.22264	0.109557	0.261079	1	2354	tags=27%, list=20%, signal=34%
GSE369_PRE_VS_POST_IL6_INJECTION_SOCS3_KO_LIVER_UP	141	0.256781	1.22263	0.10199	0.260853	1	2887	tags=34%, list=25%, signal=45%
GSE3982_EOSINOPHIL_VS_DC_UP	130	0.257379	1.22239	0.0858586	0.261143	1	2547	tags=31%, list=22%, signal=39%
GSE3982_CTRL_VS_PMA_STIM_EOSINOPHIL_DN	112	0.268304	1.22211	0.110577	0.261528	1	3013	tags=35%, list=26%, signal=46%
GSE30083_SP1_VS_SP4_THYMOCYTE_DN	133	0.254873	1.22162	0.101896	0.262325	1	3160	tags=38%, list=27%, signal=52%
GSE26030_TH1_VS_TH17_DAY15_POST_POLARIZATION_DN	138	0.256164	1.22102	0.102041	0.263335	1	2402	tags=28%, list=20%, signal=34%
GSE15330_LYMPHOID_MULTIPOTENT_VS_MEGAKARYOCYTE_ERYTHROID_PROGENITOR_DN	156	0.254921	1.2208	0.093199	0.263556	1	2356	tags=26%, list=20%, signal=32%
GSE28130_ACTIVATED_VS_INDUCEED_TREG_UP	136	0.258	1.22073	0.105943	0.263471	1	2030	tags=22%, list=17%, signal=26%
GSE25123_WT_VS_PPARG_KO_MACROPHAGE_DN	135	0.258566	1.2203	0.107914	0.264148	1	2413	tags=26%, list=21%, signal=32%
GSE13946_CTRL_VS_DSS_COLITIS_GD_TCELL_FROM_COLON_UP	119	0.260775	1.22004	0.120603	0.264492	1	1445	tags=18%, list=12%, signal=20%
GSE24726_WT_VS_E2_2_KO_PDC_DAY6_POST_DELETION_DN	161	0.25188	1.22003	0.0959596	0.26427	1	2760	tags=36%, list=24%, signal=46%
GSE19941_LPS_VS_LPS_AND_IL10_STIM_IL10_KO_MACROPHAGE_DN	108	0.266092	1.21931	0.108235	0.265501	1	2083	tags=25%, list=18%, signal=30%
GSE24634_TEFF_VS_TCONV_DAY10_IN_CULTURE_DN	136	0.257439	1.2191	0.11165	0.265705	1	2122	tags=26%, list=18%, signal=32%
GSE24634_TEFF_VS_TCONV_DAY5_IN_CULTURE_DN	124	0.259278	1.21794	0.0977995	0.268	1	2776	tags=33%, list=24%, signal=43%
GSE20715_0H_VS_6H_OZONE_LUNG_UP	144	0.254866	1.21788	0.108247	0.267879	1	1449	tags=18%, list=12%, signal=20%
GSE22886_NAIVE_CD4_TCELL_VS_MONOCYTE_DN	124	0.262435	1.21737	0.117225	0.268735	1	2472	tags=31%, list=21%, signal=38%
GSE6259_FLT3L_INDUCED_VS_WT_SPLENIC_DC_33D1_POS_DN	110	0.267357	1.21737	0.11639	0.268508	1	1059	tags=14%, list=9%, signal=15%
GOLDRATH_NAIVE_VS_MEMORY_CD8_TCELL_DN	125	0.258725	1.21724	0.112088	0.268513	1	1849	tags=23%, list=16%, signal=27%
GSE24081_CONTROLLER_VS_PROGRESSOR_HIV_SPECIFIC_CD8_TCELL_DN	109	0.262636	1.21722	0.133787	0.268313	1	703	tags=14%, list=6%, signal=15%
GSE16385_UNTREATED_VS_12H_ROSIGLITAZONE_IFNG_TNF_TREATED_MACROPHAGE_UP	123	0.258785	1.21677	0.123116	0.26911	1	2350	tags=28%, list=20%, signal=35%
GSE34156_TLR1_TLR2_LIGAND_VS_NOD2_AND_TLR1_TLR2_LIGAND_6H_TREATED_MONOCYTE_UP	135	0.256328	1.21673	0.0896226	0.268933	1	3457	tags=41%, list=29%, signal=57%
GSE23568_CTRL_VS_ID3_TRANSDUCED_CD8_TCELL_UP	154	0.248914	1.21562	0.0913706	0.271122	1	2667	tags=31%, list=23%, signal=39%
GSE29949_CD8_NEG_DC_SPLEEN_VS_MONOCYTE_BONE_MARROW_DN	140	0.25605	1.21545	0.110831	0.271261	1	2821	tags=34%, list=24%, signal=45%
GSE6259_33D1_POS_VS_DEC205_POS_SPLENIC_DC_DN	139	0.253764	1.21534	0.105793	0.271262	1	2495	tags=29%, list=21%, signal=36%
GSE43955_1H_VS_42H_ACT_CD4_TCELL_WITH_TGFB_IL6_DN	138	0.255173	1.21522	0.102244	0.271256	1	2393	tags=29%, list=20%, signal=36%
GSE20500_CTRL_VS_RETINOIC_ACID_TREATED_CD4_TCELL_DN	129	0.257592	1.2152	0.0900243	0.271054	1	1838	tags=25%, list=16%, signal=29%
GSE15330_HSC_VS_MEGAKARYOCYTE_ERYTHROID_PROGENITOR_DN	134	0.256246	1.21502	0.103448	0.271191	1	1608	tags=25%, list=14%, signal=28%
GSE360_L_MAJOR_VS_T_GONDII_MAC_UP	124	0.258302	1.2147	0.122931	0.271654	1	2487	tags=32%, list=21%, signal=41%
GSE30971_WBP7_HET_VS_KO_MACROPHAGE_2H_LPS_STIM_UP	133	0.258086	1.21413	0.0973872	0.272618	1	1190	tags=17%, list=10%, signal=19%
GSE22886_NAIVE_CD4_TCELL_VS_NEUTROPHIL_DN	120	0.260463	1.214	0.112245	0.272629	1	2379	tags=27%, list=20%, signal=33%
GSE32423_MEMORY_VS_NAIVE_CD8_TCELL_IL7_DN	154	0.248149	1.2138	0.100503	0.272822	1	2927	tags=32%, list=25%, signal=43%
GSE27786_LSK_VS_ERYTHROBLAST_DN	121	0.25858	1.21337	0.114634	0.273554	1	1457	tags=17%, list=12%, signal=20%
GSE16385_ROSIGLITAZONE_VS_UNTREATED_IFNG_TNF_STIM_MACROPHAGE_UP	139	0.255181	1.21337	0.0885417	0.273339	1	2666	tags=29%, list=23%, signal=37%
GSE21033_CTRL_VS_POLYIC_STIM_DC_1H_DN	144	0.254716	1.21318	0.116279	0.273513	1	1716	tags=22%, list=15%, signal=25%
GSE7460_CD8_TCELL_VS_CD4_TCELL_ACT_UP	127	0.255534	1.21316	0.124069	0.2733	1	734	tags=13%, list=6%, signal=14%
GSE27241_WT_VS_RORGT_KO_TH17_POLARIZED_CD4_TCELL_TREATED_WITH_DIGOXIN_UP	146	0.251673	1.21272	0.10929	0.274029	1	3168	tags=33%, list=27%, signal=44%
GSE10239_KLRG1INT_VS_KLRG1HIGH_EFF_CD8_TCELL_UP	155	0.247578	1.21236	0.0812065	0.274606	1	1364	tags=17%, list=12%, signal=19%
GSE44732_UNSTIM_VS_IL27_STIM_IMATURE_DC_UP	139	0.254884	1.21232	0.1	0.274444	1	2700	tags=31%, list=23%, signal=40%
GSE369_IFNG_KO_VS_WT_LIVER_DN	175	0.244365	1.21222	0.0892857	0.274456	1	1513	tags=17%, list=13%, signal=19%
GSE360_DC_VS_MAC_UP	142	0.250575	1.21208	0.104478	0.274532	1	2622	tags=28%, list=22%, signal=36%
GSE17721_POLYIC_VS_CPG_6H_BMDC_DN	153	0.248291	1.21201	0.103448	0.274421	1	771	tags=13%, list=7%, signal=14%
GSE22886_NAIVE_VS_IGM_MEMORY_BCELL_UP	139	0.256003	1.2117	0.123153	0.274845	1	2412	tags=29%, list=21%, signal=37%
GSE37301_CD4_TCELL_VS_GRANULOCYTE_MONOCYTE_PROGENITOR_DN	124	0.261561	1.21167	0.088729	0.274652	1	2628	tags=31%, list=22%, signal=40%
GSE2585_AIRE_KO_VS_WT_CD80_LOW_MTEC_DN	149	0.250684	1.21152	0.104712	0.274717	1	846	tags=12%, list=7%, signal=13%
GSE17186_NAIVE_VS_CD21LOW_TRANSITIONAL_BCELL_DN	147	0.250547	1.2115	0.113065	0.274512	1	2653	tags=31%, list=23%, signal=40%
GSE43955_10H_VS_60H_ACT_CD4_TCELL_WITH_TGFB_IL6_DN	134	0.254433	1.2115	0.102222	0.274272	1	933	tags=16%, list=8%, signal=18%
GSE21927_SPLENIC_C26GM_TUMOROUS_VS_BONE_MARROW_MONOCYTES_UP	85	0.279189	1.21137	0.142191	0.274297	1	1903	tags=21%, list=16%, signal=25%
GSE21670_UNTREATED_VS_TGFB_TREATED_CD4_TCELL_DN	134	0.254773	1.21115	0.117512	0.274529	1	1843	tags=23%, list=16%, signal=27%
GSE38681_WT_VS_LYL1_KO_LYMPHOID_PRIMED_MULTIPOTENT_PROGENITOR_UP	162	0.245402	1.21104	0.11335	0.274535	1	2606	tags=28%, list=22%, signal=35%
GSE24726_WT_VS_E2_2_KO_PDC_DN	159	0.248343	1.21081	0.0959596	0.274799	1	2876	tags=37%, list=25%, signal=48%
GSE10240_IL17_VS_IL17_AND_IL22_STIM_PRIMARY_BRONCHIAL_EPITHELIAL_CELLS_DN	148	0.250983	1.21067	0.0997567	0.27483	1	3253	tags=43%, list=28%, signal=58%
GSE4748_CTRL_VS_CYANOBACTERIUM_LPSLIKE_STIM_DC_3H_UP	133	0.251761	1.21052	0.115288	0.274934	1	1746	tags=23%, list=15%, signal=26%
GSE7831_1H_VS_4H_CPG_STIM_PDC_DN	140	0.255033	1.209	0.0960187	0.277941	1	1268	tags=16%, list=11%, signal=17%
GSE26727_WT_VS_KLF2_KO_LPS_STIM_MACROPHAGE_DN	144	0.246635	1.20875	0.0939086	0.278299	1	1789	tags=21%, list=15%, signal=24%
GSE43863_LY6C_INT_CXCR5POS_VS_LY6C_LOW_CXCR5NEG_EFFECTOR_CD4_TCELL_UP	140	0.252235	1.20868	0.108696	0.27819	1	1445	tags=21%, list=12%, signal=23%
GSE18791_UNSTIM_VS_NEWCATSLE_VIRUS_DC_1H_UP	90	0.275827	1.20858	0.149038	0.278161	1	2120	tags=28%, list=18%, signal=34%
GSE32034_UNTREATED_VS_ROSIGLIZATONE_TREATED_LY6C_LOW_MONOCYTE_UP	99	0.267849	1.20689	0.15122	0.281618	1	2483	tags=32%, list=21%, signal=41%
GSE16385_UNTREATED_VS_12H_ROSIGLITAZONE_IL4_TREATED_MACROPHAGE_UP	156	0.250037	1.20654	0.108312	0.282128	1	1779	tags=20%, list=15%, signal=23%
GSE13547_WT_VS_ZFX_KO_BCELL_ANTI_IGM_STIM_2H_DN	125	0.258168	1.2065	0.119804	0.281987	1	1783	tags=22%, list=15%, signal=26%
GSE17721_PAM3CSK4_VS_GADIQUIMOD_8H_BMDC_DN	143	0.251639	1.20614	0.120853	0.282549	1	2746	tags=33%, list=23%, signal=42%
GSE36392_TYPE_2_MYELOID_VS_NEUTROPHIL_IL25_TREATED_LUNG_UP	147	0.256265	1.2058	0.101695	0.283114	1	2342	tags=29%, list=20%, signal=35%
GSE16266_LPS_VS_HEATSHOCK_AND_LPS_STIM_MEF_DN	153	0.250224	1.20576	0.107969	0.282951	1	2534	tags=26%, list=22%, signal=33%
GSE19923_E2A_KO_VS_HEB_AND_E2A_KO_DP_THYMOCYTE_UP	148	0.24813	1.20493	0.100719	0.284502	1	1167	tags=19%, list=10%, signal=21%
GSE36009_UNSTIM_VS_LPS_STIM_NLRP10_KO_DC_UP	156	0.249249	1.20493	0.118812	0.284259	1	1523	tags=20%, list=13%, signal=23%
GSE13547_CTRL_VS_ANTI_IGM_STIM_BCELL_2H_UP	121	0.257497	1.20489	0.110024	0.284116	1	1765	tags=20%, list=15%, signal=23%
GSE15330_LYMPHOID_MULTIPOTENT_VS_MEGAKARYOCYTE_ERYTHROID_PROGENITOR_IKAROS_KO_UP	129	0.255955	1.20431	0.10514	0.285198	1	2255	tags=30%, list=19%, signal=37%
GSE36078_UNTREATED_VS_AD5_INF_IL1R_KO_MOUSE_LUNG_DC_DN	139	0.251746	1.20276	0.124694	0.288483	1	3064	tags=35%, list=26%, signal=47%
GSE22886_TH1_VS_TH2_12H_ACT_UP	145	0.252534	1.20274	0.111111	0.28826	1	1927	tags=23%, list=16%, signal=28%
GSE41176_UNSTIM_VS_ANTI_IGM_STIM_BCELL_6H_DN	147	0.251297	1.20272	0.10219	0.288085	1	2816	tags=32%, list=24%, signal=42%
GSE3982_BASOPHIL_VS_NKCELL_UP	131	0.253904	1.20271	0.128329	0.287855	1	2309	tags=28%, list=20%, signal=35%
GSE21360_TERTIARY_VS_QUATERNARY_MEMORY_CD8_TCELL_UP	132	0.256162	1.20191	0.109181	0.289418	1	2389	tags=30%, list=20%, signal=37%
GSE11961_MARGINAL_ZONE_BCELL_VS_GERMINAL_CENTER_BCELL_DAY7_UP	140	0.253452	1.20169	0.117333	0.289716	1	2496	tags=31%, list=21%, signal=39%
GSE46606_IRF4HIGH_VS_WT_CD40L_IL2_IL5_DAY1_STIMULATED_BCELL_DN	142	0.253827	1.2014	0.09799	0.290149	1	3366	tags=36%, list=29%, signal=50%
GSE6674_ANTI_IGM_VS_CPG_STIM_BCELL_UP	154	0.247825	1.20118	0.109974	0.290443	1	2101	tags=25%, list=18%, signal=30%
GSE13411_NAIVE_VS_IGM_MEMORY_BCELL_UP	124	0.255556	1.20103	0.126492	0.290558	1	2018	tags=27%, list=17%, signal=32%
GSE26156_DOUBLE_POSITIVE_VS_CD4_SINGLE_POSITIVE_THYMOCYTE_UP	154	0.251618	1.20037	0.100478	0.291864	1	3367	tags=38%, list=29%, signal=53%
GSE27241_CTRL_VS_DIGOXIN_TREATED_RORGT_KO_CD4_TCELL_IN_TH17_POLARIZING_CONDITIONS_DN	129	0.257752	1.20028	0.140187	0.291796	1	2524	tags=33%, list=22%, signal=41%
GSE2770_IL12_AND_TGFB_VS_IL4_TREATED_ACT_CD4_TCELL_48H_UP	144	0.245344	1.20011	0.109453	0.291903	1	1911	tags=24%, list=16%, signal=28%
GSE339_CD8POS_VS_CD4CD8DN_DC_DN	150	0.250653	1.19963	0.109453	0.292718	1	2036	tags=25%, list=17%, signal=29%
GSE360_DC_VS_MAC_DN	146	0.250885	1.19955	0.105145	0.292638	1	2073	tags=23%, list=18%, signal=28%
GSE7831_UNSTIM_VS_INFLUENZA_STIM_PDC_1H_DN	150	0.248629	1.19932	0.101064	0.292893	1	2838	tags=33%, list=24%, signal=43%
GSE46606_UNSTIM_VS_CD40L_IL2_IL5_DAY1_STIMULATED_BCELL_DN	155	0.243575	1.19896	0.103194	0.293472	1	1706	tags=20%, list=15%, signal=23%
GSE2124_CTRL_VS_LYMPHOTOXIN_BETA_TREATED_MLN_UP	116	0.259523	1.19867	0.103275	0.293909	1	2799	tags=33%, list=24%, signal=43%
GSE21360_PRIMARY_VS_TERTIARY_MEMORY_CD8_TCELL_UP	155	0.247015	1.19845	0.119681	0.294174	1	1860	tags=24%, list=16%, signal=28%
GSE3982_DC_VS_EFF_MEMORY_CD4_TCELL_DN	122	0.260509	1.19843	0.140845	0.293989	1	3168	tags=37%, list=27%, signal=50%
GSE22140_HEALTHY_VS_ARTHRITIC_MOUSE_CD4_TCELL_DN	151	0.247565	1.19737	0.130982	0.296215	1	1997	tags=25%, list=17%, signal=29%
GSE14769_UNSTIM_VS_360MIN_LPS_BMDM_DN	144	0.247196	1.19656	0.125	0.29785	1	2949	tags=34%, list=25%, signal=45%
GSE9509_10MIN_VS_30MIN_LPS_STIM_IL10_KO_MACROPHAGE_DN	130	0.254119	1.19656	0.130641	0.297596	1	3463	tags=39%, list=30%, signal=55%
GSE32901_TH1_VS_TH17_NEG_CD4_TCELL_UP	87	0.272705	1.1965	0.14	0.29748	1	2700	tags=32%, list=23%, signal=41%
GSE23568_CTRL_TRANSDUCED_VS_WT_CD8_TCELL_DN	134	0.253802	1.19586	0.12761	0.298695	1	2241	tags=27%, list=19%, signal=33%
GSE18203_CTRL_VS_INTRATUMORAL_CPG_INJ_MC38_TUMOR_UP	137	0.252196	1.19584	0.157767	0.29847	1	3243	tags=40%, list=28%, signal=55%
GSE20366_TREG_VS_NAIVE_CD4_TCELL_DEC205_CONVERSION_UP	137	0.249333	1.19579	0.1	0.298351	1	1689	tags=23%, list=14%, signal=26%
GSE21063_WT_VS_NFATC1_KO_16H_ANTI_IGM_STIM_BCELL_UP	149	0.24528	1.19552	0.117207	0.298754	1	2128	tags=27%, list=18%, signal=32%
GSE7460_TCONV_VS_TREG_LN_DN	145	0.250013	1.19498	0.120614	0.299733	1	2634	tags=31%, list=22%, signal=40%
GSE43955_1H_VS_10H_ACT_CD4_TCELL_DN	148	0.246312	1.19498	0.102439	0.29948	1	2793	tags=32%, list=24%, signal=42%
GSE43955_1H_VS_60H_ACT_CD4_TCELL_UP	135	0.252815	1.19476	0.130653	0.299746	1	2023	tags=27%, list=17%, signal=32%
GSE360_LOW_DOSE_B_MALAYI_VS_M_TUBERCULOSIS_DC_DN	120	0.251987	1.19395	0.133652	0.301393	1	2165	tags=26%, list=18%, signal=31%
GSE22196_HEALTHY_VS_OBESE_MOUSE_SKIN_GAMMADELTA_TCELL_DN	145	0.246181	1.1938	0.13615	0.301507	1	1270	tags=18%, list=11%, signal=20%
GSE11961_PLASMA_CELL_DAY7_VS_GERMINAL_CENTER_BCELL_DAY40_UP	141	0.248491	1.19366	0.125	0.301562	1	1935	tags=26%, list=16%, signal=30%
GSE17580_UNINFECTED_VS_S_MANSONI_INF_TREG_UP	143	0.249981	1.19354	0.14604	0.301565	1	2514	tags=30%, list=21%, signal=38%
GSE24726_WT_VS_E2_2_KO_PDC_DAY4_POST_DELETION_UP	156	0.249472	1.19341	0.111959	0.301597	1	2881	tags=34%, list=25%, signal=44%
GSE19401_PAM2CSK4_VS_RETINOIC_ACID_AND_PAM2CSK4_STIM_FOLLICULAR_DC_UP	134	0.250825	1.19334	0.130982	0.301497	1	2233	tags=28%, list=19%, signal=34%
GSE28783_CTRL_ANTI_MIR_VS_UNTREATED_ATHEROSCLEROSIS_MACROPHAGE_DN	131	0.250349	1.19332	0.138568	0.301303	1	1821	tags=25%, list=16%, signal=29%
GSE12845_IGD_NEG_BLOOD_VS_PRE_GC_TONSIL_BCELL_DN	144	0.249701	1.19302	0.129902	0.301729	1	1413	tags=19%, list=12%, signal=22%
GSE39820_IL1B_IL6_VS_IL1B_IL6_IL23A_TREATED_CD4_TCELL_UP	128	0.253793	1.19238	0.137056	0.30297	1	2296	tags=29%, list=20%, signal=36%
GSE13738_TCR_VS_BYSTANDER_ACTIVATED_CD4_TCELL_DN	139	0.248924	1.19223	0.151515	0.303082	1	3256	tags=40%, list=28%, signal=54%
GSE33425_CD161_HIGH_VS_NEG_CD8_TCELL_UP	152	0.245786	1.19199	0.134118	0.303403	1	2919	tags=34%, list=25%, signal=44%
GSE3039_ALPHAALPHA_CD8_TCELL_VS_B2_BCELL_DN	147	0.248671	1.19185	0.121065	0.303466	1	1619	tags=21%, list=14%, signal=24%
GSE17721_CTRL_VS_LPS_4H_BMDC_DN	141	0.252652	1.1914	0.143529	0.304288	1	2251	tags=30%, list=19%, signal=36%
GSE17721_LPS_VS_PAM3CSK4_2H_BMDC_UP	136	0.251069	1.19135	0.120823	0.304128	1	1195	tags=18%, list=10%, signal=20%
GSE29949_MICROGLIA_VS_DC_BRAIN_UP	133	0.250604	1.19106	0.146907	0.304554	1	2624	tags=29%, list=22%, signal=36%
GSE21670_TGFB_VS_IL6_TREATED_CD4_TCELL_UP	129	0.252909	1.19052	0.11655	0.305555	1	2119	tags=27%, list=18%, signal=33%
GSE13306_RA_VS_UNTREATED_TREG_DN	121	0.255927	1.19	0.1477	0.306541	1	2097	tags=24%, list=18%, signal=29%
GSE21360_PRIMARY_VS_QUATERNARY_MEMORY_CD8_TCELL_DN	143	0.247237	1.18977	0.130326	0.306797	1	3608	tags=45%, list=31%, signal=64%
GSE9509_LPS_VS_LPS_AND_IL10_STIM_IL10_KO_MACROPHAGE_10MIN_UP	132	0.251214	1.18925	0.126492	0.30779	1	1818	tags=24%, list=15%, signal=28%
GSE369_SOCS3_KO_VS_WT_LIVER_POST_IL6_INJECTION_DN	141	0.248251	1.18895	0.128866	0.308213	1	2159	tags=28%, list=18%, signal=33%
GSE42021_TCONV_PLN_VS_CD24LO_TCONV_THYMUS_DN	154	0.245559	1.18858	0.118863	0.308849	1	1849	tags=20%, list=16%, signal=24%
GSE17721_LPS_VS_PAM3CSK4_1H_BMDC_DN	154	0.244634	1.18854	0.145363	0.308692	1	2715	tags=30%, list=23%, signal=38%
GSE13762_CTRL_VS_125_VITAMIND_DAY12_DC_UP	99	0.266794	1.18843	0.164678	0.308652	1	1684	tags=23%, list=14%, signal=27%
GSE339_EX_VIVO_VS_IN_CULTURE_CD4POS_DC_DN	147	0.244506	1.18788	0.11809	0.309706	1	2236	tags=26%, list=19%, signal=32%
GSE25088_WT_VS_STAT6_KO_MACROPHAGE_UP	144	0.246538	1.18773	0.125908	0.309834	1	2359	tags=26%, list=20%, signal=33%
GSE24634_NAIVE_CD4_TCELL_VS_DAY10_IL4_CONV_TREG_UP	135	0.25078	1.18753	0.136919	0.310043	1	1474	tags=16%, list=13%, signal=18%
GSE17721_POLYIC_VS_CPG_2H_BMDC_DN	144	0.244855	1.18702	0.117783	0.310968	1	3019	tags=35%, list=26%, signal=46%
GSE17721_CTRL_VS_CPG_4H_BMDC_DN	136	0.246984	1.18666	0.119403	0.311594	1	2870	tags=32%, list=24%, signal=41%
GSE15324_NAIVE_VS_ACTIVATED_ELF4_KO_CD8_TCELL_UP	153	0.244874	1.18616	0.131926	0.312563	1	2469	tags=27%, list=21%, signal=34%
GSE20500_RETINOIC_ACID_VS_RARA_ANTAGONIST_TREATED_CD4_TCELL_DN	138	0.250745	1.18598	0.125	0.312783	1	2731	tags=34%, list=23%, signal=44%
GSE14415_INDUCED_TREG_VS_FOXP3_KO_INDUCED_TREG_IL2_CULTURE_UP	109	0.257266	1.18578	0.16	0.312962	1	558	tags=12%, list=5%, signal=12%
GSE25123_CTRL_VS_IL4_AND_ROSIGLITAZONE_STIM_MACROPHAGE_UP	149	0.243599	1.18564	0.141414	0.313036	1	1710	tags=21%, list=15%, signal=25%
GSE17721_LPS_VS_CPG_12H_BMDC_UP	142	0.248518	1.1855	0.145238	0.313114	1	2067	tags=23%, list=18%, signal=27%
GSE2405_0H_VS_3H_A_PHAGOCYTOPHILUM_STIM_NEUTROPHIL_DN	102	0.261579	1.18517	0.135714	0.313571	1	1341	tags=20%, list=11%, signal=22%
GSE3337_4H_VS_16H_IFNG_IN_CD8POS_DC_UP	160	0.244417	1.18438	0.125604	0.31519	1	1587	tags=19%, list=14%, signal=22%
GSE17721_PAM3CSK4_VS_CPG_4H_BMDC_DN	151	0.247498	1.18424	0.112782	0.315236	1	2086	tags=26%, list=18%, signal=31%
GSE3982_EOSINOPHIL_VS_EFF_MEMORY_CD4_TCELL_DN	140	0.247015	1.18419	0.117788	0.315095	1	2364	tags=29%, list=20%, signal=35%
GSE1448_CTRL_VS_ANTI_VALPHA2_DP_THYMOCYTE_UP	146	0.246264	1.18407	0.141827	0.315121	1	2296	tags=26%, list=20%, signal=32%
GSE5463_CTRL_VS_DEXAMETHASONE_TREATED_THYMOCYTE_UP	155	0.242845	1.18388	0.13835	0.31537	1	1931	tags=23%, list=16%, signal=27%
GSE19772_CTRL_VS_HCMV_INF_MONOCYTES_AND_PI3K_INHIBITION_UP	134	0.249005	1.18364	0.139949	0.315705	1	2385	tags=25%, list=20%, signal=31%
GSE3982_NEUTROPHIL_VS_CENT_MEMORY_CD4_TCELL_UP	142	0.246916	1.18357	0.144578	0.315644	1	2407	tags=30%, list=21%, signal=37%
GSE39152_CD103_NEG_VS_POS_MEMORY_CD8_TCELL_DN	153	0.243498	1.18314	0.125	0.316383	1	1838	tags=23%, list=16%, signal=27%
GSE13547_CTRL_VS_ANTI_IGM_STIM_ZFX_KO_BCELL_12H_UP	104	0.258253	1.18292	0.162037	0.316645	1	2001	tags=25%, list=17%, signal=30%
GSE21670_TGFB_VS_IL6_TREATED_STAT3_KO_CD4_TCELL_DN	138	0.249145	1.18288	0.129442	0.316476	1	1263	tags=17%, list=11%, signal=18%
GSE17721_CTRL_VS_LPS_8H_BMDC_DN	143	0.247477	1.1828	0.142119	0.31643	1	2092	tags=24%, list=18%, signal=29%
GSE15659_CD45RA_NEG_CD4_TCELL_VS_ACTIVATED_TREG_UP	120	0.254594	1.18276	0.138952	0.316287	1	2798	tags=33%, list=24%, signal=43%
GSE24142_EARLY_THYMIC_PROGENITOR_VS_DN2_THYMOCYTE_FETAL_DN	121	0.254963	1.18253	0.162095	0.316587	1	2342	tags=31%, list=20%, signal=38%
GSE25087_TREG_VS_TCONV_ADULT_UP	136	0.246826	1.18238	0.13245	0.316692	1	2862	tags=35%, list=24%, signal=45%
GSE28449_WT_VS_LRF_KO_GERMINAL_CENTER_BCELL_DN	133	0.24741	1.18237	0.135417	0.316446	1	3814	tags=44%, list=33%, signal=65%
GSE46606_UNSTIM_VS_CD40L_IL2_IL5_1DAY_STIMULATED_IRF4_KO_BCELL_UP	143	0.247093	1.18201	0.128806	0.31707	1	1944	tags=24%, list=17%, signal=29%
GSE37301_HEMATOPOIETIC_STEM_CELL_VS_CD4_TCELL_DN	84	0.270357	1.182	0.170316	0.316839	1	3149	tags=45%, list=27%, signal=61%
GSE2770_IL12_AND_TGFB_VS_IL4_TREATED_ACT_CD4_TCELL_6H_DN	119	0.25135	1.18196	0.13835	0.316664	1	3133	tags=40%, list=27%, signal=54%
GSE7548_NAIVE_VS_DAY28_PCC_IMMUNIZATION_CD4_TCELL_DN	126	0.251124	1.18147	0.135922	0.317592	1	2848	tags=32%, list=24%, signal=41%
GSE22886_NAIVE_CD4_TCELL_VS_DC_UP	133	0.251108	1.1813	0.13285	0.317731	1	1105	tags=15%, list=9%, signal=16%
GSE4748_CYANOBACTERIUM_LPSLIKE_VS_LPS_AND_CYANOBACTERIUM_LPSLIKE_STIM_DC_3H_DN	91	0.267706	1.18124	0.167411	0.317651	1	2122	tags=27%, list=18%, signal=33%
GSE3720_VD1_VS_VD2_GAMMADELTA_TCELL_UP	149	0.245452	1.18107	0.132883	0.31774	1	1357	tags=17%, list=12%, signal=19%
GSE18281_PERIMEDULLARY_CORTICAL_REGION_VS_WHOLE_CORTEX_THYMUS_DN	113	0.255953	1.18102	0.125926	0.31761	1	3129	tags=41%, list=27%, signal=55%
GSE17186_NAIVE_VS_CD21LOW_TRANSITIONAL_BCELL_UP	147	0.241054	1.18086	0.109223	0.317724	1	1890	tags=26%, list=16%, signal=30%
GSE11973_MIR223_KOVS_WT_BONE_MARROW_NEUTROPHIL_DN	139	0.248582	1.18084	0.133166	0.317515	1	1592	tags=19%, list=14%, signal=21%
KAECH_NAIVE_VS_MEMORY_CD8_TCELL_UP	145	0.247057	1.1808	0.151079	0.317335	1	1751	tags=21%, list=15%, signal=25%
GSE3691_IFN_PRODUCING_KILLER_DC_VS_PLASMACYTOID_DC_SPLEEN_DN	141	0.245414	1.18041	0.140741	0.318043	1	2447	tags=27%, list=21%, signal=34%
GSE4590_SMALL_VS_LARGE_PRE_BCELL_DN	113	0.256894	1.18038	0.129032	0.31785	1	1914	tags=27%, list=16%, signal=31%
GSE1460_NAIVE_CD4_TCELL_ADULT_BLOOD_VS_THYMIC_STROMAL_CELL_UP	136	0.250424	1.18032	0.125604	0.317745	1	2241	tags=31%, list=19%, signal=38%
GSE20715_WT_VS_TLR4_KO_6H_OZONE_LUNG_DN	154	0.246736	1.1803	0.0979381	0.317545	1	3379	tags=37%, list=29%, signal=51%
GSE2826_WT_VS_XID_BCELL_DN	146	0.24771	1.18013	0.127021	0.31767	1	1858	tags=25%, list=16%, signal=30%
GSE6090_UNSTIM_VS_DC_SIGN_STIM_DC_DN	87	0.266801	1.18004	0.166287	0.31762	1	2517	tags=31%, list=21%, signal=39%
GSE17721_CTRL_VS_GARDIQUIMOD_24H_BMDC_DN	145	0.245858	1.17978	0.128713	0.317981	1	2013	tags=22%, list=17%, signal=26%
GSE17721_LPS_VS_GARDIQUIMOD_8H_BMDC_DN	163	0.242218	1.17937	0.123786	0.318729	1	1961	tags=23%, list=17%, signal=27%
GSE41867_DAY8_VS_DAY15_LCMV_CLONE13_EFFECTOR_CD8_TCELL_UP	152	0.241924	1.17902	0.152334	0.319397	1	2148	tags=27%, list=18%, signal=33%
GSE22033_UNTREATED_VS_MRL24_TREATED_MEF_DN	140	0.245583	1.1787	0.14742	0.31992	1	2664	tags=32%, list=23%, signal=41%
GSE10325_CD4_TCELL_VS_BCELL_DN	113	0.256718	1.17806	0.161369	0.321189	1	1696	tags=26%, list=14%, signal=30%
GSE45365_HEALTHY_VS_MCMV_INFECTION_CD11B_DC_UP	119	0.254542	1.1778	0.138889	0.321536	1	2230	tags=24%, list=19%, signal=30%
GSE20198_IL12_IL18_VS_IFNA_TREATED_ACT_CD4_TCELL_DN	156	0.245121	1.17751	0.124365	0.32201	1	2948	tags=35%, list=25%, signal=46%
GSE3982_DC_VS_MAC_UP	135	0.250795	1.17733	0.14951	0.322219	1	1262	tags=17%, list=11%, signal=19%
GSE19941_LPS_VS_LPS_AND_IL10_STIM_IL10_KO_NFKBP50_KO_MACROPHAGE_UP	141	0.244406	1.1773	0.149485	0.322045	1	1740	tags=22%, list=15%, signal=26%
GSE40277_EOS_AND_LEF1_TRANSDUCED_VS_CTRL_CD4_TCELL_UP	143	0.246849	1.17716	0.163158	0.322164	1	1951	tags=27%, list=17%, signal=31%
GSE5679_CTRL_VS_RARA_AGONIST_AM580_TREATED_DC_UP	158	0.243999	1.17663	0.125604	0.323185	1	1748	tags=21%, list=15%, signal=24%
GSE10325_LUPUS_CD4_TCELL_VS_LUPUS_BCELL_DN	107	0.258581	1.17657	0.174528	0.323081	1	1932	tags=25%, list=16%, signal=30%
GSE3039_CD4_TCELL_VS_ALPHABETA_CD8_TCELL_DN	156	0.244622	1.17637	0.133838	0.323351	1	2634	tags=32%, list=22%, signal=41%
GSE45365_NK_CELL_VS_BCELL_DN	90	0.266733	1.17612	0.183529	0.323655	1	2748	tags=33%, list=23%, signal=43%
GSE2770_TGFB_AND_IL4_VS_IL4_TREATED_ACT_CD4_TCELL_6H_DN	150	0.245617	1.17587	0.129534	0.32403	1	1936	tags=22%, list=16%, signal=26%
GSE4590_PRE_BCELL_VS_LARGE_PRE_BCELL_UP	109	0.254646	1.17584	0.145125	0.323805	1	1235	tags=19%, list=11%, signal=21%
GSE13887_ACT_CD4_VS_NO_TREATED_CD4_TCELL_UP	74	0.272965	1.17562	0.178744	0.324082	1	1871	tags=26%, list=16%, signal=30%
GSE11924_TH1_VS_TH2_CD4_TCELL_UP	141	0.245428	1.17479	0.151365	0.325832	1	1966	tags=21%, list=17%, signal=25%
GSE16385_IFNG_TNF_VS_UNSTIM_MACROPHAGE_ROSIGLITAZONE_TREATED_DN	144	0.245098	1.17455	0.13924	0.326196	1	1889	tags=24%, list=16%, signal=29%
GSE3982_CENT_MEMORY_CD4_TCELL_VS_NKCELL_DN	130	0.246073	1.1744	0.154217	0.326303	1	1557	tags=22%, list=13%, signal=25%
GSE22886_NAIVE_CD4_TCELL_VS_MONOCYTE_UP	120	0.251131	1.1738	0.148058	0.327548	1	1081	tags=17%, list=9%, signal=18%
GSE18281_PERIMEDULLARY_CORTICAL_REGION_VS_WHOLE_MEDULLA_THYMUS_UP	147	0.242519	1.1737	0.150895	0.327526	1	3242	tags=33%, list=28%, signal=45%
GSE17721_CTRL_VS_LPS_1H_BMDC_DN	149	0.242656	1.17305	0.108861	0.328871	1	1738	tags=21%, list=15%, signal=24%
GSE20366_EX_VIVO_VS_HOMEOSTATIC_CONVERSION_NAIVE_CD4_TCELL_UP	138	0.244211	1.17287	0.137931	0.329074	1	3382	tags=41%, list=29%, signal=56%
GSE7764_IL15_TREATED_VS_CTRL_NK_CELL_24H_DN	145	0.242956	1.17239	0.153302	0.330009	1	1774	tags=21%, list=15%, signal=25%
GSE6259_FLT3L_INDUCED_VS_WT_SPLENIC_DC_33D1_POS_UP	127	0.247647	1.17237	0.130641	0.329799	1	1981	tags=24%, list=17%, signal=28%
GSE4748_CYANOBACTERIUM_LPSLIKE_VS_LPS_AND_CYANOBACTERIUM_LPSLIKE_STIM_DC_3H_UP	117	0.252769	1.17177	0.145933	0.331034	1	2886	tags=35%, list=25%, signal=46%
GSE26488_CTRL_VS_PEPTIDE_INJECTION_OT2_THYMOCYTE_DN	134	0.249309	1.17166	0.146835	0.331043	1	2767	tags=32%, list=24%, signal=42%
GSE40443_INDUCED_VS_TOTAL_TREG_DN	136	0.247693	1.17085	0.144186	0.332889	1	1292	tags=20%, list=11%, signal=22%
GSE3720_UNSTIM_VS_LPS_STIM_VD2_GAMMADELTA_TCELL_DN	90	0.263473	1.17032	0.151961	0.333959	1	2696	tags=30%, list=23%, signal=39%
GSE22886_CD4_TCELL_VS_BCELL_NAIVE_UP	137	0.24567	1.17017	0.144208	0.334092	1	2718	tags=30%, list=23%, signal=38%
GSE41176_UNSTIM_VS_ANTI_IGM_STIM_BCELL_1H_DN	135	0.248137	1.16955	0.157407	0.33546	1	1384	tags=19%, list=12%, signal=22%
GSE1791_CTRL_VS_NEUROMEDINU_IN_T_CELL_LINE_6H_UP	132	0.24328	1.16946	0.146988	0.335409	1	2857	tags=37%, list=24%, signal=49%
GSE37533_PPARG1_FOXP3_VS_PPARG2_FOXP3_TRANSDUCED_CD4_TCELL_DN	153	0.241561	1.16898	0.171216	0.336286	1	2377	tags=29%, list=20%, signal=36%
GSE29164_UNTREATED_VS_CD8_TCELL_AND_IL12_TREATED_MELANOMA_DAY7_DN	141	0.246964	1.16868	0.15641	0.336764	1	704	tags=13%, list=6%, signal=13%
GSE26669_CTRL_VS_COSTIM_BLOCK_MLR_CD4_TCELL_UP	136	0.24624	1.16849	0.13382	0.337032	1	2124	tags=24%, list=18%, signal=28%
GSE8621_UNSTIM_VS_LPS_STIM_MACROPHAGE_UP	147	0.241801	1.16838	0.14554	0.33704	1	1507	tags=19%, list=13%, signal=22%
GSE34156_UNTREATED_VS_24H_NOD2_LIGAND_TREATED_MONOCYTE_UP	111	0.256752	1.16818	0.181609	0.337334	1	2502	tags=35%, list=21%, signal=44%
GSE24142_EARLY_THYMIC_PROGENITOR_VS_DN3_THYMOCYTE_FETAL_DN	159	0.240167	1.168	0.156658	0.337499	1	2018	tags=25%, list=17%, signal=30%
GSE19825_IL2RALOW_VS_IL2RAHIGH_DAY3_EFF_CD8_TCELL_UP	149	0.243793	1.16791	0.142191	0.337469	1	2107	tags=24%, list=18%, signal=29%
GSE30971_CTRL_VS_LPS_STIM_MACROPHAGE_WBP7_HET_4H_UP	155	0.240488	1.16767	0.138756	0.337795	1	2132	tags=27%, list=18%, signal=33%
GSE2770_IL12_AND_TGFB_ACT_VS_ACT_CD4_TCELL_6H_UP	129	0.246231	1.16739	0.136919	0.338217	1	1778	tags=22%, list=15%, signal=26%
GSE22601_DOUBLE_NEGATIVE_VS_DOUBLE_POSITIVE_THYMOCYTE_DN	151	0.242065	1.16734	0.130435	0.338087	1	2166	tags=25%, list=18%, signal=30%
GSE11864_CSF1_IFNG_VS_CSF1_IFNG_PAM3CYS_IN_MAC_DN	127	0.251562	1.16649	0.170673	0.340038	1	1409	tags=19%, list=12%, signal=21%
GSE7460_FOXP3_MUT_VS_HET_ACT_TCONV_UP	123	0.248853	1.16641	0.151436	0.339976	1	2222	tags=25%, list=19%, signal=31%
GSE2770_UNTREATED_VS_ACT_CD4_TCELL_2H_UP	140	0.24475	1.16629	0.137306	0.340012	1	1817	tags=23%, list=15%, signal=27%
GSE25890_CTRL_VS_IL33_IL7_TREATED_NUOCYTES_DN	169	0.23594	1.16569	0.128713	0.341212	1	2147	tags=21%, list=18%, signal=26%
GSE20484_MCSG_VS_CXCL4_MONOCYTE_DERIVED_MACROPHAGE_DN	134	0.242483	1.16534	0.153453	0.341783	1	2750	tags=32%, list=23%, signal=41%
GSE27291_6H_VS_7D_STIM_GAMMADELTA_TCELL_DN	114	0.250094	1.16514	0.178571	0.342011	1	1991	tags=23%, list=17%, signal=27%
GSE29618_LAIV_VS_TIV_FLU_VACCINE_DAY7_BCELL_UP	119	0.251476	1.16509	0.176768	0.341854	1	2917	tags=34%, list=25%, signal=44%
GSE27859_DC_VS_CD11C_INT_F480_HI_MACROPHAGE_UP	162	0.23606	1.16458	0.127907	0.342952	1	1937	tags=22%, list=17%, signal=26%
GSE9650_NAIVE_VS_MEMORY_CD8_TCELL_UP	144	0.240092	1.16436	0.149038	0.343252	1	2020	tags=22%, list=17%, signal=27%
GSE12845_PRE_GC_VS_DARKZONE_GC_TONSIL_BCELL_UP	110	0.252062	1.16415	0.160584	0.343493	1	3687	tags=44%, list=31%, signal=63%
GSE9509_LPS_VS_LPS_AND_IL10_STIM_IL10_KO_MACROPHAGE_30MIN_DN	135	0.243707	1.16391	0.157895	0.343802	1	1416	tags=17%, list=12%, signal=19%
GSE24142_EARLY_THYMIC_PROGENITOR_VS_DN3_THYMOCYTE_DN	137	0.24659	1.16374	0.148325	0.343977	1	1842	tags=20%, list=16%, signal=24%
GSE6259_DEC205_POS_DC_VS_CD8_TCELL_DN	92	0.265226	1.16357	0.184091	0.344166	1	2511	tags=32%, list=21%, signal=40%
GSE36527_CD69_NEG_VS_POS_TREG_CD62L_LOS_KLRG1_NEG_DN	164	0.233832	1.16347	0.127182	0.344144	1	2324	tags=25%, list=20%, signal=31%
GSE36826_NORMAL_VS_STAPH_AUREUS_INF_SKIN_UP	133	0.242412	1.16335	0.140097	0.344176	1	2826	tags=28%, list=24%, signal=36%
GSE17721_LPS_VS_PAM3CSK4_8H_BMDC_UP	142	0.243826	1.16315	0.17217	0.344415	1	1865	tags=27%, list=16%, signal=31%
GSE2124_CTRL_VS_LYMPHOTOXIN_BETA_TREATED_MLN_DN	140	0.243666	1.16284	0.159601	0.344922	1	3255	tags=36%, list=28%, signal=49%
GSE9988_ANTI_TREM1_AND_LPS_VS_CTRL_TREATED_MONOCYTES_DN	150	0.237386	1.16261	0.153659	0.345299	1	1683	tags=21%, list=14%, signal=24%
GSE3400_UNTREATED_VS_IFNB_TREATED_MEF_DN	86	0.268226	1.16257	0.186916	0.34511	1	933	tags=17%, list=8%, signal=19%
GSE13522_CTRL_VS_T_CRUZI_Y_STRAIN_INF_SKIN_IFNAR_KO_UP	139	0.243441	1.16237	0.189189	0.345367	1	1818	tags=22%, list=15%, signal=25%
GSE21927_SPLEEN_VS_TUMOR_MONOCYTE_C57BL6_UP	95	0.258857	1.16177	0.18956	0.346617	1	1477	tags=21%, list=13%, signal=24%
GSE36476_YOUNG_VS_OLD_DONOR_MEMORY_CD4_TCELL_UP	136	0.248769	1.16156	0.171498	0.346919	1	2223	tags=30%, list=19%, signal=37%
GSE39916_B_CELL_SPLEEN_VS_PLASMA_CELL_BONE_MARROW_DN	129	0.24554	1.16139	0.14787	0.347157	1	2303	tags=27%, list=20%, signal=33%
GSE17721_0.5H_VS_24H_POLYIC_BMDC_UP	144	0.242904	1.16109	0.146988	0.347624	1	1616	tags=20%, list=14%, signal=23%
GSE13411_PLASMA_CELL_VS_MEMORY_BCELL_DN	142	0.242034	1.16106	0.161765	0.347441	1	3177	tags=31%, list=27%, signal=42%
GSE30083_SP1_VS_SP2_THYMOCYTE_UP	140	0.243957	1.16093	0.144	0.347507	1	605	tags=11%, list=5%, signal=12%
GSE37534_GW1929_VS_PIOGLITAZONE_TREATED_CD4_TCELL_PPARG1_FOXP3_TRANSDUCED_DN	156	0.237963	1.16044	0.145833	0.348542	1	1459	tags=17%, list=12%, signal=20%
GSE3920_UNTREATED_VS_IFNA_TREATED_FIBROBLAST_DN	153	0.239926	1.16025	0.147668	0.348759	1	1321	tags=16%, list=11%, signal=18%
GSE37416_0H_VS_3H_F_TULARENSIS_LVS_NEUTROPHIL_DN	151	0.24474	1.16002	0.163415	0.349084	1	1516	tags=19%, list=13%, signal=21%
KAECH_DAY15_EFF_VS_MEMORY_CD8_TCELL_DN	154	0.239737	1.15928	0.146409	0.350779	1	2022	tags=22%, list=17%, signal=26%
GSE40274_GATA1_VS_FOXP3_AND_GATA1_TRANSDUCED_ACTIVATED_CD4_TCELL_UP	141	0.241652	1.15913	0.171021	0.350904	1	2530	tags=28%, list=22%, signal=35%
GSE17721_POLYIC_VS_PAM3CSK4_24H_BMDC_UP	170	0.235203	1.15861	0.152672	0.352009	1	2777	tags=32%, list=24%, signal=41%
GSE30083_SP1_VS_SP2_THYMOCYTE_DN	118	0.248568	1.15847	0.172236	0.35212	1	1562	tags=22%, list=13%, signal=25%
GSE27670_CTRL_VS_LMP1_TRANSDUCED_GC_BCELL_UP	127	0.247943	1.15815	0.17096	0.352654	1	1389	tags=17%, list=12%, signal=19%
GSE26912_TUMORICIDAL_VS_CTRL_MACROPHAGE_DN	140	0.243257	1.1579	0.154964	0.352963	1	2732	tags=31%, list=23%, signal=40%
GSE21670_IL6_VS_TGFB_AND_IL6_TREATED_CD4_TCELL_UP	134	0.245131	1.15759	0.199531	0.353521	1	1564	tags=21%, list=13%, signal=24%
GSE13306_RA_VS_UNTREATED_TCONV_UP	142	0.243403	1.15745	0.154791	0.353574	1	2737	tags=30%, list=23%, signal=38%
GSE22935_WT_VS_MYD88_KO_MACROPHAGE_48H_MBOVIS_BCG_STIM_DN	152	0.239517	1.15742	0.147059	0.353395	1	1383	tags=16%, list=12%, signal=18%
GSE5589_LPS_VS_LPS_AND_IL10_STIM_IL6_KO_MACROPHAGE_45MIN_DN	146	0.238291	1.1572	0.152709	0.353709	1	2409	tags=28%, list=21%, signal=35%
GSE17721_CTRL_VS_GARDIQUIMOD_2H_BMDC_DN	147	0.240902	1.15681	0.185464	0.354468	1	1479	tags=20%, list=13%, signal=23%
GSE16385_MONOCYTE_VS_12H_ROSIGLITAZONE_TREATED_MACROPHAGE_DN	155	0.236295	1.1567	0.155556	0.35449	1	1913	tags=21%, list=16%, signal=25%
GSE1432_CTRL_VS_IFNG_24H_MICROGLIA_UP	166	0.236164	1.15632	0.159494	0.355282	1	3022	tags=34%, list=26%, signal=45%
GSE3994_WT_VS_PAC1_KO_ACTIVATED_MAST_CELL_DN	153	0.238137	1.15627	0.145408	0.355139	1	2570	tags=29%, list=22%, signal=36%
GSE2770_TGFB_AND_IL4_VS_TGFB_AND_IL12_TREATED_ACT_CD4_TCELL_2H_UP	94	0.25909	1.15619	0.217799	0.355079	1	2412	tags=27%, list=21%, signal=33%
GSE2770_TGFB_AND_IL4_ACT_VS_ACT_CD4_TCELL_6H_UP	142	0.239858	1.15617	0.161616	0.354865	1	2685	tags=32%, list=23%, signal=41%
GSE39556_CD8A_DC_VS_NK_CELL_MOUSE_3H_POST_POLYIC_INJ_DN	137	0.240099	1.15598	0.159817	0.355106	1	3296	tags=38%, list=28%, signal=52%
GSE17721_0.5H_VS_12H_GARDIQUIMOD_BMDC_UP	158	0.23981	1.15588	0.174941	0.355118	1	1147	tags=16%, list=10%, signal=17%
GSE26290_WT_VS_PDK1_KO_ANTI_CD3_AND_IL2_STIM_CD8_TCELL_UP	145	0.244292	1.15577	0.148837	0.355132	1	2700	tags=30%, list=23%, signal=39%
GSE12003_MIR223_KO_VS_WT_BM_PROGENITOR_8D_CULTURE_UP	78	0.261898	1.15553	0.17402	0.355484	1	2482	tags=27%, list=21%, signal=34%
GSE11057_CD4_CENT_MEM_VS_PBMC_UP	144	0.242172	1.15513	0.158654	0.356231	1	3232	tags=38%, list=28%, signal=52%
GSE45365_WT_VS_IFNAR_KO_CD11B_DC_UP	134	0.24434	1.15501	0.164216	0.356282	1	2352	tags=25%, list=20%, signal=30%
GSE41867_NAIVE_VS_DAY15_LCMV_CONE13_EFFECTOR_CD8_TCELL_DN	144	0.240636	1.15483	0.176179	0.35651	1	1358	tags=16%, list=12%, signal=18%
GSE7460_TCONV_VS_TREG_THYMUS_UP	151	0.240335	1.15469	0.170732	0.356659	1	2530	tags=28%, list=22%, signal=35%
GSE17186_MEMORY_VS_CD21LOW_TRANSITIONAL_BCELL_DN	128	0.245759	1.15456	0.176201	0.356761	1	3085	tags=34%, list=26%, signal=45%
GSE22589_HEALTHY_VS_SIV_INFECTED_DC_DN	133	0.245402	1.15456	0.158537	0.356507	1	1785	tags=22%, list=15%, signal=25%
GSE43955_1H_VS_20H_ACT_CD4_TCELL_UP	136	0.241373	1.15393	0.154589	0.357851	1	2732	tags=29%, list=23%, signal=37%
GSE17721_0.5H_VS_4H_GARDIQUIMOD_BMDC_DN	154	0.238477	1.15361	0.153846	0.358478	1	2332	tags=23%, list=20%, signal=28%
GSE5589_LPS_AND_IL10_VS_LPS_AND_IL6_STIM_MACROPHAGE_45MIN_DN	146	0.239393	1.15355	0.150358	0.358378	1	2291	tags=26%, list=20%, signal=32%
GSE9988_LOW_LPS_VS_VEHICLE_TREATED_MONOCYTE_DN	143	0.240327	1.15317	0.177677	0.359122	1	1786	tags=22%, list=15%, signal=25%
GSE17721_LPS_VS_CPG_1H_BMDC_DN	144	0.241986	1.15304	0.159705	0.35918	1	2762	tags=31%, list=24%, signal=40%
GSE3982_NKCELL_VS_TH2_UP	122	0.245722	1.1521	0.17506	0.361388	1	2574	tags=30%, list=22%, signal=37%
GSE24634_TEFF_VS_TCONV_DAY3_IN_CULTURE_DN	115	0.250297	1.15188	0.191142	0.361737	1	1068	tags=17%, list=9%, signal=18%
GSE23114_WT_VS_SLE2C1_MOUSE_SPLEEN_B1A_BCELL_UP	143	0.240351	1.15105	0.182448	0.363692	1	1665	tags=20%, list=14%, signal=23%
GSE3982_BASOPHIL_VS_NKCELL_DN	136	0.244397	1.1506	0.156627	0.364577	1	3232	tags=40%, list=28%, signal=54%
GSE2585_CTEC_VS_THYMIC_DC_UP	137	0.24201	1.15047	0.193627	0.364624	1	2928	tags=30%, list=25%, signal=39%
GSE41867_DAY15_EFFECTOR_VS_DAY30_EXHAUSTED_CD8_TCELL_LCMV_CLONE13_DN	169	0.232807	1.1501	0.140162	0.365382	1	2765	tags=30%, list=24%, signal=38%
GSE46143_CTRL_VS_LMP2A_TRANSDUCED_CD10_POS_GC_BCELL_UP	145	0.238678	1.14998	0.168646	0.36543	1	2057	tags=22%, list=18%, signal=26%
GSE3039_CD4_TCELL_VS_B1_BCELL_DN	117	0.247545	1.14981	0.178484	0.365636	1	1281	tags=22%, list=11%, signal=25%
GSE29618_BCELL_VS_MONOCYTE_DAY7_FLU_VACCINE_DN	123	0.246519	1.14981	0.206089	0.365367	1	2373	tags=31%, list=20%, signal=38%
GSE8515_CTRL_VS_IL1_4H_STIM_MAC_UP	140	0.242631	1.14931	0.160194	0.36641	1	2987	tags=37%, list=25%, signal=49%
GSE21670_UNTREATED_VS_TGFB_TREATED_STAT3_KO_CD4_TCELL_UP	140	0.243518	1.14884	0.174447	0.367327	1	2870	tags=31%, list=24%, signal=41%
GSE5542_UNTREATED_VS_IFNA_AND_IFNG_TREATED_EPITHELIAL_CELLS_24H_UP	153	0.237184	1.14856	0.157044	0.367795	1	2587	tags=27%, list=22%, signal=35%
GSE20198_UNTREATED_VS_IFNA_TREATED_ACT_CD4_TCELL_DN	165	0.234913	1.14842	0.151659	0.367926	1	2316	tags=25%, list=20%, signal=31%
GSE10325_LUPUS_CD4_TCELL_VS_LUPUS_MYELOID_DN	120	0.246918	1.14834	0.177305	0.367876	1	1884	tags=25%, list=16%, signal=29%
GSE17301_IFNA2_VS_IFNA2_AND_ACD3_ACD28_STIM_CD8_TCELL_DN	136	0.240626	1.14796	0.146402	0.36862	1	2751	tags=29%, list=23%, signal=37%
GSE360_L_DONOVANI_VS_B_MALAYI_HIGH_DOSE_MAC_UP	120	0.245631	1.14748	0.180049	0.369631	1	1844	tags=23%, list=16%, signal=26%
GSE26030_UNSTIM_VS_RESTIM_TH17_DAY15_POST_POLARIZATION_UP	140	0.237094	1.14726	0.176768	0.369952	1	1468	tags=18%, list=13%, signal=20%
GSE557_WT_VS_I_AB_KO_DC_UP	158	0.234164	1.14675	0.177378	0.371033	1	2206	tags=25%, list=19%, signal=31%
GSE43955_1H_VS_60H_ACT_CD4_TCELL_WITH_TGFB_IL6_DN	144	0.236622	1.14664	0.168766	0.371035	1	942	tags=16%, list=8%, signal=17%
GSE21360_NAIVE_VS_PRIMARY_MEMORY_CD8_TCELL_UP	115	0.248954	1.14632	0.188406	0.371577	1	2303	tags=30%, list=20%, signal=37%
GSE3982_NEUTROPHIL_VS_NKCELL_UP	138	0.243158	1.14577	0.177725	0.372746	1	3107	tags=36%, list=26%, signal=48%
GSE43955_TH0_VS_TGFB_IL6_TH17_ACT_CD4_TCELL_20H_UP	141	0.240797	1.14565	0.2	0.372778	1	1684	tags=21%, list=14%, signal=25%
GSE14350_IL2RB_KO_VS_WT_TREG_UP	141	0.240221	1.14497	0.193548	0.374301	1	930	tags=15%, list=8%, signal=16%
GSE26351_UNSTIM_VS_WNT_PATHWAY_STIM_HEMATOPOIETIC_PROGENITORS_UP	156	0.235622	1.1449	0.166667	0.37424	1	2065	tags=23%, list=18%, signal=28%
GSE1791_CTRL_VS_NEUROMEDINU_IN_T_CELL_LINE_12H_DN	92	0.258203	1.14439	0.208134	0.375326	1	2226	tags=30%, list=19%, signal=37%
GSE22935_UNSTIM_VS_24H_MBOVIS_BCG_STIM_MYD88_KO_MACROPHAGE_UP	154	0.233494	1.14361	0.165899	0.377128	1	2838	tags=31%, list=24%, signal=41%
GSE17721_12H_VS_24H_CPG_BMDC_UP	142	0.243085	1.14345	0.19697	0.377252	1	2268	tags=25%, list=19%, signal=30%
GSE34515_CD16_NEG_MONOCYTE_VS_DC_UP	138	0.241963	1.14323	0.173028	0.377596	1	2776	tags=35%, list=24%, signal=45%
GSE14415_FOXP3_KO_NATURAL_TREG_VS_TCONV_UP	135	0.243849	1.14312	0.179245	0.377625	1	2270	tags=25%, list=19%, signal=31%
GSE41978_KLRG1_HIGH_VS_LOW_EFFECTOR_CD8_TCELL_DN	148	0.237171	1.14294	0.17619	0.377835	1	4064	tags=42%, list=35%, signal=63%
GSE24634_NAIVE_CD4_TCELL_VS_DAY3_IL4_CONV_TREG_UP	143	0.239726	1.14275	0.171216	0.37808	1	1654	tags=22%, list=14%, signal=26%
GSE19198_1H_VS_6H_IL21_TREATED_TCELL_UP	93	0.255758	1.14274	0.181592	0.377839	1	1869	tags=26%, list=16%, signal=30%
GSE28783_ANTI_MIR33_VS_UNTREATED_ATHEROSCLEROSIS_MACROPHAGE_DN	138	0.238897	1.14257	0.1725	0.378048	1	2345	tags=25%, list=20%, signal=31%
GSE37533_PPARG1_FOXP3_VS_FOXP3_TRANSDUCED_CD4_TCELL_PIOGLITAZONE_TREATED_DN	162	0.233535	1.14244	0.182768	0.378145	1	2375	tags=26%, list=20%, signal=32%
GSE7460_FOXP3_MUT_VS_WT_ACT_TCONV_UP	141	0.239434	1.14191	0.196602	0.379263	1	1265	tags=18%, list=11%, signal=20%
GSE36078_WT_VS_IL1R_KO_LUNG_DC_DN	146	0.239573	1.14154	0.189781	0.379996	1	1862	tags=21%, list=16%, signal=25%
GSE29618_MONOCYTE_VS_PDC_DN	134	0.241444	1.14151	0.191038	0.379781	1	1158	tags=16%, list=10%, signal=17%
GSE13547_WT_VS_ZFX_KO_BCELL_ANTI_IGM_STIM_12H_UP	93	0.25626	1.14128	0.207317	0.380157	1	1787	tags=22%, list=15%, signal=25%
GSE20715_0H_VS_48H_OZONE_TLR4_KO_LUNG_DN	148	0.237617	1.14122	0.175904	0.380051	1	916	tags=14%, list=8%, signal=14%
GSE43955_TH0_VS_TGFB_IL6_IL23_TH17_ACT_CD4_TCELL_60H_DN	150	0.23796	1.13934	0.1875	0.384973	1	3007	tags=37%, list=26%, signal=49%
GSE5589_LPS_VS_LPS_AND_IL10_STIM_MACROPHAGE_45MIN_DN	154	0.237638	1.13905	0.1875	0.385517	1	1625	tags=21%, list=14%, signal=24%
GSE10325_LUPUS_CD4_TCELL_VS_LUPUS_BCELL_UP	136	0.238696	1.13894	0.194301	0.385533	1	2693	tags=33%, list=23%, signal=42%
GSE14000_TRANSLATED_RNA_VS_MRNA_16H_LPS_DC_UP	112	0.252824	1.13885	0.212264	0.385505	1	1758	tags=19%, list=15%, signal=22%
GSE7460_CTRL_VS_TGFB_TREATED_ACT_FOXP3_MUT_TCONV_DN	131	0.23716	1.13876	0.198547	0.385504	1	2099	tags=24%, list=18%, signal=29%
GSE8384_CTRL_VS_B_ABORTUS_4H_MAC_CELL_LINE_UP	155	0.235207	1.13848	0.173028	0.386014	1	2228	tags=26%, list=19%, signal=32%
GSE13229_MATURE_VS_INTMATURE_NKCELL_DN	148	0.235989	1.13833	0.182716	0.386139	1	3168	tags=36%, list=27%, signal=48%
GSE29949_MICROGLIA_VS_DC_BRAIN_DN	133	0.239216	1.13745	0.198068	0.388353	1	2164	tags=29%, list=18%, signal=35%
GSE6269_HEALTHY_VS_E_COLI_INF_PBMC_UP	120	0.242891	1.13733	0.202864	0.388454	1	1790	tags=19%, list=15%, signal=22%
GSE19888_ADENOSINE_A3R_ACT_VS_TCELL_MEMBRANES_ACT_AND_A3R_INH_PRETREAT_IN_MAST_CELL_DN	144	0.23739	1.13701	0.198492	0.389025	1	3044	tags=33%, list=26%, signal=44%
GSE33292_WT_VS_TCF1_KO_DN3_THYMOCYTE_UP	138	0.23915	1.13662	0.20398	0.389873	1	3296	tags=38%, list=28%, signal=53%
GSE10094_LCMV_VS_LISTERIA_IND_EFF_CD4_TCELL_DN	117	0.24555	1.13654	0.182039	0.389815	1	2784	tags=30%, list=24%, signal=39%
GSE14350_IL2RB_KO_VS_WT_TEFF_UP	138	0.240109	1.13591	0.208817	0.391353	1	1598	tags=18%, list=14%, signal=21%
GSE18281_CORTICAL_THYMOCYTE_VS_WHOLE_CORTEX_THYMUS_UP	113	0.244145	1.13566	0.185185	0.391827	1	1684	tags=22%, list=14%, signal=26%
GSE45382_UNTREATED_VS_TGFB_TREATED_MACROPHAGES_DN	130	0.238674	1.13563	0.179724	0.391642	1	2236	tags=24%, list=19%, signal=29%
GSE9650_GP33_VS_GP276_LCMV_SPECIFIC_EXHAUSTED_CD8_TCELL_UP	137	0.237726	1.13554	0.194103	0.391629	1	1885	tags=25%, list=16%, signal=29%
GSE7548_NAIVE_VS_DAY7_PCC_IMMUNIZATION_CD4_TCELL_UP	146	0.236181	1.13542	0.177778	0.391674	1	2233	tags=25%, list=19%, signal=30%
GSE28737_WT_VS_BCL6_HET_MARGINAL_ZONE_BCELL_DN	134	0.238921	1.13526	0.18481	0.391843	1	1979	tags=25%, list=17%, signal=30%
GSE42021_TREG_PLN_VS_CD24LO_TREG_THYMUS_UP	138	0.238031	1.13501	0.197619	0.392268	1	1665	tags=20%, list=14%, signal=23%
GSE360_CTRL_VS_T_GONDII_DC_UP	144	0.237288	1.13493	0.200466	0.39224	1	1262	tags=16%, list=11%, signal=18%
GSE3982_EFF_MEMORY_CD4_TCELL_VS_TH2_UP	122	0.244422	1.13491	0.225064	0.392012	1	1544	tags=19%, list=13%, signal=21%
GSE40274_FOXP3_VS_FOXP3_AND_LEF1_TRANSDUCED_ACTIVATED_CD4_TCELL_DN	146	0.237748	1.13482	0.198646	0.392022	1	2482	tags=27%, list=21%, signal=33%
GSE12839_CTRL_VS_IL12_TREATED_PBMC_DN	81	0.26334	1.13481	0.234192	0.391751	1	1882	tags=20%, list=16%, signal=23%
GSE40666_WT_VS_STAT1_KO_CD8_TCELL_UP	137	0.236821	1.13479	0.185366	0.39156	1	2028	tags=23%, list=17%, signal=27%
GSE16385_ROSIGLITAZONE_IFNG_TNF_VS_IL4_STIM_MACROPHAGE_UP	142	0.235167	1.13459	0.203046	0.391845	1	1531	tags=22%, list=13%, signal=25%
GSE3982_EOSINOPHIL_VS_TH2_DN	159	0.234992	1.13429	0.185567	0.392406	1	1091	tags=15%, list=9%, signal=16%
GSE40666_NAIVE_VS_EFFECTOR_CD8_TCELL_WITH_IFNA_STIM_90MIN_UP	145	0.236042	1.13359	0.190024	0.394063	1	1943	tags=24%, list=17%, signal=29%
GSE25123_WT_VS_PPARG_KO_MACROPHAGE_ROSIGLITAZONE_STIM_DN	96	0.253428	1.13243	0.221973	0.397067	1	2487	tags=32%, list=21%, signal=41%
GSE13887_HEALTHY_VS_LUPUS_RESTING_CD4_TCELL_UP	71	0.268744	1.13235	0.226782	0.396967	1	1705	tags=28%, list=15%, signal=33%
GSE43863_NAIVE_VS_TFH_CD4_EFF_TCELL_D6_LCMV_DN	89	0.2525	1.13187	0.195704	0.398041	1	2817	tags=34%, list=24%, signal=44%
GSE13485_PRE_VS_POST_YF17D_VACCINATION_PBMC_UP	122	0.241717	1.13134	0.189573	0.399231	1	1415	tags=17%, list=12%, signal=19%
GSE9988_LOW_LPS_VS_ANTI_TREM1_AND_LPS_MONOCYTE_DN	132	0.23804	1.13116	0.203791	0.399488	1	2637	tags=29%, list=22%, signal=37%
GSE9946_IMMATURE_VS_MATURE_STIMULATORY_DC_UP	89	0.261295	1.13109	0.223039	0.399393	1	1727	tags=17%, list=15%, signal=20%
GSE24210_IL35_TREATED_VS_UNTREATED_TCONV_CD4_TCELL_UP	143	0.238331	1.13081	0.199041	0.399868	1	2574	tags=28%, list=22%, signal=35%
GSE1448_CTRL_VS_ANTI_VBETA5_DP_THYMOCYTE_UP	152	0.235846	1.13072	0.20197	0.39982	1	2428	tags=27%, list=21%, signal=34%
GSE9960_GRAM_POS_VS_GRAM_NEG_AND_POS_SEPSIS_PBMC_DN	136	0.239078	1.13037	0.215539	0.400578	1	2018	tags=20%, list=17%, signal=24%
GSE11057_PBMC_VS_MEM_CD4_TCELL_UP	112	0.245327	1.13006	0.214854	0.40118	1	2442	tags=30%, list=21%, signal=38%
GSE3982_MAST_CELL_VS_MAC_UP	144	0.236992	1.12914	0.175879	0.403387	1	2526	tags=26%, list=22%, signal=33%
GSE22229_RENAL_TRANSPLANT_VS_HEALTHY_PBMC_DN	143	0.238003	1.12912	0.206311	0.403166	1	2638	tags=30%, list=22%, signal=38%
GSE32986_GMCSF_VS_GMCSF_AND_CURDLAN_LOWDOSE_STIM_DC_DN	135	0.236659	1.12905	0.181604	0.403106	1	2614	tags=27%, list=22%, signal=34%
GSE28737_BCL6_HET_VS_BCL6_KO_FOLLICULAR_BCELL_DN	151	0.234285	1.12898	0.197531	0.40304	1	1475	tags=19%, list=13%, signal=22%
GSE24671_CTRL_VS_SENDAI_VIRUS_INFECTED_MOUSE_SPLENOCYTES_DN	150	0.234446	1.12877	0.180851	0.403336	1	3399	tags=37%, list=29%, signal=51%
GSE17721_PAM3CSK4_VS_CPG_6H_BMDC_DN	149	0.23126	1.12873	0.183771	0.403168	1	2757	tags=32%, list=23%, signal=41%
GSE32423_CTRL_VS_IL7_IL4_MEMORY_CD8_TCELL_UP	151	0.232147	1.12864	0.178654	0.40317	1	2892	tags=32%, list=25%, signal=42%
GSE7852_LN_VS_FAT_TCONV_UP	144	0.237161	1.12864	0.186893	0.402892	1	1163	tags=17%, list=10%, signal=19%
GSE2585_CD80_HIGH_VS_LOW_AIRE_KO_MTEC_UP	120	0.241567	1.12763	0.232614	0.405547	1	2130	tags=27%, list=18%, signal=32%
GSE36888_UNTREATED_VS_IL2_TREATED_STAT5_AB_KNOCKIN_TCELL_2H_UP	125	0.241849	1.12722	0.212815	0.406469	1	1970	tags=24%, list=17%, signal=29%
GSE29164_UNTREATED_VS_CD8_TCELL_TREATED_MELANOMA_DAY3_DN	140	0.237129	1.12672	0.20197	0.407558	1	1781	tags=21%, list=15%, signal=25%
GSE18791_CTRL_VS_NEWCASTLE_VIRUS_DC_1H_DN	106	0.247694	1.12623	0.234414	0.408634	1	2108	tags=26%, list=18%, signal=32%
GSE1460_INTRATHYMIC_T_PROGENITOR_VS_NAIVE_CD4_TCELL_CORD_BLOOD_DN	131	0.236168	1.12544	0.2	0.410623	1	2388	tags=30%, list=20%, signal=37%
GSE13547_WT_VS_ZFX_KO_BCELL_UP	114	0.24397	1.12464	0.214976	0.412639	1	3068	tags=33%, list=26%, signal=45%
GSE45365_BCELL_VS_CD8_TCELL_DN	104	0.244931	1.12464	0.234867	0.412362	1	1409	tags=21%, list=12%, signal=24%
GSE4984_LPS_VS_VEHICLE_CTRL_TREATED_DC_DN	141	0.235437	1.12461	0.191816	0.412171	1	3000	tags=35%, list=26%, signal=47%
GSE3982_BCELL_VS_CENT_MEMORY_CD4_TCELL_DN	129	0.237447	1.12414	0.198473	0.413275	1	2256	tags=27%, list=19%, signal=33%
GSE360_CTRL_VS_L_DONOVANI_MAC_DN	132	0.235459	1.12399	0.197995	0.413387	1	2220	tags=27%, list=19%, signal=32%
KAECH_NAIVE_VS_DAY15_EFF_CD8_TCELL_UP	157	0.232825	1.1236	0.204134	0.414207	1	2264	tags=27%, list=19%, signal=33%
GSE17721_POLYIC_VS_PAM3CSK4_6H_BMDC_DN	156	0.230402	1.12352	0.19407	0.414151	1	1499	tags=18%, list=13%, signal=20%
GSE27859_DC_VS_CD11C_INT_F480_INT_DC_DN	159	0.228687	1.12346	0.203046	0.414021	1	2081	tags=22%, list=18%, signal=26%
GSE3039_CD4_TCELL_VS_ALPHABETA_CD8_TCELL_UP	124	0.237706	1.12336	0.199029	0.413999	1	2355	tags=27%, list=20%, signal=33%
GSE46606_IRF4MID_VS_WT_CD40L_IL2_IL5_DAY1_STIMULATED_BCELL_UP	143	0.236576	1.12304	0.21	0.414662	1	2526	tags=28%, list=22%, signal=35%
GSE1448_CTRL_VS_ANTI_VALPHA2_DP_THYMOCYTE_DN	143	0.236115	1.12296	0.211268	0.414601	1	1806	tags=20%, list=15%, signal=24%
GSE41867_NAIVE_VS_DAY6_LCMV_ARMSTRONG_EFFECTOR_CD8_TCELL_DN	135	0.23701	1.12219	0.21513	0.416559	1	1748	tags=22%, list=15%, signal=26%
GSE10273_HIGH_IL7_VS_HIGH_IL7_AND_IRF4_IN_IRF4_8_NULL_PRE_BCELL_UP	153	0.230324	1.12217	0.216749	0.41632	1	2706	tags=30%, list=23%, signal=39%
GSE22935_UNSTIM_VS_48H_MBOVIS_BCG_STIM_MYD88_KO_MACROPHAGE_DN	125	0.240583	1.12217	0.227848	0.416035	1	1644	tags=18%, list=14%, signal=21%
GSE9006_HEALTHY_VS_TYPE_2_DIABETES_PBMC_AT_DX_DN	139	0.235833	1.12216	0.205607	0.415769	1	2457	tags=26%, list=21%, signal=32%
GSE19888_ADENOSINE_A3R_INH_VS_ACT_IN_MAST_CELL_DN	114	0.243872	1.12214	0.224586	0.415553	1	1944	tags=23%, list=17%, signal=27%
GSE11864_UNTREATED_VS_CSF1_PAM3CYS_IN_MAC_DN	137	0.234692	1.12198	0.194103	0.415691	1	2855	tags=31%, list=24%, signal=41%
GSE24634_TREG_VS_TCONV_POST_DAY3_IL4_CONVERSION_DN	139	0.235835	1.12174	0.184211	0.416123	1	3203	tags=39%, list=27%, signal=53%
GSE23308_CTRL_VS_CORTICOSTERONE_TREATED_MACROPHAGE_UP	150	0.234053	1.12167	0.195545	0.416053	1	2086	tags=25%, list=18%, signal=30%
GSE20715_0H_VS_24H_OZONE_LUNG_UP	140	0.234044	1.12104	0.188264	0.417666	1	2291	tags=26%, list=20%, signal=32%
GSE21033_CTRL_VS_POLYIC_STIM_DC_1H_UP	129	0.238709	1.12077	0.2	0.418125	1	2147	tags=25%, list=18%, signal=30%
GSE39820_CTRL_VS_IL1B_IL6_CD4_TCELL_DN	137	0.23522	1.11997	0.246914	0.420184	1	2841	tags=33%, list=24%, signal=43%
GSE20198_UNTREATED_VS_IFNA_TREATED_ACT_CD4_TCELL_UP	144	0.232961	1.11975	0.212435	0.420526	1	2676	tags=30%, list=23%, signal=38%
GSE14308_TH2_VS_TH1_DN	147	0.231006	1.11966	0.217391	0.420503	1	2879	tags=37%, list=25%, signal=49%
GSE24634_IL4_VS_CTRL_TREATED_NAIVE_CD4_TCELL_DAY7_DN	143	0.234949	1.11906	0.2475	0.421959	1	1928	tags=26%, list=16%, signal=31%
GSE7548_DAY7_VS_DAY28_PCC_IMMUNIZATION_CD4_TCELL_DN	141	0.232882	1.11894	0.212815	0.422006	1	1644	tags=20%, list=14%, signal=23%
GSE8835_CD4_VS_CD8_TCELL_UP	155	0.233512	1.11875	0.199029	0.422284	1	1688	tags=21%, list=14%, signal=25%
GSE14415_ACT_TCONV_VS_ACT_NATURAL_TREG_DN	128	0.236752	1.11875	0.23192	0.422018	1	2256	tags=24%, list=19%, signal=30%
GSE9988_ANTI_TREM1_AND_LPS_VS_VEHICLE_TREATED_MONOCYTES_DN	141	0.236259	1.11835	0.201474	0.422915	1	1786	tags=20%, list=15%, signal=23%
GSE31082_DP_VS_CD4_SP_THYMOCYTE_DN	145	0.235984	1.11828	0.214458	0.4228	1	1813	tags=22%, list=15%, signal=26%
GSE22601_DOUBLE_NEGATIVE_VS_CD4_SINGLE_POSITIVE_THYMOCYTE_UP	155	0.228718	1.11822	0.175481	0.42268	1	2101	tags=25%, list=18%, signal=29%
GSE22935_24H_VS_48H_MBOVIS_BCG_STIM_MYD88_KO_MACROPHAGE_UP	146	0.231386	1.11812	0.195652	0.422664	1	2152	tags=25%, list=18%, signal=30%
GSE23321_CENTRAL_MEMORY_VS_NAIVE_CD8_TCELL_DN	132	0.233512	1.11627	0.254079	0.427703	1	1331	tags=17%, list=11%, signal=19%
GSE43863_NAIVE_VS_MEMORY_TFH_CD4_TCELL_D150_LCMV_UP	144	0.231546	1.11625	0.217277	0.427476	1	1709	tags=20%, list=15%, signal=23%
GSE29618_PRE_VS_DAY7_POST_TIV_FLU_VACCINE_PDC_DN	152	0.231075	1.11614	0.196517	0.427538	1	2912	tags=32%, list=25%, signal=41%
GSE13485_DAY1_VS_DAY21_YF17D_VACCINE_PBMC_UP	130	0.235253	1.116	0.22619	0.427643	1	2111	tags=25%, list=18%, signal=30%
GSE26030_UNSTIM_VS_RESTIM_TH17_DAY15_POST_POLARIZATION_DN	147	0.230679	1.11595	0.206813	0.427492	1	1959	tags=24%, list=17%, signal=29%
GSE29949_MICROGLIA_BRAIN_VS_MONOCYTE_BONE_MARROW_UP	126	0.240205	1.11588	0.254453	0.427405	1	901	tags=13%, list=8%, signal=14%
GSE14000_TRANSLATED_RNA_VS_MRNA_4H_LPS_DC_UP	159	0.229553	1.11583	0.212411	0.42725	1	2408	tags=21%, list=21%, signal=26%
GSE2585_THYMIC_MACROPHAGE_VS_MTEC_DN	130	0.235734	1.11574	0.222749	0.427266	1	2137	tags=25%, list=18%, signal=30%
GSE21927_BALBC_VS_C57BL6_MONOCYTE_SPLEEN_UP	124	0.237013	1.11528	0.23192	0.428358	1	2297	tags=27%, list=20%, signal=33%
GSE25087_FETAL_VS_ADULT_TCONV_DN	129	0.236312	1.11508	0.2	0.428706	1	1810	tags=17%, list=15%, signal=20%
GSE20715_0H_VS_6H_OZONE_TLR4_KO_LUNG_UP	125	0.240616	1.11489	0.229117	0.428979	1	2588	tags=30%, list=22%, signal=39%
GSE37301_HEMATOPOIETIC_STEM_CELL_VS_GRAN_MONO_PROGENITOR_UP	115	0.242086	1.11471	0.217073	0.429194	1	1400	tags=20%, list=12%, signal=22%
GSE17721_CTRL_VS_POLYIC_8H_BMDC_DN	141	0.23129	1.11455	0.210526	0.429417	1	2304	tags=28%, list=20%, signal=35%
GSE17974_0H_VS_6H_IN_VITRO_ACT_CD4_TCELL_DN	153	0.230736	1.11449	0.243038	0.429293	1	1266	tags=17%, list=11%, signal=19%
GSE3203_INFLUENZA_INF_VS_IFNB_TREATED_LN_BCELL_DN	158	0.230794	1.11384	0.196126	0.430905	1	2228	tags=25%, list=19%, signal=31%
GSE8921_UNSTIM_0H_VS_TLR1_2_STIM_MONOCYTE_6H_DN	143	0.23216	1.11374	0.228365	0.43088	1	3022	tags=34%, list=26%, signal=45%
GSE12392_WT_VS_IFNB_KO_CD8A_NEG_SPLEEN_DC_DN	132	0.236531	1.11342	0.240786	0.431611	1	2748	tags=34%, list=23%, signal=44%
GSE22886_NAIVE_BCELL_VS_MONOCYTE_DN	131	0.235548	1.11331	0.228111	0.431642	1	2472	tags=27%, list=21%, signal=34%
GSE22140_HEALTHY_VS_ARTHRITIC_GERMFREE_MOUSE_CD4_TCELL_UP	143	0.231437	1.11288	0.209567	0.432602	1	1836	tags=21%, list=16%, signal=25%
GSE360_DC_VS_MAC_T_GONDII_DN	137	0.235489	1.11278	0.229765	0.432559	1	2045	tags=26%, list=17%, signal=31%
GSE13547_CTRL_VS_ANTI_IGM_STIM_ZFX_KO_BCELL_2H_DN	123	0.239622	1.11257	0.242788	0.432906	1	2334	tags=26%, list=20%, signal=32%
GSE6259_FLT3L_INDUCED_33D1_POS_DC_VS_BCELL_UP	168	0.22887	1.11256	0.231552	0.432638	1	1728	tags=17%, list=15%, signal=20%
GSE25087_TREG_VS_TCONV_ADULT_DN	133	0.23522	1.11232	0.222989	0.433075	1	2946	tags=34%, list=25%, signal=45%
GSE17186_NAIVE_VS_CD21HIGH_TRANSITIONAL_BCELL_CORD_BLOOD_DN	133	0.237175	1.11195	0.256471	0.43385	1	2561	tags=29%, list=22%, signal=36%
GSE14415_INDUCED_VS_NATURAL_TREG_UP	105	0.245204	1.11169	0.255981	0.434354	1	1790	tags=21%, list=15%, signal=25%
GSE17301_CTRL_VS_48H_ACD3_ACD28_IFNA5_STIM_CD8_TCELL_UP	161	0.225483	1.11156	0.203931	0.434457	1	2759	tags=28%, list=24%, signal=36%
GSE3982_MAC_VS_NEUTROPHIL_DN	133	0.233023	1.11151	0.24821	0.434308	1	1769	tags=19%, list=15%, signal=22%
GSE24142_ADULT_VS_FETAL_DN2_THYMOCYTE_DN	137	0.232042	1.11151	0.226368	0.434022	1	1799	tags=23%, list=15%, signal=26%
GSE22886_IGM_MEMORY_BCELL_VS_BM_PLASMA_CELL_DN	151	0.231309	1.11136	0.225118	0.43417	1	2654	tags=26%, list=23%, signal=33%
GSE3982_NEUTROPHIL_VS_BCELL_DN	153	0.22877	1.11129	0.198068	0.4341	1	1976	tags=20%, list=17%, signal=23%
GSE11961_GERMINAL_CENTER_BCELL_DAY7_VS_GERMINAL_CENTER_BCELL_DAY40_DN	134	0.236437	1.11113	0.235732	0.434234	1	2421	tags=28%, list=21%, signal=35%
GSE1925_CTRL_VS_IFNG_PRIMED_MACROPHAGE_24H_IFNG_STIM_DN	142	0.232375	1.11099	0.210145	0.434364	1	1879	tags=22%, list=16%, signal=26%
GSE37416_CTRL_VS_3H_F_TULARENSIS_LVS_NEUTROPHIL_DN	134	0.235652	1.11096	0.241645	0.434165	1	1581	tags=19%, list=13%, signal=21%
GSE3982_CENT_MEMORY_CD4_TCELL_VS_TH1_UP	121	0.237215	1.11077	0.206813	0.434462	1	2376	tags=26%, list=20%, signal=33%
GSE40274_CTRL_VS_FOXP3_AND_IRF4_TRANSDUCED_ACTIVATED_CD4_TCELL_UP	102	0.247361	1.11067	0.235981	0.434511	1	2733	tags=31%, list=23%, signal=41%
GSE14699_NAIVE_VS_ACT_CD8_TCELL_DN	134	0.23852	1.11062	0.257353	0.434348	1	1956	tags=23%, list=17%, signal=27%
GSE36476_YOUNG_VS_OLD_DONOR_MEMORY_CD4_TCELL_72H_TSST_ACT_UP	116	0.242881	1.10971	0.247113	0.436701	1	866	tags=14%, list=7%, signal=15%
GSE3920_UNTREATED_VS_IFNB_TREATED_ENDOTHELIAL_CELL_UP	140	0.231893	1.10924	0.237762	0.437823	1	2971	tags=34%, list=25%, signal=45%
GSE1432_6H_VS_24H_IFNG_MICROGLIA_UP	148	0.232922	1.10917	0.239709	0.437716	1	2498	tags=29%, list=21%, signal=36%
GSE25123_WT_VS_PPARG_KO_MACROPHAGE_ROSIGLITAZONE_STIM_UP	151	0.228933	1.1086	0.232227	0.439118	1	2069	tags=27%, list=18%, signal=33%
GSE24142_ADULT_VS_FETAL_DN2_THYMOCYTE_UP	133	0.231367	1.1086	0.236407	0.43883	1	2203	tags=26%, list=19%, signal=31%
GSE17721_LPS_VS_PAM3CSK4_0.5H_BMDC_DN	139	0.232498	1.10839	0.207547	0.43915	1	2672	tags=30%, list=23%, signal=39%
GSE2128_C57BL6_VS_NOD_THYMOCYTE_MIMETOPE_NEGATIVE_SELECTION_UP	125	0.235513	1.10802	0.231325	0.43996	1	1007	tags=14%, list=9%, signal=15%
GSE42724_NAIVE_VS_MEMORY_BCELL_DN	148	0.230651	1.10761	0.213592	0.44089	1	1490	tags=18%, list=13%, signal=20%
GSE1925_CTRL_VS_IFNG_PRIMED_MACROPHAGE_3H_IFNG_STIM_UP	136	0.236114	1.10746	0.225118	0.44105	1	2968	tags=32%, list=25%, signal=42%
GSE42021_CD24INT_TREG_VS_CD24INT_TCONV_THYMUS_DN	143	0.230875	1.10734	0.232143	0.441104	1	2888	tags=29%, list=25%, signal=38%
GSE36888_UNTREATED_VS_IL2_TREATED_TCELL_2H_UP	135	0.232108	1.10718	0.224771	0.441257	1	2266	tags=27%, list=19%, signal=33%
GSE19888_ADENOSINE_A3R_INH_VS_INH_PRETREAT_AND_ACT_WITH_TCELL_MEMBRANES_MAST_CELL_UP	132	0.232685	1.10714	0.256131	0.441095	1	1719	tags=20%, list=15%, signal=23%
GSE17186_MEMORY_VS_NAIVE_BCELL_UP	140	0.231181	1.10705	0.246269	0.441058	1	2603	tags=30%, list=22%, signal=38%
GSE360_L_MAJOR_VS_B_MALAYI_LOW_DOSE_MAC_UP	130	0.236709	1.10665	0.258503	0.44188	1	2463	tags=26%, list=21%, signal=33%
GSE31082_DP_VS_CD8_SP_THYMOCYTE_DN	155	0.226572	1.10631	0.202073	0.442631	1	1490	tags=20%, list=13%, signal=23%
GSE5542_UNTREATED_VS_IFNA_TREATED_EPITHELIAL_CELLS_6H_UP	129	0.233331	1.10627	0.21957	0.442454	1	2610	tags=31%, list=22%, signal=39%
GSE27786_LSK_VS_NEUTROPHIL_DN	140	0.230784	1.10563	0.250602	0.44408	1	3104	tags=35%, list=26%, signal=47%
GSE41867_DAY15_EFFECTOR_VS_DAY30_MEMORY_CD8_TCELL_LCMV_ARMSTRONG_UP	143	0.231685	1.10561	0.232614	0.44386	1	1968	tags=21%, list=17%, signal=25%
GSE20152_HTNFA_OVERXPRESS_ANKLE_VS_CTRL_SPHK1_KO_ANKLE_UP	125	0.23574	1.10557	0.258228	0.443691	1	3153	tags=37%, list=27%, signal=50%
GSE22886_DAY0_VS_DAY1_MONOCYTE_IN_CULTURE_DN	143	0.228248	1.10537	0.231738	0.444032	1	2349	tags=29%, list=20%, signal=35%
GSE24634_TREG_VS_TCONV_POST_DAY10_IL4_CONVERSION_DN	125	0.231383	1.10534	0.243499	0.44383	1	1366	tags=18%, list=12%, signal=21%
GSE40666_UNTREATED_VS_IFNA_STIM_STAT1_KO_CD8_TCELL_90MIN_DN	134	0.234722	1.10532	0.233831	0.443599	1	2807	tags=31%, list=24%, signal=40%
GSE37532_TREG_VS_TCONV_PPARG_KO_CD4_TCELL_FROM_VISCERAL_ADIPOSE_TISSUE_DN	144	0.234142	1.10518	0.249417	0.443765	1	1565	tags=21%, list=13%, signal=24%
GSE8868_SPLEEN_VS_INTESTINE_CD11B_POS_CD11C_NEG_DC_UP	144	0.229099	1.10509	0.236145	0.443734	1	2477	tags=27%, list=21%, signal=34%
GSE30971_2H_VS_4H_LPS_STIM_MACROPHAGE_WBP7_KO_UP	143	0.232021	1.10499	0.230047	0.443747	1	1163	tags=16%, list=10%, signal=18%
GSE33425_CD161_HIGH_VS_INT_CD8_TCELL_UP	147	0.227884	1.10498	0.226368	0.443481	1	1422	tags=17%, list=12%, signal=19%
GSE360_T_GONDII_VS_M_TUBERCULOSIS_DC_UP	144	0.23408	1.10452	0.234043	0.444559	1	2114	tags=24%, list=18%, signal=29%
GSE21033_3H_VS_12H_POLYIC_STIM_DC_UP	120	0.237826	1.10428	0.238916	0.445002	1	2561	tags=29%, list=22%, signal=37%
GSE25088_CTRL_VS_ROSIGLITAZONE_STIM_MACROPHAGE_DN	103	0.244263	1.10418	0.252822	0.445016	1	3004	tags=32%, list=26%, signal=43%
GSE40274_FOXP3_VS_FOXP3_AND_GATA1_TRANSDUCED_ACTIVATED_CD4_TCELL_UP	133	0.23031	1.10412	0.221932	0.444904	1	3501	tags=36%, list=30%, signal=51%
GSE360_T_GONDII_VS_B_MALAYI_HIGH_DOSE_MAC_UP	142	0.230912	1.10412	0.243719	0.444646	1	2603	tags=30%, list=22%, signal=38%
GSE9037_WT_VS_IRAK4_KO_LPS_1H_STIM_BMDM_DN	121	0.233795	1.1039	0.238307	0.444997	1	1338	tags=17%, list=11%, signal=18%
GSE22935_WT_VS_MYD88_KO_MACROPHAGE_24H_MBOVIS_BCG_STIM_DN	143	0.228344	1.10364	0.222785	0.445483	1	1962	tags=20%, list=17%, signal=23%
GSE46606_IRF4_KO_VS_WT_CD40L_IL2_IL5_1DAY_STIMULATED_BCELL_DN	118	0.239871	1.1035	0.263923	0.445607	1	2732	tags=31%, list=23%, signal=39%
GSE9037_WT_VS_IRAK4_KO_BMDM_DN	137	0.231248	1.10333	0.244851	0.445804	1	772	tags=13%, list=7%, signal=14%
GSE7460_CTRL_VS_TGFB_TREATED_ACT_CD8_TCELL_DN	149	0.226969	1.10325	0.211679	0.445793	1	2789	tags=33%, list=24%, signal=43%
GSE43955_TH0_VS_TGFB_IL6_TH17_ACT_CD4_TCELL_4H_DN	153	0.225444	1.10299	0.251799	0.446288	1	1405	tags=17%, list=12%, signal=19%
GSE37532_TREG_VS_TCONV_CD4_TCELL_FROM_VISCERAL_ADIPOSE_TISSUE_UP	84	0.250111	1.10296	0.265403	0.446101	1	1410	tags=19%, list=12%, signal=21%
GSE360_CTRL_VS_L_MAJOR_DC_UP	150	0.227819	1.10275	0.238579	0.446423	1	2319	tags=24%, list=20%, signal=30%
GSE7768_OVA_ALONE_VS_OVA_WITH_MPL_IMMUNIZED_MOUSE_WHOLE_SPLEEN_6H_DN	112	0.237136	1.10224	0.237864	0.447631	1	2376	tags=26%, list=20%, signal=32%
GSE46606_IRF4HIGH_VS_IRF4MID_CD40L_IL2_IL5_DAY3_STIMULATED_BCELL_UP	161	0.224857	1.10174	0.215596	0.448889	1	1437	tags=14%, list=12%, signal=16%
GSE360_CTRL_VS_B_MALAYI_LOW_DOSE_DC_UP	128	0.232953	1.10171	0.259953	0.44866	1	2244	tags=23%, list=19%, signal=29%
GSE21379_WT_VS_SAP_KO_CD4_TCELL_DN	137	0.228927	1.10114	0.241135	0.450131	1	2531	tags=30%, list=22%, signal=38%
GSE4142_NAIVE_VS_GC_BCELL_DN	145	0.229086	1.10095	0.240826	0.450361	1	2447	tags=25%, list=21%, signal=31%
GSE29949_CD8_POS_DC_SPLEEN_VS_MONOCYTE_BONE_MARROW_UP	121	0.237941	1.10084	0.264286	0.450437	1	2537	tags=28%, list=22%, signal=35%
GSE4748_CTRL_VS_LPS_STIM_DC_3H_DN	154	0.226373	1.10043	0.245614	0.451395	1	2816	tags=31%, list=24%, signal=40%
GSE3982_EOSINOPHIL_VS_TH2_UP	136	0.231484	1.10043	0.235589	0.451119	1	3515	tags=40%, list=30%, signal=56%
GSE41867_LCMV_ARMSTRONG_VS_CLONE13_DAY6_EFFECTOR_CD8_TCELL_DN	172	0.224436	1.10017	0.260976	0.451634	1	1346	tags=16%, list=11%, signal=18%
GSE43955_TH0_VS_TGFB_IL6_TH17_ACT_CD4_TCELL_10H_DN	133	0.232966	1.1	0.251948	0.451791	1	1295	tags=18%, list=11%, signal=20%
GSE360_L_DONOVANI_VS_L_MAJOR_MAC_DN	127	0.237289	1.1	0.2494	0.451504	1	3488	tags=39%, list=30%, signal=54%
GSE28726_NAIVE_CD4_TCELL_VS_NAIVE_NKTCELL_UP	141	0.232256	1.09958	0.25	0.45252	1	1665	tags=19%, list=14%, signal=22%
GSE5679_RARA_AGONIST_AM580_VS_AM580_AND_ROSIGLITAZONE_TREATED_DC_DN	127	0.231442	1.09897	0.283619	0.454016	1	2223	tags=24%, list=19%, signal=30%
GSE43955_TH0_VS_TGFB_IL6_IL23_TH17_ACT_CD4_TCELL_52H_UP	153	0.22905	1.09892	0.237864	0.453895	1	2477	tags=29%, list=21%, signal=36%
GSE20500_RETINOIC_ACID_VS_RARA_ANTAGONIST_TREATED_CD4_TCELL_UP	131	0.234171	1.09838	0.266509	0.455231	1	2930	tags=32%, list=25%, signal=42%
GSE22935_24H_VS_48H_MBOVIS_BCG_STIM_MACROPHAGE_DN	166	0.225523	1.09815	0.274809	0.455662	1	1516	tags=19%, list=13%, signal=21%
GSE3039_CD4_TCELL_VS_B2_BCELL_UP	138	0.229808	1.09691	0.26087	0.459153	1	2229	tags=25%, list=19%, signal=31%
GSE46606_UNSTIM_VS_CD40L_IL2_IL5_1DAY_STIMULATED_IRF4_KO_BCELL_DN	122	0.236322	1.09686	0.273159	0.459002	1	2789	tags=33%, list=24%, signal=43%
GSE17721_CTRL_VS_GARDIQUIMOD_4H_BMDC_DN	145	0.229199	1.09667	0.255754	0.459272	1	941	tags=13%, list=8%, signal=14%
GSE360_L_DONOVANI_VS_B_MALAYI_LOW_DOSE_MAC_UP	147	0.225733	1.0964	0.229268	0.459798	1	2731	tags=29%, list=23%, signal=37%
GSE3982_MAST_CELL_VS_NKCELL_DN	123	0.23545	1.09603	0.263789	0.460613	1	1351	tags=16%, list=12%, signal=18%
GSE15330_LYMPHOID_MULTIPOTENT_VS_GRANULOCYTE_MONOCYTE_PROGENITOR_IKAROS_KO_DN	147	0.227735	1.09578	0.254499	0.461051	1	1469	tags=18%, list=13%, signal=20%
GSE3982_EFF_MEMORY_CD4_TCELL_VS_NKCELL_DN	132	0.230797	1.09574	0.26087	0.460885	1	2510	tags=27%, list=21%, signal=33%
GSE16385_IFNG_TNF_VS_UNSTIM_MACROPHAGE_ROSIGLITAZONE_TREATED_UP	108	0.234766	1.09565	0.265734	0.460858	1	811	tags=13%, list=7%, signal=14%
GSE3720_UNSTIM_VS_LPS_STIM_VD1_GAMMADELTA_TCELL_UP	150	0.226159	1.09556	0.237968	0.460861	1	2807	tags=31%, list=24%, signal=41%
GSE15659_CD45RA_NEG_CD4_TCELL_VS_NONSUPPRESSIVE_TCELL_UP	124	0.234726	1.09542	0.249383	0.460979	1	2757	tags=31%, list=23%, signal=41%
GSE24634_TREG_VS_TCONV_POST_DAY5_IL4_CONVERSION_DN	113	0.241224	1.09539	0.264706	0.460753	1	2653	tags=35%, list=23%, signal=45%
GSE20715_WT_VS_TLR4_KO_48H_OZONE_LUNG_UP	158	0.227695	1.09503	0.253659	0.461628	1	2796	tags=28%, list=24%, signal=37%
GSE39820_CTRL_VS_TGFBETA3_IL6_CD4_TCELL_DN	156	0.226515	1.09499	0.240566	0.461465	1	2705	tags=29%, list=23%, signal=37%
GSE360_L_DONOVANI_VS_B_MALAYI_HIGH_DOSE_DC_UP	121	0.235665	1.09492	0.275862	0.461368	1	1270	tags=20%, list=11%, signal=22%
GSE13522_CTRL_VS_T_CRUZI_Y_STRAIN_INF_SKIN_129_MOUSE_DN	140	0.225295	1.09366	0.244076	0.465001	1	1766	tags=21%, list=15%, signal=25%
GSE25146_UNSTIM_VS_HELIOBACTER_PYLORI_LPS_STIM_AGS_CELL_DN	122	0.23705	1.09359	0.263889	0.464904	1	1673	tags=19%, list=14%, signal=22%
GSE1460_INTRATHYMIC_T_PROGENITOR_VS_DP_THYMOCYTE_DN	136	0.229864	1.09345	0.270202	0.46505	1	2693	tags=31%, list=23%, signal=40%
GSE24634_TEFF_VS_TCONV_DAY7_IN_CULTURE_DN	127	0.234348	1.09324	0.260563	0.465359	1	1422	tags=19%, list=12%, signal=21%
GSE33374_CD8_ALPHAALPHA_VS_ALPHABETA_CD161_HIGH_TCELL_DN	142	0.226899	1.09291	0.247525	0.466101	1	502	tags=10%, list=4%, signal=10%
GSE10325_BCELL_VS_LUPUS_BCELL_DN	137	0.230544	1.09262	0.239401	0.466695	1	1347	tags=18%, list=11%, signal=20%
GSE24972_WT_VS_IRF8_KO_MARGINAL_ZONE_SPLEEN_BCELL_UP	150	0.226867	1.09259	0.28125	0.466495	1	2376	tags=25%, list=20%, signal=31%
GSE37533_PPARG1_FOXP3_VS_PPARG2_FOXP3_TRANSDUCED_CD4_TCELL_PIOGLITAZONE_TREATED_UP	141	0.229701	1.09247	0.23301	0.466585	1	2498	tags=32%, list=21%, signal=40%
GSE21927_SPLEEN_VS_BONE_MARROW_MONOCYTE_BALBC_DN	128	0.232308	1.09224	0.264851	0.467026	1	930	tags=13%, list=8%, signal=14%
GSE37532_VISCERAL_ADIPOSE_TISSUE_VS_LN_DERIVED_TCONV_CD4_TCELL_UP	74	0.256026	1.09196	0.286802	0.467591	1	1393	tags=22%, list=12%, signal=24%
GSE17721_POLYIC_VS_CPG_24H_BMDC_UP	140	0.22977	1.09128	0.263403	0.469486	1	1956	tags=24%, list=17%, signal=29%
GSE17721_CTRL_VS_CPG_1H_BMDC_DN	143	0.229715	1.09118	0.245783	0.46946	1	2535	tags=28%, list=22%, signal=35%
GSE43955_TGFB_IL6_VS_TGFB_IL6_IL23_TH17_ACT_CD4_TCELL_60H_UP	155	0.226579	1.09072	0.278351	0.470642	1	2708	tags=31%, list=23%, signal=40%
GSE15324_NAIVE_VS_ACTIVATED_CD8_TCELL_DN	145	0.22778	1.09015	0.265625	0.472111	1	1084	tags=15%, list=9%, signal=17%
GSE17721_CPG_VS_GARDIQUIMOD_16H_BMDC_UP	139	0.229956	1.0898	0.251232	0.472905	1	1268	tags=17%, list=11%, signal=19%
GSE11961_FOLLICULAR_BCELL_VS_PLASMA_CELL_DAY7_DN	153	0.223347	1.0896	0.28	0.473235	1	1844	tags=20%, list=16%, signal=24%
GSE27670_CTRL_VS_LMP1_TRANSDUCED_GC_BCELL_DN	146	0.224662	1.08957	0.23822	0.473007	1	1508	tags=21%, list=13%, signal=24%
GSE40666_WT_VS_STAT1_KO_CD8_TCELL_WITH_IFNA_STIM_90MIN_UP	142	0.229123	1.08947	0.250602	0.473026	1	2231	tags=23%, list=19%, signal=28%
GSE21927_BALBC_VS_C57BL6_MONOCYTE_TUMOR_UP	168	0.222196	1.08943	0.248768	0.472856	1	1269	tags=14%, list=11%, signal=16%
GSE15271_CXCR4_POS_VS_NEG_GC_BCELL_UP	151	0.224873	1.089	0.255376	0.473884	1	2692	tags=29%, list=23%, signal=37%
GSE3203_WT_VS_IFNAR1_KO_INFLUENZA_INFECTED_LN_BCELL_DN	142	0.226791	1.08892	0.271357	0.473813	1	782	tags=13%, list=7%, signal=14%
GSE7852_TREG_VS_TCONV_UP	142	0.225445	1.08776	0.275	0.477178	1	3153	tags=37%, list=27%, signal=50%
GSE32901_NAIVE_VS_TH17_ENRICHED_CD4_TCELL_DN	137	0.227487	1.08764	0.253298	0.477297	1	3014	tags=36%, list=26%, signal=48%
GSE26488_WT_VS_HDAC7_DELTAP_TG_OT2_THYMOCYTE_WITH_PEPTIDE_INJECTION_DN	156	0.226289	1.08738	0.254717	0.477771	1	3178	tags=37%, list=27%, signal=49%
GSE29618_PDC_VS_MDC_UP	137	0.229926	1.08723	0.273183	0.477924	1	1081	tags=15%, list=9%, signal=17%
GSE37301_HEMATOPOIETIC_STEM_CELL_VS_RAG2_KO_NK_CELL_DN	131	0.232004	1.0864	0.29471	0.480198	1	2614	tags=29%, list=22%, signal=37%
GSE17721_CTRL_VS_CPG_24H_BMDC_DN	157	0.223335	1.086	0.271318	0.481191	1	1517	tags=17%, list=13%, signal=19%
GSE4142_PLASMA_CELL_VS_GC_BCELL_DN	146	0.227512	1.08586	0.268065	0.4813	1	1153	tags=15%, list=10%, signal=17%
GSE22589_HIV_VS_HIV_AND_SIV_INFECTED_DC_DN	152	0.224514	1.08578	0.255422	0.481267	1	2814	tags=27%, list=24%, signal=35%
GSE22611_NOD2_TRANSD_VS_CTRL_TRANSD_HEK293_MDP_STIM_6H_DN	126	0.232785	1.08572	0.255869	0.48117	1	2694	tags=31%, list=23%, signal=40%
GSE11924_TH1_VS_TH17_CD4_TCELL_UP	125	0.232126	1.08539	0.267327	0.481907	1	2011	tags=22%, list=17%, signal=27%
GSE32423_IL7_VS_IL7_IL4_NAIVE_CD8_TCELL_UP	122	0.232413	1.08532	0.243182	0.481828	1	2798	tags=34%, list=24%, signal=45%
GSE43863_LY6C_INT_CXCR5POS_VS_LY6C_LOW_CXCR5NEG_EFFECTOR_CD4_TCELL_DN	140	0.226015	1.08522	0.271845	0.481845	1	2390	tags=29%, list=20%, signal=35%
GSE13411_NAIVE_VS_MEMORY_BCELL_UP	114	0.232464	1.08477	0.253333	0.482926	1	2414	tags=31%, list=21%, signal=38%
GSE43863_NAIVE_VS_MEMORY_LY6C_INT_CXCR5POS_CD4_TCELL_D150_LCMV_DN	172	0.218988	1.08467	0.26969	0.482942	1	2155	tags=22%, list=18%, signal=26%
GSE37532_WT_VS_PPARG_KO_LN_TREG_UP	130	0.229342	1.08427	0.290168	0.483888	1	2843	tags=32%, list=24%, signal=41%
GSE3982_MAST_CELL_VS_TH2_UP	138	0.227002	1.08405	0.268734	0.484276	1	1690	tags=21%, list=14%, signal=24%
GSE21033_3H_VS_12H_POLYIC_STIM_DC_DN	85	0.2452	1.08379	0.263291	0.484791	1	2676	tags=33%, list=23%, signal=42%
GSE22611_MUTANT_NOD2_TRANSDUCED_VS_CTRL_HEK293T_STIMULATED_WITH_MDP_6H_UP	136	0.229931	1.08359	0.268041	0.485118	1	2203	tags=24%, list=19%, signal=30%
GSE12392_CD8A_POS_VS_NEG_SPLEEN_IFNB_KO_DC_DN	160	0.221239	1.08299	0.271505	0.486671	1	2407	tags=24%, list=21%, signal=29%
GSE37532_VISCERAL_ADIPOSE_TISSUE_VS_LN_DERIVED_PPARG_KO_TREG_CD4_TCELL_DN	107	0.234627	1.08286	0.290828	0.486745	1	3170	tags=32%, list=27%, signal=43%
GSE3203_HEALTHY_VS_INFLUENZA_INFECTED_LN_BCELL_DN	130	0.227473	1.08276	0.288945	0.486753	1	1612	tags=21%, list=14%, signal=24%
GSE3982_BCELL_VS_TH1_DN	139	0.225186	1.08265	0.266187	0.486819	1	873	tags=13%, list=7%, signal=14%
GSE13411_IGM_VS_SWITCHED_MEMORY_BCELL_DN	148	0.220926	1.08228	0.26178	0.487677	1	2031	tags=23%, list=17%, signal=27%
GSE32901_NAIVE_VS_TH17_NEG_CD4_TCELL_DN	82	0.246024	1.08224	0.311751	0.487492	1	443	tags=11%, list=4%, signal=11%
GSE25088_CTRL_VS_IL4_AND_ROSIGLITAZONE_STIM_STAT6_KO_MACROPHAGE_DN	114	0.236588	1.08194	0.305882	0.488172	1	1390	tags=18%, list=12%, signal=21%
GSE40274_CTRL_VS_IRF4_TRANSDUCED_ACTIVATED_CD4_TCELL_UP	109	0.238084	1.08178	0.287129	0.488386	1	2435	tags=28%, list=21%, signal=36%
GSE40274_FOXP3_VS_FOXP3_AND_LEF1_TRANSDUCED_ACTIVATED_CD4_TCELL_UP	148	0.223924	1.0815	0.276102	0.489022	1	1638	tags=19%, list=14%, signal=22%
GSE6875_TCONV_VS_TREG_DN	136	0.226938	1.08147	0.279236	0.48882	1	1457	tags=16%, list=12%, signal=18%
GSE22501_PERIPHERAL_BLOOD_VS_CORD_BLOOD_TREG_DN	137	0.227834	1.08143	0.263547	0.488644	1	1360	tags=16%, list=12%, signal=18%
GSE40184_HEALTHY_VS_HCV_INFECTED_DONOR_PBMC_UP	137	0.228721	1.08122	0.289294	0.489051	1	2412	tags=29%, list=21%, signal=36%
GSE21063_CTRL_VS_ANTI_IGM_STIM_BCELL_NFATC1_KO_16H_UP	133	0.225887	1.08113	0.291139	0.489014	1	1621	tags=16%, list=14%, signal=18%
GSE29618_BCELL_VS_MONOCYTE_DN	138	0.228438	1.08094	0.261845	0.489368	1	2293	tags=26%, list=20%, signal=32%
GSE14308_TH2_VS_NAIVE_CD4_TCELL_DN	154	0.224501	1.08084	0.253807	0.489388	1	2983	tags=31%, list=25%, signal=41%
KAECH_NAIVE_VS_MEMORY_CD8_TCELL_DN	134	0.226337	1.08054	0.278607	0.490047	1	2309	tags=25%, list=20%, signal=31%
GSE5589_UNSTIM_VS_45MIN_LPS_AND_IL10_STIM_MACROPHAGE_UP	145	0.223424	1.0805	0.278607	0.489858	1	1914	tags=21%, list=16%, signal=24%
GSE1740_UNSTIM_VS_IFNA_STIMULATED_MCSF_IFNG_DERIVED_MACROPHAGE_UP	97	0.241283	1.08018	0.302211	0.490578	1	1332	tags=19%, list=11%, signal=21%
GOLDRATH_NAIVE_VS_MEMORY_CD8_TCELL_UP	157	0.221481	1.07997	0.259901	0.490974	1	2477	tags=26%, list=21%, signal=33%
GSE13306_TREG_RA_VS_TCONV_RA_DN	128	0.227429	1.07987	0.266504	0.490969	1	1986	tags=24%, list=17%, signal=29%
GSE17721_CTRL_VS_PAM3CSK4_4H_BMDC_DN	149	0.222462	1.07981	0.266821	0.490832	1	1886	tags=19%, list=16%, signal=22%
GSE4984_UNTREATED_VS_GALECTIN1_TREATED_DC_UP	128	0.230494	1.07977	0.293689	0.490647	1	2177	tags=28%, list=19%, signal=34%
GSE7831_UNSTIM_VS_CPG_STIM_PDC_1H_DN	156	0.22163	1.07957	0.263027	0.490943	1	3482	tags=43%, list=30%, signal=60%
GSE17721_LPS_VS_CPG_6H_BMDC_UP	150	0.222956	1.07947	0.272727	0.490944	1	2228	tags=27%, list=19%, signal=33%
GSE20366_TREG_VS_NAIVE_CD4_TCELL_HOMEOSTATIC_CONVERSION_UP	135	0.228887	1.07896	0.274882	0.492226	1	1889	tags=22%, list=16%, signal=26%
GSE34006_WT_VS_A2AR_KO_TREG_UP	144	0.222786	1.07838	0.254079	0.49379	1	2738	tags=31%, list=23%, signal=40%
GSE40685_NAIVE_CD4_TCELL_VS_TREG_DN	151	0.222844	1.07825	0.247664	0.493927	1	1092	tags=13%, list=9%, signal=14%
GSE22025_UNTREATED_VS_TGFB1_TREATED_CD4_TCELL_UP	141	0.224981	1.07813	0.285012	0.49398	1	2755	tags=33%, list=23%, signal=42%
GSE10325_MYELOID_VS_LUPUS_MYELOID_UP	128	0.227526	1.07788	0.32266	0.494448	1	1441	tags=20%, list=12%, signal=22%
GSE2770_IL12_VS_TGFB_AND_IL12_TREATED_ACT_CD4_TCELL_48H_UP	145	0.226154	1.07784	0.283105	0.49425	1	2382	tags=27%, list=20%, signal=33%
GSE25677_MPL_VS_R848_STIM_BCELL_UP	122	0.233405	1.07784	0.298544	0.493953	1	2769	tags=32%, list=24%, signal=41%
GSE7400_CTRL_VS_CSF3_IN_VIVO_TREATED_PBMC_UP	157	0.222516	1.07765	0.272506	0.494251	1	2396	tags=24%, list=20%, signal=29%
GSE35685_CD34POS_CD38NEG_VS_CD34POS_CD10NEG_CD62LPOS_BONE_MARROW_DN	142	0.225126	1.07763	0.275	0.494021	1	619	tags=11%, list=5%, signal=11%
GSE26488_HDAC7_KO_VS_VP16_TRANSGENIC_HDAC7_KO_DOUBLE_POSITIVE_THYMOCYTE_DN	140	0.225002	1.07741	0.296552	0.49443	1	1858	tags=22%, list=16%, signal=26%
GSE21670_STAT3_KO_VS_WT_CD4_TCELL_UP	118	0.229606	1.07656	0.28125	0.49682	1	1299	tags=17%, list=11%, signal=19%
GSE3982_MAC_VS_TH2_DN	149	0.221502	1.07639	0.287958	0.497061	1	2740	tags=28%, list=23%, signal=35%
GSE8685_IL2_STARVED_VS_IL2_ACT_IL2_STARVED_CD4_TCELL_UP	153	0.221625	1.07614	0.286765	0.497543	1	2401	tags=26%, list=20%, signal=32%
GSE29614_CTRL_VS_DAY3_TIV_FLU_VACCINE_PBMC_UP	99	0.241313	1.07572	0.308046	0.498563	1	1401	tags=18%, list=12%, signal=20%
GSE11961_MARGINAL_ZONE_BCELL_VS_GERMINAL_CENTER_BCELL_DAY7_DN	147	0.224217	1.07544	0.30829	0.499152	1	1554	tags=20%, list=13%, signal=22%
GSE29618_MONOCYTE_VS_PDC_DAY7_FLU_VACCINE_DN	137	0.227719	1.07542	0.288177	0.498901	1	3186	tags=33%, list=27%, signal=45%
GSE16385_MONOCYTE_VS_12H_ROSIGLITAZONE_IFNG_TNF_TREATED_MACROPHAGE_DN	154	0.22317	1.07541	0.271635	0.498626	1	2511	tags=27%, list=21%, signal=33%
GSE24210_IL35_TREATED_VS_RESTING_TREG_DN	127	0.22699	1.07526	0.281863	0.498798	1	2500	tags=31%, list=21%, signal=40%
GSE14769_UNSTIM_VS_20MIN_LPS_BMDM_DN	139	0.227989	1.07517	0.286765	0.498788	1	1330	tags=17%, list=11%, signal=19%
GSE24574_BCL6_HIGH_TFH_VS_TCONV_CD4_TCELL_DN	133	0.231459	1.07515	0.300699	0.498535	1	2548	tags=29%, list=22%, signal=37%
GSE4590_SMALL_VS_VPREB_POS_LARGE_PRE_BCELL_DN	105	0.23875	1.07499	0.302108	0.498758	1	1953	tags=23%, list=17%, signal=27%
GSE34156_NOD2_LIGAND_VS_TLR1_TLR2_LIGAND_6H_TREATED_MONOCYTE_DN	118	0.23204	1.07494	0.296758	0.498624	1	2894	tags=33%, list=25%, signal=43%
GSE360_DC_VS_MAC_B_MALAYI_HIGH_DOSE_DN	126	0.229643	1.07493	0.286385	0.498359	1	1179	tags=16%, list=10%, signal=17%
GSE36009_UNSTIM_VS_LPS_STIM_NLRP10_KO_DC_DN	148	0.220997	1.07481	0.285714	0.498404	1	2779	tags=32%, list=24%, signal=41%
GSE15330_WT_VS_IKAROS_KO_LYMPHOID_MULTIPOTENT_PROGENITOR_DN	150	0.223882	1.07479	0.302211	0.498165	1	893	tags=13%, list=8%, signal=14%
GSE20715_0H_VS_24H_OZONE_TLR4_KO_LUNG_UP	147	0.225	1.07439	0.284689	0.499161	1	2003	tags=22%, list=17%, signal=27%
GSE7568_IL4_TGFB_DEXAMETHASONE_VS_IL4_TGFB_TREATED_MACROPHAGE_UP	150	0.22597	1.07388	0.280702	0.500534	1	2190	tags=22%, list=19%, signal=27%
GSE7831_1H_VS_4H_CPG_STIM_PDC_UP	155	0.22076	1.07375	0.281726	0.500651	1	1911	tags=22%, list=16%, signal=26%
GSE11057_CD4_CENT_MEM_VS_PBMC_DN	137	0.228344	1.07371	0.310881	0.500458	1	2726	tags=33%, list=23%, signal=42%
GSE17974_CTRL_VS_ACT_IL4_AND_ANTI_IL12_4H_CD4_TCELL_DN	155	0.222227	1.07331	0.264423	0.501436	1	2399	tags=25%, list=20%, signal=30%
GSE1460_DP_THYMOCYTE_VS_NAIVE_CD4_TCELL_ADULT_BLOOD_DN	139	0.226425	1.07321	0.281174	0.501467	1	3246	tags=38%, list=28%, signal=52%
GSE22432_MULTIPOTENT_VS_COMMON_DC_PROGENITOR_UNTREATED_UP	169	0.217357	1.07283	0.287879	0.502372	1	921	tags=14%, list=8%, signal=15%
GSE40274_GATA1_VS_FOXP3_AND_GATA1_TRANSDUCED_ACTIVATED_CD4_TCELL_DN	152	0.221705	1.07276	0.284337	0.502295	1	2550	tags=25%, list=22%, signal=32%
GSE10239_MEMORY_VS_KLRG1INT_EFF_CD8_TCELL_UP	133	0.227009	1.07268	0.296837	0.502229	1	1424	tags=14%, list=12%, signal=16%
GSE17721_LPS_VS_POLYIC_8H_BMDC_UP	159	0.220516	1.07214	0.29078	0.503656	1	1502	tags=16%, list=13%, signal=18%
GSE8685_IL2_ACT_IL2_STARVED_VS_IL21_ACT_IL2_STARVED_CD4_TCELL_DN	106	0.231809	1.07194	0.292383	0.503993	1	2739	tags=33%, list=23%, signal=43%
GSE360_T_GONDII_VS_B_MALAYI_LOW_DOSE_DC_DN	142	0.222943	1.0718	0.28934	0.504178	1	1222	tags=15%, list=10%, signal=16%
GSE17974_IL4_AND_ANTI_IL12_VS_UNTREATED_6H_ACT_CD4_TCELL_DN	133	0.224234	1.07179	0.311225	0.50389	1	1974	tags=23%, list=17%, signal=28%
GSE20198_IL12_VS_IL12_IL18_TREATED_ACT_CD4_TCELL_DN	160	0.219373	1.07142	0.284722	0.504737	1	1493	tags=18%, list=13%, signal=20%
GSE19888_ADENOSINE_A3R_INH_VS_TCELL_MEMBRANES_ACT_MAST_CELL_DN	132	0.225629	1.0711	0.315914	0.505464	1	3230	tags=38%, list=28%, signal=52%
GSE46606_DAY1_VS_DAY3_CD40L_IL2_IL5_STIMULATED_IRF4HIGH_BCELL_UP	155	0.220307	1.07082	0.269333	0.506038	1	2732	tags=26%, list=23%, signal=34%
GSE3720_LPS_VS_PMA_STIM_VD1_GAMMADELTA_TCELL_UP	93	0.241472	1.07066	0.29955	0.506218	1	1405	tags=17%, list=12%, signal=19%
GSE15330_HSC_VS_LYMPHOID_PRIMED_MULTIPOTENT_PROGENITOR_UP	137	0.226196	1.07063	0.28066	0.505999	1	1813	tags=23%, list=15%, signal=27%
GSE22886_NAIVE_CD8_TCELL_VS_MEMORY_TCELL_DN	145	0.221855	1.07062	0.286396	0.505752	1	1590	tags=18%, list=14%, signal=20%
GSE9650_EXHAUSTED_VS_MEMORY_CD8_TCELL_UP	144	0.223345	1.07032	0.299043	0.506463	1	1471	tags=19%, list=13%, signal=22%
GSE17721_POLYIC_VS_GARDIQUIMOD_24H_BMDC_UP	148	0.222582	1.0698	0.279793	0.507836	1	2427	tags=28%, list=21%, signal=34%
GSE17721_0.5H_VS_8H_POLYIC_BMDC_DN	144	0.222729	1.06973	0.304965	0.507758	1	2440	tags=26%, list=21%, signal=33%
GSE2770_IL12_AND_TGFB_VS_IL4_TREATED_ACT_CD4_TCELL_48H_DN	94	0.23655	1.06925	0.318735	0.508905	1	1944	tags=23%, list=17%, signal=28%
GSE25147_UNSTIM_VS_HELIOBACTER_PYLORI_LPS_STIM_MKN45_CELL_DN	113	0.229826	1.06912	0.298289	0.509028	1	1489	tags=17%, list=13%, signal=19%
GSE40274_CTRL_VS_XBP1_TRANSDUCED_ACTIVATED_CD4_TCELL_UP	106	0.234041	1.06889	0.313084	0.509438	1	2554	tags=26%, list=22%, signal=33%
GSE22886_NAIVE_VS_IGG_IGA_MEMORY_BCELL_DN	133	0.222371	1.06848	0.288177	0.510476	1	1779	tags=20%, list=15%, signal=23%
GSE17721_LPS_VS_GARDIQUIMOD_1H_BMDC_DN	149	0.222693	1.06841	0.285372	0.510424	1	2001	tags=23%, list=17%, signal=27%
GSE17974_0H_VS_4H_IN_VITRO_ACT_CD4_TCELL_DN	146	0.221116	1.06805	0.285714	0.511231	1	2084	tags=21%, list=18%, signal=25%
GSE25087_TREG_VS_TCONV_FETUS_DN	135	0.223924	1.0679	0.326781	0.51141	1	2460	tags=29%, list=21%, signal=36%
GSE360_LOW_DOSE_B_MALAYI_VS_M_TUBERCULOSIS_MAC_DN	136	0.223566	1.06783	0.293532	0.511338	1	1290	tags=16%, list=11%, signal=18%
GSE360_CTRL_VS_L_MAJOR_MAC_DN	137	0.223998	1.06771	0.270833	0.511451	1	1708	tags=18%, list=15%, signal=21%
GSE22886_NAIVE_BCELL_VS_BM_PLASMA_CELL_DN	144	0.225093	1.06739	0.29803	0.512161	1	1030	tags=13%, list=9%, signal=14%
GSE15330_HSC_VS_MEGAKARYOCYTE_ERYTHROID_PROGENITOR_UP	127	0.225671	1.06734	0.311111	0.512048	1	1589	tags=20%, list=14%, signal=23%
GSE3982_MAST_CELL_VS_EFF_MEMORY_CD4_TCELL_DN	122	0.231776	1.06731	0.3	0.511813	1	3287	tags=35%, list=28%, signal=48%
GSE7348_UNSTIM_VS_TOLERIZED_AND_LPS_STIM_MACROPHAGE_UP	125	0.230323	1.06708	0.324645	0.512244	1	2693	tags=30%, list=23%, signal=38%
GSE9946_MATURE_STIMULATORY_VS_PROSTAGLANDINE2_TREATED_MATURE_DC_UP	97	0.235825	1.06706	0.327146	0.512005	1	1944	tags=26%, list=17%, signal=31%
GSE21670_UNTREATED_VS_TGFB_IL6_TREATED_STAT3_KO_CD4_TCELL_UP	152	0.220029	1.0663	0.301746	0.514083	1	2620	tags=28%, list=22%, signal=36%
GSE17721_PAM3CSK4_VS_CPG_0.5H_BMDC_UP	152	0.224158	1.06617	0.319899	0.5142	1	1849	tags=24%, list=16%, signal=28%
GSE14350_IL2RB_KO_VS_WT_TEFF_DN	147	0.222973	1.06617	0.307692	0.513912	1	1224	tags=15%, list=10%, signal=16%
GSE29618_BCELL_VS_MONOCYTE_DAY7_FLU_VACCINE_UP	113	0.228009	1.06613	0.311628	0.513729	1	2089	tags=21%, list=18%, signal=26%
GSE17721_LPS_VS_CPG_8H_BMDC_UP	149	0.220596	1.06559	0.314554	0.515177	1	2597	tags=30%, list=22%, signal=37%
GSE32986_UNSTIM_VS_GMCSF_STIM_DC_UP	131	0.226077	1.06543	0.292191	0.515398	1	2589	tags=28%, list=22%, signal=36%
GSE2770_IL4_ACT_VS_ACT_CD4_TCELL_48H_UP	164	0.219417	1.06512	0.281863	0.516059	1	2523	tags=26%, list=22%, signal=33%
GSE7219_UNSTIM_VS_LPS_AND_ANTI_CD40_STIM_DC_DN	127	0.225205	1.0651	0.306569	0.515799	1	1564	tags=18%, list=13%, signal=21%
GSE17974_IL4_AND_ANTI_IL12_VS_UNTREATED_6H_ACT_CD4_TCELL_UP	111	0.232566	1.0648	0.333333	0.516528	1	1802	tags=25%, list=15%, signal=30%
GSE9006_TYPE_1_DIABETES_AT_DX_VS_1MONTH_POST_DX_PBMC_UP	162	0.21863	1.06474	0.311881	0.516427	1	1686	tags=16%, list=14%, signal=18%
GSE17974_IL4_AND_ANTI_IL12_VS_UNTREATED_12H_ACT_CD4_TCELL_DN	88	0.236592	1.06455	0.30445	0.516747	1	1544	tags=22%, list=13%, signal=25%
GSE15330_WT_VS_IKAROS_KO_HSC_UP	152	0.215655	1.06455	0.293532	0.516451	1	3103	tags=37%, list=26%, signal=49%
GSE1925_CTRL_VS_3H_IFNG_STIM_MACROPHAGE_DN	120	0.22853	1.06445	0.303483	0.516465	1	1824	tags=22%, list=16%, signal=25%
GSE14350_TREG_VS_TEFF_UP	161	0.217383	1.06326	0.326923	0.52	1	2514	tags=25%, list=21%, signal=32%
GSE2585_THYMIC_DC_VS_THYMIC_MACROPHAGE_UP	129	0.22662	1.06301	0.308252	0.520571	1	1836	tags=23%, list=16%, signal=27%
GSE21927_SPLEEN_C57BL6_VS_EL4_TUMOR_BALBC_MONOCYTES_UP	134	0.227034	1.06293	0.28046	0.520521	1	2858	tags=32%, list=24%, signal=42%
GSE13522_WT_VS_IFNG_KO_SKIN_DN	76	0.246149	1.06216	0.350114	0.522766	1	2441	tags=28%, list=21%, signal=35%
GSE7831_UNSTIM_VS_INFLUENZA_STIM_PDC_4H_DN	148	0.220604	1.0621	0.3125	0.522633	1	2124	tags=26%, list=18%, signal=31%
GSE41176_UNSTIM_VS_ANTI_IGM_STIM_TAK1_KO_BCELL_6H_DN	126	0.224874	1.06202	0.309633	0.522569	1	1746	tags=21%, list=15%, signal=25%
GSE26928_NAIVE_VS_CXCR5_POS_CD4_TCELL_DN	141	0.220671	1.06126	0.339066	0.524834	1	1493	tags=17%, list=13%, signal=19%
GSE3982_DC_VS_MAC_DN	138	0.222819	1.06118	0.334152	0.524773	1	1254	tags=17%, list=11%, signal=19%
GSE17721_LPS_VS_CPG_16H_BMDC_UP	144	0.223222	1.06113	0.311346	0.524631	1	575	tags=11%, list=5%, signal=12%
GSE9006_HEALTHY_VS_TYPE_1_DIABETES_PBMC_4MONTH_POST_DX_UP	149	0.222275	1.06077	0.318396	0.525556	1	2041	tags=21%, list=17%, signal=26%
GSE21927_EL4_VS_MCA203_TUMOR_MONOCYTES_UP	102	0.231348	1.06068	0.331765	0.52552	1	2492	tags=30%, list=21%, signal=38%
GSE17721_CTRL_VS_GARDIQUIMOD_2H_BMDC_UP	140	0.221513	1.06066	0.303103	0.525293	1	2112	tags=21%, list=18%, signal=26%
GSE24142_EARLY_THYMIC_PROGENITOR_VS_DN3_THYMOCYTE_ADULT_UP	143	0.222393	1.06026	0.305825	0.526299	1	1388	tags=17%, list=12%, signal=19%
GSE28130_ACTIVATED_VS_INDUCEED_TREG_DN	124	0.226665	1.06011	0.331719	0.526523	1	1959	tags=23%, list=17%, signal=27%
KAECH_NAIVE_VS_DAY8_EFF_CD8_TCELL_UP	161	0.220211	1.06009	0.304878	0.526269	1	3098	tags=35%, list=26%, signal=47%
GSE27786_LIN_NEG_VS_NKCELL_DN	160	0.219883	1.05992	0.312343	0.526515	1	2606	tags=28%, list=22%, signal=36%
GSE3982_NEUTROPHIL_VS_TH2_UP	129	0.225706	1.05984	0.335731	0.526478	1	2029	tags=23%, list=17%, signal=28%
GSE39110_UNTREATED_VS_IL2_TREATED_CD8_TCELL_DAY3_POST_IMMUNIZATION_UP	152	0.219202	1.05895	0.314904	0.529001	1	2909	tags=32%, list=25%, signal=41%
GSE39110_DAY3_VS_DAY6_POST_IMMUNIZATION_CD8_TCELL_WITH_IL2_TREATMENT_DN	153	0.217446	1.05849	0.314578	0.530182	1	2444	tags=25%, list=21%, signal=31%
GSE22886_UNSTIM_VS_IL15_STIM_NKCELL_UP	132	0.221619	1.05846	0.292079	0.529951	1	3194	tags=33%, list=27%, signal=44%
GSE22229_UNTREATED_VS_IMMUNOSUPP_THERAPY_RENAL_TRANSPLANT_PATIENT_PBMC_DN	147	0.219038	1.05843	0.316832	0.529767	1	2107	tags=22%, list=18%, signal=27%
GSE24210_IL35_TREATED_VS_RESTING_TREG_UP	121	0.229081	1.05837	0.343675	0.529662	1	2565	tags=29%, list=22%, signal=37%
GSE15330_HSC_VS_GRANULOCYTE_MONOCYTE_PROGENITOR_DN	149	0.215437	1.05805	0.3	0.53036	1	1536	tags=18%, list=13%, signal=21%
GSE43955_10H_VS_30H_ACT_CD4_TCELL_WITH_TGFB_IL6_UP	145	0.222682	1.05796	0.323383	0.530336	1	2353	tags=28%, list=20%, signal=34%
GSE17974_0H_VS_4H_IN_VITRO_ACT_CD4_TCELL_UP	136	0.220327	1.05791	0.302817	0.530201	1	2163	tags=28%, list=18%, signal=34%
GSE24634_NAIVE_CD4_TCELL_VS_DAY3_IL4_CONV_TREG_DN	169	0.21395	1.05754	0.300268	0.531121	1	1710	tags=20%, list=15%, signal=23%
GSE6259_FLT3L_INDUCED_33D1_POS_DC_VS_CD4_TCELL_UP	113	0.227366	1.05723	0.319809	0.531793	1	2130	tags=25%, list=18%, signal=30%
GSE34156_NOD2_LIGAND_VS_TLR1_TLR2_LIGAND_24H_TREATED_MONOCYTE_DN	141	0.219232	1.05722	0.315534	0.531524	1	2970	tags=33%, list=25%, signal=43%
GSE360_L_MAJOR_VS_T_GONDII_DC_UP	129	0.223549	1.05714	0.33162	0.531467	1	2081	tags=22%, list=18%, signal=27%
GSE27786_LIN_NEG_VS_BCELL_DN	137	0.224467	1.05654	0.342784	0.533093	1	2714	tags=29%, list=23%, signal=38%
GSE360_L_DONOVANI_VS_B_MALAYI_HIGH_DOSE_MAC_DN	141	0.217999	1.05572	0.31407	0.535412	1	1563	tags=18%, list=13%, signal=20%
GSE22601_IMMATURE_CD4_SINGLE_POSITIVE_VS_DOUBLE_POSITIVE_THYMOCYTE_DN	151	0.222431	1.05564	0.309406	0.53536	1	1588	tags=21%, list=14%, signal=23%
GSE12845_IGD_POS_BLOOD_VS_NAIVE_TONSIL_BCELL_DN	143	0.222496	1.05555	0.278061	0.535348	1	2461	tags=26%, list=21%, signal=32%
GSE40274_XBP1_VS_FOXP3_AND_XBP1_TRANSDUCED_ACTIVATED_CD4_TCELL_UP	145	0.218901	1.05539	0.322581	0.535536	1	3235	tags=37%, list=28%, signal=50%
GSE17721_PAM3CSK4_VS_CPG_2H_BMDC_DN	137	0.222389	1.05484	0.352078	0.53702	1	1527	tags=18%, list=13%, signal=21%
GSE40274_CTRL_VS_FOXP3_AND_XBP1_TRANSDUCED_ACTIVATED_CD4_TCELL_DN	117	0.227307	1.05473	0.33494	0.5371	1	2778	tags=32%, list=24%, signal=42%
GSE20500_CTRL_VS_RARA_ANTAGONIST_TREATED_CD4_TCELL_UP	139	0.221316	1.05445	0.336634	0.537673	1	1837	tags=22%, list=16%, signal=26%
GSE21380_NON_TFH_VS_TFH_CD4_TCELL_DN	137	0.222638	1.0542	0.324121	0.538188	1	2841	tags=31%, list=24%, signal=40%
GSE26290_CTRL_VS_AKT_INHIBITOR_TREATED_ANTI_CD3_AND_IL2_STIM_CD8_TCELL_UP	123	0.222625	1.05417	0.334177	0.537959	1	2887	tags=33%, list=25%, signal=43%
GSE28783_ANTI_MIR33_VS_CTRL_ATHEROSCLEROSIS_MACROPHAGE_DN	119	0.229143	1.05417	0.338422	0.537661	1	1984	tags=21%, list=17%, signal=25%
GSE20727_CTRL_VS_H2O2_TREATED_DC_DN	136	0.220535	1.05404	0.336384	0.537779	1	1792	tags=17%, list=15%, signal=20%
GSE34217_MIR17_92_OVEREXPRESS_VS_WT_ACT_CD8_TCELL_UP	83	0.242231	1.05364	0.359375	0.538762	1	3027	tags=37%, list=26%, signal=50%
GSE9037_CTRL_VS_LPS_1H_STIM_IRAK4_KO_BMDM_DN	133	0.21989	1.05364	0.335	0.538465	1	2502	tags=28%, list=21%, signal=35%
GSE360_L_MAJOR_VS_B_MALAYI_HIGH_DOSE_DC_DN	153	0.217569	1.0534	0.275773	0.538956	1	2461	tags=24%, list=21%, signal=29%
GSE27786_NKCELL_VS_NKTCELL_DN	149	0.222076	1.05308	0.32419	0.539758	1	1385	tags=19%, list=12%, signal=21%
GSE29949_CD8_NEG_DC_SPLEEN_VS_MONOCYTE_BONE_MARROW_UP	136	0.228328	1.053	0.370647	0.539715	1	2723	tags=28%, list=23%, signal=36%
GSE7568_CTRL_VS_24H_TGFB_TREATED_MACROPHAGES_WITH_IL4_AND_DEXAMETHASONE_UP	143	0.217375	1.05274	0.341837	0.540341	1	1979	tags=26%, list=17%, signal=31%
GSE41867_NAIVE_VS_DAY6_LCMV_EFFECTOR_CD8_TCELL_UP	140	0.221427	1.05217	0.361323	0.541921	1	1994	tags=22%, list=17%, signal=26%
GSE39556_UNTREATED_VS_3H_POLYIC_INJ_MOUSE_NK_CELL_DN	134	0.222902	1.05156	0.358025	0.543551	1	2113	tags=22%, list=18%, signal=26%
GSE13522_WT_VS_IFNAR_KO_SKIN_UP	147	0.218092	1.05116	0.323944	0.544537	1	2348	tags=25%, list=20%, signal=31%
GSE3039_CD4_TCELL_VS_NKT_CELL_UP	147	0.220302	1.05107	0.326139	0.544538	1	1416	tags=19%, list=12%, signal=21%
GSE40273_XBP1_KO_VS_WT_TREG_UP	154	0.219002	1.05095	0.326781	0.544564	1	2455	tags=29%, list=21%, signal=36%
GSE29618_PRE_VS_DAY7_POST_TIV_FLU_VACCINE_BCELL_UP	108	0.227827	1.05061	0.334086	0.545391	1	2095	tags=24%, list=18%, signal=29%
GSE30971_2H_VS_4H_LPS_STIM_MACROPHAGE_WBP7_HET_DN	96	0.236455	1.05043	0.336516	0.545723	1	2288	tags=31%, list=19%, signal=39%
GSE24026_PD1_LIGATION_VS_CTRL_IN_ACT_TCELL_LINE_UP	121	0.2261	1.05038	0.349282	0.545575	1	1648	tags=23%, list=14%, signal=27%
GSE20366_CD103_POS_VS_CD103_KLRG1_DP_TREG_UP	146	0.218475	1.05025	0.311881	0.5457	1	1460	tags=18%, list=12%, signal=21%
GSE42724_NAIVE_VS_MEMORY_BCELL_UP	138	0.217392	1.05025	0.339024	0.545401	1	865	tags=14%, list=7%, signal=15%
GSE21927_SPLEEN_C57BL6_VS_EL4_TUMOR_BALBC_MONOCYTES_DN	179	0.212162	1.04984	0.32634	0.546405	1	1406	tags=15%, list=12%, signal=16%
GSE37301_COMMON_LYMPHOID_PROGENITOR_VS_CD4_TCELL_UP	137	0.221745	1.04933	0.343358	0.547779	1	3654	tags=39%, list=31%, signal=56%
GSE33425_CD161_HIGH_VS_NEG_CD8_TCELL_DN	145	0.217849	1.04912	0.346793	0.548162	1	1734	tags=20%, list=15%, signal=23%
GSE17721_POLYIC_VS_GARDIQUIMOD_6H_BMDC_UP	148	0.215636	1.04909	0.315789	0.547946	1	3035	tags=32%, list=26%, signal=42%
GSE2585_CD80_HIGH_VS_LOW_MTEC_UP	117	0.227956	1.04855	0.369668	0.549476	1	1729	tags=17%, list=15%, signal=20%
GSE23568_ID3_TRANSDUCED_VS_ID3_KO_CD8_TCELL_UP	134	0.222831	1.04835	0.356627	0.549816	1	3101	tags=37%, list=26%, signal=50%
GSE360_DC_VS_MAC_L_MAJOR_UP	145	0.217484	1.04797	0.338422	0.55079	1	1693	tags=17%, list=14%, signal=19%
GSE21546_UNSTIM_VS_ANTI_CD3_STIM_ELK1_KO_DP_THYMOCYTES_DN	96	0.234807	1.04789	0.35412	0.550738	1	2318	tags=26%, list=20%, signal=32%
GSE17974_IL4_AND_ANTI_IL12_VS_UNTREATED_1H_ACT_CD4_TCELL_DN	96	0.232628	1.04778	0.357664	0.550782	1	1891	tags=24%, list=16%, signal=28%
GSE15624_3H_VS_6H_HALOFUGINONE_TREATED_CD4_TCELL_DN	107	0.229895	1.04767	0.339667	0.550827	1	2958	tags=32%, list=25%, signal=42%
GSE17721_CPG_VS_GARDIQUIMOD_8H_BMDC_UP	139	0.21733	1.04761	0.346247	0.550725	1	1145	tags=15%, list=10%, signal=17%
GSE7764_IL15_TREATED_VS_CTRL_NK_CELL_24H_UP	160	0.212336	1.04749	0.34026	0.550859	1	1767	tags=19%, list=15%, signal=22%
GSE42088_UNINF_VS_LEISHMANIA_INF_DC_8H_DN	120	0.22252	1.04739	0.355769	0.550905	1	2209	tags=23%, list=19%, signal=28%
GSE19198_CTRL_VS_IL21_TREATED_TCELL_1H_UP	107	0.230619	1.04734	0.352645	0.550747	1	2203	tags=26%, list=19%, signal=32%
GSE20715_WT_VS_TLR4_KO_24H_OZONE_LUNG_UP	152	0.214965	1.04688	0.359375	0.551923	1	1887	tags=18%, list=16%, signal=22%
GSE21360_NAIVE_VS_PRIMARY_MEMORY_CD8_TCELL_DN	133	0.223947	1.04683	0.33419	0.551808	1	2073	tags=23%, list=18%, signal=28%
GSE5542_IFNA_VS_IFNA_AND_IFNG_TREATED_EPITHELIAL_CELLS_6H_UP	144	0.218449	1.04675	0.345238	0.551754	1	2410	tags=27%, list=21%, signal=34%
GSE5455_EX_VIVO_VS_POST_24H_INCUBATION_MONOCYTES_FROM_TUMOR_BEARING_MOUSE_DN	126	0.223004	1.04669	0.359903	0.551602	1	1399	tags=16%, list=12%, signal=18%
GSE21546_WT_VS_ELK1_KO_ANTI_CD3_STIM_DP_THYMOCYTES_DN	154	0.217001	1.04669	0.34	0.551295	1	1717	tags=20%, list=15%, signal=23%
GSE40274_XBP1_VS_FOXP3_AND_XBP1_TRANSDUCED_ACTIVATED_CD4_TCELL_DN	149	0.216964	1.04668	0.353247	0.551031	1	1536	tags=17%, list=13%, signal=20%
GSE17580_UNINFECTED_VS_S_MANSONI_INF_TEFF_DN	128	0.220096	1.04647	0.352381	0.551417	1	1715	tags=19%, list=15%, signal=22%
GSE17974_0H_VS_2H_IN_VITRO_ACT_CD4_TCELL_DN	134	0.2228	1.04565	0.338422	0.5538	1	1517	tags=17%, list=13%, signal=19%
GSE339_EX_VIVO_VS_IN_CULTURE_CD4CD8DN_DC_DN	143	0.218008	1.04557	0.36215	0.553737	1	2309	tags=26%, list=20%, signal=32%
GSE9006_1MONTH_VS_4MONTH_POST_TYPE_1_DIABETES_DX_PBMC_UP	123	0.222182	1.04555	0.370546	0.553491	1	2073	tags=24%, list=18%, signal=28%
GSE27859_CD11C_INT_F480_HI_MACROPHAGE_VS_CD11C_ING_F480_INT_DC_DN	152	0.219364	1.04553	0.364963	0.553245	1	3246	tags=37%, list=28%, signal=50%
GSE3920_UNTREATED_VS_IFNG_TREATED_FIBROBLAST_UP	128	0.223466	1.04518	0.337292	0.554094	1	1288	tags=16%, list=11%, signal=17%
GSE9988_LPS_VS_CTRL_TREATED_MONOCYTE_DN	146	0.218991	1.04515	0.34715	0.553892	1	1633	tags=19%, list=14%, signal=22%
GSE37301_HEMATOPOIETIC_STEM_CELL_VS_RAG2_KO_NK_CELL_UP	137	0.216664	1.04482	0.347044	0.554698	1	3082	tags=34%, list=26%, signal=45%
GSE5099_UNSTIM_VS_MCSF_TREATED_MONOCYTE_DAY3_DN	146	0.217865	1.04475	0.315421	0.554627	1	2755	tags=32%, list=23%, signal=41%
GSE24142_EARLY_THYMIC_PROGENITOR_VS_DN3_THYMOCYTE_UP	140	0.219879	1.04472	0.371859	0.554441	1	1557	tags=21%, list=13%, signal=24%
GSE2770_IL12_AND_TGFB_ACT_VS_ACT_CD4_TCELL_6H_DN	151	0.21714	1.04447	0.359447	0.555001	1	1246	tags=13%, list=11%, signal=15%
GSE21927_SPLEEN_MONOCYTE_VS_GMCSF_GCSF_BONE_MARROW_UP	107	0.230332	1.04432	0.357664	0.555159	1	2084	tags=22%, list=18%, signal=27%
GSE37301_LYMPHOID_PRIMED_MPP_VS_CD4_TCELL_UP	123	0.222196	1.04383	0.361556	0.556491	1	1983	tags=24%, list=17%, signal=28%
GSE14308_TH17_VS_NATURAL_TREG_DN	146	0.219061	1.04375	0.353741	0.556464	1	2676	tags=30%, list=23%, signal=39%
GSE3982_BCELL_VS_EFF_MEMORY_CD4_TCELL_DN	112	0.230691	1.04364	0.355658	0.556536	1	2158	tags=25%, list=18%, signal=30%
GSE21927_SPLEEN_VS_TUMOR_MONOCYTE_BALBC_UP	122	0.221659	1.04349	0.359729	0.556759	1	1937	tags=21%, list=17%, signal=25%
GSE34515_CD16_NEG_VS_POS_MONOCYTE_UP	140	0.218174	1.04278	0.326781	0.558768	1	1907	tags=21%, list=16%, signal=24%
GSE3982_MAST_CELL_VS_DC_DN	129	0.219221	1.04263	0.382353	0.558983	1	1190	tags=16%, list=10%, signal=18%
GSE22886_NAIVE_CD8_TCELL_VS_MONOCYTE_UP	127	0.221144	1.0426	0.366906	0.558749	1	1322	tags=17%, list=11%, signal=19%
GSE27786_LIN_NEG_VS_MONO_MAC_DN	143	0.218379	1.04254	0.330025	0.558672	1	2518	tags=29%, list=21%, signal=37%
GSE7460_CD8_TCELL_VS_TREG_ACT_UP	141	0.215493	1.04217	0.367788	0.55953	1	2647	tags=33%, list=23%, signal=42%
GSE360_L_DONOVANI_VS_B_MALAYI_LOW_DOSE_MAC_DN	152	0.216536	1.04208	0.372751	0.559543	1	1550	tags=15%, list=13%, signal=17%
GSE360_T_GONDII_VS_M_TUBERCULOSIS_MAC_DN	119	0.223613	1.04192	0.364078	0.559762	1	1297	tags=18%, list=11%, signal=20%
GSE5589_LPS_VS_LPS_AND_IL6_STIM_IL10_KO_MACROPHAGE_45MIN_DN	159	0.212084	1.0417	0.340967	0.560143	1	1564	tags=16%, list=13%, signal=18%
GSE5589_IL6_KO_VS_IL10_KO_LPS_AND_IL6_STIM_MACROPHAGE_45MIN_DN	148	0.214518	1.04158	0.347032	0.560222	1	1912	tags=22%, list=16%, signal=26%
GSE40274_FOXP3_VS_FOXP3_AND_PBX1_TRANSDUCED_ACTIVATED_CD4_TCELL_UP	141	0.215308	1.04138	0.323741	0.560624	1	1770	tags=18%, list=15%, signal=21%
GSE43955_1H_VS_42H_ACT_CD4_TCELL_DN	136	0.220142	1.04127	0.343675	0.560659	1	1845	tags=22%, list=16%, signal=26%
GSE15624_CTRL_VS_6H_HALOFUGINONE_TREATED_CD4_TCELL_UP	83	0.237989	1.04121	0.375904	0.560559	1	1428	tags=20%, list=12%, signal=23%
GSE29614_DAY3_VS_DAY7_TIV_FLU_VACCINE_PBMC_UP	83	0.236285	1.04113	0.394799	0.560532	1	1528	tags=19%, list=13%, signal=22%
GSE3982_MAC_VS_BASOPHIL_UP	159	0.215205	1.04094	0.340326	0.560856	1	2948	tags=32%, list=25%, signal=42%
GSE39110_DAY3_VS_DAY6_POST_IMMUNIZATION_CD8_TCELL_UP	144	0.213159	1.04089	0.350923	0.560712	1	1472	tags=15%, list=13%, signal=17%
GSE36078_UNTREATED_VS_AD5_T425A_HEXON_INF_MOUSE_LUNG_DC_UP	148	0.215951	1.04063	0.352941	0.561286	1	1944	tags=20%, list=17%, signal=23%
GSE369_SOCS3_KO_VS_WT_LIVER_DN	160	0.21547	1.04052	0.345088	0.561325	1	3191	tags=38%, list=27%, signal=51%
GSE31082_CD4_VS_CD8_SP_THYMOCYTE_DN	132	0.221064	1.04042	0.358354	0.561332	1	2736	tags=26%, list=23%, signal=33%
GSE11884_WT_VS_FURIN_KO_NAIVE_CD4_TCELL_UP	96	0.23204	1.04038	0.385922	0.561158	1	2692	tags=28%, list=23%, signal=36%
GSE29618_PRE_VS_DAY7_POST_LAIV_FLU_VACCINE_MDC_UP	127	0.220984	1.04012	0.358722	0.561735	1	3188	tags=36%, list=27%, signal=49%
GSE25677_MPL_VS_MPL_AND_R848_STIM_BCELL_UP	119	0.224935	1.03976	0.378049	0.562669	1	1814	tags=19%, list=15%, signal=23%
GSE11057_NAIVE_CD4_VS_PBMC_CD4_TCELL_DN	140	0.215714	1.03973	0.371795	0.562476	1	2097	tags=26%, list=18%, signal=31%
GSE5542_IFNG_VS_IFNA_TREATED_EPITHELIAL_CELLS_24H_DN	133	0.22049	1.03945	0.385366	0.563102	1	3520	tags=39%, list=30%, signal=55%
GSE1460_DP_THYMOCYTE_VS_NAIVE_CD4_TCELL_CORD_BLOOD_DN	129	0.218797	1.03944	0.346535	0.562811	1	2882	tags=30%, list=25%, signal=40%
GSE7460_CTRL_VS_TGFB_TREATED_ACT_CD8_TCELL_UP	150	0.21446	1.03882	0.373762	0.564553	1	2073	tags=23%, list=18%, signal=27%
GSE23114_PERITONEAL_CAVITY_B1A_BCELL_VS_SPLEEN_BCELL_IN_SLE2C1_MOUSE_UP	135	0.214853	1.03855	0.379902	0.565173	1	2821	tags=27%, list=24%, signal=35%
GSE37532_TREG_VS_TCONV_PPARG_KO_CD4_TCELL_FROM_VISCERAL_ADIPOSE_TISSUE_UP	150	0.21691	1.03828	0.340852	0.565773	1	995	tags=13%, list=8%, signal=14%
GSE3982_BCELL_VS_EFF_MEMORY_CD4_TCELL_UP	148	0.214749	1.03791	0.361111	0.566684	1	1989	tags=22%, list=17%, signal=27%
GSE18804_SPLEEN_MACROPHAGE_VS_COLON_TUMORAL_MACROPHAGE_DN	151	0.21398	1.03741	0.34456	0.568051	1	2182	tags=24%, list=19%, signal=29%
GSE10273_LOW_IL7_VS_HIGH_IL7_AND_IRF4_IN_IRF4_8_NULL_PRE_BCELL_UP	143	0.214894	1.03737	0.350588	0.56788	1	1356	tags=15%, list=12%, signal=17%
GSE40666_UNTREATED_VS_IFNA_STIM_STAT4_KO_EFFECTOR_CD8_TCELL_90MIN_UP	147	0.216748	1.03715	0.356796	0.5683	1	2237	tags=24%, list=19%, signal=30%
GSE46606_UNSTIM_VS_CD40L_IL2_IL5_1DAY_STIMULATED_IRF4HIGH_SORTED_BCELL_UP	138	0.219602	1.03713	0.381995	0.568061	1	1020	tags=13%, list=9%, signal=14%
GSE4142_GC_BCELL_VS_MEMORY_BCELL_UP	141	0.213555	1.03706	0.347932	0.567971	1	3385	tags=37%, list=29%, signal=51%
GSE41978_WT_VS_ID2_KO_KLRG1_LOW_EFFECTOR_CD8_TCELL_DN	164	0.209386	1.03684	0.346154	0.568386	1	2797	tags=30%, list=24%, signal=39%
GSE41176_UNSTIM_VS_ANTI_IGM_STIM_TAK1_KO_BCELL_6H_UP	143	0.220131	1.03681	0.365196	0.568157	1	1856	tags=19%, list=16%, signal=22%
GSE22611_NOD2_TRANSD_VS_CTRL_TRANSD_HEK293_MDP_STIM_2H_DN	79	0.240356	1.03656	0.354988	0.568725	1	1435	tags=19%, list=12%, signal=21%
GSE23505_UNTREATED_VS_4DAY_IL6_IL1_TGFB_TREATED_CD4_TCELL_DN	155	0.212572	1.03636	0.34901	0.569065	1	3124	tags=33%, list=27%, signal=44%
GSE4811_CLASSSICALY_ACTIVATED_VS_TYPE_2_ACTIVATED_MACROPHAGE_DN	117	0.224085	1.03582	0.383529	0.570547	1	1700	tags=20%, list=14%, signal=23%
GSE29949_MICROGLIA_BRAIN_VS_CD8_POS_DC_SPLEEN_UP	148	0.215364	1.03578	0.362353	0.570352	1	2324	tags=24%, list=20%, signal=30%
GSE25123_ROSIGLITAZONE_VS_IL4_AND_ROSIGLITAZONE_STIM_PPARG_KO_MACROPHAGE_DAY10_UP	157	0.212201	1.03567	0.37799	0.5704	1	2396	tags=25%, list=20%, signal=31%
GSE11961_FOLLICULAR_BCELL_VS_MEMORY_BCELL_DAY40_DN	148	0.212601	1.03555	0.370732	0.57049	1	2768	tags=30%, list=24%, signal=38%
GSE24574_NAIVE_VS_TCONV_CD4_TCELL_DN	157	0.210935	1.03533	0.37046	0.57096	1	717	tags=10%, list=6%, signal=11%
GSE29618_LAIV_VS_TIV_FLU_VACCINE_DAY7_MONOCYTE_UP	146	0.217917	1.03532	0.356796	0.570699	1	2359	tags=24%, list=20%, signal=30%
GSE17721_PAM3CSK4_VS_GADIQUIMOD_24H_BMDC_DN	146	0.215959	1.03526	0.378897	0.570558	1	1744	tags=19%, list=15%, signal=22%
GSE25088_IL4_VS_IL4_AND_ROSIGLITAZONE_STIM_MACROPHAGE_DAY10_DN	149	0.21254	1.03473	0.357683	0.572049	1	2802	tags=32%, list=24%, signal=42%
GSE2770_IL12_ACT_VS_ACT_CD4_TCELL_6H_DN	128	0.220151	1.03468	0.382353	0.571866	1	2588	tags=27%, list=22%, signal=35%
GSE10240_IL22_VS_IL22_AND_IL17_STIM_PRIMARY_BRONCHIAL_EPITHELIAL_CELLS_UP	147	0.214259	1.03462	0.374118	0.571759	1	2483	tags=27%, list=21%, signal=34%
GSE27786_CD8_TCELL_VS_NEUTROPHIL_UP	164	0.212238	1.0342	0.359036	0.572836	1	1785	tags=21%, list=15%, signal=24%
GSE19941_UNSTIM_VS_LPS_AND_IL10_STIM_IL10_KO_NFKBP50_KO_MACROPHAGE_UP	111	0.22359	1.0332	0.358447	0.575854	1	1673	tags=23%, list=14%, signal=27%
GSE24972_MARGINAL_ZONE_BCELL_VS_FOLLICULAR_BCELL_DN	118	0.220848	1.03313	0.389423	0.575779	1	1695	tags=21%, list=14%, signal=25%
GSE2770_IL12_VS_TGFB_AND_IL12_TREATED_ACT_CD4_TCELL_6H_DN	143	0.21636	1.03309	0.374384	0.575594	1	2313	tags=22%, list=20%, signal=28%
GSE37533_UNTREATED_VS_PIOGLIZATONE_TREATED_CD4_TCELL_FOXP3_TRASDUCED_CD4_TCELL_DN	110	0.222753	1.03258	0.378378	0.577065	1	3215	tags=35%, list=27%, signal=47%
GSE12366_GC_BCELL_VS_PLASMA_CELL_DN	130	0.218018	1.03252	0.395833	0.576933	1	2119	tags=22%, list=18%, signal=26%
GSE22886_NAIVE_VS_IGM_MEMORY_BCELL_DN	134	0.21652	1.0324	0.374419	0.57703	1	1892	tags=21%, list=16%, signal=25%
GSE17721_PAM3CSK4_VS_CPG_1H_BMDC_DN	158	0.21238	1.03223	0.394015	0.577316	1	2479	tags=28%, list=21%, signal=35%
GSE15930_NAIVE_VS_24H_IN_VITRO_STIM_IL12_CD8_TCELL_UP	156	0.211298	1.03205	0.374359	0.577637	1	2461	tags=24%, list=21%, signal=30%
GSE17721_0.5H_VS_24H_POLYIC_BMDC_DN	154	0.214195	1.03202	0.363855	0.577446	1	2054	tags=20%, list=18%, signal=24%
GSE29618_PRE_VS_DAY7_FLU_VACCINE_MONOCYTE_UP	108	0.224606	1.0319	0.369515	0.57752	1	1321	tags=16%, list=11%, signal=18%
GSE25123_IL4_VS_IL4_AND_ROSIGLITAZONE_STIM_PPARG_KO_MACROPHAGE_DAY10_DN	113	0.222959	1.0316	0.380615	0.578258	1	2177	tags=24%, list=19%, signal=29%
GSE30971_CTRL_VS_LPS_STIM_MACROPHAGE_WBP7_HET_4H_DN	147	0.215076	1.03151	0.371638	0.578229	1	1840	tags=22%, list=16%, signal=25%
GSE11864_CSF1_VS_CSF1_IFNG_PAM3CYS_IN_MAC_DN	137	0.214248	1.03144	0.36891	0.578173	1	2605	tags=28%, list=22%, signal=35%
GSE36826_NORMAL_VS_STAPH_AUREUS_INF_IL1R_KO_SKIN_DN	148	0.213586	1.03141	0.366412	0.577942	1	2148	tags=20%, list=18%, signal=24%
GSE21927_SPLENIC_C26GM_TUMOROUS_VS_4T1_TUMOR_MONOCYTES_DN	138	0.21614	1.03138	0.371765	0.577729	1	1600	tags=20%, list=14%, signal=23%
GSE18281_MEDULLARY_THYMOCYTE_VS_WHOLE_MEDULLA_THYMUS_DN	127	0.222066	1.0313	0.372998	0.577692	1	1686	tags=20%, list=14%, signal=23%
GSE10273_HIGH_VS_LOW_IL7_TREATED_IRF4_8_NULL_PRE_BCELL_DN	139	0.218754	1.0309	0.376238	0.578724	1	3502	tags=42%, list=30%, signal=59%
GSE6259_BCELL_VS_CD4_TCELL_DN	148	0.215615	1.03069	0.39951	0.57907	1	3110	tags=33%, list=27%, signal=44%
GSE41867_DAY6_VS_DAY15_LCMV_CLONE13_EFFECTOR_CD8_TCELL_DN	89	0.229032	1.03003	0.390306	0.580978	1	141	tags=4%, list=1%, signal=5%
GSE37605_FOXP3_FUSION_GFP_VS_IRES_GFP_TREG_NOD_DN	115	0.222321	1.02997	0.364508	0.580869	1	1517	tags=21%, list=13%, signal=24%
GSE23505_UNTREATED_VS_4DAY_IL6_IL1_IL23_TREATED_CD4_TCELL_DN	135	0.217652	1.0299	0.387952	0.580781	1	2458	tags=24%, list=21%, signal=31%
GSE10239_MEMORY_VS_DAY4.5_EFF_CD8_TCELL_UP	133	0.217838	1.02976	0.380835	0.580972	1	1791	tags=20%, list=15%, signal=24%
GSE13493_DP_VS_CD8POS_THYMOCYTE_UP	147	0.212844	1.02934	0.375622	0.582018	1	3398	tags=37%, list=29%, signal=52%
GSE29949_MICROGLIA_BRAIN_VS_CD8_NEG_DC_SPLEEN_UP	128	0.217552	1.02933	0.367901	0.581729	1	2774	tags=30%, list=24%, signal=38%
GSE5960_TH1_VS_ANERGIC_TH1_UP	159	0.214206	1.0293	0.364384	0.581511	1	2123	tags=21%, list=18%, signal=25%
GSE17721_0.5H_VS_12H_CPG_BMDC_UP	163	0.210198	1.02925	0.379221	0.581415	1	2270	tags=25%, list=19%, signal=31%
GSE3982_EOSINOPHIL_VS_EFF_MEMORY_CD4_TCELL_UP	142	0.213488	1.02905	0.40625	0.581804	1	2515	tags=30%, list=21%, signal=37%
GSE12003_4D_VS_8D_CULTURE_MIR223_KO_BM_PROGENITOR_UP	98	0.229637	1.02877	0.39372	0.582421	1	1054	tags=15%, list=9%, signal=17%
GSE3039_ALPHAALPHA_CD8_TCELL_VS_B1_BCELL_UP	146	0.214502	1.0287	0.369347	0.582359	1	3013	tags=34%, list=26%, signal=45%
GSE1432_CTRL_VS_IFNG_1H_MICROGLIA_DN	133	0.217536	1.0286	0.408629	0.582429	1	743	tags=12%, list=6%, signal=13%
GSE46242_CTRL_VS_EGR2_DELETED_TH1_CD4_TCELL_UP	128	0.215876	1.02776	0.381546	0.584885	1	977	tags=14%, list=8%, signal=15%
GSE35685_CD34POS_CD38NEG_VS_CD34POS_CD10NEG_CD62LPOS_BONE_MARROW_UP	157	0.212174	1.02753	0.367347	0.585366	1	2242	tags=24%, list=19%, signal=30%
GSE5589_IL6_KO_VS_IL10_KO_LPS_STIM_MACROPHAGE_45MIN_DN	153	0.212103	1.02701	0.40678	0.586864	1	2159	tags=24%, list=18%, signal=29%
GSE40274_SATB1_VS_FOXP3_AND_SATB1_TRANSDUCED_ACTIVATED_CD4_TCELL_UP	119	0.222669	1.02679	0.396635	0.587315	1	2153	tags=22%, list=18%, signal=26%
GSE43260_BTLA_POS_VS_NEG_INTRATUMORAL_CD8_TCELL_DN	147	0.211188	1.02672	0.394872	0.587241	1	2368	tags=24%, list=20%, signal=30%
GSE5542_IFNG_VS_IFNA_AND_IFNG_TREATED_EPITHELIAL_CELLS_24H_UP	148	0.211166	1.02657	0.367647	0.587459	1	1268	tags=16%, list=11%, signal=18%
GSE25677_R848_VS_MPL_AND_R848_STIM_BCELL_DN	129	0.217404	1.02617	0.367299	0.588483	1	2659	tags=29%, list=23%, signal=38%
GSE22103_LPS_VS_GMCSF_AND_IFNG_STIM_NEUTROPHIL_DN	147	0.212688	1.0249	0.36409	0.592547	1	1266	tags=14%, list=11%, signal=16%
GSE42021_TCONV_PLN_VS_CD24INT_TCONV_THYMUS_DN	149	0.212107	1.02476	0.394799	0.592705	1	2732	tags=30%, list=23%, signal=38%
GSE37301_MULTIPOTENT_PROGENITOR_VS_RAG2_KO_NK_CELL_DN	140	0.215951	1.02472	0.400524	0.592537	1	2708	tags=27%, list=23%, signal=35%
GSE25088_CTRL_VS_IL4_AND_ROSIGLITAZONE_STIM_MACROPHAGE_UP	123	0.221676	1.02452	0.381609	0.592912	1	1487	tags=20%, list=13%, signal=22%
GSE3982_BASOPHIL_VS_TH1_UP	141	0.214302	1.02448	0.405128	0.592711	1	1843	tags=20%, list=16%, signal=23%
GSE5463_CTRL_VS_DEXAMETHASONE_TREATED_THYMOCYTE_DN	161	0.214288	1.02441	0.386861	0.592637	1	1030	tags=14%, list=9%, signal=15%
GSE28726_NAIVE_VS_ACTIVATED_CD4_TCELL_UP	146	0.21484	1.02425	0.405542	0.592905	1	2163	tags=25%, list=18%, signal=31%
GSE22886_NAIVE_BCELL_VS_NEUTROPHIL_DN	109	0.223603	1.02405	0.400485	0.593233	1	2293	tags=25%, list=20%, signal=31%
GSE22611_UNSTIM_VS_6H_MDP_STIM_MUTANT_NOD2_TRANSDUCED_HEK293T_CELL_UP	152	0.21266	1.02403	0.386139	0.593001	1	2677	tags=24%, list=23%, signal=30%
GSE16522_MEMORY_VS_NAIVE_CD8_TCELL_DN	147	0.2125	1.02348	0.373786	0.59461	1	1951	tags=24%, list=17%, signal=29%
GSE41867_NAIVE_VS_DAY30_LCMV_ARMSTRONG_MEMORY_CD8_TCELL_DN	169	0.207009	1.02346	0.395	0.594338	1	1570	tags=15%, list=13%, signal=18%
GSE21927_SPLEEN_C57BL6_VS_4T1_TUMOR_BALBC_MONOCYTES_UP	159	0.210736	1.02344	0.387909	0.594086	1	1615	tags=18%, list=14%, signal=20%
GSE3720_UNSTIM_VS_PMA_STIM_VD1_GAMMADELTA_TCELL_UP	123	0.219713	1.02339	0.401961	0.593976	1	529	tags=9%, list=5%, signal=9%
GSE21927_SPLENIC_VS_TUMOR_MONOCYTES_FROM_C26GM_TUMOROUS_MICE_BALBC_DN	138	0.212226	1.02335	0.381733	0.593762	1	2734	tags=34%, list=23%, signal=44%
GSE9509_LPS_VS_LPS_AND_IL10_STIM_IL10_KO_MACROPHAGE_20MIN_UP	120	0.220355	1.02288	0.400442	0.595019	1	2511	tags=30%, list=21%, signal=38%
GSE360_L_MAJOR_VS_B_MALAYI_LOW_DOSE_DC_DN	146	0.212955	1.02277	0.398568	0.595089	1	2047	tags=21%, list=17%, signal=25%
GSE2770_IL12_AND_TGFB_ACT_VS_ACT_CD4_TCELL_48H_UP	129	0.217124	1.02227	0.3925	0.596542	1	2102	tags=25%, list=18%, signal=30%
GSE12963_ENV_NEF_VS_ENV_NEF_AND_VPR_DEFICIENT_HIV1_INF_CD4_TCELL_UP	101	0.222456	1.02216	0.421911	0.596586	1	3012	tags=33%, list=26%, signal=44%
GSE5142_CTRL_VS_HTERT_TRANSDUCED_CD8_TCELL_EARLY_PASSAGE_CLONE_DN	149	0.211691	1.02178	0.412935	0.597529	1	2163	tags=23%, list=18%, signal=28%
GSE16385_IFNG_TNF_VS_IL4_STIM_MACROPHAGE_ROSIGLITAZONE_TREATED_UP	113	0.221332	1.02153	0.408521	0.598009	1	1335	tags=18%, list=11%, signal=20%
GSE14308_TH2_VS_INDUCED_TREG_DN	166	0.209375	1.02148	0.405868	0.597875	1	1968	tags=23%, list=17%, signal=27%
GSE37534_GW1929_VS_ROSIGLITAZONE_TREATED_CD4_TCELL_PPARG1_FOXP3_TRANSDUCED_UP	115	0.21646	1.02083	0.40617	0.599735	1	2645	tags=30%, list=23%, signal=39%
GSE18281_SUBCAPSULAR_VS_PERIMEDULLARY_CORTICAL_REGION_OF_THYMUS_DN	124	0.217121	1.02079	0.398148	0.599556	1	2277	tags=25%, list=19%, signal=31%
GSE15215_CD2_POS_VS_NEG_PDC_UP	135	0.216826	1.02057	0.391827	0.599988	1	2386	tags=23%, list=20%, signal=28%
GSE11961_GERMINAL_CENTER_BCELL_DAY7_VS_GERMINAL_CENTER_BCELL_DAY40_UP	139	0.210774	1.02008	0.388451	0.601366	1	1482	tags=19%, list=13%, signal=21%
GSE2770_IL4_ACT_VS_ACT_CD4_TCELL_48H_DN	138	0.215845	1.02006	0.402469	0.601114	1	2590	tags=26%, list=22%, signal=33%
GSE22886_NEUTROPHIL_VS_MONOCYTE_DN	163	0.208968	1.01943	0.388759	0.602975	1	2247	tags=21%, list=19%, signal=26%
GSE7460_TCONV_VS_TREG_LN_UP	132	0.217837	1.01913	0.407407	0.603673	1	1628	tags=20%, list=14%, signal=23%
GSE11057_EFF_MEM_VS_CENT_MEM_CD4_TCELL_UP	135	0.214527	1.01883	0.427184	0.604353	1	2319	tags=26%, list=20%, signal=32%
GSE18791_UNSTIM_VS_NEWCATSLE_VIRUS_DC_2H_DN	100	0.222615	1.01834	0.424821	0.605717	1	2421	tags=28%, list=21%, signal=35%
GSE13738_TCR_VS_BYSTANDER_ACTIVATED_CD4_TCELL_UP	145	0.210479	1.01784	0.398126	0.607156	1	2097	tags=22%, list=18%, signal=27%
GSE29164_UNTREATED_VS_CD8_TCELL_TREATED_MELANOMA_DAY7_UP	152	0.209633	1.01784	0.407143	0.606846	1	1638	tags=17%, list=14%, signal=20%
GSE24142_EARLY_THYMIC_PROGENITOR_VS_DN3_THYMOCYTE_FETAL_UP	129	0.216463	1.01739	0.390547	0.608007	1	2132	tags=22%, list=18%, signal=27%
GSE35825_IFNA_VS_IFNG_STIM_MACROPHAGE_DN	154	0.210301	1.01702	0.390361	0.60899	1	2574	tags=29%, list=22%, signal=36%
GSE2706_LPS_VS_R848_AND_LPS_8H_STIM_DC_DN	106	0.222553	1.01702	0.433875	0.608674	1	2063	tags=22%, list=18%, signal=26%
GSE40443_INDUCED_VS_TOTAL_TREG_UP	144	0.209245	1.01681	0.406619	0.60905	1	2638	tags=28%, list=22%, signal=35%
GSE29618_PRE_VS_DAY7_FLU_VACCINE_MONOCYTE_DN	139	0.214689	1.01678	0.403941	0.608807	1	1753	tags=17%, list=15%, signal=19%
GSE10325_BCELL_VS_MYELOID_UP	125	0.217636	1.01644	0.420428	0.609652	1	1876	tags=22%, list=16%, signal=26%
GSE24972_WT_VS_IRF8_KO_SPLEEN_FOLLICULAR_BCELL_DN	151	0.209979	1.01586	0.42615	0.611356	1	1162	tags=15%, list=10%, signal=17%
GSE32901_NAIVE_VS_TH17_ENRICHED_CD4_TCELL_UP	96	0.223456	1.01573	0.426887	0.611502	1	1972	tags=24%, list=17%, signal=29%
GSE3691_IFN_PRODUCING_KILLER_DC_VS_PLASMACYTOID_DC_SPLEEN_UP	153	0.209725	1.01565	0.393701	0.61145	1	2241	tags=25%, list=19%, signal=30%
GSE14415_ACT_VS_CTRL_NATURAL_TREG_DN	134	0.211392	1.01549	0.405868	0.611665	1	1810	tags=21%, list=15%, signal=24%
GSE17721_PAM3CSK4_VS_GADIQUIMOD_1H_BMDC_UP	140	0.214173	1.01522	0.434783	0.612311	1	2011	tags=29%, list=17%, signal=35%
GSE37532_WT_VS_PPARG_KO_LN_TCONV_UP	144	0.212412	1.01505	0.411311	0.612554	1	3453	tags=37%, list=29%, signal=52%
GSE27786_BCELL_VS_NEUTROPHIL_UP	163	0.205212	1.0148	0.401478	0.613059	1	2845	tags=26%, list=24%, signal=34%
GSE17721_POLYIC_VS_GARDIQUIMOD_12H_BMDC_UP	142	0.209385	1.01412	0.418317	0.615018	1	2753	tags=30%, list=23%, signal=38%
GSE24292_WT_VS_PPARG_KO_MACROPHAGE_DN	143	0.214005	1.01346	0.416446	0.617003	1	2200	tags=25%, list=19%, signal=31%
GSE2706_R848_VS_R848_AND_LPS_8H_STIM_DC_UP	108	0.218896	1.01332	0.423963	0.6172	1	1706	tags=16%, list=15%, signal=18%
GSE13522_CTRL_VS_T_CRUZI_BRAZIL_STRAIN_INF_SKIN_DN	134	0.212698	1.01234	0.42446	0.620231	1	2817	tags=32%, list=24%, signal=42%
GSE1925_CTRL_VS_24H_IFNG_STIM_MACROPHAGE_UP	131	0.214315	1.01195	0.447368	0.621296	1	1534	tags=17%, list=13%, signal=19%
GSE17721_LPS_VS_PAM3CSK4_0.5H_BMDC_UP	146	0.212373	1.01193	0.42268	0.621044	1	2640	tags=26%, list=22%, signal=33%
GSE21033_3H_VS_24H_POLYIC_STIM_DC_UP	113	0.220854	1.01143	0.394015	0.622418	1	2211	tags=25%, list=19%, signal=30%
GSE7852_LN_VS_THYMUS_TCONV_UP	127	0.216413	1.01141	0.402655	0.622159	1	2130	tags=25%, list=18%, signal=30%
GSE46242_TH1_VS_ANERGIC_TH1_CD4_TCELL_UP	132	0.209656	1.01139	0.428571	0.621915	1	2842	tags=30%, list=24%, signal=39%
GSE5589_LPS_VS_LPS_AND_IL10_STIM_IL10_KO_MACROPHAGE_180MIN_UP	134	0.212777	1.01101	0.423469	0.622914	1	1187	tags=16%, list=10%, signal=17%
GSE39152_CD103_NEG_VS_POS_MEMORY_CD8_TCELL_UP	156	0.20768	1.01069	0.420398	0.62369	1	1485	tags=16%, list=13%, signal=18%
GSE4142_PLASMA_CELL_VS_GC_BCELL_UP	152	0.208822	1.0103	0.422572	0.624694	1	2451	tags=26%, list=21%, signal=32%
GSE45739_UNSTIM_VS_ACD3_ACD28_STIM_WT_CD4_TCELL_DN	125	0.215326	1.01023	0.421053	0.624653	1	2977	tags=28%, list=25%, signal=37%
GSE360_L_DONOVANI_VS_M_TUBERCULOSIS_DC_DN	122	0.218344	1.01021	0.422062	0.624405	1	1600	tags=20%, list=14%, signal=23%
GSE32164_RESTING_DIFFERENTIATED_VS_CMYC_INHIBITED_MACROPHAGE_UP	146	0.210171	1.00999	0.430288	0.624845	1	2566	tags=29%, list=22%, signal=37%
GSE23114_PERITONEAL_CAVITY_B1A_BCELL_VS_SPLEEN_BCELL_DN	159	0.208534	1.00979	0.428571	0.625194	1	1406	tags=14%, list=12%, signal=16%
GSE24142_EARLY_THYMIC_PROGENITOR_VS_DN3_THYMOCYTE_ADULT_DN	145	0.209518	1.00961	0.441026	0.625489	1	772	tags=10%, list=7%, signal=11%
GSE17721_0.5H_VS_24H_CPG_BMDC_UP	150	0.207893	1.00931	0.413793	0.62619	1	2015	tags=24%, list=17%, signal=29%
GSE43955_TH0_VS_TGFB_IL6_TH17_ACT_CD4_TCELL_1H_DN	143	0.211871	1.00931	0.422062	0.6259	1	1620	tags=17%, list=14%, signal=20%
GSE46606_IRF4HIGH_VS_IRF4MID_CD40L_IL2_IL5_DAY3_STIMULATED_BCELL_DN	139	0.212759	1.0089	0.419903	0.626967	1	1814	tags=19%, list=15%, signal=22%
GSE44955_MCSF_VS_MCSF_AND_IL27_STIM_MACROPHAGE_DN	137	0.210362	1.00889	0.434272	0.626697	1	2284	tags=26%, list=19%, signal=31%
GSE28737_WT_VS_BCL6_KO_FOLLICULAR_BCELL_UP	133	0.210336	1.0087	0.42619	0.627062	1	1632	tags=20%, list=14%, signal=22%
GSE46242_CTRL_VS_EGR2_DELETED_ANERGIC_TH1_CD4_TCELL_DN	122	0.214226	1.0083	0.414758	0.628107	1	2059	tags=25%, list=18%, signal=30%
GSE17721_0.5H_VS_12H_LPS_BMDC_DN	150	0.211858	1.0082	0.413333	0.628104	1	1737	tags=19%, list=15%, signal=22%
GSE16451_CTRL_VS_WEST_EQUINE_ENC_VIRUS_IMMATURE_NEURON_CELL_LINE_UP	151	0.210237	1.00812	0.427083	0.628092	1	1514	tags=17%, list=13%, signal=19%
GSE360_L_DONOVANI_VS_L_MAJOR_DC_UP	150	0.210319	1.00801	0.459184	0.628172	1	1394	tags=17%, list=12%, signal=19%
GSE1460_CORD_VS_ADULT_BLOOD_NAIVE_CD4_TCELL_UP	134	0.211661	1.00757	0.434679	0.629359	1	2304	tags=24%, list=20%, signal=29%
GSE2706_UNSTIM_VS_2H_LPS_DC_UP	87	0.227355	1.00729	0.432692	0.630045	1	1843	tags=22%, list=16%, signal=26%
GSE3720_VD1_VS_VD2_GAMMADELTA_TCELL_WITH_LPS_STIM_UP	153	0.205786	1.00714	0.432432	0.630246	1	3820	tags=44%, list=33%, signal=64%
GSE35825_UNTREATED_VS_IFNG_STIM_MACROPHAGE_DN	149	0.206964	1.00711	0.441975	0.630038	1	3377	tags=38%, list=29%, signal=53%
GSE42088_UNINF_VS_LEISHMANIA_INF_DC_2H_UP	140	0.209641	1.00704	0.429648	0.629955	1	2289	tags=24%, list=20%, signal=30%
GSE15330_HSC_VS_GRANULOCYTE_MONOCYTE_PROGENITOR_IKAROS_KO_UP	154	0.20988	1.00691	0.413265	0.63006	1	2764	tags=28%, list=24%, signal=36%
GSE30083_SP1_VS_SP3_THYMOCYTE_UP	140	0.213513	1.00685	0.432367	0.629947	1	1619	tags=19%, list=14%, signal=21%
GSE16755_CTRL_VS_IFNA_TREATED_MAC_UP	155	0.206468	1.00671	0.399491	0.630173	1	2360	tags=23%, list=20%, signal=29%
GSE17721_POLYIC_VS_CPG_4H_BMDC_DN	151	0.211175	1.00644	0.433735	0.630782	1	1463	tags=16%, list=12%, signal=18%
GSE33425_CD8_ALPHAALPHA_VS_ALPHABETA_CD161_HIGH_TCELL_UP	146	0.209616	1.00615	0.431373	0.631451	1	2566	tags=26%, list=22%, signal=33%
GSE46025_WT_VS_FOXO1_KO_KLRG1_LOW_CD8_EFFECTOR_TCELL_UP	127	0.215218	1.00606	0.434889	0.631436	1	2058	tags=24%, list=18%, signal=28%
GSE24142_EARLY_THYMIC_PROGENITOR_VS_DN2_THYMOCYTE_ADULT_DN	133	0.212952	1.00581	0.417284	0.632007	1	764	tags=12%, list=7%, signal=13%
GSE17721_CTRL_VS_PAM3CSK4_0.5H_BMDC_UP	153	0.208469	1.0058	0.441397	0.631721	1	2201	tags=22%, list=19%, signal=27%
GSE22025_TGFB1_VS_TGFB1_AND_PROGESTERONE_TREATED_CD4_TCELL_DN	122	0.214097	1.00529	0.422374	0.633155	1	2958	tags=32%, list=25%, signal=42%
GSE3982_MAC_VS_NEUTROPHIL_LPS_STIM_DN	125	0.214335	1.00525	0.453165	0.632955	1	1656	tags=18%, list=14%, signal=21%
GSE29618_BCELL_VS_PDC_DAY7_FLU_VACCINE_DN	146	0.210989	1.00503	0.45	0.633394	1	1215	tags=14%, list=10%, signal=16%
GSE36009_UNSTIM_VS_LPS_STIM_DC_DN	152	0.208905	1.00487	0.456731	0.633666	1	2396	tags=24%, list=20%, signal=30%
GSE36476_CTRL_VS_TSST_ACT_16H_MEMORY_CD4_TCELL_OLD_DN	168	0.204541	1.00458	0.44473	0.634321	1	1276	tags=15%, list=11%, signal=17%
GSE27291_0H_VS_7D_STIM_GAMMADELTA_TCELL_DN	125	0.214612	1.00451	0.451691	0.634208	1	2309	tags=26%, list=20%, signal=32%
GSE39820_IL1B_IL6_VS_IL1B_IL6_IL23A_TREATED_CD4_TCELL_DN	138	0.210235	1.0038	0.43943	0.636343	1	2133	tags=25%, list=18%, signal=30%
GSE37533_UNTREATED_VS_PIOGLIZATONE_TREATED_CD4_TCELL_PPARG1_AND_FOXP3_TRASDUCED_DN	151	0.207554	1.00318	0.452381	0.638215	1	2608	tags=28%, list=22%, signal=35%
GSE2770_UNTREATED_VS_IL12_TREATED_ACT_CD4_TCELL_2H_UP	144	0.208175	1.00289	0.421296	0.638848	1	2047	tags=22%, list=17%, signal=26%
GSE37416_CTRL_VS_24H_F_TULARENSIS_LVS_NEUTROPHIL_DN	151	0.208151	1.00266	0.453488	0.639353	1	2920	tags=28%, list=25%, signal=37%
GSE25088_CTRL_VS_IL4_STIM_MACROPHAGE_DN	131	0.21105	1.00243	0.41129	0.639866	1	3007	tags=34%, list=26%, signal=45%
GSE29164_DAY3_VS_DAY7_CD8_TCELL_AND_IL12_TREATED_MELANOMA_UP	149	0.207118	1.00236	0.434343	0.639787	1	1635	tags=17%, list=14%, signal=20%
GSE13485_DAY1_VS_DAY3_YF17D_VACCINE_PBMC_UP	77	0.230643	1.00215	0.451537	0.640171	1	2176	tags=26%, list=19%, signal=32%
GSE22886_NAIVE_BCELL_VS_MONOCYTE_UP	99	0.219037	1.00199	0.446953	0.640416	1	1732	tags=21%, list=15%, signal=25%
GSE12845_IGD_POS_BLOOD_VS_PRE_GC_TONSIL_BCELL_UP	128	0.213778	1.00192	0.44878	0.640331	1	1808	tags=19%, list=15%, signal=22%
GSE3039_NKT_CELL_VS_ALPHABETA_CD8_TCELL_DN	157	0.206221	1.00183	0.448276	0.640328	1	1659	tags=20%, list=14%, signal=23%
GSE22313_HEALTHY_VS_SLE_MOUSE_CD4_TCELL_UP	128	0.213063	1.00181	0.439024	0.64006	1	2099	tags=24%, list=18%, signal=29%
GSE32255_WT_VS_JMJD2D_KNOCKDOWN_4H_LPS_STIM_DC_UP	106	0.221592	1.00161	0.434368	0.64043	1	2287	tags=26%, list=19%, signal=33%
GSE17721_CTRL_VS_PAM3CSK4_0.5H_BMDC_DN	145	0.207583	1.0009	0.436321	0.642628	1	2789	tags=30%, list=24%, signal=38%
GSE28726_NAIVE_VS_ACTIVATED_VA24NEG_NKTCELL_DN	135	0.211561	1.00028	0.441463	0.644437	1	2263	tags=25%, list=19%, signal=31%
GSE23321_CENTRAL_MEMORY_VS_NAIVE_CD8_TCELL_UP	132	0.21127	0.999944	0.465823	0.645236	1	2355	tags=26%, list=20%, signal=32%
GSE17721_0.5H_VS_8H_GARDIQUIMOD_BMDC_DN	151	0.205876	0.999749	0.442529	0.645607	1	1836	tags=20%, list=16%, signal=23%
GSE11057_NAIVE_VS_CENT_MEMORY_CD4_TCELL_UP	121	0.215595	0.99972	0.419431	0.645378	1	2502	tags=26%, list=21%, signal=33%
[truncated: 869 more rows]

## Sheet: UP_CLASSICAL_M1_VS_M2
GSE5099_CLASSICAL_M1_VS_ALTERNATIVE_M2_MACROPHAGE_UP
SYMBOL	TITLE	RANK IN GENE LIST	RANK METRIC SCORE	RUNNING ES	CORE ENRICHMENT
COL1A2	collagen type I alpha 2 chain [Source:HGNC Symbol;Acc:HGNC:2198]	152	1.02271	0.00941578	Yes
ZNFX1	zinc finger NFX1-type containing 1 [Source:HGNC Symbol;Acc:HGNC:29271]	189	0.965988	0.0275762	Yes
RSAD2	radical S-adenosyl methionine domain containing 2 [Source:HGNC Symbol;Acc:HGNC:30908]	268	0.88916	0.0404274	Yes
IFIH1	interferon induced with helicase C domain 1 [Source:HGNC Symbol;Acc:HGNC:18873]	275	0.881546	0.0593137	Yes
MGAT1	alpha-1,3-mannosyl-glycoprotein 2-beta-N-acetylglucosaminyltransferase [Source:HGNC Symbol;Acc:HGNC:7044]	316	0.838125	0.0743152	Yes
PNP	purine nucleoside phosphorylase [Source:HGNC Symbol;Acc:HGNC:7892]	324	0.834446	0.0920787	Yes
EPSTI1	epithelial stromal interaction 1 [Source:HGNC Symbol;Acc:HGNC:16465]	379	0.790597	0.104828	Yes
PSME2	proteasome activator subunit 2 [Source:HGNC Symbol;Acc:HGNC:9569]	389	0.781276	0.121249	Yes
RNF213	ring finger protein 213 [Source:HGNC Symbol;Acc:HGNC:14539]	397	0.773431	0.137669	Yes
FUCA1	alpha-L-fucosidase 1 [Source:HGNC Symbol;Acc:HGNC:4006]	475	0.727101	0.14704	Yes
PLAC8	placenta associated 8 [Source:HGNC Symbol;Acc:HGNC:19254]	575	0.684489	0.153577	Yes
BMS1	BMS1 ribosome biogenesis factor [Source:HGNC Symbol;Acc:HGNC:23505]	602	0.673646	0.166164	Yes
KIAA0513	KIAA0513 [Source:HGNC Symbol;Acc:HGNC:29058]	756	0.611814	0.16645	Yes
CBLB	Cbl proto-oncogene B [Source:HGNC Symbol;Acc:HGNC:1542]	800	0.601011	0.175974	Yes
GGT1	gamma-glutamyltransferase 1 [Source:HGNC Symbol;Acc:HGNC:4250]	849	0.591097	0.184849	Yes
LPIN1	lipin 1 [Source:HGNC Symbol;Acc:HGNC:13345]	890	0.579253	0.194153	Yes
ARHGAP45	Rho GTPase activating protein 45 [Source:HGNC Symbol;Acc:HGNC:17102]	922	0.570046	0.204029	Yes
KDM7A	lysine demethylase 7A [Source:HGNC Symbol;Acc:HGNC:22224]	1041	0.542545	0.205806	Yes
PARP11	poly(ADP-ribose) polymerase family member 11 [Source:HGNC Symbol;Acc:HGNC:1186]	1080	0.534236	0.214291	Yes
BTG1	BTG anti-proliferation factor 1 [Source:HGNC Symbol;Acc:HGNC:1130]	1105	0.529052	0.223868	Yes
RASA3	RAS p21 protein activator 3 [Source:HGNC Symbol;Acc:HGNC:20331]	1154	0.51731	0.231119	Yes
LRRC8D	leucine rich repeat containing 8 VRAC subunit D [Source:HGNC Symbol;Acc:HGNC:16992]	1194	0.509987	0.238984	Yes
BAG3	BAG cochaperone 3 [Source:HGNC Symbol;Acc:HGNC:939]	1219	0.505166	0.248035	Yes
RGS19	regulator of G protein signaling 19 [Source:HGNC Symbol;Acc:HGNC:13735]	1222	0.504683	0.258971	Yes
GPR155	G protein-coupled receptor 155 [Source:HGNC Symbol;Acc:HGNC:22951]	1232	0.503426	0.269277	Yes
AUTS2	activator of transcription and developmental regulator AUTS2 [Source:HGNC Symbol;Acc:HGNC:14262]	1322	0.487989	0.27235	Yes
POLR3E	RNA polymerase III subunit E [Source:HGNC Symbol;Acc:HGNC:30347]	1358	0.480858	0.279919	Yes
CCR7	C-C motif chemokine receptor 7 [Source:HGNC Symbol;Acc:HGNC:1608]	1513	0.454291	0.276651	Yes
FOXO1	forkhead box O1 [Source:HGNC Symbol;Acc:HGNC:3819]	1589	0.438337	0.279838	Yes
GNL3	G protein nucleolar 3 [Source:HGNC Symbol;Acc:HGNC:29931]	1717	0.417095	0.278078	Yes
LRRC8C	leucine rich repeat containing 8 VRAC subunit C [Source:HGNC Symbol;Acc:HGNC:25075]	1740	0.412737	0.285267	Yes
CERS2	ceramide synthase 2 [Source:HGNC Symbol;Acc:HGNC:14076]	1753	0.410777	0.293275	Yes
CTSZ	cathepsin Z [Source:HGNC Symbol;Acc:HGNC:2547]	1781	0.406393	0.299894	Yes
KISS1R	KISS1 receptor [Source:HGNC Symbol;Acc:HGNC:4510]	1787	0.405827	0.308395	Yes
RPS6KA3	ribosomal protein S6 kinase A3 [Source:HGNC Symbol;Acc:HGNC:10432]	1798	0.403725	0.31642	Yes
SFMBT2	Scm like with four mbt domains 2 [Source:HGNC Symbol;Acc:HGNC:20256]	2228	0.347093	0.287102	No
EPB41	erythrocyte membrane protein band 4.1 [Source:HGNC Symbol;Acc:HGNC:3377]	2306	0.337665	0.287901	No
EIF3K	eukaryotic translation initiation factor 3 subunit K [Source:HGNC Symbol;Acc:HGNC:24656]	2549	0.305441	0.273776	No
RPL6	ribosomal protein L6 [Source:HGNC Symbol;Acc:HGNC:10362]	2557	0.304681	0.27988	No
LDLRAP1	low density lipoprotein receptor adaptor protein 1 [Source:HGNC Symbol;Acc:HGNC:18640]	2589	0.3003	0.283819	No
RPL17	ribosomal protein L17 [Source:HGNC Symbol;Acc:HGNC:10307]	2717	0.283958	0.279128	No
RPS19	ribosomal protein S19 [Source:HGNC Symbol;Acc:HGNC:10402]	2851	0.266813	0.273543	No
SAMHD1	SAM and HD domain containing deoxynucleoside triphosphate triphosphohydrolase 1 [Source:HGNC Symbol;Acc:HGNC:15925]	3083	0.243815	0.259009	No
RPL29	ribosomal protein L29 [Source:HGNC Symbol;Acc:HGNC:10331]	3214	0.23003	0.252873	No
PDE4B	phosphodiesterase 4B [Source:HGNC Symbol;Acc:HGNC:8781]	3246	0.226529	0.255189	No
LIPA	lipase A, lysosomal acid type [Source:HGNC Symbol;Acc:HGNC:6617]	3263	0.224604	0.258754	No
SMURF2	SMAD specific E3 ubiquitin protein ligase 2 [Source:HGNC Symbol;Acc:HGNC:16809]	3351	0.214292	0.255976	No
RPS15A	ribosomal protein S15a [Source:HGNC Symbol;Acc:HGNC:10389]	3367	0.212624	0.259363	No
RPLP1	ribosomal protein lateral stalk subunit P1 [Source:HGNC Symbol;Acc:HGNC:10372]	3403	0.207873	0.260924	No
RPLP2	ribosomal protein lateral stalk subunit P2 [Source:HGNC Symbol;Acc:HGNC:10377]	3544	0.192983	0.253111	No
MAF	MAF bZIP transcription factor [Source:HGNC Symbol;Acc:HGNC:6776]	3681	0.177889	0.24531	No
RPS10	ribosomal protein S10 [Source:HGNC Symbol;Acc:HGNC:10383]	3864	0.157916	0.233107	No
RPS18	ribosomal protein S18 [Source:HGNC Symbol;Acc:HGNC:10401]	3958	0.147949	0.228352	No
RPL12	ribosomal protein L12 [Source:HGNC Symbol;Acc:HGNC:10302]	4003	0.142892	0.227706	No
DPH5	diphthamide biosynthesis 5 [Source:HGNC Symbol;Acc:HGNC:24270]	4007	0.142756	0.23059	No
RPL30	ribosomal protein L30 [Source:HGNC Symbol;Acc:HGNC:10333]	4043	0.139538	0.230646	No
BIN1	bridging integrator 1 [Source:HGNC Symbol;Acc:HGNC:1052]	4065	0.137708	0.231868	No
RIMS4	regulating synaptic membrane exocytosis 4 [Source:HGNC Symbol;Acc:HGNC:16183]	4144	0.13073	0.228026	No
ANK3	ankyrin 3 [Source:HGNC Symbol;Acc:HGNC:494]	4151	0.129966	0.23037	No
TPP2	tripeptidyl peptidase 2 [Source:HGNC Symbol;Acc:HGNC:12016]	4427	0.10398	0.208968	No
RPL13	ribosomal protein L13 [Source:HGNC Symbol;Acc:HGNC:10303]	4482	0.0978857	0.20647	No
RPL9	ribosomal protein L9 [Source:HGNC Symbol;Acc:HGNC:10369]	4548	0.0916587	0.202888	No
PUS1	pseudouridine synthase 1 [Source:HGNC Symbol;Acc:HGNC:15508]	4637	0.0840224	0.197156	No
UPP1	uridine phosphorylase 1 [Source:HGNC Symbol;Acc:HGNC:12576]	4740	0.0745634	0.19001	No
SPON1	spondin 1 [Source:HGNC Symbol;Acc:HGNC:11252]	4782	0.0708256	0.188037	No
SQOR	sulfide quinone oxidoreductase [Source:HGNC Symbol;Acc:HGNC:20390]	4837	0.065913	0.184836	No
EEF1G	eukaryotic translation elongation factor 1 gamma [Source:HGNC Symbol;Acc:HGNC:3213]	4882	0.0607381	0.182383	No
EEF2	eukaryotic translation elongation factor 2 [Source:HGNC Symbol;Acc:HGNC:3214]	4901	0.0589358	0.182129	No
NELL2	neural EGFL like 2 [Source:HGNC Symbol;Acc:HGNC:7751]	5007	0.0491915	0.174166	No
RPL13A	ribosomal protein L13a [Source:HGNC Symbol;Acc:HGNC:10304]	5191	0.0316605	0.159098	No
MPP7	MAGUK p55 scaffold protein 7 [Source:HGNC Symbol;Acc:HGNC:26542]	5378	0.0124175	0.143348	No
SEMA4C	semaphorin 4C [Source:HGNC Symbol;Acc:HGNC:10731]	5395	0.0104573	0.1422	No
NOG	noggin [Source:HGNC Symbol;Acc:HGNC:7866]	5624	-0.00919186	0.122761	No
ADD3	adducin 3 [Source:HGNC Symbol;Acc:HGNC:245]	5809	-0.0281007	0.107528	No
YTHDC2	YTH domain containing 2 [Source:HGNC Symbol;Acc:HGNC:24721]	5834	-0.0304889	0.106131	No
CNIH4	cornichon family AMPA receptor auxiliary protein 4 [Source:HGNC Symbol;Acc:HGNC:25013]	6009	-0.0466535	0.0921687	No
APRT	adenine phosphoribosyltransferase [Source:HGNC Symbol;Acc:HGNC:626]	6036	-0.0488001	0.0910029	No
RASSF2	Ras association domain family member 2 [Source:HGNC Symbol;Acc:HGNC:9883]	6088	-0.0532626	0.0877817	No
RPL31	ribosomal protein L31 [Source:HGNC Symbol;Acc:HGNC:10334]	6235	-0.067018	0.0766793	No
PRORP	protein only RNase P catalytic subunit [Source:HGNC Symbol;Acc:HGNC:19958]	6305	-0.074492	0.0723747	No
E4F1	E4F transcription factor 1 [Source:HGNC Symbol;Acc:HGNC:3121]	6650	-0.109075	0.0451408	No
EIF3F	eukaryotic translation initiation factor 3 subunit F [Source:HGNC Symbol;Acc:HGNC:3275]	6744	-0.117261	0.03971	No
PLEKHO1	pleckstrin homology domain containing O1 [Source:HGNC Symbol;Acc:HGNC:24310]	6754	-0.117899	0.0415297	No
AREL1	apoptosis resistant E3 ubiquitin protein ligase 1 [Source:HGNC Symbol;Acc:HGNC:20363]	6871	-0.129917	0.0343961	No
TLK1	tousled like kinase 1 [Source:HGNC Symbol;Acc:HGNC:11841]	6928	-0.135533	0.032555	No
IMPACT	impact RWD domain protein [Source:HGNC Symbol;Acc:HGNC:20387]	7146	-0.155666	0.0172872	No
CEPT1	choline/ethanolamine phosphotransferase 1 [Source:HGNC Symbol;Acc:HGNC:24289]	7177	-0.158106	0.0181828	No
SEMA3A	semaphorin 3A [Source:HGNC Symbol;Acc:HGNC:10723]	7241	-0.16462	0.0163788	No
IKZF4	IKAROS family zinc finger 4 [Source:HGNC Symbol;Acc:HGNC:13179]	7293	-0.170273	0.0157331	No
LRRN3	leucine rich repeat neuronal 3 [Source:HGNC Symbol;Acc:HGNC:17200]	7302	-0.171045	0.0188087	No
GMPPA	GDP-mannose pyrophosphorylase A [Source:HGNC Symbol;Acc:HGNC:22923]	7516	-0.193091	0.00470924	No
TOMM5	translocase of outer mitochondrial membrane 5 [Source:HGNC Symbol;Acc:HGNC:31369]	7682	-0.2107	-0.00486752	No
LPIN2	lipin 2 [Source:HGNC Symbol;Acc:HGNC:14450]	7895	-0.231145	-0.0180432	No
GYPC	glycophorin C (Gerbich blood group) [Source:HGNC Symbol;Acc:HGNC:4704]	8117	-0.252537	-0.0315234	No
CNOT11	CCR4-NOT transcription complex subunit 11 [Source:HGNC Symbol;Acc:HGNC:25217]	8182	-0.258035	-0.0313574	No
TSPAN14	tetraspanin 14 [Source:HGNC Symbol;Acc:HGNC:23303]	8220	-0.262023	-0.0287776	No
PFDN5	prefoldin subunit 5 [Source:HGNC Symbol;Acc:HGNC:8869]	8249	-0.265921	-0.0253367	No
ATP10A	ATPase phospholipid transporting 10A (putative) [Source:HGNC Symbol;Acc:HGNC:13542]	8373	-0.27811	-0.0298115	No
STIM2	stromal interaction molecule 2 [Source:HGNC Symbol;Acc:HGNC:19205]	8495	-0.287382	-0.03391	No
P4HA1	prolyl 4-hydroxylase subunit alpha 1 [Source:HGNC Symbol;Acc:HGNC:8546]	8529	-0.290439	-0.0303602	No
COTL1	coactosin like F-actin binding protein 1 [Source:HGNC Symbol;Acc:HGNC:18304]	8571	-0.295804	-0.0273815	No
ELMO1	engulfment and cell motility 1 [Source:HGNC Symbol;Acc:HGNC:16286]	8649	-0.304312	-0.0273168	No
S1PR1	sphingosine-1-phosphate receptor 1 [Source:HGNC Symbol;Acc:HGNC:3165]	9160	-0.359076	-0.0633487	No
LFNG	LFNG O-fucosylpeptide 3-beta-N-acetylglucosaminyltransferase [Source:HGNC Symbol;Acc:HGNC:6560]	9165	-0.36009	-0.0557675	No
DOCK9	dedicator of cytokinesis 9 [Source:HGNC Symbol;Acc:HGNC:14132]	9398	-0.386729	-0.0672417	No
AP3M2	adaptor related protein complex 3 subunit mu 2 [Source:HGNC Symbol;Acc:HGNC:570]	9566	-0.404493	-0.0727253	No
FBXO34	F-box protein 34 [Source:HGNC Symbol;Acc:HGNC:20201]	9597	-0.407996	-0.0663296	No
C17orf49	chromosome 17 open reading frame 49 [Source:HGNC Symbol;Acc:HGNC:28737]	9777	-0.42899	-0.0723078	No
LRIG1	leucine rich repeats and immunoglobulin like domains 1 [Source:HGNC Symbol;Acc:HGNC:17360]	9790	-0.430299	-0.0638705	No
FXN	frataxin [Source:HGNC Symbol;Acc:HGNC:3951]	9910	-0.448297	-0.0642549	No
SMIM20	small integral membrane protein 20 [Source:HGNC Symbol;Acc:HGNC:37260]	9999	-0.462844	-0.0616485	No
INPP4B	inositol polyphosphate-4-phosphatase type II B [Source:HGNC Symbol;Acc:HGNC:6075]	10092	-0.476666	-0.0590825	No
TMEM128	transmembrane protein 128 [Source:HGNC Symbol;Acc:HGNC:28201]	10123	-0.480287	-0.0510956	No
DEF8	differentially expressed in FDCP 8 homolog [Source:HGNC Symbol;Acc:HGNC:25969]	10175	-0.48942	-0.0447168	No
COX7C	cytochrome c oxidase subunit 7C [Source:HGNC Symbol;Acc:HGNC:2292]	10342	-0.51991	-0.0475739	No
ATP8B2	ATPase phospholipid transporting 8B2 [Source:HGNC Symbol;Acc:HGNC:13534]	10504	-0.542789	-0.0494967	No
EIF4E2	eukaryotic translation initiation factor 4E family member 2 [Source:HGNC Symbol;Acc:HGNC:3293]	10759	-0.592198	-0.0583436	No
TES	testin LIM domain protein [Source:HGNC Symbol;Acc:HGNC:14620]	10780	-0.599483	-0.0468717	No
PANK4	pantothenate kinase 4 (inactive) [Source:HGNC Symbol;Acc:HGNC:19366]	10797	-0.60377	-0.0349609	No
MLLT3	MLLT3 super elongation complex subunit [Source:HGNC Symbol;Acc:HGNC:7136]	10844	-0.617093	-0.0253413	No
NKIRAS1	NFKB inhibitor interacting Ras like 1 [Source:HGNC Symbol;Acc:HGNC:17899]	10869	-0.624123	-0.0136716	No
ACAA1	acetyl-CoA acyltransferase 1 [Source:HGNC Symbol;Acc:HGNC:82]	11051	-0.686929	-0.0141447	No
CIB1	calcium and integrin binding 1 [Source:HGNC Symbol;Acc:HGNC:16920]	11119	-0.71083	-0.00427101	No
S100B	S100 calcium binding protein B [Source:HGNC Symbol;Acc:HGNC:10500]	11267	-0.775325	0.000130489	No
ANXA6	annexin A6 [Source:HGNC Symbol;Acc:HGNC:544]	11451	-0.882413	0.00378773	No
ADAMTS6	ADAM metallopeptidase with thrombospondin type 1 motif 6 [Source:HGNC Symbol;Acc:HGNC:222]	11487	-0.927744	0.0211926	No

## Sheet: DOWN_CLASSICAL_M1_VS_M2
GSE5099_CLASSICAL_M1_VS_ALTERNATIVE_M2_MACROPHAGE_DOWN
SYMBOL	TITLE	RANK IN GENE LIST	RANK METRIC SCORE	RUNNING ES	CORE ENRICHMENT
GLIPR1L1	GLIPR1 like 1 [Source:HGNC Symbol;Acc:HGNC:28392]	27	1.66212	0.0489398	Yes
TCF7	transcription factor 7 [Source:HGNC Symbol;Acc:HGNC:11639]	238	0.914593	0.0591	Yes
SP4	Sp4 transcription factor [Source:HGNC Symbol;Acc:HGNC:11209]	329	0.830392	0.0769754	Yes
SOX4	SRY-box transcription factor 4 [Source:HGNC Symbol;Acc:HGNC:11200]	343	0.820157	0.101152	Yes
SLC7A3	solute carrier family 7 member 3 [Source:HGNC Symbol;Acc:HGNC:11061]	801	0.600869	0.0804115	Yes
PELI2	pellino E3 ubiquitin protein ligase family member 2 [Source:HGNC Symbol;Acc:HGNC:8828]	826	0.595971	0.0967289	Yes
R3HDM2	R3H domain containing 2 [Source:HGNC Symbol;Acc:HGNC:29167]	962	0.561261	0.102437	Yes
GXYLT2	glucoside xylosyltransferase 2 [Source:HGNC Symbol;Acc:HGNC:33383]	998	0.551961	0.116452	Yes
HTR2A	5-hydroxytryptamine receptor 2A [Source:HGNC Symbol;Acc:HGNC:5293]	1077	0.534563	0.126235	Yes
TSPAN11	tetraspanin 11 [Source:HGNC Symbol;Acc:HGNC:30795]	1174	0.513842	0.133833	Yes
HHIP	hedgehog interacting protein [Source:HGNC Symbol;Acc:HGNC:14866]	1204	0.5078	0.147001	Yes
TIMM23B	translocase of inner mitochondrial membrane 23 homolog B [Source:HGNC Symbol;Acc:HGNC:23581]	1221	0.504978	0.1612	Yes
BATF3	basic leucine zipper ATF-like transcription factor 3 [Source:HGNC Symbol;Acc:HGNC:28915]	1238	0.502058	0.175308	Yes
CENPV	centromere protein V [Source:HGNC Symbol;Acc:HGNC:29920]	1385	0.475065	0.177413	Yes
PHLPP1	PH domain and leucine rich repeat protein phosphatase 1 [Source:HGNC Symbol;Acc:HGNC:20610]	1592	0.437846	0.173214	Yes
CHD9	chromodomain helicase DNA binding protein 9 [Source:HGNC Symbol;Acc:HGNC:25701]	1615	0.43398	0.184708	Yes
PALLD	palladin, cytoskeletal associated protein [Source:HGNC Symbol;Acc:HGNC:17068]	1797	0.40374	0.181605	Yes
CORIN	corin, serine peptidase [Source:HGNC Symbol;Acc:HGNC:19012]	1852	0.395684	0.189168	Yes
PLCH1	phospholipase C eta 1 [Source:HGNC Symbol;Acc:HGNC:29185]	1901	0.389522	0.197056	Yes
PCGF5	polycomb group ring finger 5 [Source:HGNC Symbol;Acc:HGNC:28264]	2005	0.375978	0.1998	Yes
TNFRSF21	TNF receptor superfamily member 21 [Source:HGNC Symbol;Acc:HGNC:13469]	2132	0.360234	0.200082	Yes
CEP97	centrosomal protein 97 [Source:HGNC Symbol;Acc:HGNC:26244]	2181	0.353026	0.206845	Yes
SH2D1A	SH2 domain containing 1A [Source:HGNC Symbol;Acc:HGNC:10820]	2278	0.341123	0.209115	Yes
FZD1	frizzled class receptor 1 [Source:HGNC Symbol;Acc:HGNC:4038]	2373	0.328805	0.211178	Yes
LRRN1	leucine rich repeat neuronal 1 [Source:HGNC Symbol;Acc:HGNC:20980]	2864	0.265533	0.17726	No
ANP32A	acidic nuclear phosphoprotein 32 family member A [Source:HGNC Symbol;Acc:HGNC:13233]	2912	0.261085	0.181273	No
SPRED2	sprouty related EVH1 domain containing 2 [Source:HGNC Symbol;Acc:HGNC:17722]	3300	0.219856	0.154797	No
ZBTB44	zinc finger and BTB domain containing 44 [Source:HGNC Symbol;Acc:HGNC:25001]	3388	0.209811	0.153792	No
MSI2	musashi RNA binding protein 2 [Source:HGNC Symbol;Acc:HGNC:18585]	3413	0.206713	0.158105	No
SLC44A5	solute carrier family 44 member 5 [Source:HGNC Symbol;Acc:HGNC:28524]	3460	0.201339	0.160361	No
CDK6	cyclin dependent kinase 6 [Source:HGNC Symbol;Acc:HGNC:1777]	3744	0.170393	0.141297	No
HNRNPK	heterogeneous nuclear ribonucleoprotein K [Source:HGNC Symbol;Acc:HGNC:5044]	3858	0.15851	0.136475	No
CHSY1	chondroitin sulfate synthase 1 [Source:HGNC Symbol;Acc:HGNC:17198]	3868	0.157439	0.140557	No
HMGB3	high mobility group box 3 [Source:HGNC Symbol;Acc:HGNC:5004]	3980	0.145215	0.135497	No
QSER1	glutamine and serine rich 1 [Source:HGNC Symbol;Acc:HGNC:26154]	4024	0.141118	0.136154	No
EPB41L2	erythrocyte membrane protein band 4.1 like 2 [Source:HGNC Symbol;Acc:HGNC:3379]	4191	0.126122	0.125779	No
SMPD3	sphingomyelin phosphodiesterase 3 [Source:HGNC Symbol;Acc:HGNC:14240]	4330	0.112262	0.117382	No
ADAMTS1	ADAM metallopeptidase with thrombospondin type 1 motif 1 [Source:HGNC Symbol;Acc:HGNC:217]	4562	0.0905437	0.100324	No
ELAVL4	ELAV like RNA binding protein 4 [Source:HGNC Symbol;Acc:HGNC:3315]	4887	0.060295	0.0743411	No
GPR4	G protein-coupled receptor 4 [Source:HGNC Symbol;Acc:HGNC:4497]	4908	0.0587366	0.0744339	No
RAPGEFL1	Rap guanine nucleotide exchange factor like 1 [Source:HGNC Symbol;Acc:HGNC:17428]	4911	0.0584253	0.0760639	No
MDM4	MDM4 regulator of p53 [Source:HGNC Symbol;Acc:HGNC:6974]	4979	0.0514889	0.0718943	No
IFT81	intraflagellar transport 81 [Source:HGNC Symbol;Acc:HGNC:14313]	5112	0.0386579	0.0617434	No
LYST	lysosomal trafficking regulator [Source:HGNC Symbol;Acc:HGNC:1968]	5179	0.0328195	0.057084	No
OSBPL5	oxysterol binding protein like 5 [Source:HGNC Symbol;Acc:HGNC:16392]	5297	0.0204892	0.0476618	No
PPEF1	protein phosphatase with EF-hand domain 1 [Source:HGNC Symbol;Acc:HGNC:9243]	5299	0.0202547	0.0482005	No
UBE2J1	ubiquitin conjugating enzyme E2 J1 [Source:HGNC Symbol;Acc:HGNC:17598]	5732	-0.0207502	0.0117174	No
DEPDC7	DEP domain containing 7 [Source:HGNC Symbol;Acc:HGNC:29899]	5830	-0.0302849	0.00431595	No
NEIL3	nei like DNA glycosylase 3 [Source:HGNC Symbol;Acc:HGNC:24573]	5991	-0.0456687	-0.00802488	No
H3-3B	H3.3 histone B [Source:HGNC Symbol;Acc:HGNC:4765]	6118	-0.0561737	-0.01712	No
RUFY2	RUN and FYVE domain containing 2 [Source:HGNC Symbol;Acc:HGNC:19761]	6209	-0.0652344	-0.0228421	No
GAS7	growth arrest specific 7 [Source:HGNC Symbol;Acc:HGNC:4169]	6298	-0.0736289	-0.0281335	No
TFPI	tissue factor pathway inhibitor [Source:HGNC Symbol;Acc:HGNC:11760]	6473	-0.0896618	-0.0403206	No
CBX5	chromobox 5 [Source:HGNC Symbol;Acc:HGNC:1555]	6532	-0.095488	-0.0423599	No
PDE10A	phosphodiesterase 10A [Source:HGNC Symbol;Acc:HGNC:8772]	6548	-0.0967693	-0.0406645	No
CALHM5	calcium homeostasis modulator family member 5 [Source:HGNC Symbol;Acc:HGNC:21568]	6867	-0.129493	-0.0639976	No
LMO2	LIM domain only 2 [Source:HGNC Symbol;Acc:HGNC:6642]	6951	-0.137497	-0.0668896	No
DLAT	dihydrolipoamide S-acetyltransferase [Source:HGNC Symbol;Acc:HGNC:2896]	6990	-0.141835	-0.0657808	No
DDX5	DEAD-box helicase 5 [Source:HGNC Symbol;Acc:HGNC:2746]	7120	-0.153606	-0.0721289	No
STS	steroid sulfatase [Source:HGNC Symbol;Acc:HGNC:11425]	7153	-0.156009	-0.0700674	No
UBASH3B	ubiquitin associated and SH3 domain containing B [Source:HGNC Symbol;Acc:HGNC:29884]	7166	-0.156896	-0.0662599	No
DNAJC9	DnaJ heat shock protein family (Hsp40) member C9 [Source:HGNC Symbol;Acc:HGNC:19123]	7257	-0.165769	-0.0688816	No
GALNT2	polypeptide N-acetylgalactosaminyltransferase 2 [Source:HGNC Symbol;Acc:HGNC:4124]	7306	-0.171132	-0.0677286	No
TRDMT1	tRNA aspartic acid methyltransferase 1 [Source:HGNC Symbol;Acc:HGNC:2977]	7415	-0.182002	-0.0713964	No
CCNJ	cyclin J [Source:HGNC Symbol;Acc:HGNC:23434]	7544	-0.195887	-0.0763546	No
SEM1	SEM1 26S proteasome subunit [Source:HGNC Symbol;Acc:HGNC:10845]	7568	-0.198341	-0.0722143	No
PPM1D	protein phosphatase, Mg2+/Mn2+ dependent 1D [Source:HGNC Symbol;Acc:HGNC:9277]	7712	-0.213189	-0.0779279	No
LAPTM4A	lysosomal protein transmembrane 4 alpha [Source:HGNC Symbol;Acc:HGNC:6924]	7726	-0.214462	-0.072431	No
SPCS2	signal peptidase complex subunit 2 [Source:HGNC Symbol;Acc:HGNC:28962]	7768	-0.217519	-0.0692459	No
DNAI3	dynein axonemal intermediate chain 3 [Source:HGNC Symbol;Acc:HGNC:30711]	7800	-0.221593	-0.0650759	No
CTTN	cortactin [Source:HGNC Symbol;Acc:HGNC:3338]	7879	-0.229487	-0.0647013	No
POMP	proteasome maturation protein [Source:HGNC Symbol;Acc:HGNC:20330]	7987	-0.240024	-0.0664937	No
RNFT2	ring finger protein, transmembrane 2 [Source:HGNC Symbol;Acc:HGNC:25905]	8282	-0.269533	-0.0834456	No
PKN2	protein kinase N2 [Source:HGNC Symbol;Acc:HGNC:9406]	8336	-0.274718	-0.0795277	No
GGA1	golgi associated, gamma adaptin ear containing, ARF binding protein 1 [Source:HGNC Symbol;Acc:HGNC:17842]	8724	-0.312631	-0.103142	No
AEBP1	AE binding protein 1 [Source:HGNC Symbol;Acc:HGNC:303]	8805	-0.320339	-0.100137	No
RGMA	repulsive guidance molecule BMP co-receptor a [Source:HGNC Symbol;Acc:HGNC:30308]	8854	-0.326107	-0.0942051	No
KIF23	kinesin family member 23 [Source:HGNC Symbol;Acc:HGNC:6392]	8876	-0.328397	-0.0858819	No
GALNT7	polypeptide N-acetylgalactosaminyltransferase 7 [Source:HGNC Symbol;Acc:HGNC:4129]	8888	-0.329369	-0.0766694	No
CHRNA4	cholinergic receptor nicotinic alpha 4 subunit [Source:HGNC Symbol;Acc:HGNC:1958]	9067	-0.348768	-0.0812094	No
CMC2	C-X9-C motif containing 2 [Source:HGNC Symbol;Acc:HGNC:24447]	9246	-0.369349	-0.0851147	No
CAPSL	calcyphosine like [Source:HGNC Symbol;Acc:HGNC:28375]	9384	-0.384917	-0.0850166	No
PCMT1	protein-L-isoaspartate (D-aspartate) O-methyltransferase [Source:HGNC Symbol;Acc:HGNC:8728]	9434	-0.391489	-0.0771538	No
ANOS1	anosmin 1 [Source:HGNC Symbol;Acc:HGNC:6211]	9792	-0.43116	-0.0945348	No
ALDH2	aldehyde dehydrogenase 2 family member [Source:HGNC Symbol;Acc:HGNC:404]	9812	-0.434556	-0.0827658	No
YWHAQ	tyrosine 3-monooxygenase/tryptophan 5-monooxygenase activation protein theta [Source:HGNC Symbol;Acc:HGNC:12854]	9832	-0.436904	-0.0709244	No
KIAA1217	KIAA1217 [Source:HGNC Symbol;Acc:HGNC:25428]	9892	-0.446258	-0.0622318	No
NEK2	NIMA related kinase 2 [Source:HGNC Symbol;Acc:HGNC:7745]	10164	-0.487618	-0.0704815	No
INPP5B	inositol polyphosphate-5-phosphatase B [Source:HGNC Symbol;Acc:HGNC:6077]	10246	-0.503003	-0.0619294	No
GNAQ	G protein subunit alpha q [Source:HGNC Symbol;Acc:HGNC:4390]	10905	-0.632828	-0.0989567	No
ECT2	epithelial cell transforming 2 [Source:HGNC Symbol;Acc:HGNC:3155]	10992	-0.66281	-0.0859059	No
ITPRID2	ITPR interacting domain containing 2 [Source:HGNC Symbol;Acc:HGNC:11319]	11041	-0.683256	-0.068959	No
MELTF	melanotransferrin [Source:HGNC Symbol;Acc:HGNC:7037]	11102	-0.705281	-0.0523641	No
CHRNA3	cholinergic receptor nicotinic alpha 3 subunit [Source:HGNC Symbol;Acc:HGNC:1957]	11141	-0.716531	-0.0335317	No
SORT1	sortilin 1 [Source:HGNC Symbol;Acc:HGNC:11186]	11195	-0.739126	-0.0152914	No
SLC7A11	solute carrier family 7 member 11 [Source:HGNC Symbol;Acc:HGNC:11059]	11482	-0.91879	-0.0115327	No
CUBN	cubilin [Source:HGNC Symbol;Acc:HGNC:2548]	11581	-1.07054	0.0130615	No

## Sheet: DOWN_MCSF_TREATED_MACROPHAGE
GSE5099_DAY3_VS_DAY7_MCSF_TREATED_MACROPHAGE_UP
SYMBOL	TITLE	RANK IN GENE LIST	RANK METRIC SCORE	RUNNING ES	CORE ENRICHMENT
ZNF395	zinc finger protein 395 [Source:HGNC Symbol;Acc:HGNC:18737]	56	1.35252	0.0247581	Yes
FAM107B	family with sequence similarity 107 member B [Source:HGNC Symbol;Acc:HGNC:23726]	134	1.05252	0.0411458	Yes
RSAD2	radical S-adenosyl methionine domain containing 2 [Source:HGNC Symbol;Acc:HGNC:30908]	268	0.88916	0.0491366	Yes
IFIH1	interferon induced with helicase C domain 1 [Source:HGNC Symbol;Acc:HGNC:18873]	275	0.881546	0.0679008	Yes
POLR1A	RNA polymerase I subunit A [Source:HGNC Symbol;Acc:HGNC:17264]	313	0.839529	0.0830755	Yes
PNP	purine nucleoside phosphorylase [Source:HGNC Symbol;Acc:HGNC:7892]	324	0.834446	0.100465	Yes
DDB2	damage specific DNA binding protein 2 [Source:HGNC Symbol;Acc:HGNC:2718]	335	0.824453	0.117636	Yes
EPSTI1	epithelial stromal interaction 1 [Source:HGNC Symbol;Acc:HGNC:16465]	379	0.790597	0.131223	Yes
TLR2	toll like receptor 2 [Source:HGNC Symbol;Acc:HGNC:11848]	394	0.774846	0.146965	Yes
RNF213	ring finger protein 213 [Source:HGNC Symbol;Acc:HGNC:14539]	397	0.773431	0.163709	Yes
PDE3B	phosphodiesterase 3B [Source:HGNC Symbol;Acc:HGNC:8779]	480	0.724187	0.172485	Yes
OCIAD2	OCIA domain containing 2 [Source:HGNC Symbol;Acc:HGNC:28685]	549	0.696095	0.181852	Yes
PIK3IP1	phosphoinositide-3-kinase interacting protein 1 [Source:HGNC Symbol;Acc:HGNC:24942]	599	0.675916	0.192414	Yes
BMS1	BMS1 ribosome biogenesis factor [Source:HGNC Symbol;Acc:HGNC:23505]	602	0.673646	0.206976	Yes
NSA2	NSA2 ribosome biogenesis factor [Source:HGNC Symbol;Acc:HGNC:30728]	716	0.624438	0.2109	Yes
PTPRN2	protein tyrosine phosphatase receptor type N2 [Source:HGNC Symbol;Acc:HGNC:9677]	776	0.606493	0.219083	Yes
HECA	hdc homolog, cell cycle regulator [Source:HGNC Symbol;Acc:HGNC:21041]	836	0.593634	0.226984	Yes
EPRS1	glutamyl-prolyl-tRNA synthetase 1 [Source:HGNC Symbol;Acc:HGNC:3418]	839	0.592932	0.23978	Yes
DUSP7	dual specificity phosphatase 7 [Source:HGNC Symbol;Acc:HGNC:3073]	925	0.569681	0.244918	Yes
TSC22D3	TSC22 domain family member 3 [Source:HGNC Symbol;Acc:HGNC:3051]	1008	0.550386	0.249893	Yes
MAP7D1	MAP7 domain containing 1 [Source:HGNC Symbol;Acc:HGNC:25514]	1013	0.549442	0.261565	Yes
RPS14	ribosomal protein S14 [Source:HGNC Symbol;Acc:HGNC:10387]	1014	0.549352	0.273581	Yes
KDM7A	lysine demethylase 7A [Source:HGNC Symbol;Acc:HGNC:22224]	1041	0.542545	0.283208	Yes
PARP11	poly(ADP-ribose) polymerase family member 11 [Source:HGNC Symbol;Acc:HGNC:1186]	1080	0.534236	0.291619	Yes
BTG1	BTG anti-proliferation factor 1 [Source:HGNC Symbol;Acc:HGNC:1130]	1105	0.529052	0.301123	Yes
RASA3	RAS p21 protein activator 3 [Source:HGNC Symbol;Acc:HGNC:20331]	1154	0.51731	0.308303	Yes
BAG3	BAG cochaperone 3 [Source:HGNC Symbol;Acc:HGNC:939]	1219	0.505166	0.313839	Yes
AUTS2	activator of transcription and developmental regulator AUTS2 [Source:HGNC Symbol;Acc:HGNC:14262]	1322	0.487989	0.315725	Yes
CCR7	C-C motif chemokine receptor 7 [Source:HGNC Symbol;Acc:HGNC:1608]	1513	0.454291	0.309295	No
TMBIM1	transmembrane BAX inhibitor motif containing 1 [Source:HGNC Symbol;Acc:HGNC:23410]	1734	0.413556	0.299389	No
ADAT2	adenosine deaminase tRNA specific 2 [Source:HGNC Symbol;Acc:HGNC:21172]	1748	0.411811	0.307277	No
FLOT2	flotillin 2 [Source:HGNC Symbol;Acc:HGNC:3758]	2163	0.355378	0.279387	No
TMEM104	transmembrane protein 104 [Source:HGNC Symbol;Acc:HGNC:25984]	2273	0.341511	0.277467	No
ZMYND11	zinc finger MYND-type containing 11 [Source:HGNC Symbol;Acc:HGNC:16966]	2382	0.327334	0.275324	No
DNPH1	2'-deoxynucleoside 5'-phosphate N-hydrolase 1 [Source:HGNC Symbol;Acc:HGNC:21218]	2499	0.313425	0.272187	No
BMPR2	bone morphogenetic protein receptor type 2 [Source:HGNC Symbol;Acc:HGNC:1078]	2542	0.306817	0.275279	No
TRABD	TraB domain containing [Source:HGNC Symbol;Acc:HGNC:28805]	2559	0.304035	0.280551	No
FAM171A1	family with sequence similarity 171 member A1 [Source:HGNC Symbol;Acc:HGNC:23522]	2578	0.301484	0.285594	No
LDLRAP1	low density lipoprotein receptor adaptor protein 1 [Source:HGNC Symbol;Acc:HGNC:18640]	2589	0.3003	0.291301	No
RPL15	ribosomal protein L15 [Source:HGNC Symbol;Acc:HGNC:10306]	2651	0.291681	0.292426	No
SSR2	signal sequence receptor subunit 2 [Source:HGNC Symbol;Acc:HGNC:11324]	2654	0.291488	0.298629	No
RPL10	ribosomal protein L10 [Source:HGNC Symbol;Acc:HGNC:10298]	2952	0.257974	0.278688	No
TMEM200A	transmembrane protein 200A [Source:HGNC Symbol;Acc:HGNC:21075]	3029	0.248415	0.277575	No
AP1G1	adaptor related protein complex 1 subunit gamma 1 [Source:HGNC Symbol;Acc:HGNC:555]	3039	0.247804	0.282219	No
RPL4	ribosomal protein L4 [Source:HGNC Symbol;Acc:HGNC:10353]	3136	0.237364	0.279141	No
LIPA	lipase A, lysosomal acid type [Source:HGNC Symbol;Acc:HGNC:6617]	3263	0.224604	0.2732	No
RPS15A	ribosomal protein S15a [Source:HGNC Symbol;Acc:HGNC:10389]	3367	0.212624	0.268978	No
VIPR1	vasoactive intestinal peptide receptor 1 [Source:HGNC Symbol;Acc:HGNC:12694]	3404	0.207859	0.270423	No
RPLP2	ribosomal protein lateral stalk subunit P2 [Source:HGNC Symbol;Acc:HGNC:10377]	3544	0.192983	0.262671	No
SLC9A6	solute carrier family 9 member A6 [Source:HGNC Symbol;Acc:HGNC:11079]	3601	0.186857	0.261934	No
VPS13A	vacuolar protein sorting 13 homolog A [Source:HGNC Symbol;Acc:HGNC:1908]	3611	0.185938	0.265225	No
CACNA2D4	calcium voltage-gated channel auxiliary subunit alpha2delta 4 [Source:HGNC Symbol;Acc:HGNC:20202]	3725	0.172156	0.259257	No
RPS11	ribosomal protein S11 [Source:HGNC Symbol;Acc:HGNC:10384]	3742	0.170557	0.261609	No
AMIGO1	adhesion molecule with Ig like domain 1 [Source:HGNC Symbol;Acc:HGNC:20824]	4011	0.142266	0.241635	No
BIN1	bridging integrator 1 [Source:HGNC Symbol;Acc:HGNC:1052]	4065	0.137708	0.240082	No
ANK3	ankyrin 3 [Source:HGNC Symbol;Acc:HGNC:494]	4151	0.129966	0.235602	No
OXA1L	OXA1L mitochondrial inner membrane protein [Source:HGNC Symbol;Acc:HGNC:8526]	4207	0.12422	0.233581	No
CCT4	chaperonin containing TCP1 subunit 4 [Source:HGNC Symbol;Acc:HGNC:1617]	4444	0.102348	0.215491	No
RPL13	ribosomal protein L13 [Source:HGNC Symbol;Acc:HGNC:10303]	4482	0.0978857	0.214445	No
RPL14	ribosomal protein L14 [Source:HGNC Symbol;Acc:HGNC:10305]	4626	0.085107	0.203988	No
PHB1	prohibitin 1 [Source:HGNC Symbol;Acc:HGNC:8912]	4667	0.0811166	0.202317	No
UPP1	uridine phosphorylase 1 [Source:HGNC Symbol;Acc:HGNC:12576]	4740	0.0745634	0.197745	No
ZFYVE26	zinc finger FYVE-type containing 26 [Source:HGNC Symbol;Acc:HGNC:20761]	4792	0.0690699	0.194863	No
AGA	aspartylglucosaminidase [Source:HGNC Symbol;Acc:HGNC:318]	4828	0.0665857	0.193304	No
EEF1G	eukaryotic translation elongation factor 1 gamma [Source:HGNC Symbol;Acc:HGNC:3213]	4882	0.0607381	0.190067	No
INPP5D	inositol polyphosphate-5-phosphatase D [Source:HGNC Symbol;Acc:HGNC:6079]	4890	0.0601034	0.190779	No
S1PR2	sphingosine-1-phosphate receptor 2 [Source:HGNC Symbol;Acc:HGNC:3169]	4917	0.0582341	0.189813	No
EDC3	enhancer of mRNA decapping 3 [Source:HGNC Symbol;Acc:HGNC:26114]	4929	0.0572127	0.190117	No
PLEKHA3	pleckstrin homology domain containing A3 [Source:HGNC Symbol;Acc:HGNC:14338]	5091	0.0407083	0.177139	No
RPL13A	ribosomal protein L13a [Source:HGNC Symbol;Acc:HGNC:10304]	5191	0.0316605	0.169303	No
SIPA1	signal-induced proliferation-associated 1 [Source:HGNC Symbol;Acc:HGNC:10885]	5549	-0.000758652	0.138568	No
REEP5	receptor accessory protein 5 [Source:HGNC Symbol;Acc:HGNC:30077]	5591	-0.00574458	0.135162	No
NOG	noggin [Source:HGNC Symbol;Acc:HGNC:7866]	5624	-0.00919186	0.132606	No
MRPL11	mitochondrial ribosomal protein L11 [Source:HGNC Symbol;Acc:HGNC:14042]	5673	-0.014528	0.128789	No
ADD3	adducin 3 [Source:HGNC Symbol;Acc:HGNC:245]	5809	-0.0281007	0.117775	No
YTHDC2	YTH domain containing 2 [Source:HGNC Symbol;Acc:HGNC:24721]	5834	-0.0304889	0.116375	No
CCND2	cyclin D2 [Source:HGNC Symbol;Acc:HGNC:1583]	6090	-0.0533312	0.0955752	No
ECE1	endothelin converting enzyme 1 [Source:HGNC Symbol;Acc:HGNC:3146]	6177	-0.0619301	0.0895217	No
RPL31	ribosomal protein L31 [Source:HGNC Symbol;Acc:HGNC:10334]	6235	-0.067018	0.0860775	No
ZDHHC9	zinc finger DHHC-type palmitoyltransferase 9 [Source:HGNC Symbol;Acc:HGNC:18475]	6448	-0.0878051	0.0697363	No
IGBP1	immunoglobulin binding protein 1 [Source:HGNC Symbol;Acc:HGNC:5461]	6578	-0.100726	0.0608273	No
RMND5B	required for meiotic nuclear division 5 homolog B [Source:HGNC Symbol;Acc:HGNC:26181]	6625	-0.105952	0.0591822	No
ASNSD1	asparagine synthetase domain containing 1 [Source:HGNC Symbol;Acc:HGNC:24910]	6738	-0.11686	0.0520904	No
EIF3F	eukaryotic translation initiation factor 3 subunit F [Source:HGNC Symbol;Acc:HGNC:3275]	6744	-0.117261	0.0542245	No
PLEKHO1	pleckstrin homology domain containing O1 [Source:HGNC Symbol;Acc:HGNC:24310]	6754	-0.117899	0.0560279	No
ARL4A	ADP ribosylation factor like GTPase 4A [Source:HGNC Symbol;Acc:HGNC:695]	6849	-0.127305	0.0507151	No
BUD31	BUD31 homolog [Source:HGNC Symbol;Acc:HGNC:29629]	7152	-0.155928	0.0281112	No
ZMAT2	zinc finger matrin-type 2 [Source:HGNC Symbol;Acc:HGNC:26433]	7274	-0.167806	0.0213585	No
LRRN3	leucine rich repeat neuronal 3 [Source:HGNC Symbol;Acc:HGNC:17200]	7302	-0.171045	0.0227737	No
CUL2	cullin 2 [Source:HGNC Symbol;Acc:HGNC:2552]	7509	-0.19248	0.00923877	No
XKR6	XK related 6 [Source:HGNC Symbol;Acc:HGNC:27806]	7570	-0.198467	0.00841118	No
TOMM5	translocase of outer mitochondrial membrane 5 [Source:HGNC Symbol;Acc:HGNC:31369]	7682	-0.2107	0.00345801	No
SPECC1	sperm antigen with calponin homology and coiled-coil domains 1 [Source:HGNC Symbol;Acc:HGNC:30615]	7688	-0.211239	0.00764748	No
CAP1	cyclase associated actin cytoskeleton regulatory protein 1 [Source:HGNC Symbol;Acc:HGNC:20040]	7763	-0.217168	0.00602297	No
CYTIP	cytohesin 1 interacting protein [Source:HGNC Symbol;Acc:HGNC:9506]	7811	-0.222816	0.00684776	No
YIPF5	Yip1 domain family member 5 [Source:HGNC Symbol;Acc:HGNC:24877]	8052	-0.246345	-0.00843786	No
CAPZB	capping actin protein of muscle Z-line subunit beta [Source:HGNC Symbol;Acc:HGNC:1491]	8062	-0.247509	-0.00379965	No
GYPC	glycophorin C (Gerbich blood group) [Source:HGNC Symbol;Acc:HGNC:4704]	8117	-0.252537	-0.00292779	No
PFDN5	prefoldin subunit 5 [Source:HGNC Symbol;Acc:HGNC:8869]	8249	-0.265921	-0.00839598	No
CRELD2	cysteine rich with EGF like domains 2 [Source:HGNC Symbol;Acc:HGNC:28150]	8391	-0.279174	-0.0144357	No
STIM2	stromal interaction molecule 2 [Source:HGNC Symbol;Acc:HGNC:19205]	8495	-0.287382	-0.0170226	No
COTL1	coactosin like F-actin binding protein 1 [Source:HGNC Symbol;Acc:HGNC:18304]	8571	-0.295804	-0.0170133	No
SMC1A	structural maintenance of chromosomes 1A [Source:HGNC Symbol;Acc:HGNC:11111]	8730	-0.313116	-0.023775	No
VCL	vinculin [Source:HGNC Symbol;Acc:HGNC:12665]	8744	-0.314331	-0.0180199	No
NDRG2	NDRG family member 2 [Source:HGNC Symbol;Acc:HGNC:14460]	8821	-0.322764	-0.0175071	No
STK17A	serine/threonine kinase 17a [Source:HGNC Symbol;Acc:HGNC:11395]	8824	-0.323034	-0.0106141	No
RTCA	RNA 3'-terminal phosphate cyclase [Source:HGNC Symbol;Acc:HGNC:17981]	8908	-0.332729	-0.0104863	No
RXYLT1	ribitol xylosyltransferase 1 [Source:HGNC Symbol;Acc:HGNC:13530]	8928	-0.334771	-0.00480098	No
DCTD	dCMP deaminase [Source:HGNC Symbol;Acc:HGNC:2710]	9031	-0.345248	-0.00603608	No
SMIM19	small integral membrane protein 19 [Source:HGNC Symbol;Acc:HGNC:25166]	9051	-0.347195	-7.89839e-05	No
C14orf119	chromosome 14 open reading frame 119 [Source:HGNC Symbol;Acc:HGNC:20270]	9136	-0.35643	0.000480992	No
SGSH	N-sulfoglucosamine sulfohydrolase [Source:HGNC Symbol;Acc:HGNC:10818]	9596	-0.407735	-0.0301394	No
C17orf49	chromosome 17 open reading frame 49 [Source:HGNC Symbol;Acc:HGNC:28737]	9777	-0.42899	-0.0362619	No
PINK1	PTEN induced kinase 1 [Source:HGNC Symbol;Acc:HGNC:14581]	9920	-0.449982	-0.0386519	No
DEF8	differentially expressed in FDCP 8 homolog [Source:HGNC Symbol;Acc:HGNC:25969]	10175	-0.48942	-0.049827	No
CISD1	CDGSH iron sulfur domain 1 [Source:HGNC Symbol;Acc:HGNC:30880]	10310	-0.513659	-0.0501351	No
R3HDM4	R3H domain containing 4 [Source:HGNC Symbol;Acc:HGNC:28270]	10494	-0.541148	-0.0540629	No
NKIRAS1	NFKB inhibitor interacting Ras like 1 [Source:HGNC Symbol;Acc:HGNC:17899]	10869	-0.624123	-0.0726286	No
CIB1	calcium and integrin binding 1 [Source:HGNC Symbol;Acc:HGNC:16920]	11119	-0.71083	-0.0785304	No
ENGASE	endo-beta-N-acetylglucosaminidase [Source:HGNC Symbol;Acc:HGNC:24622]	11186	-0.734767	-0.068145	No
CUTC	cutC copper transporter [Source:HGNC Symbol;Acc:HGNC:24271]	11256	-0.766873	-0.0573158	No
ANXA6	annexin A6 [Source:HGNC Symbol;Acc:HGNC:544]	11451	-0.882413	-0.054727	No
EPHA4	EPH receptor A4 [Source:HGNC Symbol;Acc:HGNC:3388]	11466	-0.893472	-0.0363912	No
ADAMTS6	ADAM metallopeptidase with thrombospondin type 1 motif 6 [Source:HGNC Symbol;Acc:HGNC:222]	11487	-0.927744	-0.0178226	No
CCDC191	coiled-coil domain containing 191 [Source:HGNC Symbol;Acc:HGNC:29272]	11720	-1.7798	0.00112015	No

## Sheet: UP_MCSF_TREATED_MACROPHAGE
GSE5099_DAY3_VS_DAY7_MCSF_TREATED_MACROPHAGE_DN
SYMBOL	TITLE	RANK IN GENE LIST	RANK METRIC SCORE	RUNNING ES	CORE ENRICHMENT
GLIPR1L1	GLIPR1 like 1 [Source:HGNC Symbol;Acc:HGNC:28392]	27	1.66212	0.0442961	Yes
THBS1	thrombospondin 1 [Source:HGNC Symbol;Acc:HGNC:11785]	32	1.59252	0.0886167	Yes
TCF7	transcription factor 7 [Source:HGNC Symbol;Acc:HGNC:11639]	238	0.914593	0.0966485	Yes
SP4	Sp4 transcription factor [Source:HGNC Symbol;Acc:HGNC:11209]	329	0.830392	0.112203	Yes
RHBDF1	rhomboid 5 homolog 1 [Source:HGNC Symbol;Acc:HGNC:20561]	406	0.768231	0.127217	Yes
SAT1	spermidine/spermine N1-acetyltransferase 1 [Source:HGNC Symbol;Acc:HGNC:10540]	491	0.720106	0.140194	Yes
UCN3	urocortin 3 [Source:HGNC Symbol;Acc:HGNC:17781]	547	0.697548	0.15503	Yes
R3HDM2	R3H domain containing 2 [Source:HGNC Symbol;Acc:HGNC:29167]	962	0.561261	0.135189	Yes
ASS1	argininosuccinate synthase 1 [Source:HGNC Symbol;Acc:HGNC:758]	989	0.553442	0.148477	Yes
ARID1B	AT-rich interaction domain 1B [Source:HGNC Symbol;Acc:HGNC:18040]	1417	0.470483	0.124973	Yes
DAZAP2	DAZ associated protein 2 [Source:HGNC Symbol;Acc:HGNC:2684]	1444	0.466243	0.135814	Yes
KLHL24	kelch like family member 24 [Source:HGNC Symbol;Acc:HGNC:25947]	1451	0.464608	0.148329	Yes
MARCHF7	membrane associated ring-CH-type finger 7 [Source:HGNC Symbol;Acc:HGNC:17393]	1673	0.425537	0.14127	Yes
TNRC6C	trinucleotide repeat containing adaptor 6C [Source:HGNC Symbol;Acc:HGNC:29318]	1749	0.411341	0.14636	Yes
PRICKLE1	prickle planar cell polarity protein 1 [Source:HGNC Symbol;Acc:HGNC:17019]	1754	0.410748	0.157537	Yes
PHF6	PHD finger protein 6 [Source:HGNC Symbol;Acc:HGNC:18145]	1785	0.406056	0.166347	Yes
PALLD	palladin, cytoskeletal associated protein [Source:HGNC Symbol;Acc:HGNC:17068]	1797	0.40374	0.176725	Yes
ABI2	abl interactor 2 [Source:HGNC Symbol;Acc:HGNC:24011]	1805	0.402109	0.187401	Yes
FBXL14	F-box and leucine rich repeat protein 14 [Source:HGNC Symbol;Acc:HGNC:28624]	1958	0.383454	0.185091	Yes
RASGRF1	Ras protein specific guanine nucleotide releasing factor 1 [Source:HGNC Symbol;Acc:HGNC:9875]	2018	0.374976	0.190537	Yes
ZC3H7B	zinc finger CCCH-type containing 7B [Source:HGNC Symbol;Acc:HGNC:30869]	2149	0.35703	0.189377	Yes
CNOT6L	CCR4-NOT transcription complex subunit 6 like [Source:HGNC Symbol;Acc:HGNC:18042]	2384	0.326929	0.178435	Yes
PAPOLG	poly(A) polymerase gamma [Source:HGNC Symbol;Acc:HGNC:14982]	2410	0.32456	0.185389	Yes
KCNB2	potassium voltage-gated channel subfamily B member 2 [Source:HGNC Symbol;Acc:HGNC:6232]	2584	0.301089	0.178964	Yes
DOCK1	dedicator of cytokinesis 1 [Source:HGNC Symbol;Acc:HGNC:2987]	2635	0.293378	0.182895	Yes
CYTH2	cytohesin 2 [Source:HGNC Symbol;Acc:HGNC:9502]	2718	0.283734	0.183805	Yes
LRRN1	leucine rich repeat neuronal 1 [Source:HGNC Symbol;Acc:HGNC:20980]	2864	0.265533	0.17879	Yes
MSRB3	methionine sulfoxide reductase B3 [Source:HGNC Symbol;Acc:HGNC:27375]	2992	0.252585	0.174959	Yes
PHF8	PHD finger protein 8 [Source:HGNC Symbol;Acc:HGNC:20672]	3001	0.251041	0.181312	Yes
TPH1	tryptophan hydroxylase 1 [Source:HGNC Symbol;Acc:HGNC:12008]	3008	0.250415	0.18782	Yes
LEF1	lymphoid enhancer binding factor 1 [Source:HGNC Symbol;Acc:HGNC:6551]	3037	0.247834	0.192364	Yes
ARID1A	AT-rich interaction domain 1A [Source:HGNC Symbol;Acc:HGNC:11110]	3110	0.239802	0.192901	Yes
CELF1	CUGBP Elav-like family member 1 [Source:HGNC Symbol;Acc:HGNC:2549]	3223	0.228972	0.189697	Yes
SP3	Sp3 transcription factor [Source:HGNC Symbol;Acc:HGNC:11208]	3311	0.21877	0.188355	Yes
ZBTB44	zinc finger and BTB domain containing 44 [Source:HGNC Symbol;Acc:HGNC:25001]	3388	0.209811	0.187708	Yes
MSI2	musashi RNA binding protein 2 [Source:HGNC Symbol;Acc:HGNC:18585]	3413	0.206713	0.191443	Yes
PDE8B	phosphodiesterase 8B [Source:HGNC Symbol;Acc:HGNC:8794]	3417	0.206243	0.196969	Yes
CDK6	cyclin dependent kinase 6 [Source:HGNC Symbol;Acc:HGNC:1777]	3744	0.170393	0.173729	No
HCRT	hypocretin neuropeptide precursor [Source:HGNC Symbol;Acc:HGNC:4847]	3799	0.165046	0.173717	No
ATP2A2	ATPase sarcoplasmic/endoplasmic reticulum Ca2+ transporting 2 [Source:HGNC Symbol;Acc:HGNC:812]	3816	0.1635	0.176927	No
GATAD2B	GATA zinc finger domain containing 2B [Source:HGNC Symbol;Acc:HGNC:30778]	3840	0.160384	0.179449	No
CUL3	cullin 3 [Source:HGNC Symbol;Acc:HGNC:2553]	3852	0.159101	0.182965	No
C9orf64	chromosome 9 open reading frame 64 [Source:HGNC Symbol;Acc:HGNC:28144]	3902	0.153245	0.183052	No
HMGB3	high mobility group box 3 [Source:HGNC Symbol;Acc:HGNC:5004]	3980	0.145215	0.180507	No
FUBP1	far upstream element binding protein 1 [Source:HGNC Symbol;Acc:HGNC:4004]	4008	0.142712	0.182189	No
ISOC1	isochorismatase domain containing 1 [Source:HGNC Symbol;Acc:HGNC:24254]	4045	0.139117	0.182996	No
GNA13	G protein subunit alpha 13 [Source:HGNC Symbol;Acc:HGNC:4381]	4270	0.117619	0.167043	No
SMPD3	sphingomyelin phosphodiesterase 3 [Source:HGNC Symbol;Acc:HGNC:14240]	4330	0.112262	0.165121	No
MCM8	minichromosome maintenance 8 homologous recombination repair factor [Source:HGNC Symbol;Acc:HGNC:16147]	4871	0.0617565	0.120441	No
MDM4	MDM4 regulator of p53 [Source:HGNC Symbol;Acc:HGNC:6974]	4979	0.0514889	0.112689	No
RAB6A	RAB6A, member RAS oncogene family [Source:HGNC Symbol;Acc:HGNC:9786]	5076	0.042216	0.105622	No
PAX9	paired box 9 [Source:HGNC Symbol;Acc:HGNC:8623]	5174	0.0330353	0.0982113	No
MRPL51	mitochondrial ribosomal protein L51 [Source:HGNC Symbol;Acc:HGNC:14044]	5192	0.0313872	0.0976305	No
OSBPL5	oxysterol binding protein like 5 [Source:HGNC Symbol;Acc:HGNC:16392]	5297	0.0204892	0.0892666	No
UBE2J1	ubiquitin conjugating enzyme E2 J1 [Source:HGNC Symbol;Acc:HGNC:17598]	5732	-0.0207502	0.0525473	No
TMX1	thioredoxin related transmembrane protein 1 [Source:HGNC Symbol;Acc:HGNC:15487]	5812	-0.0282746	0.0465505	No
DTYMK	deoxythymidylate kinase [Source:HGNC Symbol;Acc:HGNC:3061]	5912	-0.0381912	0.0391128	No
ATF2	activating transcription factor 2 [Source:HGNC Symbol;Acc:HGNC:784]	5974	-0.0433906	0.0350869	No
PDCD6	programmed cell death 6 [Source:HGNC Symbol;Acc:HGNC:8765]	6219	-0.0658299	0.015962	No
PRKD3	protein kinase D3 [Source:HGNC Symbol;Acc:HGNC:9408]	6245	-0.0683021	0.015729	No
CBX5	chromobox 5 [Source:HGNC Symbol;Acc:HGNC:1555]	6532	-0.095488	-0.00617394	No
CLPTM1L	CLPTM1 like [Source:HGNC Symbol;Acc:HGNC:24308]	6547	-0.0967303	-0.00466427	No
EXOSC6	exosome component 6 [Source:HGNC Symbol;Acc:HGNC:19055]	6621	-0.105576	-0.00797742	No
ERGIC1	endoplasmic reticulum-golgi intermediate compartment 1 [Source:HGNC Symbol;Acc:HGNC:29205]	6631	-0.106245	-0.00577115	No
LMO2	LIM domain only 2 [Source:HGNC Symbol;Acc:HGNC:6642]	6951	-0.137497	-0.0293321	No
UBASH3B	ubiquitin associated and SH3 domain containing B [Source:HGNC Symbol;Acc:HGNC:29884]	7166	-0.156896	-0.0433245	No
GALNT2	polypeptide N-acetylgalactosaminyltransferase 2 [Source:HGNC Symbol;Acc:HGNC:4124]	7306	-0.171132	-0.0504716	No
NCAPH	non-SMC condensin I complex subunit H [Source:HGNC Symbol;Acc:HGNC:1112]	7360	-0.176716	-0.0500706	No
SEM1	SEM1 26S proteasome subunit [Source:HGNC Symbol;Acc:HGNC:10845]	7568	-0.198341	-0.0622989	No
MORF4L1	mortality factor 4 like 1 [Source:HGNC Symbol;Acc:HGNC:16989]	7664	-0.208698	-0.0646107	No
PPM1D	protein phosphatase, Mg2+/Mn2+ dependent 1D [Source:HGNC Symbol;Acc:HGNC:9277]	7712	-0.213189	-0.0626711	No
CORO1C	coronin 1C [Source:HGNC Symbol;Acc:HGNC:2254]	7746	-0.215759	-0.0594561	No
ANAPC16	anaphase promoting complex subunit 16 [Source:HGNC Symbol;Acc:HGNC:26976]	8006	-0.242331	-0.07492	No
PKN2	protein kinase N2 [Source:HGNC Symbol;Acc:HGNC:9406]	8336	-0.274718	-0.0954919	No
SGCD	sarcoglycan delta [Source:HGNC Symbol;Acc:HGNC:10807]	8592	-0.29768	-0.10906	No
KCNJ13	potassium inwardly rectifying channel subfamily J member 13 [Source:HGNC Symbol;Acc:HGNC:6259]	8743	-0.314273	-0.113138	No
GALNT7	polypeptide N-acetylgalactosaminyltransferase 7 [Source:HGNC Symbol;Acc:HGNC:4129]	8888	-0.329369	-0.116276	No
NIN	ninein [Source:HGNC Symbol;Acc:HGNC:14906]	9088	-0.351061	-0.123534	No
PIK3C2B	phosphatidylinositol-4-phosphate 3-kinase catalytic subunit type 2 beta [Source:HGNC Symbol;Acc:HGNC:8972]	9142	-0.357095	-0.118074	No
CA10	carbonic anhydrase 10 [Source:HGNC Symbol;Acc:HGNC:1369]	9209	-0.364172	-0.113533	No
RUFY3	RUN and FYVE domain containing 3 [Source:HGNC Symbol;Acc:HGNC:30285]	9264	-0.3707	-0.107777	No
CAPSL	calcyphosine like [Source:HGNC Symbol;Acc:HGNC:28375]	9384	-0.384917	-0.107209	No
PPP2R1B	protein phosphatase 2 scaffold subunit Abeta [Source:HGNC Symbol;Acc:HGNC:9303]	9463	-0.394247	-0.102856	No
SNX21	sorting nexin family member 21 [Source:HGNC Symbol;Acc:HGNC:16154]	9562	-0.404208	-0.0999422	No
HNMT	histamine N-methyltransferase [Source:HGNC Symbol;Acc:HGNC:5028]	9773	-0.428667	-0.105969	No
NLN	neurolysin [Source:HGNC Symbol;Acc:HGNC:16058]	9797	-0.431906	-0.095832	No
YWHAQ	tyrosine 3-monooxygenase/tryptophan 5-monooxygenase activation protein theta [Source:HGNC Symbol;Acc:HGNC:12854]	9832	-0.436904	-0.0865006	No
TPI1	triosephosphate isomerase 1 [Source:HGNC Symbol;Acc:HGNC:12009]	9985	-0.461159	-0.0866308	No
EIF4E	eukaryotic translation initiation factor 4E [Source:HGNC Symbol;Acc:HGNC:3287]	10082	-0.475463	-0.0815467	No
SYPL2	synaptophysin like 2 [Source:HGNC Symbol;Acc:HGNC:27638]	10505	-0.54322	-0.102581	No
SUB1	SUB1 regulator of transcription [Source:HGNC Symbol;Acc:HGNC:19985]	10646	-0.569157	-0.0986511	No
INSIG1	insulin induced gene 1 [Source:HGNC Symbol;Acc:HGNC:6083]	10860	-0.621549	-0.0995256	No
TMEM182	transmembrane protein 182 [Source:HGNC Symbol;Acc:HGNC:26391]	10895	-0.629889	-0.0847817	No
ECT2	epithelial cell transforming 2 [Source:HGNC Symbol;Acc:HGNC:3155]	10992	-0.66281	-0.0744433	No
CHRNA3	cholinergic receptor nicotinic alpha 3 subunit [Source:HGNC Symbol;Acc:HGNC:1957]	11141	-0.716531	-0.0670674	No
ZNF366	zinc finger protein 366 [Source:HGNC Symbol;Acc:HGNC:18316]	11260	-0.771496	-0.0555715	No
DES	desmin [Source:HGNC Symbol;Acc:HGNC:2770]	11298	-0.788069	-0.036649	No
CLDN19	claudin 19 [Source:HGNC Symbol;Acc:HGNC:2040]	11569	-1.05328	-0.030314	No
DIPK2B	divergent protein kinase domain 2B [Source:HGNC Symbol;Acc:HGNC:25866]	11713	-1.58036	0.00171898	No
