# Supplementary material for: A syngeneic spontaneous zebrafish model of tp53-deficient, EGFRvIII, and PI3KCAH1047R-driven glioblastoma reveals inhibitory roles for inflammation during tumor initiation and relapse in vivo
Source: eLife. 2024 Jul 25;13:RP93077. doi: 10.7554/eLife.93077 (PMC11272161; doi:10.7554/eLife.93077)
Supplement: Supplementary file 7. [file elife-93077-supp7.xlsx]

## Sheet: RT-PCR primer sequences
Primer sequences used for quantitative RT-PCR experiments
18s F	TCGCTAGTTGGCATCGTTTATG
18s R	CGGAGGTTCGAAGACGATCA
mScarlet F	CCGTGACAGTGACACAGGAT
mScarlet R	TTCTGCATCACAGGTCCGTC
sox2 F	ACTCCATGACCAACTCGCAG
sox2 R	ATGGAGCCCAGTGTCATTCC
nestin F	CACAAGCCTTTTAGCAGCGG
nestin R	CTTCAGGCACGTCGTTGTTG
irf7 F	TAGCACACATTAGAAATCGCGT
irf7 R	ATATTTTAACATCCGCGTCACC
irf8 F	GTTTGTAACGGCATACTAGTGAAGT
irf8 R	CTCCCACTGCAGTCCATTATAGA
stat1a F	TTTTCGTGACTCCTCCACCG
stat1a R	GCTTTCACTGAAGCGCAACA
stat1b F	ACGTCCACGTTGAAAGGTAA
stat1b R	AGCTGCTTTACGTGGCATTTC
mpeg1.1 F	TCTGTTTGGACCAGGCATCC
mpeg1.1 R	GCCACTGTGTTTGTCGCAAT
mpeg1.2 F	AGGAGGAGAGCAGTCAGAGG
mpeg1.2 R	CAAGTTCATCACCCGTCCCA
fas F	AGACTGCAACGTCTGTTACCC
fas R	CTTTGGCATCATGGCACACT
ifit8 F	CAGAGCTTTCCCCACTCCAG
ifit8 R	TCCTTGGCCCTGATGTAGGA
ifit10 F	TTAGAAAAGGCCACCAGCCT
ifit10 R	CTCTGCCCGAGGTATGTCAC
tlr4bb F	TGAACCAGGAGCTTTCAAGGA
tlr4bb R	GGCCAGTGAGAGCTTTGTGA
il23r F	AGTCATCAATCAGCCCAGCTC
il23r R	TGCTTGGAATCAAGCCAGCC
cdkn1a F	TGAAACCCTCACATTCACTCTG
cdkn1a R	AACGTAGGATCCGCTTGTGC
socs1a F	ACAGTATGGAAGACCACGCC
socs1a R	AGTGCTCACTTGGCGATCTT

## Sheet: CRISPR-Cas9 target sites
gRNA target sites for CRISPR/Cas9 gene targeting
gene	identifier (Gene, Ensembl/Genbank)	target location	target (PAM)	genotyping/sequencing primers
irf7	ENSDARG00000045661	exon2	ATGAGCCACGGTCCAAACTGAGG	F - TAGCACACATTAGAAATCGCGT	R - ATATTTTAACATCCGCGTCACC
irf7	ENSDARG00000045661	exon2	GTGGAAAGTGGGCAGTACGAGGG
irf7	ENSDARG00000045661	exon2	AAGGGATCCGAAATATGTCATGG
irf8	ENSDARG00000056407	exon1	GCGGTCGCAGACTGAAACAGTGG	F - CTCACTACACTCTCCGTTCCCT	R - GATTGTAATCTTGTTTTCCCGC
irf8	ENSDARG00000056407	exon1	GTCTACAAGATGAACTCGGGCGG
